# Supplementary material for: Time- and compartment-resolved proteome profiling of the extracellular niche in lung injury and repair
Source: Mol Syst Biol. 2015 Jul 14;11(7):819. doi: 10.15252/msb.20156123 (PMC4547847; doi:10.15252/msb.20156123)
Supplement: Supplementary file 2 [file msb0011-0819-sd2.zip › Table EV1/Table EV1.xlsx]

## Sheet: Table S1_final
PG ID	Majority protein IDs	MaxQB database (hyperlink)	Gene name	Protein name	Protein abundance difference (Log2 Mean)	Protein abundance difference p-Value	Protein abundance difference FDR	Significant (abundance - PBS vs Bleod14)	Solubility p-Value (QDSP)	Solubility FDR (QDSP)	Significant (solubility - PBS vs Bleod14)	Normalized relative Intensity_Bleo_d14_FR1	Normalized relative Intensity_Bleo_d14_FR2	Normalized relative Intensity_Bleod_14_FR3	Normalized relative Intensity_Bleo_d14_INSOL	Normalized relative Intensity_PBS_FR1	Normalized relative Intensity_PBS_FR2	Normalized relative Intensity_PBS_FR3	Normalized relative Intensity_PBS_INSOL	Matrisome	Matrisome_Division	Matrisome_Category	GOBP name	GOMF name	GOCC name	KEGG name	Pfam	GSEA	Keywords	PEP	Intensity	iBAQ	Sequence coverage [%]	Unique + razor sequence coverage [%]	Unique sequence coverage [%]	Mol. weight [kDa]	Number of proteins	Peptides	Razor + unique peptides	Unique peptides
4761	Q64516;Q64516-1;Q64516-2;B1ASZ3	Gk;Gyk	Gk;Gyk	Glycerol kinase;Protein Gyk	1.16093	0.046082	0.141115		0	0	+	0.410914	2.24061	0.54772	-3.19924	-0.704984	0.148948	-1.43649	1.99253				acylglycerol metabolic process;alcohol biosynthetic process;alcohol catabolic process;alcohol metabolic process;alditol biosynthetic process;alditol catabolic process;alditol metabolic process;biosynthetic process;carbohydrate biosynthetic process;carbohydrate catabolic process;carbohydrate metabolic process;catabolic process;cellular biosynthetic process;cellular carbohydrate biosynthetic proces…	adenyl nucleotide binding;adenyl ribonucleotide binding;ATP binding;binding;catalytic activity;glycerol kinase activity;kinase activity;nucleotide binding;phosphotransferase activity, alcohol group as acceptor;purine nucleotide binding;purine ribonucleoside triphosphate binding;purine ribonucleotide binding;ribonucleotide binding;transferase activity;transferase activity, transferring phosphorus-…	cell part;cytoplasmic part;intracellular membrane-bounded organelle;intracellular organelle;intracellular organelle part;intracellular part;membrane;membrane-bounded organelle;mitochondrial membrane;mitochondrial outer membrane;mitochondrial part;mitochondrion;organelle;organelle membrane;organelle outer membrane;organelle part;outer membrane	Glycerolipid metabolism;Plant-pathogen interaction;PPAR signaling pathway	FGGY_C;FGGY_N	AACTTT_UNKNOWN;ALTEMEIER_RESPONSE_TO_LPS_WITH_MECHANICAL_VENTILATION;BERENJENO_TRANSFORMED_BY_RHOA_UP;BILD_HRAS_ONCOGENIC_SIGNATURE;BOCHKIS_FOXA2_TARGETS;BURTON_ADIPOGENESIS_5;BUYTAERT_PHOTODYNAMIC_THERAPY_STRESS_UP;CACGTG_V$MYC_Q2;CAGGTG_V$E12_Q6;CASORELLI_ACUTE_PROMYELOCYTIC_LEUKEMIA_DN;CGTSACG_V$PAX3_B;CHICAS_RB1_TARGETS_SENESCENT;chrxp21;COULOUARN_TEMPORAL_TGFB1_SIGNATURE_DN;CREIGHTON_ENDOCRI…	Alternativesplicing;ATP-binding;Completeproteome;Cytoplasm;Glycerolmetabolism;Kinase;Membrane;Mitochondrion;Mitochondrionoutermembrane;Nucleotide-binding;Referenceproteome;Transferase	9.05e-182	14190000000	489310000	62.4	62.4	62.4	61.227	6	25	25	25
1776	G3X9T8;G3X8Q5	Cp	Cp	Ceruloplasmin	0.693328	0.000831	0.013048	+	0	0	+	1.36911	0.044921	-0.380045	-1.03398	0.153235	0.603681	0.836117	-1.59303				biological regulation;cation homeostasis;cation transport;cellular cation homeostasis;cellular chemical homeostasis;cellular homeostasis;cellular ion homeostasis;cellular iron ion homeostasis;cellular metal ion homeostasis;cellular process;chemical homeostasis;copper ion transport;establishment of localization;homeostatic process;ion homeostasis;ion transport;iron ion homeostasis;metal ion homeos…	binding;catalytic activity;cation binding;copper ion binding;ferroxidase activity;ion binding;metal ion binding;oxidoreductase activity;oxidoreductase activity, oxidizing metal ions;oxidoreductase activity, oxidizing metal ions, oxygen as acceptor;transition metal ion binding	extracellular region part;extracellular space	Porphyrin and chlorophyll metabolism	Cu-oxidase;Cu-oxidase_2;Cu-oxidase_3	AACTTT_UNKNOWN;ACEVEDO_FGFR1_TARGETS_IN_PROSTATE_CANCER_MODEL_UP;BERENJENO_ROCK_SIGNALING_NOT_VIA_RHOA_UP;BLALOCK_ALZHEIMERS_DISEASE_UP;BONOME_OVARIAN_CANCER_SURVIVAL_OPTIMAL_DEBULKING;BOYLAN_MULTIPLE_MYELOMA_C_D_DN;BOYLAN_MULTIPLE_MYELOMA_PCA1_UP;BYSTRYKH_HEMATOPOIESIS_STEM_CELL_QTL_TRANS;CAHOY_ASTROGLIAL;CAIRO_HEPATOBLASTOMA_DN;CATION_HOMEOSTASIS;CELLULAR_CATION_HOMEOSTASIS;CELLULAR_HOMEOSTASIS…	Completeproteome;Copper;Metal-binding;Oxidoreductase;Referenceproteome	0	221420000000	4341600000	70.4	70.4	4.7	121.08	2	65	65	3
8374	Q9R0E1	Plod3	Plod3	Procollagen-lysine,2-oxoglutarate 5-dioxygenase 3	2.06424	1.1e-05	0.002233	+	0	1.5e-05	+	-0.757641	0.463892	1.02897	-0.735219	0.421832	0.578233	-0.858194	-0.141871	+	Matrisome-associated	ECM Regulators	anatomical structure development;anatomical structure morphogenesis;basement membrane assembly;basement membrane organization;biological regulation;cell morphogenesis;cell morphogenesis involved in differentiation;cellular component assembly;cellular component assembly at cellular level;cellular component morphogenesis;cellular component organization;cellular component organization at cellular le…	binding;carboxylic acid binding;catalytic activity;cation binding;dioxygenase activity;glucosyltransferase activity;ion binding;iron ion binding;L-ascorbic acid binding;metal ion binding;oxidoreductase activity;oxidoreductase activity, acting on paired donors, with incorporation or reduction of molecular oxygen;oxidoreductase activity, acting on paired donors, with incorporation or reduction of m…	cell part;cytoplasmic part;endoplasmic reticulum membrane;endoplasmic reticulum part;intracellular organelle part;intracellular part;membrane;membrane part;organelle membrane;organelle part;rough endoplasmic reticulum membrane	Lysine degradation;Other types of O-glycan biosynthesis	2OG-FeII_Oxy	AGUIRRE_PANCREATIC_CANCER_COPY_NUMBER_UP;BENPORATH_MYC_MAX_TARGETS;BIOPOLYMER_METABOLIC_PROCESS;BIOPOLYMER_MODIFICATION;BLALOCK_ALZHEIMERS_DISEASE_UP;BRUINS_UVC_RESPONSE_VIA_TP53_GROUP_D;CELLULAR_MACROMOLECULE_METABOLIC_PROCESS;CELLULAR_PROTEIN_METABOLIC_PROCESS;chr7q36;CHYLA_CBFA2T3_TARGETS_UP;CROMER_TUMORIGENESIS_UP;CYTOPLASM;CYTOPLASMIC_PART;DAIRKEE_TERT_TARGETS_UP;DANG_BOUND_BY_MYC;DOUGLAS_BM…	Completeproteome;Dioxygenase;Endoplasmicreticulum;Glycoprotein;Iron;Membrane;Metal-binding;Oxidoreductase;Referenceproteome;Signal;VitaminC	8.11e-230	37056000000	975160000	48.6	48.4	48.4	84.921	2	33	31	31
3371	P61750;E9Q798	Arf4	Arf4	ADP-ribosylation factor 4	0.834687	0.012337	0.061945		0	0.000177	+	2.10851	-0.195831	-1.59882	-0.313858	2.62863	0.191558	-0.266167	-2.55402				anatomical structure development;biological regulation;brain development;cell surface receptor linked signaling pathway;cellular process;cellular response to stimulus;developmental process;enzyme linked receptor protein signaling pathway;epidermal growth factor receptor signaling pathway;establishment of localization;establishment of protein localization;intracellular signal transduction;organ de…	binding;GTP binding;guanyl nucleotide binding;guanyl ribonucleotide binding;nucleotide binding;purine nucleotide binding;purine ribonucleoside triphosphate binding;purine ribonucleotide binding;ribonucleotide binding	cell part;cytoplasm;cytoplasmic part;Golgi apparatus;intracellular membrane-bounded organelle;intracellular organelle;intracellular part;membrane;membrane-bounded organelle;organelle;plasma membrane		Arf	ACATATC,MIR-190;ATGTAGC,MIR-221,MIR-222;BENPORATH_MYC_TARGETS_WITH_EBOX;BENPORATH_NANOG_TARGETS;BENPORATH_SOX2_TARGETS;BLALOCK_ALZHEIMERS_DISEASE_DN;BLUM_RESPONSE_TO_SALIRASIB_UP;CAFFAREL_RESPONSE_TO_THC_24HR_5_DN;CAGCTG_V$AP4_Q5;CATTGTYY_V$SOX9_B1;CHEOK_RESPONSE_TO_HD_MTX_DN;chr3p21;CREIGHTON_ENDOCRINE_THERAPY_RESISTANCE_5;DANG_BOUND_BY_MYC;DANG_REGULATED_BY_MYC_DN;DELACROIX_RAR_BOUND_ES;DIAZ_CH…	Completeproteome;ER-Golgitransport;Golgiapparatus;GTP-binding;Lipoprotein;Myristate;Nucleotide-binding;Proteintransport;Referenceproteome;Transport	0	39677000000	3967700000	82.8	63.9	56.1	20.396	3	18	14	13
3533	P70261	Pald1	Pald1	Paladin	-0.820866	0.009235	0.051693		0	0.000177	+	1.85445	0.439552	-1.54574	-0.748266	1.85746	1.77222	-0.128657	-3.50103						cell part;cytoplasmic part;cytosol;intracellular part				Completeproteome;Cytoplasm;Directproteinsequencing;Lipoprotein;Myristate;Referenceproteome	0	27483000000	560870000	49.9	49.9	49.9	96.739	1	36	36	36
3177	P51885	Lum	Lum	Lumican	0.43911	0.00982	0.053673		0	0.000184	+	-1.17318	0.071802	1.36063	-0.259251	-0.602494	-0.437461	0.77826	0.261695	+	Core matrisome	Proteoglycans	anatomical structure development;biological regulation;cartilage development;cellular component organization;cellular component organization at cellular level;cellular component organization or biogenesis;cellular component organization or biogenesis at cellular level;cellular process;collagen fibril organization;developmental process;extracellular matrix organization;extracellular structure orga…		collagen;extracellular matrix;extracellular matrix part;extracellular region part;extracellular space;fibrillar collagen;proteinaceous extracellular matrix		LRRNT	AACTTT_UNKNOWN;AFFAR_YY1_TARGETS_DN;ALCALAY_AML_BY_NPM1_LOCALIZATION_UP;ALONSO_METASTASIS_EMT_UP;ALONSO_METASTASIS_UP;ANASTASSIOU_CANCER_MESENCHYMAL_TRANSITION_SIGNATURE;BERENJENO_TRANSFORMED_BY_RHOA_DN;BOQUEST_STEM_CELL_UP;BORCZUK_MALIGNANT_MESOTHELIOMA_UP;BURTON_ADIPOGENESIS_6;CAGGTG_V$E12_Q6;CHANG_CORE_SERUM_RESPONSE_DN;CHEN_METABOLIC_SYNDROM_NETWORK;CHIANG_LIVER_CANCER_SUBCLASS_CTNNB1_DN;CHIA…	Completeproteome;Directproteinsequencing;Disulfidebond;Extracellularmatrix;Glycoprotein;Leucine-richrepeat;Proteoglycan;Pyrrolidonecarboxylicacid;Referenceproteome;Repeat;Secreted;Signal;Sulfation	0	352090000000	22005000000	45.3	45.3	45.3	38.265	2	16	16	16
3478	P63094;P63094-2;Q6R0H7;P63094-3;Q6R0H7-4	Gnas	Gnas	Guanine nucleotide-binding protein G(s) subunit alpha isoforms short;Guanine nucleotide-binding protein G(s) subunit alpha isoforms XLas	-0.960959	0.000108	0.004563	+	0	0.000184	+	0.481748	1.59208	-0.98487	-1.08896	0.238118	1.94408	0.078113	-2.26031				activation of adenylate cyclase activity;activation of adenylate cyclase activity by dopamine receptor signaling pathway;activation of adenylate cyclase activity by G-protein signaling pathway;anatomical structure development;anatomical structure homeostasis;anatomical structure morphogenesis;appendage morphogenesis;biological regulation;body morphogenesis;cAMP-mediated signaling;cartilage develo…	binding;catalytic activity;cation binding;glutamate receptor binding;G-protein beta/gamma-subunit complex binding;G-protein-coupled receptor binding;GTP binding;GTPase activity;guanyl nucleotide binding;guanyl ribonucleotide binding;hydrolase activity;hydrolase activity, acting on acid anhydrides;hydrolase activity, acting on acid anhydrides, in phosphorus-containing anhydrides;ion binding;ionotr…	cell part;cell projection;dendrite;extrinsic to internal side of plasma membrane;extrinsic to membrane;extrinsic to plasma membrane;heterotrimeric G-protein complex;intracellular part;macromolecular complex;membrane part;neuron projection;plasma membrane part;protein complex	Amoebiasis;Bile secretion;Calcium signaling pathway;Chagas disease (American trypanosomiasis);Dilated cardiomyopathy;Endocrine and other factor-regulated calcium reabsorption;Gap junction;Gastric acid secretion;GnRH signaling pathway;Long-term depression;Melanogenesis;Pancreatic secretion;Salivary secretion;Taste transduction;Vascular smooth muscle contraction;Vasopressin-regulated water reabsorp…	G-alpha	AACTTT_UNKNOWN;ADENYLATE_CYCLASE_ACTIVATION;ALCALA_APOPTOSIS;BEGUM_TARGETS_OF_PAX3_FOXO1_FUSION_UP;BENPORATH_SUZ12_TARGETS;BILD_E2F3_ONCOGENIC_SIGNATURE;BIOCARTA_AGPCR_PATHWAY;BIOCARTA_BARR_MAPK_PATHWAY;BIOCARTA_BARRESTIN_PATHWAY;BIOCARTA_BARRESTIN_SRC_PATHWAY;BIOCARTA_CCR3_PATHWAY;BIOCARTA_CFTR_PATHWAY;BIOCARTA_CREB_PATHWAY;BIOCARTA_CSK_PATHWAY;BIOCARTA_ERK_PATHWAY;BIOCARTA_GCR_PATHWAY;BIOCARTA_…	ADP-ribosylation;Alternativesplicing;Cellmembrane;Coiledcoil;Completeproteome;Directproteinsequencing;GTP-binding;Isopeptidebond;Lipoprotein;Magnesium;Membrane;Metal-binding;Nucleotide-binding;Palmitate;Phosphoprotein;Polymorphism;Referenceproteome;Transducer;Ublconjugation	1.13e-269	68055000000	3402700000	74.4	74.4	74.4	45.663	8	33	32	32
6295	Q8QZT1	Acat1	Acat1	Acetyl-CoA acetyltransferase, mitochondrial	0.144775	0.124365	0.271922		1e-06	0.000359	+	-0.606494	1.34513	0.444802	-1.18343	0.312486	1.28138	-0.463228	-1.13064				adipose tissue development;anatomical structure development;brain development;cellular component assembly;cellular component organization;cellular component organization or biogenesis;developmental process;liver development;macromolecular complex assembly;macromolecular complex subunit organization;metanephric proximal convoluted tubule development;organ development;protein complex assembly;prote…	acetyl-CoA C-acetyltransferase activity;acetyl-CoA C-acyltransferase activity;acetyltransferase activity;binding;C-acetyltransferase activity;C-acyltransferase activity;catalytic activity;cation binding;coenzyme binding;cofactor binding;ion binding;metal ion binding;transferase activity;transferase activity, transferring acyl groups;transferase activity, transferring acyl groups other than amino-…	cell part;cytoplasmic part;intracellular organelle lumen;intracellular organelle part;intracellular part;membrane;membrane-enclosed lumen;mitochondrial inner membrane;mitochondrial matrix;mitochondrial membrane;mitochondrial part;organelle inner membrane;organelle lumen;organelle membrane;organelle part	Benzoate degradation;Butanoate metabolism;Carbon fixation pathways in prokaryotes;Fatty acid metabolism;Glyoxylate and dicarboxylate metabolism;Lysine degradation;Propanoate metabolism;Pyruvate metabolism;Synthesis and degradation of ketone bodies;Terpenoid backbone biosynthesis;Tryptophan metabolism;Two-component system;Valine, leucine and isoleucine degradation	Thiolase_C;Thiolase_N	ACETYLTRANSFERASE_ACTIVITY;ACEVEDO_LIVER_CANCER_DN;ALCALAY_AML_BY_NPM1_LOCALIZATION_DN;BLALOCK_ALZHEIMERS_DISEASE_DN;BOYAULT_LIVER_CANCER_SUBCLASS_G3_DN;CAIRO_HEPATOBLASTOMA_DN;CASORELLI_ACUTE_PROMYELOCYTIC_LEUKEMIA_DN;chr11q22;CYTOPLASM;CYTOPLASMIC_PART;DEURIG_T_CELL_PROLYMPHOCYTIC_LEUKEMIA_DN;DIAZ_CHRONIC_MEYLOGENOUS_LEUKEMIA_UP;DURCHDEWALD_SKIN_CARCINOGENESIS_UP;ENK_UV_RESPONSE_EPIDERMIS_DN;FL…	Acetylation;Acyltransferase;Completeproteome;Directproteinsequencing;Metal-binding;Mitochondrion;Potassium;Referenceproteome;Transferase;Transitpeptide	0	439750000000	19989000000	82.8	82.8	82.8	44.816	1	29	29	29
2464	P02463	Col4a1	Col4a1	Collagen alpha-1(IV) chain	-0.581496	0.083744	0.209523		1e-06	0.000525	+	-4.02954	-0.932667	1.22259	3.73962	-3.8777	-3.31787	1.87084	5.32474	+	Core matrisome	Collagens	anatomical structure formation involved in morphogenesis;angiogenesis;cellular component organization;cellular component organization or biogenesis;cellular process;cellular response to acid;cellular response to amine stimulus;cellular response to amino acid stimulus;cellular response to chemical stimulus;cellular response to endogenous stimulus;cellular response to organic nitrogen;cellular resp…	extracellular matrix structural constituent;structural molecule activity	collagen;collagen type IV;extracellular matrix part;extracellular region part;sheet-forming collagen	Amoebiasis;ECM-receptor interaction;Focal adhesion;Pathways in cancer;Protein digestion and absorption;Small cell lung cancer	C4;Collagen	ACEVEDO_LIVER_CANCER_UP;ACEVEDO_LIVER_TUMOR_VS_NORMAL_ADJACENT_TISSUE_UP;AMIT_EGF_RESPONSE_480_HELA;BACOLOD_RESISTANCE_TO_ALKYLATING_AGENTS_DN;BERENJENO_ROCK_SIGNALING_NOT_VIA_RHOA_DN;BIOCARTA_ACE2_PATHWAY;BIOCARTA_AMI_PATHWAY;BIOCARTA_INTRINSIC_PATHWAY;BIOCARTA_PLATELETAPP_PATHWAY;BIOCARTA_VITCB_PATHWAY;BLALOCK_ALZHEIMERS_DISEASE_DN;BLALOCK_ALZHEIMERS_DISEASE_INCIPIENT_DN;BORLAK_LIVER_CANCER_EGF…	Angiogenesis;Basementmembrane;Collagen;Completeproteome;Disulfidebond;Extracellularmatrix;Glycoprotein;Hydroxylation;Referenceproteome;Repeat;Secreted;Signal	0	302350000000	3978300000	17	17	17	160.68	1	24	24	22
6679	Q91VM5	Rbmxl1	Rbmxl1	RNA binding motif protein, X-linked-like-1	-0.226157	0.165364	0.325911		2e-06	0.000551	+	-0.875201	0.610126	1.25495	-0.989875	-1.91572	0.498817	1.01208	0.404818				biological regulation;biosynthetic process;cellular biosynthetic process;cellular component assembly;cellular component organization;cellular component organization or biogenesis;cellular macromolecule biosynthetic process;cellular macromolecule metabolic process;cellular metabolic process;cellular nitrogen compound metabolic process;cellular process;cellular response to chemical stimulus;cellula…	binding;chromatin binding;core promoter binding;DNA binding;mRNA binding;nucleic acid binding;nucleotide binding;regulatory region DNA binding;regulatory region nucleic acid binding;RNA binding;transcription regulatory region DNA binding	catalytic step 2 spliceosome;cell part;chromatin;chromosomal part;euchromatin;extracellular membrane-bounded organelle;extracellular organelle;extracellular region part;extracellular vesicular exosome;intracellular organelle part;intracellular part;macromolecular complex;membrane-bounded organelle;membrane-bounded vesicle;nuclear chromatin;nuclear chromosome part;nuclear euchromatin;nuclear part;…	Spliceosome	RBM1CTR;RRM_1	AAGCAAT,MIR-137;ACCATTT,MIR-522;ACTGAAA,MIR-30A-3P,MIR-30E-3P;BASAKI_YBX1_TARGETS_DN;BERENJENO_TRANSFORMED_BY_RHOA_UP;chr1p22;FEVR_CTNNB1_TARGETS_DN;GSE14308_TH1_VS_NATURAL_TREG_UP;GSE15930_NAIVE_VS_48H_IN_VITRO_STIM_CD8_TCELL_DN;GSE15930_NAIVE_VS_48H_IN_VITRO_STIM_IL12_CD8_TCELL_DN;GSE17721_CPG_VS_GARDIQUIMOD_8H_BMDM_UP;GSE17721_LPS_VS_CPG_0.5H_BMDM_UP;GSE17721_LPS_VS_GARDIQUIMOD_24H_BMDM_DN;GSE…	Completeproteome;mRNAprocessing;mRNAsplicing;Nucleus;Phosphoprotein;Referenceproteome;Ribonucleoprotein;RNA-binding	1.87e-267	177160000000	7086500000	75.5	75.5	22.9	42.161	2	42	42	11
4972	Q6PE01	Snrnp40	Snrnp40	U5 small nuclear ribonucleoprotein 40 kDa protein	-0.256364	0.086172	0.213174		2e-06	0.000712	+	-1.57778	2.20753	1.12216	-1.75191	-3.35954	1.99653	1.18762	0.175392				cellular macromolecule metabolic process;cellular metabolic process;cellular nitrogen compound metabolic process;cellular process;macromolecule metabolic process;metabolic process;mRNA metabolic process;mRNA processing;nitrogen compound metabolic process;nucleic acid metabolic process;nucleobase-containing compound metabolic process;primary metabolic process;RNA metabolic process;RNA processing;R…		catalytic step 2 spliceosome;cell part;cytoplasm;intracellular organelle part;intracellular part;macromolecular complex;nuclear part;organelle part;ribonucleoprotein complex;spliceosomal complex	Spliceosome	WD40	ACEVEDO_LIVER_CANCER_UP;BERENJENO_TRANSFORMED_BY_RHOA_UP;BIOPOLYMER_METABOLIC_PROCESS;BYSTRYKH_HEMATOPOIESIS_STEM_CELL_QTL_TRANS;CASORELLI_ACUTE_PROMYELOCYTIC_LEUKEMIA_DN;chr1p35;CTTGTAT,MIR-381;DANG_BOUND_BY_MYC;ELVIDGE_HYPOXIA_DN;GENTILE_UV_HIGH_DOSE_DN;GENTILE_UV_RESPONSE_CLUSTER_D4;GRAESSMANN_APOPTOSIS_BY_DOXORUBICIN_DN;GRAESSMANN_RESPONSE_TO_MC_AND_DOXORUBICIN_DN;GSE10239_MEMORY_VS_DAY4.5_EF…	Completeproteome;mRNAprocessing;mRNAsplicing;Nucleus;Referenceproteome;Repeat;Spliceosome;WDrepeat	0	55908000000	3727200000	92.5	92.5	92.5	39.275	1	30	30	30
6209	Q8K297	Colgalt1	Colgalt1	Procollagen galactosyltransferase 1	2.54435	8e-06	0.002233	+	3e-06	0.000771	+	-0.728162	0.641191	0.854295	-0.767324	0.797003	0.960122	-0.389936	-1.36719				biosynthetic process;carbohydrate biosynthetic process;carbohydrate metabolic process;cellular biosynthetic process;cellular carbohydrate biosynthetic process;cellular carbohydrate metabolic process;cellular lipid metabolic process;cellular macromolecule biosynthetic process;cellular macromolecule metabolic process;cellular metabolic process;cellular polysaccharide biosynthetic process;cellular p…	catalytic activity;galactosyltransferase activity;procollagen galactosyltransferase activity;transferase activity;transferase activity, transferring glycosyl groups;transferase activity, transferring hexosyl groups;UDP-galactosyltransferase activity;UDP-glycosyltransferase activity	cell part;cytoplasmic part;endoplasmic reticulum lumen;endoplasmic reticulum part;intracellular organelle lumen;intracellular organelle part;intracellular part;membrane-enclosed lumen;organelle lumen;organelle part	Lysine degradation;Other types of O-glycan biosynthesis	Glyco_transf_25		Completeproteome;Endoplasmicreticulum;Glycoprotein;Glycosyltransferase;Referenceproteome;Signal;Transferase	0	36518000000	1178000000	59.8	59.8	59.8	71.06	1	32	32	32
7993	Q9EQK5	Mvp	Mvp	Major vault protein	0.874597	1e-05	0.002233	+	5e-06	0.001417	+	0.055384	0.784198	0.343633	-1.18321	0.479914	0.485607	-0.190396	-0.775126				cell proliferation;macromolecule metabolic process;metabolic process;primary metabolic process;protein activation cascade;protein metabolic process;response to stimulus		cell part;cytoplasm;extracellular membrane-bounded organelle;extracellular organelle;extracellular region part;extracellular vesicular exosome;intracellular membrane-bounded organelle;intracellular organelle;intracellular part;macromolecular complex;membrane-bounded organelle;membrane-bounded vesicle;nucleus;organelle;ribonucleoprotein complex;vesicle		MVP_shoulder;Vault	AKT_UP_MTOR_DN.V1_UP;ALFANO_MYC_TARGETS;BASSO_B_LYMPHOCYTE_NETWORK;BIDUS_METASTASIS_DN;BMI1_DN.V1_DN;BROWNE_HCMV_INFECTION_14HR_DN;BRUINS_UVC_RESPONSE_VIA_TP53_GROUP_B;CHICAS_RB1_TARGETS_CONFLUENT;chr16p11;CYTOPLASM;DAZARD_RESPONSE_TO_UV_NHEK_UP;DAZARD_UV_RESPONSE_CLUSTER_G1;DELPUECH_FOXO3_TARGETS_UP;DELYS_THYROID_CANCER_UP;DIAZ_CHRONIC_MEYLOGENOUS_LEUKEMIA_DN;DODD_NASOPHARYNGEAL_CARCINOMA_UP;DOU…	3D-structure;Acetylation;Completeproteome;Cytoplasm;Nucleus;Phosphoprotein;Referenceproteome;Repeat;Ribonucleoprotein	0	276240000000	6138700000	92.1	92.1	3.7	95.923	1	81	81	2
7857	Q9DBR7;Q9DBR7-2	Ppp1r12a	Ppp1r12a	Protein phosphatase 1 regulatory subunit 12A	-0.579584	0.00718	0.044185	+	6e-06	0.001514	+	0.225324	1.96096	0.832478	-3.01876	-0.819593	1.28012	0.478343	-0.938872				biological regulation;cell cycle phase;cell cycle process;cellular component organization;cellular component organization at cellular level;cellular component organization or biogenesis;cellular component organization or biogenesis at cellular level;cellular macromolecule metabolic process;cellular metabolic process;cellular process;cellular protein metabolic process;centrosome organization;depho…	14-3-3 protein binding;binding;enzyme inhibitor activity;enzyme regulator activity;phosphatase regulator activity;protein binding	cell part;centrosome;chromosomal part;contractile fiber;cytoplasmic part;cytoskeletal part;intracellular non-membrane-bounded organelle;intracellular organelle;intracellular organelle part;intracellular part;kinetochore;macromolecular complex;microtubule organizing center;non-membrane-bounded organelle;organelle;organelle part;protein complex;protein serine/threonine phosphatase complex;PTW/PP1 p…	Focal adhesion;Long-term potentiation;Regulation of actin cytoskeleton;Vascular smooth muscle contraction	Ank_2	AACTTT_UNKNOWN;AATGTGA,MIR-23A,MIR-23B;AGUIRRE_PANCREATIC_CANCER_COPY_NUMBER_DN;ATGTTAA,MIR-302C;BENPORATH_MYC_MAX_TARGETS;BLALOCK_ALZHEIMERS_DISEASE_DN;BRUINS_UVC_RESPONSE_LATE;CAGTCAC,MIR-134;CATTTCA,MIR-203;CCAWWNAAGG_V$SRF_Q4;CHEN_HOXA5_TARGETS_9HR_UP;chr12q15;CTACTGT,MIR-199A;CTTTGT_V$LEF1_Q2;DACOSTA_UV_RESPONSE_VIA_ERCC3_COMMON_DN;DACOSTA_UV_RESPONSE_VIA_ERCC3_DN;DANG_BOUND_BY_MYC;DAZARD_RE…	Alternativesplicing;ANKrepeat;Completeproteome;Cytoplasm;Hydroxylation;Phosphoprotein;Referenceproteome;Repeat	0	163350000000	3333700000	62.4	62.4	60.3	114.99	2	72	72	66
1646	F8VQ43	Lama2	Lama2	Laminin subunit alpha-2	0.65218	0.017582	0.076387		1.1e-05	0.00171	+	-3.27619	-1.17413	1.76541	2.68491	-2.7666	-2.81811	1.48567	4.09904	+	Core matrisome	ECM Glycoproteins	axon guidance;biological adhesion;biological regulation;cell adhesion;cellular process;chemotaxis;locomotion;positive regulation of biological process;positive regulation of cell communication;positive regulation of cellular process;positive regulation of multicellular organismal process;positive regulation of neurological system process;positive regulation of signaling;positive regulation of syn…		basal lamina;cell part;extracellular matrix part;extracellular region part;laminin complex;laminin-1 complex;macromolecular complex;membrane;plasma membrane;protein complex;sarcolemma	Amoebiasis;ECM-receptor interaction;Focal adhesion;Pathways in cancer;Small cell lung cancer;Toxoplasmosis	Laminin_B;Laminin_EGF;Laminin_G_1;Laminin_G_2;Laminin_I;Laminin_II;Laminin_N	ANATOMICAL_STRUCTURE_DEVELOPMENT;ATF2_S_UP.V1_DN;BASEMENT_MEMBRANE;BERENJENO_TRANSFORMED_BY_RHOA_DN;BERTUCCI_MEDULLARY_VS_DUCTAL_BREAST_CANCER_DN;BIOCARTA_AGR_PATHWAY;BLALOCK_ALZHEIMERS_DISEASE_INCIPIENT_UP;BLALOCK_ALZHEIMERS_DISEASE_UP;BOQUEST_STEM_CELL_UP;BROWNE_HCMV_INFECTION_48HR_DN;CAIRO_HEPATOBLASTOMA_CLASSES_DN;CHEN_METABOLIC_SYNDROM_NETWORK;chr6q22;CLASPER_LYMPHATIC_VESSELS_DURING_METASTA…	Completeproteome;Disulfidebond;LamininEGF-likedomain;Referenceproteome;Repeat	0	355080000000	2191800000	50.7	50.7	10.8	343.81	1	162	162	26
1912	G5E8V9;E9Q3G5	Arfip1	Arfip1	MCG18094;Protein Arfip1	0.036655	0.799979	0.881004		9e-06	0.00171	+	1.11404	-0.590186	-0.513167	-0.010682	1.58327	0.401808	0.180149	-2.16523				biological regulation;establishment of localization;establishment of localization in cell;establishment of protein localization;intracellular protein transport;intracellular transport;protein transport;regulation of biological process;regulation of cellular localization;regulation of cellular process;regulation of establishment of protein localization;regulation of localization;regulation of prot…		cell part;cytoplasmic part;cytosol;Golgi apparatus part;Golgi membrane;intracellular organelle part;intracellular part;membrane;organelle membrane;organelle part		Arfaptin	AATGTGA,MIR-23A,MIR-23B;CELLULAR_LOCALIZATION;chr4q31;CYTOPLASM;CYTOPLASMIC_PART;CYTOSOL;DIAZ_CHRONIC_MEYLOGENOUS_LEUKEMIA_UP;ENDOMEMBRANE_SYSTEM;ESTABLISHMENT_OF_CELLULAR_LOCALIZATION;ESTABLISHMENT_OF_LOCALIZATION;ESTABLISHMENT_OF_PROTEIN_LOCALIZATION;GGATTA_V$PITX2_Q2;GGGCGGR_V$SP1_Q6;GGGTGGRR_V$PAX4_03;GOLGI_APPARATUS;GOLGI_APPARATUS_PART;GOLGI_MEMBRANE;GSE10239_KLRG1INT_VS_KLRG1HIGH_EFF_CD8_T…	Completeproteome;Referenceproteome	0	28432000000	1421600000	70.8	70.8	11	41.518	2	19	19	2
8579	Q9Z1M8	Ik	Ik	Protein Red	-0.087441	0.534473	0.689904		1e-05	0.00171	+	-1.94	2.50804	1.11855	-1.68659	-2.84672	2.26655	0.886692	-0.306524						cell part;intracellular membrane-bounded organelle;intracellular organelle;intracellular part;membrane-bounded organelle;nucleus;organelle		RED_C;RED_N	ACEVEDO_LIVER_CANCER_UP;ACEVEDO_LIVER_TUMOR_VS_NORMAL_ADJACENT_TISSUE_UP;ACEVEDO_METHYLATED_IN_LIVER_CANCER_DN;ASTIER_INTEGRIN_SIGNALING;BENPORATH_SOX2_TARGETS;CELL_CELL_SIGNALING;CELL_FRACTION;chr5q31;CREIGHTON_ENDOCRINE_THERAPY_RESISTANCE_2;DEURIG_T_CELL_PROLYMPHOCYTIC_LEUKEMIA_DN;DODD_NASOPHARYNGEAL_CARCINOMA_UP;EXTRACELLULAR_REGION;EXTRACELLULAR_REGION_PART;EXTRACELLULAR_SPACE;FLECHNER_PBL_KI…	Acetylation;Completeproteome;Nucleus;Phosphoprotein;Referenceproteome;Repeat	0	35832000000	1628700000	57.3	57.3	57.3	65.615	1	29	29	29
3463	P62983	Rps27a	Rps27a	Ubiquitin-40S ribosomal protein S27a	-0.095813	0.338623	0.515543		8e-06	0.00171	+	0.192347	0.512226	0.764564	-1.46914	-0.362592	0.295589	0.568392	-0.501389				biosynthetic process;cellular biosynthetic process;cellular macromolecule biosynthetic process;cellular macromolecule metabolic process;cellular metabolic process;cellular process;cellular protein metabolic process;macromolecule biosynthetic process;macromolecule metabolic process;metabolic process;primary metabolic process;protein metabolic process;translation	binding;cation binding;ion binding;metal ion binding;structural constituent of ribosome;structural molecule activity	cell part;cytoplasmic part;cytosol;cytosolic small ribosomal subunit;intracellular organelle part;intracellular part;macromolecular complex;nuclear part;nucleoplasm;organelle part;ribonucleoprotein complex;small ribosomal subunit	Ribosome	Ribosomal_S27;ubiquitin	AACYNNNNTTCCS_UNKNOWN;ACEVEDO_LIVER_CANCER_UP;ACEVEDO_LIVER_TUMOR_VS_NORMAL_ADJACENT_TISSUE_UP;ACTAYRNNNCCCR_UNKNOWN;BENPORATH_MYC_MAX_TARGETS;BENPORATH_NANOG_TARGETS;BILANGES_SERUM_AND_RAPAMYCIN_SENSITIVE_GENES;BOGNI_TREATMENT_RELATED_MYELOID_LEUKEMIA_UP;BOUDOUKHA_BOUND_BY_IGF2BP2;CAGGTG_V$E12_Q6;chr2p16;DANG_BOUND_BY_MYC;GCM_ACTG1;GCM_NPM1;GCM_TPT1;GSE12366_PLASMA_CELL_VS_MEMORY_BCELL_DN;GSE123…	Acetylation;Completeproteome;Cytoplasm;Isopeptidebond;Metal-binding;Nucleus;Phosphoprotein;Referenceproteome;Ribonucleoprotein;Ribosomalprotein;Ublconjugation;Zinc;Zinc-finger	0	845870000000	140980000000	70.5	70.5	31.4	17.951	1	13	13	5
991	E9PVA8	Gcn1l1	Gcn1l1	Protein Gcn1l1	-0.101288	0.280842	0.457666		1.2e-05	0.00171	+	0.578036	-0.580031	0.239586	-0.237591	0.167231	0.046177	1.10747	-1.32088						cell part;cytoplasm;intracellular part		DUF3554	ABRAMSON_INTERACT_WITH_AIRE;ACEVEDO_NORMAL_TISSUE_ADJACENT_TO_LIVER_TUMOR_UP;BOYLAN_MULTIPLE_MYELOMA_C_D_UP;CAIRO_HEPATOBLASTOMA_CLASSES_UP;CCACACA,MIR-147;chr12q24;DANG_REGULATED_BY_MYC_DN;FOURNIER_ACINAR_DEVELOPMENT_LATE_2;GSE10239_KLRG1INT_VS_KLRG1HIGH_EFF_CD8_TCELL_UP;GSE14308_TH1_VS_TH17_DN;GSE14308_TH2_VS_TH17_UP;GSE22886_NAIVE_BCELL_VS_BLOOD_PLASMA_CELL_DN;GSE22886_NAIVE_CD4_TCELL_VS_12H_A…	Completeproteome;Referenceproteome	0	37510000000	228720000	39.9	39.9	39.9	293.02	2	84	84	83
5557	Q8BKX1;Q8BKX1-2;Q8BKX1-3	Baiap2	Baiap2	Brain-specific angiogenesis inhibitor 1-associated protein 2	-0.126073	0.428229	0.602121		1.1e-05	0.00171	+	-0.157058	0.811317	-0.402861	-0.251398	-1.29861	1.46628	0.898449	-1.06612				actin crosslink formation;actin cytoskeleton organization;actin filament bundle assembly;actin filament organization;actin filament-based process;anatomical structure development;biological regulation;cell projection assembly;cell projection organization;cellular component assembly;cellular component assembly at cellular level;cellular component organization;cellular component organization at cel…	binding;proline-rich region binding;protein binding	actin cytoskeleton;cell junction;cell part;cell projection;cytoplasmic part;cytoskeleton;cytosol;filopodium;intracellular membrane-bounded organelle;intracellular non-membrane-bounded organelle;intracellular organelle;intracellular part;membrane;membrane-bounded organelle;neuron projection;non-membrane-bounded organelle;nucleus;organelle;plasma membrane;ruffle	Adherens junction;Regulation of actin cytoskeleton	IMD;SH3_2	AGGAAGC,MIR-516-3P;ANATOMICAL_STRUCTURE_DEVELOPMENT;ANATOMICAL_STRUCTURE_MORPHOGENESIS;AXONOGENESIS;BANDRES_RESPONSE_TO_CARMUSTIN_MGMT_48HR_DN;BENPORATH_CYCLING_GENES;BENPORATH_EED_TARGETS;BIOCARTA_RHO_PATHWAY;BONOME_OVARIAN_CANCER_SURVIVAL_SUBOPTIMAL_DEBULKING;CACCAGC,MIR-138;CAGCTG_V$AP4_Q5;CAGGGTC,MIR-504;CCAGGGG,MIR-331;CCTGTGA,MIR-513;CELL_DEVELOPMENT;CELL_SURFACE_RECEPTOR_LINKED_SIGNAL_TRAN…	Alternativesplicing;Cellprojection;Coiledcoil;Completeproteome;Cytoplasm;Cytoskeleton;Membrane;Phosphoprotein;Referenceproteome;SH3domain	3.39e-277	25833000000	717590000	67.7	67.7	3.7	59.236	3	33	33	1
6141	Q8K019;Q8K019-2	Bclaf1	Bclaf1	Bcl-2-associated transcription factor 1	-0.159186	0.432584	0.605774		8e-06	0.00171	+	-0.516171	2.0617	0.541382	-2.08691	-2.23904	1.86343	1.10529	-0.729693				biological regulation;biosynthetic process;cellular biosynthetic process;cellular macromolecule biosynthetic process;cellular macromolecule metabolic process;cellular metabolic process;cellular nitrogen compound metabolic process;cellular process;cellular response to stimulus;cellular response to stress;induction of apoptosis;induction of programmed cell death;macromolecule biosynthetic process;m…	binding;DNA binding;nucleic acid binding	cell part;cytoplasm;intracellular non-membrane-bounded organelle;intracellular organelle;intracellular organelle part;intracellular part;non-membrane-bounded organelle;nuclear part;nucleolus;organelle;organelle part			AAAGGAT,MIR-501;ACACTAC,MIR-142-3P;ACCAAAG,MIR-9;APOPTOSIS_GO;BENPORATH_CYCLING_GENES;BENPORATH_NANOG_TARGETS;BENPORATH_SOX2_TARGETS;CELL_DEVELOPMENT;chr6q22;DER_IFN_BETA_RESPONSE_UP;DNA_BINDING;FERRANDO_T_ALL_WITH_MLL_ENL_FUSION_DN;FLECHNER_PBL_KIDNEY_TRANSPLANT_OK_VS_DONOR_DN;GARY_CD5_TARGETS_DN;GCGSCMNTTT_UNKNOWN;GCM_ACTG1;GCM_APEX1;GCM_BECN1;GCM_DDX5;GCM_RAD21;GGGYGTGNY_UNKNOWN;GRAESSMANN_APO…	Acetylation;Alternativesplicing;Completeproteome;Cytoplasm;DNA-binding;Nucleus;Phosphoprotein;Referenceproteome;Repressor;Transcription;Transcriptionregulation	0	93954000000	2684400000	43	43	3.3	106	2	48	47	2
4811	Q6A068	Cdc5l	Cdc5l	Cell division cycle 5-like protein	-0.201184	0.083949	0.209856		1.2e-05	0.00171	+	-0.503594	2.44592	1.39014	-3.33247	-1.85371	1.94421	1.0464	-1.1369				biological regulation;biosynthetic process;cell cycle;cellular biosynthetic process;cellular macromolecule biosynthetic process;cellular macromolecule metabolic process;cellular metabolic process;cellular nitrogen compound metabolic process;cellular process;macromolecule biosynthetic process;macromolecule metabolic process;metabolic process;mRNA metabolic process;mRNA processing;nitrogen compound…	binding;chromatin binding;DNA binding;nucleic acid binding;protein binding;protein domain specific binding;RNA binding;WD40-repeat domain binding	catalytic step 2 spliceosome;cell part;cytoplasm;intracellular non-membrane-bounded organelle;intracellular organelle;intracellular organelle part;intracellular part;macromolecular complex;non-membrane-bounded organelle;nuclear body;nuclear part;nuclear speck;nucleolus;nucleoplasm part;organelle;organelle part;protein complex;Prp19 complex;ribonucleoprotein complex;spliceosomal complex	Spliceosome	Myb_Cef	ACEVEDO_LIVER_CANCER_UP;ACEVEDO_LIVER_TUMOR_VS_NORMAL_ADJACENT_TISSUE_UP;ALONSO_METASTASIS_UP;ATTCTTT,MIR-186;BLALOCK_ALZHEIMERS_DISEASE_DN;BLALOCK_ALZHEIMERS_DISEASE_INCIPIENT_UP;BLALOCK_ALZHEIMERS_DISEASE_UP;BROWNE_HCMV_INFECTION_16HR_UP;BROWNE_HCMV_INFECTION_18HR_UP;BROWNE_HCMV_INFECTION_20HR_UP;BROWNE_HCMV_INFECTION_24HR_UP;CASORELLI_ACUTE_PROMYELOCYTIC_LEUKEMIA_DN;chr6p;DIAZ_CHRONIC_MEYLOGEN…	Activator;Cellcycle;Coiledcoil;Completeproteome;Cytoplasm;Directproteinsequencing;DNA-binding;mRNAprocessing;mRNAsplicing;Nucleus;Phosphoprotein;Referenceproteome;Repeat;RNA-binding;Spliceosome;Transcription;Transcriptionregulation	0	77672000000	2044000000	76.4	76.4	76.4	92.188	1	63	63	63
2583	P10493	Nid1	Nid1	Nidogen-1	-0.46488	0.027501	0.100985		1.2e-05	0.00171	+	-3.01338	-1.10223	0.909362	3.20625	-2.76063	-2.08674	0.717541	4.12982	+	Core matrisome	ECM Glycoproteins	biological adhesion;biological regulation;cell adhesion;cell-matrix adhesion;cell-substrate adhesion;cellular component organization;cellular component organization at cellular level;cellular component organization or biogenesis;cellular component organization or biogenesis at cellular level;cellular process;extracellular matrix organization;extracellular structure organization;glomerular basemen…	binding;calcium ion binding;cation binding;collagen binding;extracellular matrix binding;ion binding;laminin binding;laminin-1 binding;metal ion binding;protein binding	basal lamina;cell part;cell periphery;extracellular matrix part;extracellular region part		cEGF;EGF_3;EGF_CA;G2F;Ldl_recept_b;NIDO;Thyroglobulin_1	AKT_UP.V1_DN;AKT_UP_MTOR_DN.V1_DN;APPIERTO_RESPONSE_TO_FENRETINIDE_UP;BERENJENO_TRANSFORMED_BY_RHOA_UP;BLALOCK_ALZHEIMERS_DISEASE_UP;BONOME_OVARIAN_CANCER_SURVIVAL_SUBOPTIMAL_DEBULKING;BORLAK_LIVER_CANCER_EGF_UP;BRUINS_UVC_RESPONSE_LATE;BURTON_ADIPOGENESIS_3;BUYTAERT_PHOTODYNAMIC_THERAPY_STRESS_DN;CACGTG_V$MYC_Q2;CAIRO_LIVER_DEVELOPMENT_DN;CASORELLI_APL_SECONDARY_VS_DE_NOVO_UP;CHEN_LVAD_SUPPORT_O…	3D-structure;Basementmembrane;Calcium;Celladhesion;Completeproteome;Directproteinsequencing;Disulfidebond;EGF-likedomain;Extracellularmatrix;Glycoprotein;Referenceproteome;Repeat;Secreted;Signal;Sulfation	0	1263200000000	25265000000	61.6	61.6	61.6	136.54	1	72	72	71
7096	Q99ME9	Gtpbp4	Gtpbp4	Nucleolar GTP-binding protein 1	0.654911	0.001467	0.017329	+	1.2e-05	0.00171	+	-1.49812	-0.266092	1.78029	-0.016069	-1.10575	0.375845	0.193514	0.536389				biological regulation;cellular component biogenesis;cellular component biogenesis at cellular level;cellular component organization or biogenesis;cellular component organization or biogenesis at cellular level;cellular process;negative regulation of binding;negative regulation of biological process;negative regulation of biosynthetic process;negative regulation of cell adhesion;negative regulatio…	binding;catalytic activity;GTP binding;GTPase activity;guanyl nucleotide binding;guanyl ribonucleotide binding;hydrolase activity;hydrolase activity, acting on acid anhydrides;hydrolase activity, acting on acid anhydrides, in phosphorus-containing anhydrides;nucleoside-triphosphatase activity;nucleotide binding;purine nucleotide binding;purine ribonucleoside triphosphate binding;purine ribonucleo…	cell part;cytoplasmic part;Golgi apparatus;intracellular membrane-bounded organelle;intracellular non-membrane-bounded organelle;intracellular organelle;intracellular organelle part;intracellular part;membrane;membrane-bounded organelle;non-membrane-bounded organelle;nuclear membrane;nuclear part;nucleolus;nucleus;organelle;organelle membrane;organelle part;perinuclear region of cytoplasm	Ribosome biogenesis in eukaryotes	NOG1;NOGCT	ACEVEDO_LIVER_CANCER_UP;ACEVEDO_LIVER_TUMOR_VS_NORMAL_ADJACENT_TISSUE_UP;BENPORATH_PROLIFERATION;BIOPOLYMER_METABOLIC_PROCESS;BIOPOLYMER_MODIFICATION;BROWN_MYELOID_CELL_DEVELOPMENT_DN;BRUINS_UVC_RESPONSE_VIA_TP53_GROUP_D;CAIRO_HEPATOBLASTOMA_CLASSES_UP;CELL_CELL_ADHESION;CELL_CYCLE_GO_0007049;CELL_MIGRATION;CELL_PROLIFERATION_GO_0008283;CELLULAR_MACROMOLECULE_METABOLIC_PROCESS;CELLULAR_PROTEIN_ME…	Acetylation;Completeproteome;GTP-binding;Nucleotide-binding;Nucleus;Phosphoprotein;Referenceproteome;Ribosomebiogenesis	6.59e-112	13916000000	409290000	45.4	45.4	45.4	74.112	1	23	23	23
5249	Q80VQ0	Aldh3b1	Aldh3b1	Aldehyde dehydrogenase family 3 member B1	-1.21904	0.003103	0.026714	+	1.1e-05	0.00171	+	1.14428	1.01888	-0.589479	-1.57368	1.62422	2.32836	0.203262	-4.15584				alcohol catabolic process;alcohol metabolic process;catabolic process;cellular aldehyde metabolic process;cellular metabolic process;cellular process;ethanol catabolic process;ethanol metabolic process;metabolic process;primary alcohol catabolic process;primary alcohol metabolic process;small molecule catabolic process;small molecule metabolic process	aldehyde dehydrogenase [NAD(P)+] activity;catalytic activity;oxidoreductase activity;oxidoreductase activity, acting on the aldehyde or oxo group of donors;oxidoreductase activity, acting on the aldehyde or oxo group of donors, NAD or NADP as acceptor	cell part;cytoplasmic part;cytosol;intracellular part	beta-Alanine metabolism;Drug metabolism - cytochrome P450;Glycolysis / Gluconeogenesis;Histidine metabolism;Metabolism of xenobiotics by cytochrome P450;Phenylalanine metabolism;Tyrosine metabolism	Aldedh	ABDULRAHMAN_KIDNEY_CANCER_VHL_DN;ALCOHOL_METABOLIC_PROCESS;BAELDE_DIABETIC_NEPHROPATHY_DN;BHAT_ESR1_TARGETS_VIA_AKT1_UP;BROWNE_HCMV_INFECTION_18HR_DN;BRUINS_UVC_RESPONSE_VIA_TP53_GROUP_B;CACGTG_V$MYC_Q2;CAGGTA_V$AREB6_01;CAGGTG_V$E12_Q6;CHEN_METABOLIC_SYNDROM_NETWORK;chr11q13;DELYS_THYROID_CANCER_UP;DODD_NASOPHARYNGEAL_CARCINOMA_UP;DUNNE_TARGETS_OF_AML1_MTG8_FUSION_UP;GOBERT_OLIGODENDROCYTE_DIFFE…	Completeproteome;NAD;Oxidoreductase;Referenceproteome	2.24e-283	26624000000	1157600000	64.1	62.4	40	52.292	3	30	29	21
2781	P21981	Tgm2	Tgm2	Protein-glutamine gamma-glutamyltransferase 2	0.512911	0.00409	0.031382	+	1.3e-05	0.001724	+	-3.77311	-1.21871	1.47706	3.51476	-2.62532	-0.720267	0.676362	2.66922	+	Matrisome-associated	ECM Regulators	activation of phospholipase C activity;activation of phospholipase C activity by G-protein coupled receptor protein signaling pathway coupled to IP3 second messenger;anatomical structure formation involved in morphogenesis;anatomical structure morphogenesis;apoptotic cell clearance;biological regulation;blood vessel remodeling;branching involved in salivary gland morphogenesis;calcium ion homeost…	binding;calcium ion binding;catalytic activity;cation binding;GTP binding;guanyl nucleotide binding;guanyl ribonucleotide binding;ion binding;metal ion binding;nucleotide binding;protein-glutamine gamma-glutamyltransferase activity;purine nucleotide binding;purine ribonucleoside triphosphate binding;purine ribonucleotide binding;ribonucleotide binding;transaminase activity;transferase activity;tr…	cell part;cytoplasmic part;cytosol;extracellular matrix;extracellular region part;intracellular membrane-bounded organelle;intracellular organelle;intracellular part;membrane;membrane-bounded organelle;mitochondrion;organelle;plasma membrane;proteinaceous extracellular matrix	Huntington's disease	Transglut_C;Transglut_core;Transglut_N	ACEVEDO_FGFR1_TARGETS_IN_PROSTATE_CANCER_MODEL_DN;AFFAR_YY1_TARGETS_UP;ALFANO_MYC_TARGETS;AMIT_EGF_RESPONSE_480_HELA;BHAT_ESR1_TARGETS_NOT_VIA_AKT1_UP;BHAT_ESR1_TARGETS_VIA_AKT1_UP;BILD_MYC_ONCOGENIC_SIGNATURE;BOQUEST_STEM_CELL_CULTURED_VS_FRESH_UP;BOQUEST_STEM_CELL_DN;BOYAULT_LIVER_CANCER_SUBCLASS_G5_DN;BUYTAERT_PHOTODYNAMIC_THERAPY_STRESS_DN;BYSTRYKH_HEMATOPOIESIS_STEM_CELL_QTL_TRANS;CHIBA_RESP…	Acetylation;Acyltransferase;Calcium;Completeproteome;Directproteinsequencing;Metal-binding;Referenceproteome;Transferase	0	1470000000000	42000000000	86.6	86.6	86.6	77.06	3	74	74	74
2028	Q80SU7;L7N451	Gvin1	Gvin1	Interferon-induced very large GTPase 1	0.364477	0.014559	0.068605		1.7e-05	0.002298	+	0.320871	-0.264568	0.186335	-0.242637	0.408006	0.447593	0.81383	-1.66943					binding;GTP binding;guanyl nucleotide binding;guanyl ribonucleotide binding;nucleotide binding;purine nucleotide binding;purine ribonucleoside triphosphate binding;purine ribonucleotide binding;ribonucleotide binding	cell part;cytoplasmic part;cytosol;intracellular membrane-bounded organelle;intracellular organelle;intracellular part;membrane-bounded organelle;nucleus;organelle				Completeproteome;Cytoplasm;GTP-binding;Nucleotide-binding;Nucleus;Phosphoprotein;Referenceproteome	3.44e-268	19241000000	153920000	33.6	33.3	26.7	280.81	4	63	62	48
7221	Q9CQC6	Bzw1	Bzw1	Basic leucine zipper and W2 domain-containing protein 1	0.965772	0.000988	0.014082	+	1.9e-05	0.002415	+	0.778288	-0.680521	-0.967663	0.869896	0.829224	0.017687	-0.453987	-0.392924				biological regulation;biosynthetic process;cellular biosynthetic process;cellular macromolecule biosynthetic process;cellular macromolecule metabolic process;cellular metabolic process;cellular nitrogen compound metabolic process;cellular process;macromolecule biosynthetic process;macromolecule metabolic process;metabolic process;nitrogen compound metabolic process;nucleic acid metabolic process;…		cell part;cytoplasm;intracellular part		W2	AAGCCAT,MIR-135A,MIR-135B;AAGTCCA,MIR-422B,MIR-422A;ALONSO_METASTASIS_UP;BAKKER_FOXO3_TARGETS_UP;BRUECKNER_TARGETS_OF_MIRLET7A3_DN;BRUINS_UVC_RESPONSE_VIA_TP53_GROUP_C;BURTON_ADIPOGENESIS_3;BURTON_ADIPOGENESIS_PEAK_AT_8HR;CAMP_UP.V1_DN;CCGNMNNTNACG_UNKNOWN;chr2q33;CRGAARNNNNCGA_UNKNOWN;CTACCTC,LET-7A,LET-7B,LET-7C,LET-7D,LET-7E,LET-7F,MIR-98,LET-7G,LET-7I;CTACTGT,MIR-199A;CTTTGT_V$LEF1_Q2;CTTTGTA…	Activator;Completeproteome;Phosphoprotein;Referenceproteome;Transcription;Transcriptionregulation	0	50821000000	2032900000	82.8	82.8	81.4	48.043	1	38	38	36
1454	E9QNN1;O70133-2	Dhx9	Dhx9	ATP-dependent RNA helicase A	-0.002581	0.98296	0.989327		2.2e-05	0.002585	+	-1.21919	0.251648	1.39062	-0.42308	-1.83316	-0.333711	2.0447	0.122175				biological regulation;cellular macromolecule metabolic process;cellular metabolic process;cellular nitrogen compound metabolic process;cellular process;cellular response to heat;cellular response to stimulus;cellular response to stress;circadian rhythm;CRD-mediated mRNA stabilization;macromolecule metabolic process;metabolic process;mRNA metabolic process;mRNA stabilization;nitrogen compound meta…	adenyl nucleotide binding;adenyl ribonucleotide binding;ATP binding;ATPase activity;ATPase activity, coupled;ATP-dependent helicase activity;binding;catalytic activity;DNA binding;double-stranded RNA binding;helicase activity;hydrolase activity;hydrolase activity, acting on acid anhydrides;hydrolase activity, acting on acid anhydrides, in phosphorus-containing anhydrides;nucleic acid binding;nucl…	cell part;centrosome;CRD-mediated mRNA stability complex;cytoplasmic part;cytoskeletal part;intracellular non-membrane-bounded organelle;intracellular organelle;intracellular organelle part;intracellular part;macromolecular complex;microtubule organizing center;non-membrane-bounded organelle;nuclear part;nucleolus;organelle;organelle part;protein complex;ribonucleoprotein complex		DEAD;dsrm;HA2;Helicase_C;OB_NTP_bind	ADDYA_ERYTHROID_DIFFERENTIATION_BY_HEMIN;ATP_DEPENDENT_DNA_HELICASE_ACTIVITY;ATP_DEPENDENT_HELICASE_ACTIVITY;ATP_DEPENDENT_RNA_HELICASE_ACTIVITY;ATPASE_ACTIVITY;ATPASE_ACTIVITY_COUPLED;AZARE_NEOPLASTIC_TRANSFORMATION_BY_STAT3_DN;AZARE_STAT3_TARGETS;BASAKI_YBX1_TARGETS_UP;BLUM_RESPONSE_TO_SALIRASIB_DN;BONOME_OVARIAN_CANCER_SURVIVAL_SUBOPTIMAL_DEBULKING;BROWNE_HCMV_INFECTION_48HR_UP;BYSTRYKH_HEMATO…	3D-structure;Acetylation;Activator;Alternativesplicing;ATP-binding;Completeproteome;Cytoplasm;DNA-binding;Helicase;Hydrolase;Methylation;Nucleotide-binding;Nucleus;Phosphoprotein;Referenceproteome;Repeat;RNA-binding	0	290260000000	4607300000	60.1	60.1	6.7	149.69	2	89	89	6
3182	P52430;H3BK03;H3BLB8	Pon1	Pon1	Serum paraoxonase/arylesterase 1;Paraoxonase 1, isoform CRA_c	-1.31871	7e-06	0.002233	+	2.2e-05	0.002585	+	1.62433	0.370577	-2.65095	0.656042	1.38605	0.775327	-1.55618	-0.605192				alcohol metabolic process;amine metabolic process;aromatic compound catabolic process;biological regulation;blood circulation;carboxylic acid catabolic process;carboxylic acid metabolic process;catabolic process;cellular amine metabolic process;cellular aromatic compound metabolic process;cellular biogenic amine metabolic process;cellular catabolic process;cellular ketone metabolic process;cellul…	aryldialkylphosphatase activity;arylesterase activity;binding;calcium ion binding;carboxylic ester hydrolase activity;catalytic activity;cation binding;high-density lipoprotein particle binding;hydrolase activity;hydrolase activity, acting on ester bonds;ion binding;lipid binding;lipoprotein particle binding;metal ion binding;phosphatase activity;phospholipid binding;phosphoric ester hydrolase ac…	cell part;extracellular region;extracellular region part;high-density lipoprotein particle;intracellular membrane-bounded organelle;intracellular organelle;intracellular part;macromolecular complex;membrane-bounded organelle;organelle;plasma lipoprotein particle;protein-lipid complex;spherical high-density lipoprotein particle	Aminobenzoate degradation;Bisphenol degradation	Arylesterase	ACEVEDO_LIVER_CANCER_DN;ACEVEDO_LIVER_TUMOR_VS_NORMAL_ADJACENT_TISSUE_DN;AKT_UP_MTOR_DN.V1_UP;ALFANO_MYC_TARGETS;BOYAULT_LIVER_CANCER_SUBCLASS_G3_DN;BROWNE_HCMV_INFECTION_48HR_DN;CAIRO_HEPATOBLASTOMA_CLASSES_DN;CAIRO_HEPATOBLASTOMA_DN;chr7q21;CTGCAGY_UNKNOWN;GNF2_GSTM1;GNF2_HPN;GNF2_HPX;GNF2_LCAT;GNF2_TST;GSE10856_CTRL_VS_TNFRSF6B_IN_MACROPHAGE_DN;GSE13485_DAY3_VS_DAY21_YF17D_VACCINE_PBMC_DN;GSE1…	Calcium;Completeproteome;Disulfidebond;Glycoprotein;HDL;Hydrolase;Metal-binding;Referenceproteome;Secreted;Signal	0	39269000000	3020700000	61.7	61.7	61.7	39.565	3	17	17	17
5457	Q8BH61	F13a1	F13a1	Coagulation factor XIII A chain	3.65618	2.1e-05	0.002685	+	2.3e-05	0.00262	+	-0.994506	-0.15334	-0.340585	1.48843	0.721806	0.214385	-0.622676	-0.313514	+	Matrisome-associated	ECM Regulators	biological regulation;blood coagulation;cellular macromolecule metabolic process;cellular metabolic process;cellular process;cellular protein metabolic process;coagulation;hemostasis;macromolecule metabolic process;macromolecule modification;metabolic process;multicellular organismal process;peptide cross-linking;primary metabolic process;protein metabolic process;protein modification process;reg…	binding;catalytic activity;cation binding;ion binding;metal ion binding;protein-glutamine gamma-glutamyltransferase activity;transferase activity;transferase activity, transferring acyl groups;transferase activity, transferring amino-acyl groups	cell part;cytoplasm;extracellular region;intracellular part	Complement and coagulation cascades	Transglut_C;Transglut_core;Transglut_N	ACEVEDO_METHYLATED_IN_LIVER_CANCER_DN;ALCALAY_AML_BY_NPM1_LOCALIZATION_UP;ALTEMEIER_RESPONSE_TO_LPS_WITH_MECHANICAL_VENTILATION;ATM_DN.V1_UP;BIDUS_METASTASIS_DN;BIOCARTA_FIBRINOLYSIS_PATHWAY;BLOOD_COAGULATION;BOHN_PRIMARY_IMMUNODEFICIENCY_SYNDROM_DN;BOSCO_TH1_CYTOTOXIC_MODULE;BOYLAN_MULTIPLE_MYELOMA_C_D_DN;CACTGTG,MIR-128A,MIR-128B;CHEN_METABOLIC_SYNDROM_NETWORK;chr6p24;CHYLA_CBFA2T3_TARGETS_UP;C…	Acetylation;Acyltransferase;Bloodcoagulation;Calcium;Completeproteome;Cytoplasm;Glycoprotein;Hemostasis;Metal-binding;Referenceproteome;Secreted;Transferase;Zymogen	0	238300000000	6271000000	81.6	81.6	80.6	83.206	1	60	60	59
6671	Q91VJ2	Prkcdbp	Prkcdbp	Protein kinase C delta-binding protein	-0.331322	0.109251	0.249646		2.9e-05	0.003025	+	-0.28292	3.05503	-0.210923	-2.56119	-1.54657	2.28547	0.039868	-0.778772									ACEVEDO_LIVER_CANCER_UP;BENPORATH_NANOG_TARGETS;BENPORATH_NOS_TARGETS;BENPORATH_OCT4_TARGETS;BENPORATH_SOX2_TARGETS;BYSTRYKH_HEMATOPOIESIS_STEM_CELL_QTL_TRANS;CHARAFE_BREAST_CANCER_LUMINAL_VS_BASAL_DN;CHARAFE_BREAST_CANCER_LUMINAL_VS_MESENCHYMAL_DN;CHICAS_RB1_TARGETS_CONFLUENT;chr11p15;COLLER_MYC_TARGETS_DN;DANG_REGULATED_BY_MYC_DN;GGGAGGRR_V$MAZ_Q6;GILDEA_METASTASIS;GRAESSMANN_APOPTOSIS_BY_DOXOR…	Completeproteome;Phosphoprotein;Referenceproteome;Tumorsuppressor	0	112370000000	10215000000	68.1	68.1	68.1	27.853	1	31	31	31
982	E9PV24;Q99K47	Fga	Fga	Protein Fga;Fibrinogen, alpha polypeptide	2.76345	3e-06	0.002233	+	3e-05	0.003025	+	-2.59241	-1.60984	0.736638	3.46561	-0.897977	-2.04791	0.196377	2.74951	+	Core matrisome	ECM Glycoproteins	biological regulation;blood coagulation;cell activation;cellular component assembly;cellular component assembly at cellular level;cellular component organization;cellular component organization at cellular level;cellular component organization or biogenesis;cellular component organization or biogenesis at cellular level;cellular macromolecular complex assembly;cellular macromolecular complex subu…		cell cortex;cell part;cytoplasmic membrane-bounded vesicle;cytoplasmic part;cytoplasmic vesicle;external side of plasma membrane;extracellular region part;fibrinogen complex;intracellular membrane-bounded organelle;intracellular organelle;intracellular part;macromolecular complex;membrane part;membrane-bounded organelle;membrane-bounded vesicle;organelle;plasma membrane part;platelet alpha granul…	Complement and coagulation cascades	Fib_alpha;Fibrinogen_aC;Fibrinogen_C	ACEVEDO_LIVER_CANCER_DN;ALFANO_MYC_TARGETS;BIOCARTA_AMI_PATHWAY;BIOCARTA_EXTRINSIC_PATHWAY;BIOCARTA_FIBRINOLYSIS_PATHWAY;BIOCARTA_INTRINSIC_PATHWAY;BOYAULT_LIVER_CANCER_SUBCLASS_G123_DN;CAIRO_LIVER_DEVELOPMENT_DN;CAR_HPX;CAVARD_LIVER_CANCER_MALIGNANT_VS_BENIGN;chr4q28;DAUER_STAT3_TARGETS_UP;EXTRACELLULAR_REGION;EXTRACELLULAR_REGION_PART;EXTRACELLULAR_SPACE;GSE13484_UNSTIM_VS_3H_YF17D_VACCINE_STIM…	Completeproteome;Disulfidebond;Referenceproteome	0	1444200000000	39033000000	59.7	59.7	59.7	87.428	3	67	67	67
4441	Q60605-2	Myl6	Myl6	Myosin light polypeptide 6	0.672687	0.002567	0.023705	+	3e-05	0.003025	+	-1.30757	-0.787387	2.03233	0.062633	-1.15493	-1.04664	1.2026	0.99897				actin filament-based movement;actin filament-based process;actin-mediated cell contraction;actin-myosin filament sliding;anatomical structure development;cellular component movement;cellular process;developmental process;muscle filament sliding;muscle tissue development;skeletal muscle tissue development;striated muscle tissue development;tissue development	actin-dependent ATPase activity;ATPase activity;ATPase activity, coupled;binding;calcium ion binding;catalytic activity;cation binding;hydrolase activity;hydrolase activity, acting on acid anhydrides;hydrolase activity, acting on acid anhydrides, in phosphorus-containing anhydrides;ion binding;metal ion binding;motor activity;nucleoside-triphosphatase activity;pyrophosphatase activity;structural …	cell part;cytoskeletal part;intracellular organelle part;intracellular part;macromolecular complex;myosin complex;organelle part;protein complex;unconventional myosin complex	Vascular smooth muscle contraction	EF_hand_4	ACTIN_CYTOSKELETON;ACTIN_FILAMENT_BASED_MOVEMENT;ACTIN_FILAMENT_BASED_PROCESS;AGUIRRE_PANCREATIC_CANCER_COPY_NUMBER_UP;ALFANO_MYC_TARGETS;ANATOMICAL_STRUCTURE_DEVELOPMENT;ATPASE_ACTIVITY;ATPASE_ACTIVITY_COUPLED;BRUINS_UVC_RESPONSE_LATE;CAVARD_LIVER_CANCER_MALIGNANT_VS_BENIGN;CELLULAR_LOCALIZATION;CHANG_CORE_SERUM_RESPONSE_UP;chr12q13;CYCLIN_D1_UP.V1_UP;CYTOSKELETAL_PART;CYTOSKELETON;CYTOSKELETON_…	Acetylation;Alternativesplicing;Completeproteome;Directproteinsequencing;Motorprotein;Muscleprotein;Myosin;Referenceproteome;Repeat	0	927450000000	92745000000	96	96	17.9	16.961	1	16	16	1
4753	Q64462;F6X6A4	Cyp4b1	Cyp4b1	Cytochrome P450 4B1	-2.07739	1.3e-05	0.002294	+	2.7e-05	0.003025	+	2.57184	2.19492	-2.64584	-2.12092	2.09279	2.33859	-1.06925	-3.36213				benzene-containing compound metabolic process;biphenyl metabolic process;catabolic process;cellular aromatic compound metabolic process;cellular catabolic process;cellular metabolic process;cellular process;drug catabolic process;drug metabolic process;exogenous drug catabolic process;fluorene metabolic process;metabolic process	aromatase activity;binding;catalytic activity;cation binding;drug binding;electron carrier activity;fluorene oxygenase activity;heme binding;ion binding;iron ion binding;metal ion binding;monooxygenase activity;oxidoreductase activity;oxidoreductase activity, acting on paired donors, with incorporation or reduction of molecular oxygen;oxidoreductase activity, acting on paired donors, with incorpo…	cell part;cytoplasmic part;endoplasmic reticulum membrane;endoplasmic reticulum part;intracellular organelle part;intracellular part;membrane;membrane part;organelle membrane;organelle part		p450	BOQUEST_STEM_CELL_CULTURED_VS_FRESH_UP;BRUINS_UVC_RESPONSE_VIA_TP53_GROUP_A;CHARAFE_BREAST_CANCER_LUMINAL_VS_MESENCHYMAL_UP;CHEN_LVAD_SUPPORT_OF_FAILING_HEART_UP;chr1p34;CSR_LATE_UP.V1_UP;CUI_TCF21_TARGETS_2_DN;DODD_NASOPHARYNGEAL_CARCINOMA_UP;ENK_UV_RESPONSE_EPIDERMIS_DN;GCNP_SHH_UP_LATE.V1_UP;GSE10463_CD40L_AND_VA347_VS_CD40L_IN_DC_UP;GSE13411_IGM_VS_SWITCHED_MEMORY_BCELL_UP;GSE14308_TH17_VS_NA…	Completeproteome;Directproteinsequencing;Endoplasmicreticulum;Heme;Iron;Membrane;Metal-binding;Microsome;Monooxygenase;Oxidoreductase;Referenceproteome	0	141200000000	4869000000	73	73	73	58.9	4	45	45	45
2541	P08122	Col4a2	Col4a2	Collagen alpha-2(IV) chain	-0.373001	0.177453	0.339546		3.1e-05	0.003035	+	-4.51639	-0.937255	1.06606	4.38758	-3.69129	-4.282	2.08086	5.89242	+	Core matrisome	Collagens	anatomical structure formation involved in morphogenesis;angiogenesis;biological regulation;biosynthetic process;cellular biosynthetic process;cellular macromolecule biosynthetic process;cellular macromolecule metabolic process;cellular metabolic process;cellular nitrogen compound metabolic process;cellular process;cellular response to chemical stimulus;cellular response to endogenous stimulus;ce…	extracellular matrix structural constituent;structural molecule activity	collagen;collagen type IV;extracellular matrix part;extracellular region part;sheet-forming collagen	Amoebiasis;ECM-receptor interaction;Focal adhesion;Pathways in cancer;Protein digestion and absorption;Small cell lung cancer	C4;Collagen	ACCAAAG,MIR-9;ACEVEDO_LIVER_CANCER_UP;AMIT_EGF_RESPONSE_480_HELA;ANATOMICAL_STRUCTURE_DEVELOPMENT;ANATOMICAL_STRUCTURE_FORMATION;ANATOMICAL_STRUCTURE_MORPHOGENESIS;ANGIOGENESIS;BASEMENT_MEMBRANE;BERENJENO_ROCK_SIGNALING_NOT_VIA_RHOA_DN;BIOCARTA_ACE2_PATHWAY;BIOCARTA_AMI_PATHWAY;BIOCARTA_INTRINSIC_PATHWAY;BIOCARTA_PLATELETAPP_PATHWAY;BIOCARTA_VITCB_PATHWAY;BRUECKNER_TARGETS_OF_MIRLET7A3_DN;BRUINS_…	Angiogenesis;Basementmembrane;Collagen;Completeproteome;Disulfidebond;Extracellularmatrix;Glycoprotein;Hydroxylation;Referenceproteome;Repeat;Secreted;Signal	0	452360000000	5321900000	36	36	36	167.32	2	53	53	52
6242	Q8K310	Matr3	Matr3	Matrin-3	0.165848	0.219733	0.392896		3.3e-05	0.003149	+	-0.162759	0.990471	0.150443	-0.978156	-0.127749	0.273474	0.189755	-0.335479					binding;cation binding;ion binding;metal ion binding;nucleic acid binding;nucleotide binding;RNA binding;transition metal ion binding;zinc ion binding	cell part;intracellular organelle part;intracellular part;nuclear matrix;nuclear part;organelle part			AACATTC,MIR-409-3P;ACAACTT,MIR-382;ACATTCC,MIR-1,MIR-206;AGGTGCA,MIR-500;ATGTTAA,MIR-302C;BLALOCK_ALZHEIMERS_DISEASE_DN;BRUINS_UVC_RESPONSE_VIA_TP53_GROUP_B;BYSTROEM_CORRELATED_WITH_IL5_DN;BYSTRYKH_HEMATOPOIESIS_STEM_CELL_QTL_TRANS;CAGTATT,MIR-200B,MIR-200C,MIR-429;CHESLER_BRAIN_HIGHEST_EXPRESSION;chr5q;chr5q31;CTGAGCC,MIR-24;DIAZ_CHRONIC_MEYLOGENOUS_LEUKEMIA_UP;ENDOMEMBRANE_SYSTEM;ENVELOPE;FALVE…	3D-structure;Acetylation;Completeproteome;Directproteinsequencing;Metal-binding;Nucleus;Phosphoprotein;Referenceproteome;Repeat;RNA-binding;Zinc;Zinc-finger	0	119270000000	3223600000	61.5	61.5	61.5	94.629	1	53	53	53
1216	E9Q4M2;P54310;Q8CDI9	Lipe	Lipe	Hormone-sensitive lipase	-0.16388	0.614717	0.751983		3.5e-05	0.003248	+	2.05858	-0.448144	-2.12477	0.514339	2.23009	1.32485	-1.44331	-2.11163				acylglycerol catabolic process;acylglycerol metabolic process;alcohol metabolic process;biosynthetic process;carboxylic acid catabolic process;carboxylic acid metabolic process;catabolic process;cellular biosynthetic process;cellular catabolic process;cellular ketone metabolic process;cellular lipid catabolic process;cellular lipid metabolic process;cellular macromolecule metabolic process;cellul…	binding;carboxylic ester hydrolase activity;catalytic activity;hormone-sensitive lipase activity;hydrolase activity;hydrolase activity, acting on ester bonds;lipase activity;nucleic acid binding;RNA binding;rRNA binding;rRNA primary transcript binding;triglyceride lipase activity	caveola;cell part;cytoplasmic part;cytosol;intracellular membrane-bounded organelle;intracellular organelle;intracellular part;lipid particle;membrane part;membrane raft;membrane-bounded organelle;mitochondrion;nucleus;organelle;plasma membrane part	Insulin signaling pathway	Abhydrolase_3;HSL_N	ASTON_MAJOR_DEPRESSIVE_DISORDER_DN;ATF2_UP.V1_UP;ATM_DN.V1_UP;BIOPOLYMER_METABOLIC_PROCESS;BIOPOLYMER_MODIFICATION;BURTON_ADIPOGENESIS_5;BYSTRYKH_HEMATOPOIESIS_STEM_CELL_QTL_TRANS;CARBOXYLESTERASE_ACTIVITY;CELLULAR_MACROMOLECULE_METABOLIC_PROCESS;CELLULAR_PROTEIN_METABOLIC_PROCESS;chr19q13;DAIRKEE_TERT_TARGETS_UP;DELACROIX_RAR_BOUND_ES;DELACROIX_RAR_TARGETS_UP;DELACROIX_RARG_BOUND_MEF;E2F1_UP.V1_…	Cellmembrane;Cholesterolmetabolism;Completeproteome;Cytoplasm;Hydrolase;Lipiddegradation;Lipidmetabolism;Membrane;Phosphoprotein;Referenceproteome;Steroidmetabolism;Sterolmetabolism	1.41e-184	11491000000	198110000	48.2	48.2	48.2	117.28	3	34	34	34
2849	P27601	Gna13	Gna13	Guanine nucleotide-binding protein subunit alpha-13	-1.3167	7e-06	0.002233	+	3.5e-05	0.003248	+	1.46924	1.34317	-1.36669	-1.44571	1.81354	2.18511	-0.579386	-3.41927				activation of adenylate cyclase activity;activation of adenylate cyclase activity by G-protein signaling pathway;activation of phospholipase D activity;anatomical structure morphogenesis;biological regulation;branching morphogenesis of a tube;cAMP-mediated signaling;cell activation;cell differentiation;cell surface receptor linked signaling pathway;cellular developmental process;cellular process;…	angiotensin receptor binding;binding;catalytic activity;cation binding;D5 dopamine receptor binding;dopamine receptor binding;G-protein beta/gamma-subunit complex binding;G-protein-coupled receptor binding;GTP binding;GTPase activity;guanyl nucleotide binding;guanyl ribonucleotide binding;hydrolase activity;hydrolase activity, acting on acid anhydrides;hydrolase activity, acting on acid anhydride…	brush border membrane;cell part;cell projection membrane;cell projection part;cytoplasmic membrane-bounded vesicle;cytoplasmic part;cytoplasmic vesicle;extrinsic to internal side of plasma membrane;extrinsic to membrane;extrinsic to plasma membrane;heterotrimeric G-protein complex;intracellular membrane-bounded organelle;intracellular organelle;intracellular part;macromolecular complex;melanosome…	Long-term depression;Regulation of actin cytoskeleton;Vascular smooth muscle contraction	G-alpha	AACTTT_UNKNOWN;ACEVEDO_LIVER_CANCER_UP;ACEVEDO_NORMAL_TISSUE_ADJACENT_TO_LIVER_TUMOR_UP;BENPORATH_NANOG_TARGETS;BENPORATH_SOX2_TARGETS;BIOCARTA_AKAP13_PATHWAY;BIOCARTA_MYOSIN_PATHWAY;BIOCARTA_PAR1_PATHWAY;BROCKE_APOPTOSIS_REVERSED_BY_IL6;BROWNE_HCMV_INFECTION_16HR_UP;BROWNE_HCMV_INFECTION_20HR_UP;BROWNE_HCMV_INFECTION_8HR_UP;BUYTAERT_PHOTODYNAMIC_THERAPY_STRESS_UP;BYSTRYKH_HEMATOPOIESIS_STEM_CELL…	3D-structure;Completeproteome;Directproteinsequencing;GTP-binding;Lipoprotein;Magnesium;Membrane;Metal-binding;Nucleotide-binding;Palmitate;Phosphoprotein;Referenceproteome;Transducer	1.52e-182	48427000000	1937100000	56	56	52.8	44.054	2	29	27	26
1445	P02469;E9QN70	Lamb1	Lamb1	Laminin subunit beta-1	-0.248638	0.229256	0.402104		3.7e-05	0.003294	+	-2.37205	-0.86892	0.829995	2.41097	-2.14568	-1.43378	0.346383	3.23308				anatomical structure morphogenesis;behavior;biological adhesion;biological regulation;cell adhesion;cell migration;cell morphogenesis;cell morphogenesis involved in differentiation;cell motility;cell projection organization;cell-substrate adhesion;cellular component morphogenesis;cellular component movement;cellular component organization;cellular component organization at cellular level;cellular…	binding;extracellular matrix structural constituent;glycolipid binding;glycosphingolipid binding;integrin binding;lipid binding;protein binding;protein complex binding;receptor binding;sphingolipid binding;structural molecule activity	cell part;cytoplasmic part;extracellular matrix part;extracellular membrane-bounded organelle;extracellular organelle;extracellular region part;extracellular space;extracellular vesicular exosome;intracellular part;laminin complex;laminin-1 complex;laminin-10 complex;laminin-2 complex;laminin-8 complex;macromolecular complex;membrane part;membrane-bounded organelle;membrane-bounded vesicle;organe…	Amoebiasis;ECM-receptor interaction;Focal adhesion;Pathways in cancer;Small cell lung cancer;Toxoplasmosis	Laminin_EGF;Laminin_N	ACEVEDO_LIVER_CANCER_UP;ACEVEDO_METHYLATED_IN_LIVER_CANCER_DN;AMUNDSON_POOR_SURVIVAL_AFTER_GAMMA_RADIATION_2G;ANATOMICAL_STRUCTURE_DEVELOPMENT;ANATOMICAL_STRUCTURE_MORPHOGENESIS;BASAKI_YBX1_TARGETS_DN;BASAL_LAMINA;BASEMENT_MEMBRANE;BENPORATH_ES_WITH_H3K27ME3;BHAT_ESR1_TARGETS_NOT_VIA_AKT1_DN;BHAT_ESR1_TARGETS_VIA_AKT1_DN;BROWNE_HCMV_INFECTION_48HR_DN;CELL_DEVELOPMENT;CELL_MIGRATION;CELL_PROLIFERA…	3D-structure;Basementmembrane;Celladhesion;Coiledcoil;Completeproteome;Directproteinsequencing;Disulfidebond;Extracellularmatrix;Glycoprotein;LamininEGF-likedomain;Referenceproteome;Repeat;Secreted;Signal	0	812910000000	10839000000	48.9	48.5	48.5	197.09	3	107	106	106
1814	G3X973	Stab1	Stab1	Stabilin 1, isoform CRA_a	1.06136	0.01967	0.082271		4.5e-05	0.003491	+	-2.34752	1.21123	1.0272	0.109089	-2.91734	1.19979	-0.205635	1.92319				biological adhesion;biological regulation;cell adhesion;cell communication;cell-cell signaling;cellular process;defense response;defense response to bacterium;multi-organism process;negative regulation of angiogenesis;negative regulation of biological process;negative regulation of developmental process;regulation of anatomical structure morphogenesis;regulation of angiogenesis;regulation of biol…	binding;carbohydrate binding;cargo receptor activity;glycosaminoglycan binding;hyaluronic acid binding;lipoprotein particle binding;lipoprotein particle receptor activity;low-density lipoprotein particle binding;low-density lipoprotein receptor activity;pattern binding;polysaccharide binding;protein-lipid complex binding;receptor activity;scavenger receptor activity	cell part;cytoplasm;integral to membrane;integral to plasma membrane;intracellular part;intrinsic to membrane;intrinsic to plasma membrane;membrane part;plasma membrane part		EGF_3;Fasciclin;Xlink	ACEVEDO_LIVER_CANCER_DN;ACEVEDO_LIVER_TUMOR_VS_NORMAL_ADJACENT_TISSUE_DN;AKT_UP_MTOR_DN.V1_DN;ANATOMICAL_STRUCTURE_DEVELOPMENT;ANATOMICAL_STRUCTURE_FORMATION;ANATOMICAL_STRUCTURE_MORPHOGENESIS;ANGIOGENESIS;BIDUS_METASTASIS_DN;BOSCO_TH1_CYTOTOXIC_MODULE;CAIRO_HEPATOBLASTOMA_DN;CASORELLI_ACUTE_PROMYELOCYTIC_LEUKEMIA_UP;CELL_CELL_SIGNALING;CHEN_METABOLIC_SYNDROM_NETWORK;chr3p21;DEFENSE_RESPONSE;DEFE…	Completeproteome;Disulfidebond;EGF-likedomain;Referenceproteome;Repeat	0	25428000000	237640000	22.8	22.8	0.5	276.47	1	51	51	2
2631	P12787	Cox5a	Cox5a	Cytochrome c oxidase subunit 5A, mitochondrial	-0.056084	0.660076	0.786981		4.3e-05	0.003491	+	1.16938	2.66277	-0.992058	-2.84009	0.457544	2.24363	-0.959275	-1.7419					binding;catalytic activity;cation binding;cation transmembrane transporter activity;cytochrome-c oxidase activity;heme-copper terminal oxidase activity;hydrogen ion transmembrane transporter activity;inorganic cation transmembrane transporter activity;ion binding;ion transmembrane transporter activity;metal ion binding;monovalent inorganic cation transmembrane transporter activity;oxidoreductase …	cell part;cytoplasmic part;intracellular organelle part;intracellular part;membrane;mitochondrial inner membrane;mitochondrial membrane;mitochondrial part;organelle inner membrane;organelle membrane;organelle part	Alzheimer's disease;Cardiac muscle contraction;Huntington's disease;Oxidative phosphorylation;Parkinson's disease	COX5A	AAAGGGA,MIR-204,MIR-211;BENPORATH_PROLIFERATION;BLALOCK_ALZHEIMERS_DISEASE_DN;BYSTRYKH_HEMATOPOIESIS_STEM_CELL_QTL_TRANS;CATGTAA,MIR-496;CATION_TRANSMEMBRANE_TRANSPORTER_ACTIVITY;chr15q25;CHUNG_BLISTER_CYTOTOXICITY_UP;CYTOCHROME_C_OXIDASE_ACTIVITY;DAIRKEE_TERT_TARGETS_UP;ELECTRON_CARRIER_ACTIVITY;GARY_CD5_TARGETS_DN;GGGCGGR_V$SP1_Q6;GSE10325_BCELL_VS_LUPUS_BCELL_DN;GSE12845_NAIVE_VS_PRE_GC_TONSIL…	Completeproteome;Directproteinsequencing;Heme;Iron;Membrane;Metal-binding;Mitochondrion;Mitochondrioninnermembrane;Referenceproteome;Transitpeptide	1.41e-154	292260000000	26569000000	60.3	60.3	60.3	16.101	1	10	10	10
8420	Q9R226	Khdrbs3	Khdrbs3	KH domain-containing, RNA-binding, signal transduction-associated protein 3	2.61774	0.001056	0.014443	+	4.5e-05	0.003491	+	-1.08933	-0.432826	1.93702	-0.414861	0.049404	-0.244535	-0.429994	0.625125				biological regulation;biosynthetic process;cellular biosynthetic process;cellular macromolecule biosynthetic process;cellular macromolecule metabolic process;cellular metabolic process;cellular nitrogen compound metabolic process;cellular process;macromolecule biosynthetic process;macromolecule metabolic process;metabolic process;nitrogen compound metabolic process;nucleic acid metabolic process;…	binding;nucleic acid binding;RNA binding	cell part;intracellular membrane-bounded organelle;intracellular organelle;intracellular part;membrane-bounded organelle;nucleus;organelle			AAAGGGA,MIR-204,MIR-211;ACEVEDO_FGFR1_TARGETS_IN_PROSTATE_CANCER_MODEL_DN;ACEVEDO_NORMAL_TISSUE_ADJACENT_TO_LIVER_TUMOR_DN;AKL_HTLV1_INFECTION_DN;ATGTTAA,MIR-302C;BECKER_TAMOXIFEN_RESISTANCE_DN;BILD_E2F3_ONCOGENIC_SIGNATURE;BROWNE_HCMV_INFECTION_16HR_UP;BROWNE_HCMV_INFECTION_20HR_UP;CATGTAA,MIR-496;chr8q24;COLINA_TARGETS_OF_4EBP1_AND_4EBP2;E2F3_UP.V1_UP;FURUKAWA_DUSP6_TARGETS_PCI35_DN;GAMETE_GENE…	Completeproteome;Nucleus;Phosphoprotein;Referenceproteome;RNA-binding;SH3-binding;Transcription;Transcriptionregulation	6.51e-37	6474400000	588580000	27.7	22.8	19.9	38.807	1	10	8	7
3216	P54320	Eln	Eln	Elastin	1.62008	0.000111	0.004613	+	4.2e-05	0.003491	+	-1.17461	-1.25012	-0.724696	3.14943	-1.92619	-2.26633	-0.823256	5.01577	+	Core matrisome	ECM Glycoproteins	actin cytoskeleton organization;actin filament bundle assembly;actin filament organization;actin filament-based process;anatomical structure development;biological regulation;blood vessel remodeling;cellular component assembly;cellular component assembly at cellular level;cellular component organization;cellular component organization at cellular level;cellular component organization or biogenesi…	binding;extracellular matrix binding;extracellular matrix constituent conferring elasticity;extracellular matrix structural constituent;structural molecule activity	cell part;cytoplasmic part;elastic fiber;extracellular matrix;extracellular matrix part;extracellular region part;intracellular membrane-bounded organelle;intracellular organelle;intracellular part;membrane-bounded organelle;mitochondrion;organelle;proteinaceous extracellular matrix	Protein digestion and absorption		ANATOMICAL_STRUCTURE_DEVELOPMENT;ANATOMICAL_STRUCTURE_MORPHOGENESIS;BERTUCCI_INVASIVE_CARCINOMA_DUCTAL_VS_LOBULAR_DN;CAGCTG_V$AP4_Q5;CAGGTG_V$E12_Q6;CAMP_UP.V1_UP;CCANNAGRKGGC_UNKNOWN;CELL_PROLIFERATION_GO_0008283;CHIARADONNA_NEOPLASTIC_TRANSFORMATION_CDC25_DN;CHIARADONNA_NEOPLASTIC_TRANSFORMATION_KRAS_DN;chr7q11;DOUGLAS_BMI1_TARGETS_UP;GESERICK_TERT_TARGETS_DN;GGGCGGR_V$SP1_Q6;GGGTGGRR_V$PAX4_03…	Completeproteome;Disulfidebond;Extracellularmatrix;Hydroxylation;Referenceproteome;Repeat;Secreted;Signal	0	61234000000	5566800000	51.7	51.7	51.7	71.937	1	23	23	23
626	D0QMC3	Mndal	Mndal	Myeloid cell nuclear differentiation antigen-like protein	-0.469261	0.000145	0.005065	+	4.4e-05	0.003491	+	0.001482	0.031123	-0.062601	0.029996	-0.799536	0.080975	0.889531	-0.17097				biological regulation;negative regulation of biological process;negative regulation of cell growth;negative regulation of cellular process;negative regulation of growth;regulation of biological process;regulation of cell growth;regulation of cellular component organization;regulation of cellular process;regulation of growth		cell part;intracellular membrane-bounded organelle;intracellular organelle;intracellular part;membrane-bounded organelle;nucleus;organelle		HIN;PYRIN		Completeproteome;Growthregulation;Nucleus;Polymorphism;Referenceproteome	1.38e-240	33747000000	1163700000	44.4	44.4	17.3	60.526	1	25	25	9
3903	Q3TEA8-2;A2AM65	Hp1bp3	Hp1bp3	Heterochromatin protein 1-binding protein 3	-0.621994	0.002233	0.02197	+	4.5e-05	0.003491	+	-1.20235	2.46781	0.256007	-1.52147	-1.90851	2.25092	0.370445	-0.712852				cellular component assembly;cellular component assembly at cellular level;cellular component organization;cellular component organization at cellular level;cellular component organization or biogenesis;cellular component organization or biogenesis at cellular level;cellular macromolecular complex assembly;cellular macromolecular complex subunit organization;cellular process;chromatin organization…	binding;DNA binding;nucleic acid binding	cell part;chromosomal part;intracellular membrane-bounded organelle;intracellular organelle;intracellular organelle part;intracellular part;macromolecular complex;membrane-bounded organelle;nucleosome;nucleus;organelle;organelle part;protein-DNA complex		Linker_histone	ATCATGA,MIR-433;BENPORATH_CYCLING_GENES;CHARAFE_BREAST_CANCER_LUMINAL_VS_BASAL_DN;chr1p36;DIAZ_CHRONIC_MEYLOGENOUS_LEUKEMIA_UP;DOANE_RESPONSE_TO_ANDROGEN_DN;ENK_UV_RESPONSE_EPIDERMIS_UP;GRAESSMANN_APOPTOSIS_BY_DOXORUBICIN_DN;GSE10094_LCMV_VS_LISTERIA_IND_EFF_CD4_TCELL_UP;GSE11864_CSF1_VS_CSF1_IFNG_IN_MAC_UP;GSE11924_TFH_VS_TH17_CD4_TCELL_UP;GSE11924_TFH_VS_TH2_CD4_TCELL_UP;GSE13484_12H_UNSTIM_VS_…	Acetylation;Alternativesplicing;Chromosome;Completeproteome;DNA-binding;Nucleus;Phosphoprotein;Referenceproteome;Repeat	0	473270000000	18203000000	68.4	68.4	6.7	59.548	5	57	57	2
4280	Q569Z6;Q8BZN7	Thrap3	Thrap3	Thyroid hormone receptor-associated protein 3	-0.189412	0.371467	0.548677		4.9e-05	0.003712	+	-0.536885	1.9631	0.100152	-1.52637	-1.67395	1.91322	0.593304	-0.832576				androgen receptor signaling pathway;biological regulation;biosynthetic process;catabolic process;cellular biosynthetic process;cellular catabolic process;cellular macromolecule biosynthetic process;cellular macromolecule catabolic process;cellular macromolecule metabolic process;cellular metabolic process;cellular nitrogen compound metabolic process;cellular process;cellular response to stimulus;…	adenyl nucleotide binding;adenyl ribonucleotide binding;ATP binding;binding;nucleotide binding;phosphoprotein binding;protein binding;protein binding transcription factor activity;purine nucleotide binding;purine ribonucleoside triphosphate binding;purine ribonucleotide binding;receptor activity;ribonucleotide binding;RNA polymerase II transcription cofactor activity;RNA polymerase II transcripti…	cell part;exon-exon junction complex;intracellular organelle part;intracellular part;macromolecular complex;mediator complex;nuclear part;nucleoplasm part;organelle part;protein complex			AACTTT_UNKNOWN;ANDROGEN_RECEPTOR_SIGNALING_PATHWAY;BENPORATH_CYCLING_GENES;BENPORATH_MYC_MAX_TARGETS;BIOPOLYMER_METABOLIC_PROCESS;CELLULAR_COMPONENT_ASSEMBLY;CHICAS_RB1_TARGETS_SENESCENT;chr1p34;CTCAAGA,MIR-526B;DANG_BOUND_BY_MYC;DNA_DIRECTED_RNA_POLYMERASEII_HOLOENZYME;DOANE_RESPONSE_TO_ANDROGEN_UP;GCM_CASP2;GCM_DDX11;GENERAL_RNA_POLYMERASE_II_TRANSCRIPTION_FACTOR_ACTIVITY;GGGAGGRR_V$MAZ_Q6;GGGT…	Acetylation;Activator;ATP-binding;Completeproteome;Methylation;mRNAprocessing;mRNAsplicing;Nucleotide-binding;Nucleus;Phosphoprotein;Receptor;Referenceproteome;Transcription;Transcriptionregulation	0	188520000000	4384200000	48.5	48.5	38.4	108.18	4	62	62	48
21	A2A5R2	Arfgef2	Arfgef2	Brefeldin A-inhibited guanine nucleotide-exchange protein 2	-0.084697	0.601174	0.742613		5.1e-05	0.003786	+	0.766595	-0.893213	0.02995	0.096667	0.583744	-0.120608	0.927766	-1.3909				biological regulation;cellular component organization;cellular component organization at cellular level;cellular component organization or biogenesis;cellular component organization or biogenesis at cellular level;cellular macromolecule metabolic process;cellular membrane organization;cellular metabolic process;cellular process;cellular response to stimulus;endomembrane system organization;endoso…	ARF guanyl-nucleotide exchange factor activity;binding;enzyme regulator activity;GABA receptor binding;GTPase regulator activity;guanyl-nucleotide exchange factor activity;nucleoside-triphosphatase regulator activity;protein binding;protein kinase A binding;protein kinase A regulatory subunit binding;receptor binding;small GTPase regulator activity	asymmetric synapse;axonemal microtubule;axoneme part;cell junction;cell part;cell projection;cell projection part;cytoplasmic membrane-bounded vesicle;cytoplasmic part;cytoplasmic vesicle;cytoskeletal part;cytosol;dendritic spine;endosome;Golgi apparatus part;Golgi membrane;intracellular membrane-bounded organelle;intracellular organelle;intracellular organelle part;intracellular part;macromolecu…		DUF1981;Sec7	APPIERTO_RESPONSE_TO_FENRETINIDE_DN;BIOCARTA_ARAP_PATHWAY;BLALOCK_ALZHEIMERS_DISEASE_DN;BOYAULT_LIVER_CANCER_SUBCLASS_G23_UP;BROWNE_HCMV_INFECTION_16HR_UP;BUYTAERT_PHOTODYNAMIC_THERAPY_STRESS_UP;CELLULAR_LOCALIZATION;chr20q13;CREIGHTON_ENDOCRINE_THERAPY_RESISTANCE_3;CYTOPLASM;CYTOPLASMIC_PART;CYTOSOL;ENDOMEMBRANE_SYSTEM;ESTABLISHMENT_OF_CELLULAR_LOCALIZATION;ESTABLISHMENT_OF_LOCALIZATION;EXOCYTOS…	Celljunction;Cellprojection;Completeproteome;Cytoplasm;Cytoplasmicvesicle;Cytoskeleton;Endosome;Golgiapparatus;Guanine-nucleotidereleasingfactor;Membrane;Phosphoprotein;Proteintransport;Referenceproteome;Synapse;Transport	9.43e-225	12056000000	119370000	23	23	16.9	202.24	2	32	32	22
6588	Q8VEE1	Lmcd1	Lmcd1	LIM and cysteine-rich domains protein 1	0.410208	0.371998	0.549083		5.3e-05	0.003803	+	2.83732	-0.892612	-0.408865	-1.53585	1.62081	-2.40387	-0.598653	1.38171				biological regulation;biosynthetic process;cellular biosynthetic process;cellular macromolecule biosynthetic process;cellular macromolecule metabolic process;cellular metabolic process;cellular nitrogen compound metabolic process;cellular process;macromolecule biosynthetic process;macromolecule metabolic process;metabolic process;negative regulation of biological process;negative regulation of bi…	binding;cation binding;ion binding;metal ion binding;protein binding transcription factor activity;transcription cofactor activity;transcription corepressor activity;transcription factor binding transcription factor activity;transition metal ion binding;zinc ion binding	cell part;cytoplasm;extracellular matrix;extracellular region part;extracellular space;intracellular membrane-bounded organelle;intracellular organelle;intracellular part;membrane-bounded organelle;nucleus;organelle		LIM;PET	AAAGACA,MIR-511;ACEVEDO_FGFR1_TARGETS_IN_PROSTATE_CANCER_MODEL_DN;BENPORATH_NANOG_TARGETS;CHARAFE_BREAST_CANCER_LUMINAL_VS_BASAL_UP;chr3p26;CHYLA_CBFA2T3_TARGETS_DN;CTAWWWATA_V$RSRFC4_Q2;CTTTAAR_UNKNOWN;DAIRKEE_TERT_TARGETS_DN;DUTERTRE_ESTRADIOL_RESPONSE_24HR_DN;ENGELMANN_CANCER_PROGENITORS_UP;FORTSCHEGGER_PHF8_TARGETS_DN;GAUSSMANN_MLL_AF4_FUSION_TARGETS_E_UP;GOZGIT_ESR1_TARGETS_DN;GSE11864_CSF1_…	Completeproteome;Cytoplasm;LIMdomain;Metal-binding;Nucleus;Referenceproteome;Repeat;Repressor;Transcription;Transcriptionregulation;Zinc	4.15e-153	14908000000	621150000	66.6	66.6	66.6	40.996	1	21	21	21
2600	P11087;P11087-2	Col1a1	Col1a1	Collagen alpha-1(I) chain	-1.52797	0.008603	0.049398	+	5.2e-05	0.003803	+	-1.73943	-1.3327	-0.374733	3.44686	-3.12587	-4.97466	0.914727	7.18581	+	Core matrisome	Collagens	anatomical structure development;anatomical structure formation involved in morphogenesis;anatomical structure morphogenesis;biological regulation;biomineral tissue development;biosynthetic process;blood vessel development;bone trabecula formation;cartilage development;cartilage development involved in endochondral bone morphogenesis;cell communication;cell differentiation;cellular component asse…	binding;cation binding;extracellular matrix structural constituent;ion binding;metal ion binding;structural molecule activity	cell part;collagen;collagen type I;cytoplasm;extracellular matrix part;extracellular region part;extracellular space;fibrillar collagen;intracellular part	Amoebiasis;ECM-receptor interaction;Focal adhesion;Protein digestion and absorption	COLFI;Collagen;VWC	AAGCACA,MIR-218;ACEVEDO_LIVER_CANCER_UP;ACEVEDO_LIVER_TUMOR_VS_NORMAL_ADJACENT_TISSUE_UP;ACTACCT,MIR-196A,MIR-196B;AGGAAGC,MIR-516-3P;ANASTASSIOU_CANCER_MESENCHYMAL_TRANSITION_SIGNATURE;ANATOMICAL_STRUCTURE_DEVELOPMENT;BERENJENO_TRANSFORMED_BY_RHOA_DN;BILD_MYC_ONCOGENIC_SIGNATURE;BILD_SRC_ONCOGENIC_SIGNATURE;BLUM_RESPONSE_TO_SALIRASIB_DN;BOQUEST_STEM_CELL_UP;BROWNE_HCMV_INFECTION_16HR_DN;BRUINS_U…	Alternativesplicing;Calcium;Collagen;Completeproteome;Disulfidebond;Extracellularmatrix;Glycoprotein;Hydroxylation;Metal-binding;Pyrrolidonecarboxylicacid;Referenceproteome;Repeat;Secreted;Signal	0	105990000000	1376500000	83.8	83.8	83.8	138.03	3	183	183	178
5751	Q8BX70;Q8BX70-3;Q8BX70-2	Vps13c	Vps13c	Vacuolar protein sorting-associated protein 13C	-0.234272	0.072194	0.191241		5.5e-05	0.003836	+	1.18297	-0.709226	-0.0997	-0.374046	0.623133	0.15832	0.495172	-1.27662								ATG_C;Chorein_N;DUF1162	ACEVEDO_METHYLATED_IN_LIVER_CANCER_DN;ACOSTA_PROLIFERATION_INDEPENDENT_MYC_TARGETS_UP;BONOME_OVARIAN_CANCER_SURVIVAL_SUBOPTIMAL_DEBULKING;chr15q21;CREIGHTON_ENDOCRINE_THERAPY_RESISTANCE_3;EIF4E_DN;GEORGES_TARGETS_OF_MIR192_AND_MIR215;GGGAGGRR_V$MAZ_Q6;GNF2_DDX5;GSE12366_GC_VS_NAIVE_BCELL_DN;GSE12845_NAIVE_VS_DARKZONE_GC_TONSIL_BCELL_UP;GSE13738_TCR_VS_BYSTANDER_ACTIVATED_CD4_TCELL_DN;GSE1432_6H_V…	Acetylation;Alternativesplicing;Completeproteome;Isopeptidebond;Phosphoprotein;Referenceproteome;Ublconjugation	0	33934000000	177670000	41.3	41.3	41.3	420.08	3	111	111	111
3787	Q06890;E9PUU2;E9PXG5;E9Q8Y5	Clu	Clu	Clusterin	0.208518	0.326083	0.503319		5.7e-05	0.003914	+	-0.590646	-1.63658	0.228618	1.99861	-1.54257	-2.06166	0.482015	3.12222				biological regulation;cellular macromolecule metabolic process;cellular metabolic process;cellular process;cellular protein metabolic process;chaperone-mediated protein folding;macromolecule metabolic process;metabolic process;multi-organism process;negative regulation of apoptosis;negative regulation of biological process;negative regulation of cell death;negative regulation of cellular componen…	binding;enzyme binding;misfolded protein binding;protein binding;ubiquitin protein ligase binding	cell part;chromaffin granule;cytoplasmic membrane-bounded vesicle;cytoplasmic part;cytoplasmic vesicle;cytosol;endoplasmic reticulum;extracellular matrix;extracellular region part;high-density lipoprotein particle;intracellular membrane-bounded organelle;intracellular organelle;intracellular organelle part;intracellular part;macromolecular complex;membrane;membrane-bounded organelle;membrane-boun…		Clusterin	ABE_INNER_EAR;ACEVEDO_FGFR1_TARGETS_IN_PROSTATE_CANCER_MODEL_UP;AFFAR_YY1_TARGETS_UP;ALCALAY_AML_BY_NPM1_LOCALIZATION_UP;BAELDE_DIABETIC_NEPHROPATHY_UP;BIDUS_METASTASIS_DN;BLALOCK_ALZHEIMERS_DISEASE_INCIPIENT_UP;BLALOCK_ALZHEIMERS_DISEASE_UP;BRUECKNER_TARGETS_OF_MIRLET7A3_UP;BUSA_SAM68_TARGETS_DN;BUYTAERT_PHOTODYNAMIC_THERAPY_STRESS_UP;CASORELLI_APL_SECONDARY_VS_DE_NOVO_UP;CHEN_LVAD_SUPPORT_OF_FA…	Chaperone;Completeproteome;Cytoplasm;Cytoplasmicvesicle;Disulfidebond;Endoplasmicreticulum;Glycoprotein;Membrane;Microsome;Mitochondrion;Nucleus;Referenceproteome;Secreted;Signal;Ublconjugation	0	284030000000	14949000000	40	40	40	51.655	6	22	22	22
8456	Q9WUA3;Q8C605;Q9WUA3-2	Pfkp	Pfkp	6-phosphofructokinase type C;6-phosphofructokinase	0.061969	0.64251	0.773054		6.2e-05	0.00417	+	2.67141	-0.024347	-2.69124	0.04417	3.66215	0.734892	-1.802	-2.59505				alcohol catabolic process;alcohol metabolic process;carbohydrate catabolic process;carbohydrate metabolic process;catabolic process;cellular carbohydrate catabolic process;cellular carbohydrate metabolic process;cellular metabolic process;cellular process;fructose 6-phosphate metabolic process;fructose metabolic process;generation of precursor metabolites and energy;glucose catabolic process;gluc…	6-phosphofructokinase activity;adenyl nucleotide binding;adenyl ribonucleotide binding;ATP binding;binding;carbohydrate kinase activity;catalytic activity;cation binding;ion binding;kinase activity;metal ion binding;nucleotide binding;phosphofructokinase activity;phosphotransferase activity, alcohol group as acceptor;purine nucleotide binding;purine ribonucleoside triphosphate binding;purine ribo…	6-phosphofructokinase complex;cell part;cytoplasmic part;cytosolic part;intracellular part;macromolecular complex;protein complex	Fructose and mannose metabolism;Galactose metabolism;Glycolysis / Gluconeogenesis;Methane metabolism;Pentose phosphate pathway	PFK	ABBUD_LIF_SIGNALING_2_UP;AKT_UP.V1_UP;ALCALA_APOPTOSIS;BIOCARTA_PTDINS_PATHWAY;BROWNE_HCMV_INFECTION_48HR_UP;BRUNO_HEMATOPOIESIS;CARBOHYDRATE_KINASE_ACTIVITY;CASORELLI_ACUTE_PROMYELOCYTIC_LEUKEMIA_DN;CHANG_CORE_SERUM_RESPONSE_UP;CHARAFE_BREAST_CANCER_BASAL_VS_MESENCHYMAL_DN;CHARAFE_BREAST_CANCER_LUMINAL_VS_MESENCHYMAL_DN;CHEN_METABOLIC_SYNDROM_NETWORK;CHIARADONNA_NEOPLASTIC_TRANSFORMATION_KRAS_DN…	Acetylation;Allostericenzyme;Alternativesplicing;ATP-binding;Completeproteome;Glycolysis;Glycoprotein;Kinase;Magnesium;Metal-binding;Nucleotide-binding;Phosphoprotein;Referenceproteome;Repeat;Transferase	0	36391000000	1102800000	52.4	48.9	48.9	85.454	5	33	30	30
180	A2AN08;A2AN08-5;A2AN08-3	Ubr4	Ubr4	E3 ubiquitin-protein ligase UBR4	0.242494	0.041766	0.132764		6.4e-05	0.004215	+	1.14784	-0.434254	-0.036599	-0.676988	1.07905	0.145763	0.549482	-1.7743					acid-amino acid ligase activity;binding;catalytic activity;cation binding;ion binding;ligase activity;ligase activity, forming carbon-nitrogen bonds;metal ion binding;small conjugating protein ligase activity;transition metal ion binding;ubiquitin-protein ligase activity;zinc ion binding	cell part;cytoplasm;cytoskeleton;integral to membrane;intracellular membrane-bounded organelle;intracellular non-membrane-bounded organelle;intracellular organelle;intracellular part;intrinsic to membrane;membrane part;membrane-bounded organelle;non-membrane-bounded organelle;nucleus;organelle		E3_UbLigase_R4;zf-UBR	AACTTT_UNKNOWN;CACGTG_V$MYC_Q2;CAFFAREL_RESPONSE_TO_THC_24HR_5_DN;CAFFAREL_RESPONSE_TO_THC_UP;chr1p36;CONCANNON_APOPTOSIS_BY_EPOXOMICIN_UP;CTTTAAR_UNKNOWN;FULCHER_INFLAMMATORY_RESPONSE_LECTIN_VS_LPS_UP;GAL_LEUKEMIC_STEM_CELL_UP;GGGAGGRR_V$MAZ_Q6;GGGYGTGNY_UNKNOWN;GOLDRATH_NAIVE_VS_EFF_CD8_TCELL_UP;GRADE_COLON_AND_RECTAL_CANCER_UP;GRADE_COLON_CANCER_UP;GSE11057_EFF_MEM_VS_CENT_MEM_CD4_TCELL_DN;GSE…	Acetylation;Alternativesplicing;Calmodulin-binding;Completeproteome;Cytoplasm;Cytoskeleton;Ligase;Membrane;Metal-binding;Nucleus;Phosphoprotein;Referenceproteome;Transmembrane;Transmembranehelix;Ublconjugationpathway;Zinc;Zinc-finger	0	50649000000	212810000	33.5	33.5	33.5	572.28	6	121	121	121
4520	Q61087	Lamb3	Lamb3	Laminin subunit beta-3	-0.689437	0.043166	0.135146		6.5e-05	0.004246	+	-2.91969	-1.3201	0.208912	4.03088	-3.01976	-3.13879	1.02644	5.13211	+	Core matrisome	ECM Glycoproteins	biological adhesion;brown fat cell differentiation;cell adhesion;cell differentiation;cellular developmental process;cellular process;developmental process;fat cell differentiation		extracellular matrix part;extracellular region part;laminin complex;laminin-5 complex;macromolecular complex;protein complex	Amoebiasis;ECM-receptor interaction;Focal adhesion;Pathways in cancer;Small cell lung cancer;Toxoplasmosis	Laminin_EGF;Laminin_N	ACEVEDO_FGFR1_TARGETS_IN_PROSTATE_CANCER_MODEL_DN;ANATOMICAL_STRUCTURE_DEVELOPMENT;BANDRES_RESPONSE_TO_CARMUSTIN_MGMT_48HR_DN;BMI1_DN.V1_UP;BMI1_DN_MEL18_DN.V1_UP;BRUECKNER_TARGETS_OF_MIRLET7A3_UP;BRUINS_UVC_RESPONSE_VIA_TP53_GROUP_B;BYSTRYKH_HEMATOPOIESIS_STEM_CELL_AND_BRAIN_QTL_TRANS;CAGGTA_V$AREB6_01;CHARAFE_BREAST_CANCER_LUMINAL_VS_BASAL_DN;CHIANG_LIVER_CANCER_SUBCLASS_POLYSOMY7_UP;chr1q32;CR…	Basementmembrane;Celladhesion;Coiledcoil;Completeproteome;Disulfidebond;Extracellularmatrix;Glycoprotein;LamininEGF-likedomain;Referenceproteome;Repeat;Secreted;Signal	0	1142700000000	17314000000	72.8	72.8	72.8	128.9	1	113	113	113
1864	G5E874	Lamc2	Lamc2	Laminin subunit gamma-2	-0.561187	0.056679	0.162442		7.1e-05	0.004405	+	-2.831	-1.22271	0.116353	3.93736	-3.35359	-2.83144	1.23541	4.94962	+	Core matrisome	ECM Glycoproteins		binding;carbohydrate binding;glycosaminoglycan binding;heparin binding;pattern binding;polysaccharide binding	extracellular matrix part;extracellular region part;laminin complex;laminin-5 complex;macromolecular complex;protein complex	Amoebiasis;ECM-receptor interaction;Focal adhesion;Pathways in cancer;Small cell lung cancer;Toxoplasmosis	Laminin_B;Laminin_EGF	AKT_UP_MTOR_DN.V1_UP;ANATOMICAL_STRUCTURE_DEVELOPMENT;BASAKI_YBX1_TARGETS_UP;BERENJENO_TRANSFORMED_BY_RHOA_UP;BILD_MYC_ONCOGENIC_SIGNATURE;BROWNE_HCMV_INFECTION_14HR_DN;BROWNE_HCMV_INFECTION_48HR_DN;BROWNE_HCMV_INFECTION_6HR_DN;CAGGTG_V$E12_Q6;CERVERA_SDHB_TARGETS_1_UP;CHARAFE_BREAST_CANCER_LUMINAL_VS_BASAL_DN;CHIARADONNA_NEOPLASTIC_TRANSFORMATION_CDC25_DN;CHIN_BREAST_CANCER_COPY_NUMBER_UP;chr1q2…	Completeproteome;Disulfidebond;Referenceproteome;Repeat	0	1004400000000	14991000000	57.5	57.5	15.3	130.34	1	102	102	21
5281	Q80X90	Flnb	Flnb	Filamin-B	0.571019	0.002349	0.022538	+	7.2e-05	0.004405	+	-0.793047	-0.083492	1.32999	-0.453449	-0.112254	-0.458054	0.913953	-0.343645				anatomical structure development;developmental process;muscle tissue development;skeletal muscle tissue development;striated muscle tissue development;tissue development		actin filament bundle;actomyosin;adherens junction;anchoring junction;cell cortex;cell junction;cell part;cell-substrate adherens junction;cell-substrate junction;contractile fiber part;cytoplasm;cytoplasmic part;cytoskeletal part;focal adhesion;intracellular organelle part;intracellular part;membrane;organelle part;plasma membrane;stress fiber;Z disc		CH;Filamin	AACTGGA,MIR-145;ACTIN_CYTOSKELETON;ACTIN_CYTOSKELETON_ORGANIZATION_AND_BIOGENESIS;ACTIN_FILAMENT_BASED_PROCESS;BASAKI_YBX1_TARGETS_UP;BEGUM_TARGETS_OF_PAX3_FOXO1_FUSION_DN;BERENJENO_TRANSFORMED_BY_RHOA_FOREVER_DN;BERENJENO_TRANSFORMED_BY_RHOA_UP;BHAT_ESR1_TARGETS_NOT_VIA_AKT1_UP;BHAT_ESR1_TARGETS_VIA_AKT1_UP;BILBAN_B_CLL_LPL_UP;BILD_HRAS_ONCOGENIC_SIGNATURE;BMI1_DN.V1_UP;BRUECKNER_TARGETS_OF_MIRL…	Acetylation;Actin-binding;Completeproteome;Cytoplasm;Cytoskeleton;Isopeptidebond;Phosphoprotein;Referenceproteome;Repeat;Ublconjugation	0	750190000000	5283000000	81.1	79.5	78.4	277.82	1	195	182	178
4253	Q4PZA2-4;Q4PZA2;Q4PZA2-3;Q4PZA2-2	Ece1	Ece1	Endothelin-converting enzyme 1	-1.20756	0.00221	0.021822	+	7.1e-05	0.004405	+	0.906885	0.160587	-1.06747	NaN	1.72172	1.55847	-2.54585	-0.734339				anatomical structure development;anatomical structure morphogenesis;biological regulation;bradykinin catabolic process;calcitonin catabolic process;catabolic process;cellular catabolic process;cellular hormone metabolic process;cellular metabolic process;cellular process;developmental process;ear development;embryonic digit morphogenesis;embryonic morphogenesis;endothelin maturation;heart develop…	binding;catalytic activity;cation binding;endopeptidase activity;hydrolase activity;ion binding;metal ion binding;metalloendopeptidase activity;metallopeptidase activity;peptidase activity;peptidase activity, acting on L-amino acid peptides	cell part;cell surface;clathrin-coated vesicle;coated vesicle;cytoplasmic membrane-bounded vesicle;cytoplasmic part;cytoplasmic vesicle;early endosome;endosome;external side of plasma membrane;Golgi apparatus;integral to membrane;intracellular membrane-bounded organelle;intracellular organelle;intracellular part;intrinsic to membrane;membrane part;membrane-bounded organelle;membrane-bounded vesic…		Peptidase_M13;Peptidase_M13_N	BLALOCK_ALZHEIMERS_DISEASE_UP;BONOME_OVARIAN_CANCER_SURVIVAL_SUBOPTIMAL_DEBULKING;CELL_FRACTION;chr1p36;CRX_NRL_DN.V1_DN;DELYS_THYROID_CANCER_UP;ELLWOOD_MYC_TARGETS_UP;ELVIDGE_HYPOXIA_UP;ESC_V6.5_UP_EARLY.V1_UP;FORTSCHEGGER_PHF8_TARGETS_UP;GRAESSMANN_APOPTOSIS_BY_DOXORUBICIN_UP;GRAESSMANN_RESPONSE_TO_MC_AND_DOXORUBICIN_UP;GSE13229_MATURE_VS_INTMATURE_NKCELL_UP;GSE13484_12H_UNSTIM_VS_YF17D_VACCINE…	Alternativesplicing;Cellmembrane;Completeproteome;Disulfidebond;Glycoprotein;Hydrolase;Membrane;Metal-binding;Metalloprotease;Phosphoprotein;Protease;Referenceproteome;Signal-anchor;Transmembrane;Transmembranehelix;Zinc	0	21420000000	510010000	48	48	48	87.084	5	27	27	27
1883	G5E8E1	Lrrfip1	Lrrfip1	Leucine rich repeat (In FLII) interacting protein 1, isoform CRA_e	0.064229	0.580373	0.724357		7.6e-05	0.00462	+	0.756096	1.79109	0.71319	-3.26037	-0.028731	1.76832	0.384394	-2.12398								DUF2051	ACEVEDO_LIVER_TUMOR_VS_NORMAL_ADJACENT_TISSUE_DN;AMIT_EGF_RESPONSE_40_MCF10A;BERENJENO_TRANSFORMED_BY_RHOA_FOREVER_DN;BERENJENO_TRANSFORMED_BY_RHOA_UP;BILD_HRAS_ONCOGENIC_SIGNATURE;BIOPOLYMER_METABOLIC_PROCESS;BLALOCK_ALZHEIMERS_DISEASE_UP;BRUINS_UVC_RESPONSE_VIA_TP53_GROUP_B;BURTON_ADIPOGENESIS_10;CAFFAREL_RESPONSE_TO_THC_24HR_3_UP;CAMP_UP.V1_DN;CHEN_LIVER_METABOLISM_QTL_CIS;chr2q37;CTGTTAC,MIR-…	Completeproteome;Referenceproteome	0	53607000000	2680300000	67.1	67.1	7.2	48.918	1	28	28	3
2298	O70503;O70503-2	Hsd17b12	Hsd17b12	Estradiol 17-beta-dehydrogenase 12	0.219964	0.153346	0.309142		7.8e-05	0.004662	+	1.20138	1.63625	-0.870019	-1.96761	1.68914	2.13303	-0.365934	-3.45623				biological regulation;biosynthetic process;carboxylic acid biosynthetic process;carboxylic acid metabolic process;cellular biosynthetic process;cellular component organization;cellular component organization at cellular level;cellular component organization or biogenesis;cellular component organization or biogenesis at cellular level;cellular hormone metabolic process;cellular ketone metabolic pr…	binding;carbohydrate binding;catalytic activity;collagen binding;estradiol 17-beta-dehydrogenase activity;fibronectin binding;glycosaminoglycan binding;heparin binding;oxidoreductase activity;oxidoreductase activity, acting on CH-OH group of donors;oxidoreductase activity, acting on the CH-OH group of donors, NAD or NADP as acceptor;pattern binding;polysaccharide binding;protein binding;steroid d…	cell part;cytoplasmic part;endoplasmic reticulum membrane;endoplasmic reticulum part;extracellular matrix;extracellular region part;integral to membrane;intracellular organelle part;intracellular part;intrinsic to membrane;membrane;membrane part;organelle membrane;organelle part	Biosynthesis of unsaturated fatty acids;Steroid hormone biosynthesis	adh_short	AACTTT_UNKNOWN;BENPORATH_NANOG_TARGETS;BENPORATH_SOX2_TARGETS;BLALOCK_ALZHEIMERS_DISEASE_DN;BURTON_ADIPOGENESIS_6;chr11q11;DIAZ_CHRONIC_MEYLOGENOUS_LEUKEMIA_UP;ELLWOOD_MYC_TARGETS_UP;GATTGGY_V$NFY_Q6_01;GCM_RAB10;GRADE_COLON_CANCER_UP;GSE10239_MEMORY_VS_DAY4.5_EFF_CD8_TCELL_DN;GSE11924_TH1_VS_TH2_CD4_TCELL_DN;GSE12845_NAIVE_VS_DARKZONE_GC_TONSIL_BCELL_DN;GSE14308_TH1_VS_NAIVE_CD4_TCELL_UP;GSE1430…	Alternativesplicing;Completeproteome;Endoplasmicreticulum;Lipidbiosynthesis;Lipidmetabolism;Membrane;NADP;Oxidoreductase;Referenceproteome;Steroidbiosynthesis;Transmembrane;Transmembranehelix	0	71185000000	4449100000	78.8	78.8	78.8	34.741	2	22	22	22
1433	E9QMP6;Q05512;E9Q9N6;E9PYX3;Q3T9A3;Q05512-2;F6ZS70;Q05512-3;Q05512-4	Mark2	Mark2	Serine/threonine-protein kinase MARK2	-0.442013	0.016777	0.074413		8.2e-05	0.004771	+	-0.668459	1.11429	-0.371071	-0.074761	-0.874814	1.45248	0.36246	-0.940129				biological regulation;cell migration;cell motility;cell surface receptor linked signaling pathway;cellular component movement;cellular macromolecule metabolic process;cellular metabolic process;cellular process;cellular protein metabolic process;cellular response to stimulus;establishment of cell polarity;establishment or maintenance of apical/basal cell polarity;establishment or maintenance of b…	adenyl nucleotide binding;adenyl ribonucleotide binding;ATP binding;binding;catalytic activity;cation binding;ion binding;kinase activity;lipid binding;magnesium ion binding;metal ion binding;nucleotide binding;phosphotransferase activity, alcohol group as acceptor;protein kinase activity;protein serine/threonine kinase activity;purine nucleotide binding;purine ribonucleoside triphosphate binding…	basal cortex;cell cortex part;cell part;cytoplasmic part;intracellular membrane-bounded organelle;intracellular organelle;intracellular part;membrane;membrane-bounded organelle;nucleus;organelle;plasma membrane		KA1;Pkinase	ADENYL_NUCLEOTIDE_BINDING;ADENYL_RIBONUCLEOTIDE_BINDING;ALCALA_APOPTOSIS;ANATOMICAL_STRUCTURE_DEVELOPMENT;ANATOMICAL_STRUCTURE_MORPHOGENESIS;ATP_BINDING;BIOPOLYMER_METABOLIC_PROCESS;BIOPOLYMER_MODIFICATION;BROWNE_HCMV_INFECTION_20HR_UP;BROWNE_HCMV_INFECTION_6HR_UP;BROWNE_HCMV_INFECTION_8HR_UP;CAGCTG_V$AP4_Q5;CCTGCTG,MIR-214;CELLULAR_MACROMOLECULE_METABOLIC_PROCESS;CELLULAR_PROTEIN_METABOLIC_PROCE…	Alternativesplicing;ATP-binding;Cellmembrane;Completeproteome;Cytoplasm;Developmentalprotein;Differentiation;Kinase;Lipid-binding;Magnesium;Membrane;Metal-binding;Nucleotide-binding;Phosphoprotein;Referenceproteome;Serine/threonine-proteinkinase;Transferase;Wntsignalingpathway	0	32666000000	725920000	49.1	49.1	35.6	86.355	19	38	38	27
5072	Q9CPR4;Q6ZWZ7	Rpl17	Rpl17	60S ribosomal protein L17	0.546141	0.007476	0.045011	+	8.9e-05	0.005114	+	0.748837	1.39095	-0.555193	-1.58459	0.50195	0.977417	-0.974261	-0.505106				biosynthetic process;cellular biosynthetic process;cellular macromolecule biosynthetic process;cellular macromolecule metabolic process;cellular metabolic process;cellular process;cellular protein metabolic process;macromolecule biosynthetic process;macromolecule metabolic process;metabolic process;primary metabolic process;protein metabolic process;translation	structural constituent of ribosome;structural molecule activity	cell part;intracellular organelle part;intracellular part;large ribosomal subunit;macromolecular complex;organelle part;ribonucleoprotein complex	Ribosome	Ribosomal_L22	ACEVEDO_LIVER_CANCER_UP;BENPORATH_NANOG_TARGETS;BILD_E2F3_ONCOGENIC_SIGNATURE;BOGNI_TREATMENT_RELATED_MYELOID_LEUKEMIA_UP;BOYAULT_LIVER_CANCER_SUBCLASS_G1_UP;chr18q21;FEVR_CTNNB1_TARGETS_UP;FLOTHO_PEDIATRIC_ALL_THERAPY_RESPONSE_UP;GAVIN_FOXP3_TARGETS_CLUSTER_P6;GCM_ACTG1;GCM_APEX1;GCM_CSNK2B;GCM_NPM1;GCM_PSME1;GCM_TPT1;GGATTA_V$PITX2_Q2;GGGNRMNNYCAT_UNKNOWN;GNF2_DAP3;GNF2_EIF3S6;GNF2_FBL;GNF2_NPM…	Completeproteome;Phosphoprotein;Referenceproteome;Ribonucleoprotein;Ribosomalprotein	0	196070000000	21786000000	75.5	75.5	75.5	21.423	4	23	23	23
8092	Q9JHU4	Dync1h1	Dync1h1	Cytoplasmic dynein 1 heavy chain 1	-0.355367	0.003199	0.027129	+	9.8e-05	0.005525	+	0.735308	-0.265884	-0.112995	-0.356429	0.361362	0.116203	0.399445	-0.87701				ATP catabolic process;ATP metabolic process;catabolic process;cellular catabolic process;cellular component assembly;cellular component assembly at cellular level;cellular component movement;cellular component organization;cellular component organization at cellular level;cellular component organization or biogenesis;cellular component organization or biogenesis at cellular level;cellular macromo…	adenyl nucleotide binding;adenyl ribonucleotide binding;ATP binding;ATPase activity;binding;catalytic activity;hydrolase activity;hydrolase activity, acting on acid anhydrides;hydrolase activity, acting on acid anhydrides, in phosphorus-containing anhydrides;microtubule motor activity;motor activity;nucleoside-triphosphatase activity;nucleotide binding;purine nucleotide binding;purine ribonucleos…	cell part;centrosome;cytoplasmic part;cytoskeletal part;dynein complex;extracellular membrane-bounded organelle;extracellular organelle;extracellular region part;extracellular vesicular exosome;Golgi apparatus;intracellular membrane-bounded organelle;intracellular non-membrane-bounded organelle;intracellular organelle;intracellular organelle part;intracellular part;macromolecular complex;membrane…	Phagosome;Vasopressin-regulated water reabsorption	AAA_5;AAA_8;DHC_N1;DHC_N2;DUF4151;Dynein_heavy;MT	ACEVEDO_LIVER_CANCER_DN;ACTAYRNNNCCCR_UNKNOWN;BILD_CTNNB1_ONCOGENIC_SIGNATURE;BLALOCK_ALZHEIMERS_DISEASE_DN;BRUINS_UVC_RESPONSE_VIA_TP53_GROUP_B;BYSTROEM_CORRELATED_WITH_IL5_UP;BYSTRYKH_HEMATOPOIESIS_STEM_CELL_QTL_TRANS;CHANDRAN_METASTASIS_UP;CHICAS_RB1_TARGETS_SENESCENT;chr14q32;CONCANNON_APOPTOSIS_BY_EPOXOMICIN_UP;CTTTGT_V$LEF1_Q2;DODD_NASOPHARYNGEAL_CARCINOMA_UP;FOSTER_TOLERANT_MACROPHAGE_DN;G…	3D-structure;Acetylation;ATP-binding;Coiledcoil;Completeproteome;Cytoplasm;Cytoskeleton;Diseasemutation;Dynein;Microtubule;Motorprotein;Nucleotide-binding;Phosphoprotein;Referenceproteome;Repeat;Transport	0	1237100000000	4776300000	80.8	80.8	76.4	532.04	1	379	379	357
1965	P19221;H7BX99	F2	F2	Prothrombin	1.54401	0.009842	0.053703		0.000101	0.005592	+	0.897337	-1.14495	-1.14734	1.39496	2.73027	0.38412	-2.15066	-0.963725	+	Matrisome-associated	ECM Regulators	acute inflammatory response;acute-phase response;biological regulation;calcium ion homeostasis;cation homeostasis;cell activation;cell surface receptor linked signaling pathway;cellular calcium ion homeostasis;cellular cation homeostasis;cellular chemical homeostasis;cellular divalent inorganic cation homeostasis;cellular homeostasis;cellular ion homeostasis;cellular metal ion homeostasis;cellula…	binding;calcium ion binding;catalytic activity;cation binding;endopeptidase activity;hydrolase activity;ion binding;metal ion binding;molecular transducer activity;peptidase activity;peptidase activity, acting on L-amino acid peptides;receptor activity;serine hydrolase activity;serine-type endopeptidase activity;serine-type peptidase activity;signal transducer activity;signaling receptor activity…	extracellular region;extracellular region part;extracellular space	Complement and coagulation cascades;Neuroactive ligand-receptor interaction;Regulation of actin cytoskeleton	Gla;Kringle;Thrombin_light;Trypsin	APOPTOSIS_GO;APOPTOTIC_PROGRAM;BIOCARTA_AMI_PATHWAY;BIOCARTA_BIOPEPTIDES_PATHWAY;BIOCARTA_EXTRINSIC_PATHWAY;BIOCARTA_FIBRINOLYSIS_PATHWAY;BIOCARTA_INTRINSIC_PATHWAY;BIOCARTA_NFAT_PATHWAY;BIOCARTA_PAR1_PATHWAY;BIOCARTA_PLATELETAPP_PATHWAY;BIOCARTA_SPPA_PATHWAY;BIOPOLYMER_METABOLIC_PROCESS;BIOPOLYMER_MODIFICATION;BLOOD_COAGULATION;CAIRO_LIVER_DEVELOPMENT_DN;CAR_HPX;CAR_IGFBP1;CASPASE_ACTIVATION;CEL…	3D-structure;Acutephase;Bloodcoagulation;Calcium;Cleavageonpairofbasicresidues;Completeproteome;Disulfidebond;Gamma-carboxyglutamicacid;Glycoprotein;Hemostasis;Hydrolase;Kringle;Protease;Referenceproteome;Repeat;Serineprotease;Signal;Zymogen	4.65e-286	31093000000	1072200000	29.8	29.8	29.8	70.268	3	19	19	19
2893	P29699	Ahsg	Ahsg	Alpha-2-HS-glycoprotein	1.22363	0.000656	0.011389	+	0.000102	0.005592	+	2.46344	0.096994	-1.26692	-1.29352	2.60018	0.112469	-2.73746	0.024806				acute inflammatory response;acute-phase response;biological regulation;defense response;inflammatory response;multicellular organismal process;negative regulation of biological process;negative regulation of biomineral tissue development;negative regulation of bone mineralization;negative regulation of developmental process;negative regulation of multicellular organismal process;negative regulati…	cysteine-type endopeptidase inhibitor activity;endopeptidase inhibitor activity;endopeptidase regulator activity;enzyme inhibitor activity;enzyme regulator activity;peptidase inhibitor activity;peptidase regulator activity	extracellular region part;extracellular space		Cystatin	ABBUD_LIF_SIGNALING_1_UP;ACUTE_INFLAMMATORY_RESPONSE;ANATOMICAL_STRUCTURE_DEVELOPMENT;BOCHKIS_FOXA2_TARGETS;BONE_REMODELING;BRUINS_UVC_RESPONSE_VIA_TP53_GROUP_A;CAIRO_LIVER_DEVELOPMENT_DN;CAR_IGFBP1;chr3q27;DANG_BOUND_BY_MYC;DEFENSE_RESPONSE;ESTABLISHMENT_OF_LOCALIZATION;FERNANDEZ_BOUND_BY_MYC;GNF2_HPN;GNF2_HPX;GNF2_LCAT;GNF2_TST;GSE12845_IGD_NEG_BLOOD_VS_PRE_GC_TONSIL_BCELL_UP;GSE12845_IGD_POS_B…	Completeproteome;Directproteinsequencing;Disulfidebond;Glycoprotein;Phosphoprotein;Referenceproteome;Repeat;Secreted;Signal	0	144710000000	13155000000	42.6	42.6	42.6	37.325	1	11	11	11
7423	Q9CY27;Q52L67;G3UWE1	Tecr	Tecr	Very-long-chain enoyl-CoA reductase;Gpsn2 protein;MCG11048, isoform CRA_c	0.203768	0.171081	0.332202		0.000109	0.00577	+	0.674949	2.03498	-1.58854	-1.12139	1.42767	2.22143	-0.45335	-3.19575				biosynthetic process;carboxylic acid biosynthetic process;carboxylic acid metabolic process;cellular biosynthetic process;cellular ketone metabolic process;cellular lipid metabolic process;cellular metabolic process;cellular process;fatty acid biosynthetic process;fatty acid elongation;fatty acid metabolic process;lipid biosynthetic process;lipid metabolic process;metabolic process;monocarboxylic…	catalytic activity;oxidoreductase activity;oxidoreductase activity, acting on the CH-CH group of donors	cell part;cytoplasm;cytoplasmic part;endoplasmic reticulum part;integral to endoplasmic reticulum membrane;integral to membrane;integral to organelle membrane;intracellular organelle part;intracellular part;intrinsic to endoplasmic reticulum membrane;intrinsic to membrane;intrinsic to organelle membrane;membrane part;organelle part	Biosynthesis of unsaturated fatty acids	Steroid_dh	ACEVEDO_NORMAL_TISSUE_ADJACENT_TO_LIVER_TUMOR_DN;BLUM_RESPONSE_TO_SALIRASIB_DN;CASORELLI_ACUTE_PROMYELOCYTIC_LEUKEMIA_DN;chr19p13;CREIGHTON_ENDOCRINE_THERAPY_RESISTANCE_4;ENK_UV_RESPONSE_EPIDERMIS_DN;ENK_UV_RESPONSE_KERATINOCYTE_UP;FLECHNER_BIOPSY_KIDNEY_TRANSPLANT_REJECTED_VS_OK_DN;GATTGGY_V$NFY_Q6_01;GHO_ATF5_TARGETS_DN;GRADE_COLON_CANCER_UP;GSE11057_PBMC_VS_MEM_CD4_TCELL_DN;GSE12366_PLASMA_CEL…	Acetylation;Completeproteome;Endoplasmicreticulum;Glycoprotein;Lipidbiosynthesis;Lipidmetabolism;Membrane;NADP;Oxidoreductase;Referenceproteome;Steroidbiosynthesis;Transmembrane;Transmembranehelix	6.26e-109	43689000000	3360700000	23.1	23.1	23.1	36.09	3	11	11	11
3905	Q9R0U0;Q3TFP0;Q9R0U0-3;Q9R0U0-2	Srsf10	Srsf10	Serine/arginine-rich splicing factor 10;Serine/arginine-rich-splicing factor 10	-0.29672	0.035464	0.119686		0.00011	0.00577	+	-1.28074	0.891583	0.867367	-0.478213	-1.80952	0.203948	1.13102	0.474545				biological regulation;cellular component assembly;cellular component assembly at cellular level;cellular component organization;cellular component organization at cellular level;cellular component organization or biogenesis;cellular component organization or biogenesis at cellular level;cellular macromolecular complex assembly;cellular macromolecular complex subunit organization;cellular process;…	binding;nucleic acid binding;nucleotide binding;protein binding;RNA binding;unfolded protein binding	cell part;intracellular organelle part;intracellular part;nuclear body;nuclear part;nuclear speck;nucleoplasm;nucleoplasm part;organelle part	Spliceosome	RRM_1	ACCAAAG,MIR-9;ACTGAAA,MIR-30A-3P,MIR-30E-3P;ACTGTAG,MIR-139;ASTON_MAJOR_DEPRESSIVE_DISORDER_DN;ATACTGT,MIR-144;ATATGCA,MIR-448;ATGAAGG,MIR-205;ATGCACG,MIR-517B;BENPORATH_CYCLING_GENES;BILD_CTNNB1_ONCOGENIC_SIGNATURE;BIOPOLYMER_METABOLIC_PROCESS;BLUM_RESPONSE_TO_SALIRASIB_DN;BORCZUK_MALIGNANT_MESOTHELIOMA_UP;BOUDOUKHA_BOUND_BY_IGF2BP2;BROWNE_HCMV_INFECTION_16HR_UP;BURTON_ADIPOGENESIS_12;BYSTRYKH_H…	Alternativesplicing;Completeproteome;mRNAprocessing;mRNAsplicing;Nucleus;Phosphoprotein;Referenceproteome;RNA-binding	6.44e-120	49444000000	5493700000	40.1	40.1	40.1	31.3	5	17	17	17
437	B1B1A8;Q6PDN3	Mylk	Mylk	Myosin light chain kinase, smooth muscle	-0.709979	0.000683	0.011598	+	0.000109	0.00577	+	0.385444	-0.211335	0.263382	-0.437492	-0.419114	0.161681	0.600297	-0.342864				anatomical structure morphogenesis;aorta smooth muscle tissue morphogenesis;biological regulation;bleb assembly;cell projection assembly;cell projection organization;cellular component assembly;cellular component assembly at cellular level;cellular component organization;cellular component organization at cellular level;cellular component organization or biogenesis;cellular component organization…	adenyl nucleotide binding;adenyl ribonucleotide binding;ATP binding;binding;catalytic activity;cation binding;ion binding;kinase activity;metal ion binding;myosin light chain kinase activity;nucleotide binding;phosphotransferase activity, alcohol group as acceptor;protein kinase activity;protein serine/threonine kinase activity;purine nucleotide binding;purine ribonucleoside triphosphate binding;…	actin filament bundle;actomyosin;cell division site part;cell part;cell projection;cleavage furrow;cytoplasm;cytoskeletal part;cytoskeleton;intracellular non-membrane-bounded organelle;intracellular organelle;intracellular organelle part;intracellular part;lamellipodium;membrane;non-membrane-bounded organelle;organelle;organelle part;plasma membrane;stress fiber	Calcium signaling pathway;Focal adhesion;Gastric acid secretion;Regulation of actin cytoskeleton;Vascular smooth muscle contraction	fn3;I-set;Pkinase	AAAGGAT,MIR-501;AAANWWTGC_UNKNOWN;AACATTC,MIR-409-3P;ACATTCC,MIR-1,MIR-206;ACEVEDO_FGFR1_TARGETS_IN_PROSTATE_CANCER_MODEL_DN;ALFANO_MYC_TARGETS;BAELDE_DIABETIC_NEPHROPATHY_DN;BERTUCCI_MEDULLARY_VS_DUCTAL_BREAST_CANCER_DN;BIOCARTA_BIOPEPTIDES_PATHWAY;BIOCARTA_ECM_PATHWAY;BIOCARTA_MCALPAIN_PATHWAY;BIOCARTA_MYOSIN_PATHWAY;BIOCARTA_RAC1_PATHWAY;BIOCARTA_RHO_PATHWAY;BIOPOLYMER_METABOLIC_PROCESS;BIOPOL…	Actin-binding;Alternativeinitiation;Alternativepromoterusage;Alternativesplicing;ATP-binding;Calcium;Calmodulin-binding;Cellprojection;Completeproteome;Cytoplasm;Cytoskeleton;Disulfidebond;Immunoglobulindomain;Kinase;Magnesium;Metal-binding;Nucleotide-binding;Phosphoprotein;Referenceproteome;Repeat;Serine/threonine-proteinkinase;Transferase	0	375450000000	3831100000	65.7	65.7	59.4	213.61	4	136	136	125
3095	P48678	Lmna	Lmna	Prelamin-A/C	0.128627	0.378844	0.555874		0.000119	0.006154	+	-2.76797	0.264537	2.50532	-0.001892	-3.38	-0.255663	2.55696	1.0787				anatomical structure development;biological regulation;cardiac cell development;cardiac muscle cell development;cell development;cellular component organization;cellular component organization at cellular level;cellular component organization or biogenesis;cellular component organization or biogenesis at cellular level;cellular developmental process;cellular membrane organization;cellular process…	structural molecule activity	cell part;cytoplasmic part;cytoskeletal part;envelope;intermediate filament;intracellular membrane-bounded organelle;intracellular organelle;intracellular organelle part;intracellular part;lamin filament;macromolecular complex;membrane-bounded organelle;nuclear envelope;nuclear part;nucleus;organelle;organelle envelope;organelle part;perinuclear region of cytoplasm;protein complex	Arrhythmogenic right ventricular cardiomyopathy (ARVC);Dilated cardiomyopathy;Hypertrophic cardiomyopathy (HCM)	Filament;LTD	AACTTT_UNKNOWN;ACCAAAG,MIR-9;ACEVEDO_LIVER_TUMOR_VS_NORMAL_ADJACENT_TISSUE_UP;ALCALAY_AML_BY_NPM1_LOCALIZATION_UP;AMUNDSON_POOR_SURVIVAL_AFTER_GAMMA_RADIATION_2G;BENPORATH_CYCLING_GENES;BENPORATH_MYC_TARGETS_WITH_EBOX;BIOCARTA_CASPASE_PATHWAY;BIOCARTA_DEATH_PATHWAY;BIOCARTA_FAS_PATHWAY;BIOCARTA_HIVNEF_PATHWAY;BIOCARTA_TNFR1_PATHWAY;BLALOCK_ALZHEIMERS_DISEASE_UP;BLUM_RESPONSE_TO_SALIRASIB_DN;BOYAU…	3D-structure;Acetylation;Alternativesplicing;Coiledcoil;Completeproteome;Directproteinsequencing;Intermediatefilament;Isopeptidebond;Lipoprotein;Methylation;Nucleus;Phosphoprotein;Prenylation;Referenceproteome;Ublconjugation	0	2178700000000	50667000000	89.9	89.9	16.5	74.237	1	118	118	9
3743	Q02819;H3BK79	Nucb1	Nucb1	Nucleobindin-1	0.791985	0.001015	0.01425	+	0.000122	0.006207	+	3.38181	0.777833	-2.96189	-1.19775	3.4039	1.08779	-4.99295	0.501269					binding;calcium ion binding;cation binding;DNA binding;ion binding;metal ion binding;nucleic acid binding	cell part;cytoplasmic part;cytoskeleton;endoplasmic reticulum-Golgi intermediate compartment;Golgi apparatus;intracellular membrane-bounded organelle;intracellular non-membrane-bounded organelle;intracellular organelle;intracellular part;membrane;membrane-bounded organelle;microtubule cytoskeleton;non-membrane-bounded organelle;organelle		EF_hand_5	AACTTT_UNKNOWN;AACYNNNNTTCCS_UNKNOWN;ACEVEDO_LIVER_CANCER_DN;ACEVEDO_NORMAL_TISSUE_ADJACENT_TO_LIVER_TUMOR_DN;AGUIRRE_PANCREATIC_CANCER_COPY_NUMBER_UP;BARRIER_COLON_CANCER_RECURRENCE_DN;BYSTROEM_CORRELATED_WITH_IL5_UP;CAGCCTC,MIR-485-5P;CHAUHAN_RESPONSE_TO_METHOXYESTRADIOL_DN;chr19q13;CONCANNON_APOPTOSIS_BY_EPOXOMICIN_UP;CTTTAAR_UNKNOWN;CYTOPLASM;CYTOPLASMIC_PART;DANG_REGULATED_BY_MYC_DN;DAZARD_R…	Calcium;Coiledcoil;Completeproteome;Cytoplasm;Directproteinsequencing;DNA-binding;Golgiapparatus;Membrane;Metal-binding;Phosphoprotein;Referenceproteome;Repeat;Signal	0	100960000000	3605500000	69.3	69.3	69.3	53.408	4	33	33	33
3644	P97363	Sptlc2	Sptlc2	Serine palmitoyltransferase 2	0.798035	0.050862	0.151176		0.000136	0.006652	+	-0.772918	-0.680425	0.249134	1.20421	0.28074	0.384339	-0.155514	-0.509565				alcohol biosynthetic process;alcohol metabolic process;amine metabolic process;biosynthetic process;cellular biosynthetic process;cellular lipid metabolic process;cellular metabolic process;cellular nitrogen compound biosynthetic process;cellular nitrogen compound metabolic process;cellular process;ceramide biosynthetic process;ceramide metabolic process;lipid biosynthetic process;lipid metabolic…	binding;C-acyltransferase activity;catalytic activity;cofactor binding;C-palmitoyltransferase activity;palmitoyltransferase activity;pyridoxal phosphate binding;serine C-palmitoyltransferase activity;transferase activity;transferase activity, transferring acyl groups;transferase activity, transferring acyl groups other than amino-acyl groups;vitamin B6 binding;vitamin binding	cell part;cytoplasmic part;endoplasmic reticulum palmitoyltransferase complex;endoplasmic reticulum part;integral to membrane;intracellular membrane-bounded organelle;intracellular organelle;intracellular organelle part;intracellular part;intrinsic to membrane;macromolecular complex;membrane part;membrane-bounded organelle;mitochondrion;organelle;organelle part;palmitoyltransferase complex;protei…	Sphingolipid metabolism	Aminotran_1_2	AAAGACA,MIR-511;AAAYRNCTG_UNKNOWN;ACCAAAG,MIR-9;AGCYRWTTC_UNKNOWN;ATM_DN.V1_DN;BENPORATH_MYC_MAX_TARGETS;BLALOCK_ALZHEIMERS_DISEASE_UP;BONOME_OVARIAN_CANCER_SURVIVAL_OPTIMAL_DEBULKING;BOQUEST_STEM_CELL_CULTURED_VS_FRESH_UP;BOQUEST_STEM_CELL_DN;BRUINS_UVC_RESPONSE_EARLY_LATE;BUYTAERT_PHOTODYNAMIC_THERAPY_STRESS_UP;BYSTRYKH_HEMATOPOIESIS_STEM_CELL_AND_BRAIN_QTL_TRANS;CAGGTG_V$E12_Q6;CAIRO_HEPATOBLA…	Acyltransferase;Completeproteome;Endoplasmicreticulum;Lipidmetabolism;Membrane;Pyridoxalphosphate;Referenceproteome;Sphingolipidmetabolism;Transferase;Transmembrane;Transmembranehelix	8.67e-139	29174000000	911690000	48.6	48.6	48.6	62.981	1	19	19	19
3562	P70372	Elavl1	Elavl1	ELAV-like protein 1	0.141697	0.253955	0.429734		0.000143	0.006652	+	0.866602	0.602727	-0.700815	-0.768515	1.24798	-0.217527	-0.849841	-0.180615				3'-UTR-mediated mRNA stabilization;biological regulation;cellular macromolecule metabolic process;cellular metabolic process;cellular nitrogen compound metabolic process;cellular process;macromolecule metabolic process;metabolic process;mRNA metabolic process;mRNA stabilization;nitrogen compound metabolic process;nucleic acid metabolic process;nucleobase-containing compound metabolic process;posi…	AU-rich element binding;binding;mRNA 3'-UTR AU-rich region binding;mRNA 3'-UTR binding;mRNA binding;nucleic acid binding;nucleotide binding;RNA binding	cell part;cytoplasm;intracellular membrane-bounded organelle;intracellular organelle;intracellular part;membrane-bounded organelle;nucleus;organelle		RRM_1	ACCAAAG,MIR-9;ACCATTT,MIR-522;ACTGCCT,MIR-34B;AGTTCTC,MIR-146A,MIR-146B;BENPORATH_EED_TARGETS;BIDUS_METASTASIS_UP;BIOCARTA_VEGF_PATHWAY;BURTON_ADIPOGENESIS_PEAK_AT_24HR;CATGTAA,MIR-496;CATTGTYY_V$SOX9_B1;CHARAFE_BREAST_CANCER_LUMINAL_VS_MESENCHYMAL_DN;CHIANG_LIVER_CANCER_SUBCLASS_POLYSOMY7_UP;chr19p13;CTTTGT_V$LEF1_Q2;DANG_BOUND_BY_MYC;DANG_MYC_TARGETS_UP;DARWICHE_PAPILLOMA_RISK_HIGH_UP;DARWICHE_…	Acetylation;Completeproteome;Cytoplasm;Methylation;Nucleus;Phosphoprotein;Referenceproteome;Repeat;RNA-binding	0	118270000000	7392000000	69	69	66.3	36.169	16	23	23	22
329	A6H6E2	Mmrn2	Mmrn2	Multimerin-2	0.096241	0.65323	0.780843		0.000138	0.006652	+	-1.91205	-0.52933	1.29046	1.15092	-1.07882	-0.733042	-0.994852	2.80672	+	Core matrisome	ECM Glycoproteins	anatomical structure formation involved in morphogenesis;angiogenesis;biological regulation;developmental process;negative regulation of angiogenesis;negative regulation of biological process;negative regulation of blood vessel endothelial cell migration;negative regulation of cell communication;negative regulation of cell migration;negative regulation of cell migration involved in sprouting angi…		basement membrane;extracellular matrix part;extracellular region part;extracellular space		C1q;EMI	ACAWYAAAG_UNKNOWN;BOQUEST_STEM_CELL_DN;CAGCTG_V$AP4_Q5;CAIRO_HEPATOBLASTOMA_CLASSES_DN;chr10q23;CTTTGT_V$LEF1_Q2;CUI_TCF21_TARGETS_2_DN;GOZGIT_ESR1_TARGETS_UP;GSE11924_TH1_VS_TH2_CD4_TCELL_DN;GSE22886_IGM_MEMORY_BCELL_VS_BLOOD_PLASMA_CELL_UP;GSE22886_TH1_VS_TH2_12H_ACT_DN;GSE24634_TEFF_VS_TCONV_DAY7_IN_CULTURE_DN;GSE27786_BCELL_VS_NEUTROPHIL_DN;GSE27786_CD8_TCELL_VS_NEUTROPHIL_DN;GSE27786_LIN_NEG…	Alternativesplicing;Angiogenesis;Coiledcoil;Completeproteome;Disulfidebond;Extracellularmatrix;Glycoprotein;Referenceproteome;Secreted;Signal	3.27e-267	21181000000	441270000	26.4	26.4	26.4	105.21	2	20	20	20
6082	Q8CI94	Pygb	Pygb	Glycogen phosphorylase, brain form	-0.036944	0.784721	0.868027		0.000138	0.006652	+	1.27223	-0.697957	0.031245	-0.605522	2.5274	0.039104	-1.76381	-0.802694				carbohydrate metabolic process;cellular carbohydrate metabolic process;cellular glucan metabolic process;cellular macromolecule metabolic process;cellular metabolic process;cellular polysaccharide metabolic process;cellular process;energy derivation by oxidation of organic compounds;energy reserve metabolic process;generation of precursor metabolites and energy;glucan metabolic process;glycogen m…	binding;catalytic activity;cofactor binding;glycogen phosphorylase activity;phosphorylase activity;pyridoxal phosphate binding;transferase activity;transferase activity, transferring glycosyl groups;transferase activity, transferring hexosyl groups;vitamin B6 binding;vitamin binding	cell part;cytoplasm;intracellular part	Insulin signaling pathway;Starch and sucrose metabolism	Phosphorylase	ACEVEDO_LIVER_CANCER_UP;ALFANO_MYC_TARGETS;ALK_DN.V1_UP;BERENJENO_TRANSFORMED_BY_RHOA_DN;BIOPOLYMER_CATABOLIC_PROCESS;BIOPOLYMER_METABOLIC_PROCESS;BURTON_ADIPOGENESIS_10;CARBOHYDRATE_CATABOLIC_PROCESS;CARBOHYDRATE_METABOLIC_PROCESS;CATABOLIC_PROCESS;CELLULAR_CARBOHYDRATE_CATABOLIC_PROCESS;CELLULAR_CARBOHYDRATE_METABOLIC_PROCESS;CELLULAR_CATABOLIC_PROCESS;CELLULAR_MACROMOLECULE_CATABOLIC_PROCESS;C…	Acetylation;Allostericenzyme;Carbohydratemetabolism;Completeproteome;Glycogenmetabolism;Glycosyltransferase;Phosphoprotein;Pyridoxalphosphate;Referenceproteome;Transferase	0	99955000000	2126700000	77.7	61.1	60.3	96.729	1	72	50	49
8600	Q9Z277;Q9Z277-2	Baz1b	Baz1b	Tyrosine-protein kinase BAZ1B	-0.084157	0.735218	0.83708		0.000143	0.006652	+	-2.4216	2.52153	1.56734	-1.66727	-3.0906	1.8647	1.20043	0.025473				anatomical structure morphogenesis;ATP-dependent chromatin remodeling;biological regulation;biosynthetic process;cellular biosynthetic process;cellular component disassembly;cellular component disassembly at cellular level;cellular component organization;cellular component organization at cellular level;cellular component organization or biogenesis;cellular component organization or biogenesis at…	acetylcholine receptor regulator activity;adenyl nucleotide binding;adenyl ribonucleotide binding;ATP binding;binding;catalytic activity;cation binding;chromatin binding;histone acetyl-lysine binding;histone binding;histone kinase activity;ion binding;kinase activity;metal ion binding;non-membrane spanning protein tyrosine kinase activity;nucleotide binding;phosphotransferase activity, alcohol gr…	cell part;centromeric heterochromatin;chromatin;chromatin remodeling complex;chromosomal part;chromosome;condensed chromosome;heterochromatin;intracellular membrane-bounded organelle;intracellular non-membrane-bounded organelle;intracellular organelle;intracellular organelle part;intracellular part;macromolecular complex;membrane-bounded organelle;non-membrane-bounded organelle;nuclear chromosome…		Bromodomain;PHD;WAC_Acf1_DNA_bd	ACAGGGT,MIR-10A,MIR-10B;AGGCACT,MIR-515-3P;ATCTTGC,MIR-31;ATGTACA,MIR-493;BENPORATH_MYC_MAX_TARGETS;BYSTROEM_CORRELATED_WITH_IL5_DN;BYSTRYKH_HEMATOPOIESIS_STEM_CELL_AND_BRAIN_QTL_TRANS;CACCAGC,MIR-138;CASORELLI_ACUTE_PROMYELOCYTIC_LEUKEMIA_DN;chr7q11;DACOSTA_UV_RESPONSE_VIA_ERCC3_DN;DANG_BOUND_BY_MYC;DAZARD_RESPONSE_TO_UV_NHEK_DN;DODD_NASOPHARYNGEAL_CARCINOMA_DN;GGCACTT,MIR-519E;GINESTIER_BREAST_…	Alternativesplicing;ATP-binding;Bromodomain;Coiledcoil;Completeproteome;DNAdamage;Kinase;Metal-binding;Nucleotide-binding;Nucleus;Phosphoprotein;Referenceproteome;Transcription;Transcriptionregulation;Transferase;Tyrosine-proteinkinase;Zinc;Zinc-finger	0	109390000000	1402400000	62.3	62.3	62.3	170.65	2	96	96	96
2685	P15864	Hist1h1c	Hist1h1c	Histone H1.2	-0.753754	0.01133	0.058344		0.000143	0.006652	+	-2.5817	1.43862	1.96552	-0.822452	-3.63818	0.983647	2.22864	0.425894				cellular component assembly;cellular component assembly at cellular level;cellular component organization;cellular component organization at cellular level;cellular component organization or biogenesis;cellular component organization or biogenesis at cellular level;cellular macromolecular complex assembly;cellular macromolecular complex subunit organization;cellular process;chromatin assembly;chr…	binding;DNA binding;nucleic acid binding	cell part;chromosomal part;intracellular membrane-bounded organelle;intracellular organelle;intracellular organelle part;intracellular part;macromolecular complex;membrane-bounded organelle;nucleosome;nucleus;organelle;organelle part;protein-DNA complex		Linker_histone	ACEVEDO_LIVER_CANCER_UP;ACEVEDO_LIVER_TUMOR_VS_NORMAL_ADJACENT_TISSUE_UP;ACEVEDO_NORMAL_TISSUE_ADJACENT_TO_LIVER_TUMOR_UP;AFFAR_YY1_TARGETS_UP;BERNARD_PPAPDC1B_TARGETS_UP;BHATI_G2M_ARREST_BY_2METHOXYESTRADIOL_UP;BLALOCK_ALZHEIMERS_DISEASE_UP;BROWNE_HCMV_INFECTION_2HR_DN;BRUINS_UVC_RESPONSE_VIA_TP53_GROUP_B;BYSTRYKH_HEMATOPOIESIS_STEM_CELL_QTL_TRANS;CAGGTA_V$AREB6_01;CCAATNNSNNNGCG_UNKNOWN;chr6p21…	Acetylation;Chromosome;Completeproteome;DNA-binding;Isopeptidebond;Methylation;Nucleus;Phosphoprotein;Referenceproteome;Ublconjugation	1.13e-259	2437600000000	270840000000	69.3	69.3	35.8	21.266	1	36	36	15
3915	Q3THS6	Mat2a	Mat2a	S-adenosylmethionine synthase isoform type-2	-0.494025	0.008267	0.048331	+	0.000133	0.006652	+	3.02249	-0.294191	-1.90388	-0.824417	3.75462	0.021517	-1.49037	-2.28577				amine biosynthetic process;amine metabolic process;biosynthetic process;carboxylic acid biosynthetic process;carboxylic acid metabolic process;cellular amine metabolic process;cellular amino acid biosynthetic process;cellular amino acid metabolic process;cellular biosynthetic process;cellular ketone metabolic process;cellular metabolic process;cellular modified amino acid biosynthetic process;cel…	adenyl nucleotide binding;adenyl ribonucleotide binding;ATP binding;binding;catalytic activity;cation binding;ion binding;metal ion binding;methionine adenosyltransferase activity;nucleotide binding;purine nucleotide binding;purine ribonucleoside triphosphate binding;purine ribonucleotide binding;ribonucleotide binding;transferase activity;transferase activity, transferring alkyl or aryl (other t…		Cysteine and methionine metabolism	S-AdoMet_synt_C;S-AdoMet_synt_M;S-AdoMet_synt_N	AAGCCAT,MIR-135A,MIR-135B;AATGTGA,MIR-23A,MIR-23B;ACEVEDO_FGFR1_TARGETS_IN_PROSTATE_CANCER_MODEL_DN;ACTGCCT,MIR-34B;ACTGTAG,MIR-139;AGCTCCT,MIR-28;AGGGCAG,MIR-18A;AMIT_EGF_RESPONSE_240_HELA;BENPORATH_ES_1;BENPORATH_MYC_MAX_TARGETS;BHAT_ESR1_TARGETS_NOT_VIA_AKT1_UP;BHAT_ESR1_TARGETS_VIA_AKT1_UP;BLALOCK_ALZHEIMERS_DISEASE_UP;BOYAULT_LIVER_CANCER_SUBCLASS_G3_DN;BROWNE_HCMV_INFECTION_16HR_UP;BUYTAERT…	Acetylation;ATP-binding;Cobalt;Completeproteome;Magnesium;Metal-binding;Nucleotide-binding;One-carbonmetabolism;Phosphoprotein;Potassium;Referenceproteome;Transferase	3.24e-224	23824000000	1323600000	63.8	63.8	56.2	43.688	1	26	26	21
2597	P10922	H1f0	H1f0	Histone H1.0	-1.07421	0.001126	0.015006	+	0.000149	0.006825	+	-3.03542	1.49971	2.33462	-0.79892	-4.10961	1.19625	2.55499	0.358377				cellular component assembly;cellular component assembly at cellular level;cellular component organization;cellular component organization at cellular level;cellular component organization or biogenesis;cellular component organization or biogenesis at cellular level;cellular macromolecular complex assembly;cellular macromolecular complex subunit organization;cellular process;chromatin organization…	binding;DNA binding;nucleic acid binding	cell part;chromatin;chromosomal part;cytoplasmic part;Golgi apparatus;intracellular membrane-bounded organelle;intracellular organelle;intracellular organelle part;intracellular part;macromolecular complex;membrane-bounded organelle;nuclear chromatin;nuclear chromosome part;nuclear part;nucleosome;nucleus;organelle;organelle part;protein-DNA complex		Linker_histone	AACTTT_UNKNOWN;ACACTCC,MIR-122A;BENPORATH_CYCLING_GENES;BENPORATH_EED_TARGETS;BOYAULT_LIVER_CANCER_SUBCLASS_G12_UP;BRUNO_HEMATOPOIESIS;BURTON_ADIPOGENESIS_12;CAGCTG_V$AP4_Q5;CCCNNGGGAR_V$OLF1_01;CHIARETTI_T_ALL_REFRACTORY_TO_THERAPY;CHIBA_RESPONSE_TO_TSA;chr22q13;CTTTGA_V$LEF1_Q2;CTTTGT_V$LEF1_Q2;DEBIASI_APOPTOSIS_BY_REOVIRUS_INFECTION_UP;DELPUECH_FOXO3_TARGETS_DN;DEURIG_T_CELL_PROLYMPHOCYTIC_LEU…	Acetylation;Chromosome;Completeproteome;DNA-binding;Nucleus;Referenceproteome	2.31e-177	668410000000	133680000000	54.6	54.6	54.6	20.861	1	19	19	19
2787	P22599	Serpina1b	Serpina1b	Alpha-1-antitrypsin 1-2	1.66229	0.000662	0.01143	+	0.000152	0.006875	+	2.26822	-0.277675	-1.15237	-0.838173	2.43232	-0.582491	-2.22059	0.370766	+	Matrisome-associated	ECM Regulators	acute inflammatory response;acute-phase response;biological regulation;carbohydrate metabolic process;cellular carbohydrate metabolic process;cellular macromolecule metabolic process;cellular metabolic process;cellular process;cellular protein metabolic process;chordate embryonic development;defense response;developmental process;embryo development;embryo development ending in birth or egg hatchi…	endopeptidase inhibitor activity;endopeptidase regulator activity;enzyme inhibitor activity;enzyme regulator activity;peptidase inhibitor activity;peptidase regulator activity;serine-type endopeptidase inhibitor activity	extracellular region	Complement and coagulation cascades	Serpin		Acutephase;Completeproteome;Glycoprotein;Proteaseinhibitor;Referenceproteome;Secreted;Serineproteaseinhibitor;Signal	0	210040000000	12356000000	54.7	22.3	22.3	45.974	2	23	11	11
5500	Q8BHZ0	Fam49a	Fam49a	Protein FAM49A	-1.74897	0.000538	0.010436	+	0.000155	0.006913	+	1.31751	-0.861772	-0.021411	-0.434325	0.756402	0.560675	0.663812	-1.98089						cell part;intracellular		DUF1394	AAAYRNCTG_UNKNOWN;AAAYWAACM_V$HFH4_01;AACTTT_UNKNOWN;ACTGAAA,MIR-30A-3P,MIR-30E-3P;ATGTTAA,MIR-302C;BONOME_OVARIAN_CANCER_SURVIVAL_SUBOPTIMAL_DEBULKING;BROWNE_HCMV_INFECTION_16HR_UP;BROWNE_HCMV_INFECTION_20HR_UP;CAGGTA_V$AREB6_01;CAGGTG_V$E12_Q6;CATTGTYY_V$SOX9_B1;CCAWYNNGAAR_UNKNOWN;chr2p24;CUI_TCF21_TARGETS_2_DN;DAVICIONI_RHABDOMYOSARCOMA_PAX_FOXO1_FUSION_UP;DAVICIONI_TARGETS_OF_PAX_FOXO1_FUSIO…	Completeproteome;Referenceproteome	1.14e-160	11088000000	616010000	49.2	42.4	42.4	37.342	1	15	13	13
2527	P07724	Alb	Alb	Serum albumin	1.14906	4.5e-05	0.003387	+	0.000159	0.007025	+	1.9229	0.438368	-0.752604	-1.60866	2.03589	0.406967	-1.69436	-0.748498				behavior;biological regulation;cell communication;cell killing;cellular process;cellular response to external stimulus;cellular response to extracellular stimulus;cellular response to nutrient levels;cellular response to starvation;cellular response to stimulus;cellular response to stress;circadian behavior;circadian rhythm;circadian sleep/wake cycle process;cytolysis by symbiont of host cells;cy…	binding;carboxylic acid binding;cation binding;cofactor binding;DNA binding;drug binding;fatty acid binding;ion binding;lipid binding;metal ion binding;monocarboxylic acid binding;nucleic acid binding;oxygen binding;pyridoxal phosphate binding;toxin binding;transition metal ion binding;vitamin B6 binding;vitamin binding;zinc ion binding	basement membrane;cell part;cytoplasm;extracellular matrix part;extracellular membrane-bounded organelle;extracellular organelle;extracellular region part;extracellular space;extracellular vesicular exosome;intracellular part;macromolecular complex;membrane-bounded organelle;membrane-bounded vesicle;organelle;protein complex;vesicle		Serum_albumin	ACEVEDO_FGFR1_TARGETS_IN_PROSTATE_CANCER_MODEL_UP;ANTIGEN_BINDING;APOPTOSIS_GO;BROWNE_HCMV_INFECTION_30MIN_UP;CAGNYGKNAAA_UNKNOWN;CASORELLI_ACUTE_PROMYELOCYTIC_LEUKEMIA_DN;CELL_DEVELOPMENT;CELLULAR_LOCALIZATION;CELLULAR_RESPONSE_TO_EXTRACELLULAR_STIMULUS;CELLULAR_RESPONSE_TO_NUTRIENT_LEVELS;CELLULAR_RESPONSE_TO_STIMULUS;CELLULAR_RESPONSE_TO_STRESS;chr4q13;COFACTOR_BINDING;DANG_REGULATED_BY_MYC_DN…	Cleavageonpairofbasicresidues;Completeproteome;Copper;Directproteinsequencing;Disulfidebond;Lipid-binding;Metal-binding;Phosphoprotein;Referenceproteome;Repeat;Secreted;Signal;Zinc	0	4053200000000	103930000000	93.6	93.6	90.3	68.692	1	80	80	75
395	Q99LI8;B1ATZ0;B1ATZ1;Q3UMA3	Hgs	Hgs	Hepatocyte growth factor-regulated tyrosine kinase substrate	0.497576	0.018939	0.080385		0.000166	0.007131	+	1.03017	-1.02145	-0.901085	0.892368	1.4597	-0.200708	-1.20594	-0.053047				biological regulation;cellular process;endosome to lysosome transport;endosome transport;establishment of localization;establishment of localization in cell;establishment of protein localization;intracellular protein transport;intracellular transport;lysosomal transport;negative regulation of biological process;negative regulation of cell communication;negative regulation of cellular process;nega…	binding;cation binding;ion binding;metal ion binding	cell part;cytoplasm;cytoplasmic membrane-bounded vesicle;cytoplasmic part;cytoplasmic vesicle;cytosol;early endosome;early endosome membrane;endosomal part;endosome;endosome membrane;intracellular membrane-bounded organelle;intracellular organelle;intracellular organelle part;intracellular part;late endosome membrane;membrane;membrane-bounded organelle;membrane-bounded vesicle;multivesicular body…	Endocytosis;Phagosome	FYVE;Hrs_helical;VHS	BIOPOLYMER_CATABOLIC_PROCESS;BIOPOLYMER_METABOLIC_PROCESS;BOYAULT_LIVER_CANCER_SUBCLASS_G3_UP;CATABOLIC_PROCESS;CELL_PROLIFERATION_GO_0008283;chr17q25;ENK_UV_RESPONSE_EPIDERMIS_UP;FIRESTEIN_PROLIFERATION;GCM_GSPT1;GCM_GSTA4;GCM_MLL;GCM_NF2;GRADE_COLON_CANCER_UP;GSE11864_CSF1_IFNG_VS_CSF1_IFNG_PAM3CYS_IN_MAC_DN;GSE11864_CSF1_IFNG_VS_CSF1_PAM3CYS_IN_MAC_DN;GSE11864_UNTREATED_VS_CSF1_IN_MAC_UP;GSE11…	Acetylation;Completeproteome;Cytoplasm;Endosome;Membrane;Metal-binding;Phosphoprotein;Proteintransport;Referenceproteome;Transport;Ublconjugation;Zinc;Zinc-finger	0	28081000000	1123200000	41.8	41.8	41.8	86.014	6	34	34	34
1292	E9Q7G0	Numa1	Numa1	Protein Numa1	-0.806468	0.000348	0.008141	+	0.000164	0.007131	+	-1.26244	1.73225	0.832548	-1.30235	-2.141	2.06056	0.683384	-0.602948				cell cycle process;cell differentiation;cellular component organization;cellular component organization at cellular level;cellular component organization or biogenesis;cellular component organization or biogenesis at cellular level;cellular developmental process;cellular process;cytoskeleton organization;developmental process;epithelial cell differentiation;establishment of localization;establish…		apical part of cell;cell part;cytoplasm;cytoskeletal part;intracellular membrane-bounded organelle;intracellular organelle;intracellular organelle part;intracellular part;membrane-bounded organelle;nucleus;organelle;organelle part;spindle pole			ACTAYRNNNCCCR_UNKNOWN;BAE_BRCA1_TARGETS_DN;BILANGES_SERUM_SENSITIVE_VIA_TSC2;BIOCARTA_HIVNEF_PATHWAY;BIOCARTA_RANMS_PATHWAY;BLALOCK_ALZHEIMERS_DISEASE_INCIPIENT_UP;BLALOCK_ALZHEIMERS_DISEASE_UP;BROWNE_HCMV_INFECTION_14HR_DN;BROWNE_HCMV_INFECTION_18HR_DN;CAGGTA_V$AREB6_01;CELL_CYCLE_GO_0007049;CELL_CYCLE_PHASE;CELL_CYCLE_PROCESS;chr11q13;CTCTGGA,MIR-520A,MIR-525;CYTOSKELETAL_PART;CYTOSKELETON;DE_Y…	Completeproteome;Referenceproteome	0	375160000000	3262200000	83.5	83.5	57.2	235.63	1	209	209	133
1315	P06909;E9Q8I0;E9Q8H9;D6RGQ0	Cfh	Cfh	Complement factor H	0.752221	0.036007	0.120466		0.000179	0.0074	+	0.468711	0.662642	-0.963247	-0.168106	-0.2578	-0.073968	-1.19972	1.53148				activation of immune response;biological regulation;complement activation;complement activation, alternative pathway;defense response;humoral immune response;immune effector process;immune response;immune system process;innate immune response;macromolecule metabolic process;metabolic process;positive regulation of biological process;positive regulation of immune response;positive regulation of im…	binding;carbohydrate binding;glycosaminoglycan binding;heparin binding;pattern binding;polysaccharide binding	extracellular region	Complement and coagulation cascades;Staphylococcus aureus infection	Sushi	ACEVEDO_LIVER_CANCER_WITH_H3K9ME3_DN;AFFAR_YY1_TARGETS_UP;ALCALAY_AML_BY_NPM1_LOCALIZATION_UP;ATF2_UP.V1_DN;ATM_DN.V1_DN;BARRIER_COLON_CANCER_RECURRENCE_UP;BOQUEST_STEM_CELL_CULTURED_VS_FRESH_UP;BOQUEST_STEM_CELL_UP;CAIRO_LIVER_DEVELOPMENT_DN;CAR_HPX;CAR_IGFBP1;CASTELLANO_HRAS_AND_NRAS_TARGETS_UP;CASTELLANO_NRAS_TARGETS_UP;chr1q32;COATES_MACROPHAGE_M1_VS_M2_UP;CSR_LATE_UP.V1_DN;CUI_TCF21_TARGETS_…	3D-structure;Complementalternatepathway;Completeproteome;Disulfidebond;Glycoprotein;Immunity;Innateimmunity;Referenceproteome;Repeat;Secreted;Signal;Sushi	4.18e-287	36748000000	644710000	23.6	23.6	18.4	139.14	4	28	28	21
4691	Q62426	Cstb	Cstb	Cystatin-B	0.337003	0.094576	0.227074		0.00018	0.0074	+	2.12881	-0.025397	-0.084755	-2.01866	2.16572	-0.192882	-1.2585	-0.714337	+	Matrisome-associated	ECM Regulators	adult behavior;adult locomotory behavior;behavior;biological regulation;locomotory behavior;multicellular organismal process;negative regulation of catalytic activity;negative regulation of endopeptidase activity;negative regulation of hydrolase activity;negative regulation of molecular function;negative regulation of peptidase activity;regulation of apoptosis;regulation of biological process;reg…	cysteine-type endopeptidase inhibitor activity;endopeptidase inhibitor activity;endopeptidase regulator activity;enzyme inhibitor activity;enzyme regulator activity;peptidase inhibitor activity;peptidase regulator activity	cell part;cytoplasm;intracellular non-membrane-bounded organelle;intracellular organelle;intracellular organelle part;intracellular part;non-membrane-bounded organelle;nuclear part;nucleolus;organelle;organelle part		Cystatin	ACEVEDO_LIVER_TUMOR_VS_NORMAL_ADJACENT_TISSUE_UP;BENPORATH_MYC_TARGETS_WITH_EBOX;BENPORATH_PROLIFERATION;CHEN_METABOLIC_SYNDROM_NETWORK;chr21q22;DANG_BOUND_BY_MYC;DANG_MYC_TARGETS_UP;DANG_REGULATED_BY_MYC_DN;DODD_NASOPHARYNGEAL_CARCINOMA_UP;ENK_UV_RESPONSE_EPIDERMIS_UP;FARMER_BREAST_CANCER_APOCRINE_VS_LUMINAL;FERNANDEZ_BOUND_BY_MYC;GNF2_SPRR1B;GRADE_COLON_CANCER_UP;GRAESSMANN_APOPTOSIS_BY_DOXORUB…	Acetylation;Completeproteome;Cytoplasm;Proteaseinhibitor;Referenceproteome;Thiolproteaseinhibitor	5.97e-184	140680000000	23446000000	94.9	94.9	94.9	11.045	1	10	10	10
3322	P59764	Dock4	Dock4	Dedicator of cytokinesis protein 4	-1.09142	0.015407	0.070538		0.000179	0.0074	+	0.136286	-0.815004	-0.322077	1.0008	1.06046	0.302093	0.468904	-1.83146				biological regulation;cell chemotaxis;cell migration;cell motility;cellular component movement;cellular process;cellular response to chemical stimulus;cellular response to stimulus;chemotaxis;intracellular signal transduction;locomotion;regulation of biological process;regulation of cellular process;response to chemical stimulus;response to external stimulus;response to stimulus;signal transducti…	enzyme activator activity;enzyme regulator activity;GTPase activator activity;GTPase regulator activity;guanyl-nucleotide exchange factor activity;nucleoside-triphosphatase regulator activity;Rac GTPase activator activity;Ras GTPase activator activity;Rho GTPase activator activity;small GTPase regulator activity	cell part;cell projection;cytoplasmic part;cytosol;endomembrane system;intracellular part;membrane;microvillus;organelle part;stereocilium		Ded_cyto;DOCK-C2;SH3_2	AACTTT_UNKNOWN;AACWWCAANK_UNKNOWN;ACAWYAAAG_UNKNOWN;AGUIRRE_PANCREATIC_CANCER_COPY_NUMBER_UP;BRUINS_UVC_RESPONSE_VIA_TP53_GROUP_A;CAGCTG_V$AP4_Q5;CATTGTYY_V$SOX9_B1;CELL_PROJECTION;chr7q31;CTTTGT_V$LEF1_Q2;CUI_TCF21_TARGETS_2_DN;DACOSTA_UV_RESPONSE_VIA_ERCC3_DN;DACOSTA_UV_RESPONSE_VIA_ERCC3_TTD_DN;DACOSTA_UV_RESPONSE_VIA_ERCC3_XPCS_DN;DARWICHE_PAPILLOMA_PROGRESSION_RISK;DAZARD_RESPONSE_TO_UV_NHEK…	Completeproteome;Cytoplasm;Guanine-nucleotidereleasingfactor;Membrane;Phosphoprotein;Referenceproteome;SH3-binding;SH3domain	1.49e-219	13835000000	139750000	33.7	33.7	32.9	226.55	1	48	48	46
8083	Q9JHL1	Slc9a3r2	Slc9a3r2	Na(+)/H(+) exchange regulatory cofactor NHE-RF2	-0.8438	0.00158	0.017797	+	0.00018	0.0074	+	-0.695081	0.961795	1.12423	-1.39094	-1.32922	0.854034	0.815213	-0.340033				biological regulation;negative regulation of biological process;negative regulation of cell communication;negative regulation of cellular process;negative regulation of phosphatidylinositol 3-kinase cascade;negative regulation of response to stimulus;negative regulation of signal transduction;negative regulation of signaling;regulation of biological process;regulation of cell communication;regula…		apical plasma membrane;cell part;cytoplasm;endomembrane system;intracellular membrane-bounded organelle;intracellular organelle;intracellular part;membrane part;membrane-bounded organelle;nucleus;organelle;plasma membrane part	Aldosterone-regulated sodium reabsorption	EBP50_C-term;PDZ	AFFAR_YY1_TARGETS_UP;BENPORATH_MYC_TARGETS_WITH_EBOX;CELLULAR_COMPONENT_ASSEMBLY;chr16p13;CUI_TCF21_TARGETS_2_DN;DANG_BOUND_BY_MYC;ERB2_UP.V1_UP;FERNANDEZ_BOUND_BY_MYC;GAUSSMANN_MLL_AF4_FUSION_TARGETS_C_UP;GOBERT_OLIGODENDROCYTE_DIFFERENTIATION_DN;GRAESSMANN_APOPTOSIS_BY_DOXORUBICIN_UP;GRAESSMANN_RESPONSE_TO_MC_AND_DOXORUBICIN_UP;GROSS_HYPOXIA_VIA_ELK3_UP;GSE17721_12H_VS_24H_GARDIQUIMOD_BMDM_DN;G…	Alternativesplicing;Cellmembrane;Completeproteome;Membrane;Nucleus;Phosphoprotein;Referenceproteome;Repeat	0	406870000000	20344000000	83.7	83.7	44.2	37.402	1	46	46	24
2689	P16045	Lgals1	Lgals1	Galectin-1	1.44197	1.9e-05	0.002685	+	0.000193	0.007824	+	1.19569	1.51677	-0.738937	-1.97352	1.56492	0.993344	-1.50717	-1.0511	+	Matrisome-associated	ECM-affiliated Proteins	B cell activation;B cell activation involved in immune response;B cell differentiation;biological adhesion;biological regulation;carbohydrate homeostasis;cell activation;cell activation involved in immune response;cell adhesion;cell differentiation;cell-cell adhesion;cellular chemical homeostasis;cellular developmental process;cellular glucose homeostasis;cellular homeostasis;cellular process;cel…	binding;carbohydrate binding;disaccharide binding;galactose binding;galactoside binding;lactose binding;molecular transducer activity;monosaccharide binding;signal transducer activity;sugar binding	cell part;cell surface;cytoplasm;extracellular matrix;extracellular region part;extracellular space;intracellular membrane-bounded organelle;intracellular organelle;intracellular part;membrane-bounded organelle;nucleus;organelle;proteinaceous extracellular matrix		Gal-bind_lectin	AKL_HTLV1_INFECTION_UP;ANASTASSIOU_CANCER_MESENCHYMAL_TRANSITION_SIGNATURE;APOPTOSIS_GO;BASSO_B_LYMPHOCYTE_NETWORK;BASSO_CD40_SIGNALING_UP;BOYLAN_MULTIPLE_MYELOMA_D_CLUSTER_DN;BOYLAN_MULTIPLE_MYELOMA_D_DN;CAGCTG_V$AP4_Q5;CELL_DEVELOPMENT;CHANG_IMMORTALIZED_BY_HPV31_UP;CHAUHAN_RESPONSE_TO_METHOXYESTRADIOL_DN;CHEN_METABOLIC_SYNDROM_NETWORK;chr22q12;CREIGHTON_ENDOCRINE_THERAPY_RESISTANCE_1;CTGCAGY_U…	Acetylation;Completeproteome;Extracellularmatrix;Lectin;Referenceproteome;Secreted	0	223060000000	24784000000	67.4	67.4	67.4	14.866	1	12	12	12
1228	E9Q555;F7A6H4	Rnf213	Rnf213	E3 ubiquitin-protein ligase RNF213	0.346165	0.086237	0.213174		0.000203	0.008138	+	0.76284	-0.276361	-0.486879	0.000401	0.811664	0.188065	0.526525	-1.52625				cellular macromolecule metabolic process;cellular metabolic process;cellular process;cellular protein metabolic process;macromolecule metabolic process;macromolecule modification;metabolic process;primary metabolic process;protein autoubiquitination;protein metabolic process;protein modification by small protein conjugation;protein modification by small protein conjugation or removal;protein modi…	acid-amino acid ligase activity;adenyl nucleotide binding;adenyl ribonucleotide binding;ATP binding;ATPase activity;binding;catalytic activity;cation binding;hydrolase activity;hydrolase activity, acting on acid anhydrides;hydrolase activity, acting on acid anhydrides, in phosphorus-containing anhydrides;ion binding;ligase activity;ligase activity, forming carbon-nitrogen bonds;metal ion binding;…	cell part;cytoplasm;intracellular part			BIDUS_METASTASIS_DN;BILD_MYC_ONCOGENIC_SIGNATURE;CHANG_CORE_SERUM_RESPONSE_DN;chr17q25;DEMAGALHAES_AGING_UP;DODD_NASOPHARYNGEAL_CARCINOMA_DN;FULCHER_INFLAMMATORY_RESPONSE_LECTIN_VS_LPS_DN;GOTTWEIN_TARGETS_OF_KSHV_MIR_K12_11;GRADE_COLON_CANCER_UP;GRESHOCK_CANCER_COPY_NUMBER_UP;GSE10239_NAIVE_VS_DAY4.5_EFF_CD8_TCELL_UP;GSE10239_NAIVE_VS_KLRG1HIGH_EFF_CD8_TCELL_UP;GSE10856_CTRL_VS_TNFRSF6B_IN_MACROP…	ATP-binding;Coiledcoil;Completeproteome;Cytoplasm;Ligase;Metal-binding;Nucleotide-binding;Referenceproteome;Ublconjugation;Ublconjugationpathway;Zinc;Zinc-finger	0	15006000000	52287000	19.7	19.7	19.7	584.49	3	76	76	76
6955	Q99J39;Q99J39-2	Mlycd	Mlycd	Malonyl-CoA decarboxylase, mitochondrial	-0.015741	0.95549	0.975959		0.000211	0.008352	+	-0.214435	1.41086	-1.29565	0.099227	0.54947	0.516894	-0.764119	-0.302245				acetyl-CoA biosynthetic process;acetyl-CoA metabolic process;biological regulation;biosynthetic process;carboxylic acid biosynthetic process;carboxylic acid metabolic process;cellular biosynthetic process;cellular ketone metabolic process;cellular lipid metabolic process;cellular metabolic process;cellular process;coenzyme biosynthetic process;coenzyme metabolic process;cofactor biosynthetic proc…	carbon-carbon lyase activity;carboxy-lyase activity;catalytic activity;lyase activity;malonyl-CoA decarboxylase activity	cell part;cytoplasmic part;cytosol;intracellular membrane-bounded organelle;intracellular organelle;intracellular part;membrane-bounded organelle;microbody;mitochondrion;organelle;peroxisome	beta-Alanine metabolism;Peroxisome;Propanoate metabolism	MCD	BOYAULT_LIVER_CANCER_SUBCLASS_G123_DN;BRUINS_UVC_RESPONSE_LATE;BRUINS_UVC_RESPONSE_VIA_TP53_GROUP_B;CAGCTG_V$AP4_Q5;CARBON_CARBON_LYASE_ACTIVITY;CARBOXY_LYASE_ACTIVITY;CARBOXYLIC_ACID_METABOLIC_PROCESS;CELLULAR_LIPID_METABOLIC_PROCESS;CHIANG_LIVER_CANCER_SUBCLASS_PROLIFERATION_DN;chr16q23;COENZYME_METABOLIC_PROCESS;COFACTOR_METABOLIC_PROCESS;CYTOPLASM;CYTOPLASMIC_PART;DODD_NASOPHARYNGEAL_CARCINOM…	Alternativeinitiation;Completeproteome;Cytoplasm;Decarboxylase;Disulfidebond;Fattyacidbiosynthesis;Fattyacidmetabolism;Lipidbiosynthesis;Lipidmetabolism;Lyase;Mitochondrion;Peroxisome;Referenceproteome;Transitpeptide	2.68e-84	4211400000	161980000	42.7	42.7	42.7	54.735	2	16	16	16
3035	P43276	Hist1h1b	Hist1h1b	Histone H1.5	-0.333927	0.134283	0.284428		0.000213	0.008352	+	-2.88242	1.70223	2.35834	-1.17815	-3.74418	1.15291	2.37151	0.219756				anatomical structure development;cellular component assembly;cellular component assembly at cellular level;cellular component organization;cellular component organization at cellular level;cellular component organization or biogenesis;cellular component organization or biogenesis at cellular level;cellular macromolecular complex assembly;cellular macromolecular complex subunit organization;cellul…	binding;DNA binding;nucleic acid binding	cell part;chromosomal part;intracellular membrane-bounded organelle;intracellular organelle;intracellular organelle part;intracellular part;macromolecular complex;membrane-bounded organelle;nucleosome;nucleus;organelle;organelle part;protein-DNA complex		Linker_histone	chr6p22;GATTGGY_V$NFY_Q6_01;GSE15659_NAIVE_CD4_TCELL_VS_ACTIVATED_TREG_UP;GSE29618_MONOCYTE_VS_MDC_DAY7_FLU_VACCINE_DN;GSE29618_MONOCYTE_VS_MDC_DN;GSE37416_CTRL_VS_0H_F_TULARENSIS_LVS_NEUTROPHIL_DN;GSE9650_EXHAUSTED_VS_MEMORY_CD8_TCELL_UP;GSE9650_GP33_VS_GP276_LCMV_SPECIFIC_EXHAUSTED_CD8_TCELL_UP;GSE9650_NAIVE_VS_EXHAUSTED_CD8_TCELL_DN;IVANOVA_HEMATOPOIESIS_LATE_PROGENITOR;KRCTCNNNNMANAGC_UNKNOWN…	Acetylation;Chromosome;Completeproteome;DNA-binding;Methylation;Nucleus;Phosphoprotein;Referenceproteome	3.23e-200	797010000000	88556000000	50.2	33.2	33.2	22.576	1	25	16	16
4968	Q6PDI5;Q6PDI5-2;A2ALV7;A2ALV6	Ecm29;AI314180	Ecm29;AI314180	Proteasome-associated protein ECM29 homolog;Protein AI314180	-0.178829	0.366664	0.543189		0.000219	0.008492	+	1.74345	-0.575447	-0.474323	-0.693685	1.34263	0.431679	1.10115	-2.87546						cell part;cytoplasmic membrane-bounded vesicle;cytoplasmic part;cytoplasmic vesicle;cytoskeletal part;endocytic vesicle;endoplasmic reticulum;endoplasmic reticulum-Golgi intermediate compartment;endosome;intracellular membrane-bounded organelle;intracellular organelle;intracellular organelle part;intracellular part;late endosome;macromolecular complex;membrane-bounded organelle;membrane-bounded v…		Ecm29		Alternativesplicing;Completeproteome;Cytoplasm;Cytoplasmicvesicle;Cytoskeleton;Endoplasmicreticulum;Endosome;Nucleus;Phosphoprotein;Proteasome;Referenceproteome;Repeat	0	22699000000	241480000	44.6	44.6	44.6	203.7	7	57	57	57
8375	Q9R0E2	Plod1	Plod1	Procollagen-lysine,2-oxoglutarate 5-dioxygenase 1	1.95478	5.1e-05	0.003387	+	0.000221	0.008502	+	-0.2806	0.937546	0.121604	-0.77855	0.215176	0.150145	-0.775109	0.409788	+	Matrisome-associated	ECM Regulators	response to chemical stimulus;response to hypoxia;response to oxygen levels;response to stimulus;response to stress	binding;carboxylic acid binding;catalytic activity;cation binding;dioxygenase activity;ion binding;iron ion binding;L-ascorbic acid binding;metal ion binding;oxidoreductase activity;oxidoreductase activity, acting on paired donors, with incorporation or reduction of molecular oxygen;oxidoreductase activity, acting on paired donors, with incorporation or reduction of molecular oxygen, 2-oxoglutara…	cell part;cytoplasmic part;endoplasmic reticulum membrane;endoplasmic reticulum part;intracellular organelle part;intracellular part;membrane;membrane part;organelle membrane;organelle part;rough endoplasmic reticulum membrane	Lysine degradation	2OG-FeII_Oxy	ACEVEDO_LIVER_CANCER_DN;AMINE_BIOSYNTHETIC_PROCESS;AMINE_METABOLIC_PROCESS;AMINO_ACID_AND_DERIVATIVE_METABOLIC_PROCESS;AMINO_ACID_METABOLIC_PROCESS;AMUNDSON_RESPONSE_TO_ARSENITE;ANATOMICAL_STRUCTURE_DEVELOPMENT;BILANGES_SERUM_SENSITIVE_GENES;BIOSYNTHETIC_PROCESS;BLALOCK_ALZHEIMERS_DISEASE_UP;CACTGCC,MIR-34A,MIR-34C,MIR-449;CARBOXYLIC_ACID_METABOLIC_PROCESS;CCCNNNNNNAAGWT_UNKNOWN;CELLULAR_BIOSYNTH…	Completeproteome;Dioxygenase;Endoplasmicreticulum;Glycoprotein;Iron;Membrane;Metal-binding;Oxidoreductase;Referenceproteome;Signal;VitaminC	0	24946000000	608450000	55.2	55.2	55.1	83.594	3	36	36	34
4167	Q3UTJ2-4;Q3UTJ2;B2RXQ9;E9Q0B0;B7ZWM6;Q3UTJ2-2;Q3UTJ2-5;Q3UTJ2-3;D3Z080;B9EKP8;E9Q8K9	Sorbs2	Sorbs2	Sorbin and SH3 domain-containing protein 2	0.469184	0.3057	0.48242		0.000225	0.008548	+	-1.76641	2.11992	0.621732	-0.975247	NaN	-0.150491	-0.222037	0.372528					binding;cation binding;ion binding;metal ion binding;transition metal ion binding;zinc ion binding	adherens junction;anchoring junction;cell junction;cell part;cell-substrate adherens junction;cell-substrate junction;contractile fiber part;cytoplasmic part;cytoskeleton;focal adhesion;intracellular non-membrane-bounded organelle;intracellular organelle;intracellular part;membrane;non-membrane-bounded organelle;organelle;organelle part;perinuclear region of cytoplasm;plasma membrane;Z disc		SH3_1;SH3_2;Sorb	AAAYRNCTG_UNKNOWN;ACTIN_CYTOSKELETON;ASTON_MAJOR_DEPRESSIVE_DISORDER_DN;BANDRES_RESPONSE_TO_CARMUSTIN_MGMT_24HR_DN;BANDRES_RESPONSE_TO_CARMUSTIN_MGMT_48HR_DN;BCAT.100_UP.V1_UP;BLALOCK_ALZHEIMERS_DISEASE_DN;BOYAULT_LIVER_CANCER_SUBCLASS_G3_DN;CAAGGAT,MIR-362;CACCAGC,MIR-138;CAGGTG_V$E12_Q6;CATTGTYY_V$SOX9_B1;CHANDRAN_METASTASIS_DN;CHANDRAN_METASTASIS_TOP50_DN;CHIANG_LIVER_CANCER_SUBCLASS_PROLIFERA…	Alternativesplicing;Celljunction;Completeproteome;Cytoplasm;Cytoskeleton;Phosphoprotein;Referenceproteome;Repeat;SH3domain;Ublconjugation	0	10678000000	296610000	51.6	51.6	51.6	69.476	17	24	24	24
8364	Q9R061	Nubp2	Nubp2	Cytosolic Fe-S cluster assembly factor NUBP2	0.676565	0.044875	0.138943		0.000239	0.008805	+	0.279799	-0.589267	0.079778	0.22969	0.085656	-0.594039	1.03425	-0.525868					4 iron, 4 sulfur cluster binding;adenyl nucleotide binding;adenyl ribonucleotide binding;ATP binding;binding;cation binding;ion binding;iron-sulfur cluster binding;metal cluster binding;metal ion binding;nucleotide binding;purine nucleotide binding;purine ribonucleoside triphosphate binding;purine ribonucleotide binding;ribonucleotide binding	cell part;cytoplasm;cytoplasmic part;cytoskeletal part;intracellular membrane-bounded organelle;intracellular organelle;intracellular organelle part;intracellular part;membrane-bounded organelle;microtubule organizing center;nucleus;organelle;organelle part		AAA_31;ParA	AMIT_EGF_RESPONSE_20_MCF10A;BENPORATH_MYC_MAX_TARGETS;chr16p13;DAIRKEE_TERT_TARGETS_UP;DANG_BOUND_BY_MYC;GATTGGY_V$NFY_Q6_01;GGGCGGR_V$SP1_Q6;GSE10463_CD40L_AND_VA347_VS_CD40L_IN_DC_DN;GSE1460_DP_THYMOCYTE_VS_THYMIC_STROMAL_CELL_UP;GSE17721_LPS_VS_CPG_1H_BMDM_UP;GSE17721_LPS_VS_GARDIQUIMOD_12H_BMDM_UP;GSE17721_LPS_VS_PAM3CSK4_12H_BMDM_UP;GSE17721_LPS_VS_PAM3CSK4_16H_BMDM_UP;GSE17721_PAM3CSK4_VS_G…	4Fe-4S;Acetylation;ATP-binding;Completeproteome;Cytoplasm;Cytoskeleton;Iron;Iron-sulfur;Metal-binding;Nucleotide-binding;Nucleus;Referenceproteome	5.3e-27	5167800000	574200000	23.3	23.3	23.3	29.518	1	5	5	5
2542	P08207	S100a10	S100a10	Protein S100-A10	-0.152921	0.354845	0.532222		0.000235	0.008805	+	0.731339	1.08112	-0.315225	-1.49724	0.534637	1.40594	-1.22969	-0.710888	+	Matrisome-associated	Secreted Factors	biological regulation;cellular process;cellular response to acid;cellular response to chemical stimulus;cellular response to stimulus;positive regulation of binding;positive regulation of molecular function;regulation of binding;regulation of molecular function;response to acid;response to chemical stimulus;response to stimulus	binding;calcium ion binding;cation binding;ion binding;metal ion binding	cell part;extrinsic to membrane;extrinsic to plasma membrane;membrane part;plasma membrane part		S_100	ACEVEDO_LIVER_CANCER_UP;ACEVEDO_LIVER_TUMOR_VS_NORMAL_ADJACENT_TISSUE_UP;AKL_HTLV1_INFECTION_UP;ALFANO_MYC_TARGETS;ALONSO_METASTASIS_NEURAL_UP;ALONSO_METASTASIS_UP;AMUNDSON_POOR_SURVIVAL_AFTER_GAMMA_RADIATION_2G;BROWNE_HCMV_INFECTION_24HR_DN;CHARAFE_BREAST_CANCER_LUMINAL_VS_BASAL_DN;CHAUHAN_RESPONSE_TO_METHOXYESTRADIOL_DN;CHIANG_LIVER_CANCER_SUBCLASS_UNANNOTATED_DN;CHICAS_RB1_TARGETS_CONFLUENT;ch…	Acetylation;Completeproteome;Referenceproteome;Repeat	0	260110000000	65028000000	90.7	90.7	90.7	11.186	1	15	15	15
4962	Q6PD03	Ppp2r5a	Ppp2r5a	Serine/threonine-protein phosphatase 2A 56 kDa regulatory subunit alpha isoform	-0.879248	0.000466	0.009501	+	0.000239	0.008805	+	0.880818	-0.089147	0.487095	-1.27877	1.33819	0.366534	0.939144	-2.64387				biological regulation;cellular process;cellular response to stimulus;regulation of biological process;regulation of cellular process;response to stimulus;signal transduction	enzyme regulator activity;phosphatase regulator activity;protein phosphatase regulator activity;protein phosphatase type 2A regulator activity	cell part;chromosomal part;chromosome, centromeric region;contractile fiber part;cytoplasmic part;intracellular membrane-bounded organelle;intracellular organelle;intracellular organelle part;intracellular part;M band;macromolecular complex;membrane-bounded organelle;nucleus;organelle;organelle part;protein complex;protein phosphatase type 2A complex;protein serine/threonine phosphatase complex;Z…	Meiosis - yeast;mRNA surveillance pathway;Oocyte meiosis;Wnt signaling pathway	B56	AAGCACA,MIR-218;ACEVEDO_LIVER_CANCER_UP;ACEVEDO_LIVER_TUMOR_VS_NORMAL_ADJACENT_TISSUE_UP;ACTGCCT,MIR-34B;AMUNDSON_GAMMA_RADIATION_RESPONSE;BIOCARTA_CHREBP2_PATHWAY;BURTON_ADIPOGENESIS_6;CACTGCC,MIR-34A,MIR-34C,MIR-449;CHARAFE_BREAST_CANCER_LUMINAL_VS_MESENCHYMAL_UP;chr1q32;CREIGHTON_ENDOCRINE_THERAPY_RESISTANCE_4;CYTOPLASM;DACOSTA_UV_RESPONSE_VIA_ERCC3_DN;DIAZ_CHRONIC_MEYLOGENOUS_LEUKEMIA_UP;DODD…	Centromere;Chromosome;Completeproteome;Cytoplasm;Nucleus;Phosphoprotein;Referenceproteome	0	20276000000	811040000	63.4	63.4	63.4	56.346	1	26	26	26
2789	P22682	Cbl	Cbl	E3 ubiquitin-protein ligase CBL	-0.430339	0.049064	0.147721		0.000249	0.009069	+	0.852993	-1.0017	-0.545156	0.693867	1.01453	-0.096701	0.252521	-1.17035				anatomical structure homeostasis;biological regulation;bone resorption;cell surface receptor linked signaling pathway;cellular macromolecule metabolic process;cellular metabolic process;cellular process;cellular protein metabolic process;cellular response to stimulus;homeostatic process;macromolecule metabolic process;macromolecule modification;metabolic process;negative regulation of apoptosis;n…	acid-amino acid ligase activity;binding;calcium ion binding;catalytic activity;cation binding;ion binding;ligase activity;ligase activity, forming carbon-nitrogen bonds;metal ion binding;molecular transducer activity;signal transducer activity;small conjugating protein ligase activity;transition metal ion binding;ubiquitin-protein ligase activity;zinc ion binding	cell part;cytoplasm;intracellular membrane-bounded organelle;intracellular organelle;intracellular part;membrane;membrane-bounded organelle;nucleus;organelle;plasma membrane	Bacterial invasion of epithelial cells;Chronic myeloid leukemia;Endocytosis;ErbB signaling pathway;Insulin signaling pathway;Jak-STAT signaling pathway;Pathways in cancer;T cell receptor signaling pathway;Ubiquitin mediated proteolysis	Cbl_N;Cbl_N2;Cbl_N3;UBA	ACACTGG,MIR-199A,MIR-199B;ACATTCC,MIR-1,MIR-206;ACID_AMINO_ACID_LIGASE_ACTIVITY;ACTGAAA,MIR-30A-3P,MIR-30E-3P;AGGAAGC,MIR-516-3P;ATACCTC,MIR-202;ATAGGAA,MIR-202;BIOCARTA_CBL_PATHWAY;BIOCARTA_IL2RB_PATHWAY;BIOCARTA_SPRY_PATHWAY;BIOPOLYMER_METABOLIC_PROCESS;BIOPOLYMER_MODIFICATION;BYSTRYKH_HEMATOPOIESIS_STEM_CELL_QTL_TRANS;CAGTGTT,MIR-141,MIR-200A;CCTGCTG,MIR-214;CELL_SURFACE_RECEPTOR_LINKED_SIGNAL…	3D-structure;Acetylation;Calcium;Cellmembrane;Completeproteome;Cytoplasm;Ligase;Membrane;Metal-binding;Phosphoprotein;Polymorphism;Proto-oncogene;Referenceproteome;Repeat;Ublconjugation;Ublconjugationpathway;Zinc;Zinc-finger	4.9e-79	4867300000	103560000	25.5	25.5	25.5	100.56	1	18	18	18
1687	F8WHY8;Q8K4B0;E9PX23	Mta1	Mta1	Metastasis-associated protein MTA1	-0.529851	0.03411	0.116419		0.000259	0.009347	+	-1.23631	1.71319	1.20856	-1.68545	-2.42242	1.37319	1.28974	-0.240506				cellular component organization;cellular component organization at cellular level;cellular component organization or biogenesis;cellular component organization or biogenesis at cellular level;cellular process;organelle organization;secretory granule organization;vesicle organization	binding;cation binding;chromatin binding;DNA binding;ion binding;metal ion binding;nucleic acid binding;nucleic acid binding transcription factor activity;sequence-specific DNA binding;sequence-specific DNA binding transcription factor activity;transition metal ion binding;zinc ion binding	cell part;chromatin remodeling complex;cytoplasm;cytoplasmic part;endoplasmic reticulum;histone deacetylase complex;intracellular membrane-bounded organelle;intracellular organelle;intracellular organelle part;intracellular part;macromolecular complex;membrane-bounded organelle;nuclear part;nucleoplasm part;NuRD complex;organelle;organelle part;protein complex;transcriptional repressor complex		BAH;ELM2;GATA	AMIT_EGF_RESPONSE_480_HELA;BIOCARTA_MTA3_PATHWAY;BLALOCK_ALZHEIMERS_DISEASE_UP;BROWNE_HCMV_INFECTION_48HR_DN;CAIRO_HEPATOBLASTOMA_CLASSES_UP;chr14q32;DIAZ_CHRONIC_MEYLOGENOUS_LEUKEMIA_UP;GARY_CD5_TARGETS_UP;GCNP_SHH_UP_EARLY.V1_UP;GSE11864_UNTREATED_VS_CSF1_IN_MAC_UP;GSE12845_IGD_POS_BLOOD_VS_NAIVE_TONSIL_BCELL_DN;GSE13306_RA_VS_UNTREATED_TCONV_UP;GSE13411_IGM_MEMORY_BCELL_VS_PLASMA_CELL_UP;GSE14…	Completeproteome;DNA-binding;Metal-binding;Nucleus;Phosphoprotein;Referenceproteome;Zinc;Zinc-finger	3.76e-195	20233000000	470550000	59.5	56	47.4	79.189	3	35	32	27
5854	Q8C3J5;Q5SRI3;D6RGU3	Dock2	Dock2	Dedicator of cytokinesis protein 2	-0.057617	0.820819	0.893554		0.000263	0.009383	+	0.74486	0.12243	-0.526875	-0.340416	-0.123181	0.694709	0.59481	-1.16634				alpha-beta T cell activation;alpha-beta T cell proliferation;biological regulation;cell activation;cell activation involved in immune response;cell proliferation;cell recognition;cell-cell recognition;cellular component organization;cellular component organization at cellular level;cellular component organization or biogenesis;cellular component organization or biogenesis at cellular level;cellul…	binding;enzyme activator activity;enzyme regulator activity;GTPase activator activity;GTPase regulator activity;guanyl-nucleotide exchange factor activity;nucleoside-triphosphatase regulator activity;protein binding;protein complex binding;Rac GTPase activator activity;Rac guanyl-nucleotide exchange factor activity;Ras GTPase activator activity;Ras guanyl-nucleotide exchange factor activity;recep…	cell part;cytoplasm;cytoskeleton;endomembrane system;intracellular non-membrane-bounded organelle;intracellular organelle;intracellular part;membrane;non-membrane-bounded organelle;organelle	Chemokine signaling pathway;Fc gamma R-mediated phagocytosis	Ded_cyto;DOCK-C2;SH3_1	ACTIN_CYTOSKELETON_ORGANIZATION_AND_BIOGENESIS;ACTIN_FILAMENT_BASED_PROCESS;BEHAVIOR;BRUINS_UVC_RESPONSE_LATE;CELL_MIGRATION;CHEN_METABOLIC_SYNDROM_NETWORK;chr5q35;CYTOSKELETON_ORGANIZATION_AND_BIOGENESIS;DAIRKEE_CANCER_PRONE_RESPONSE_BPA_E2;ENZYME_REGULATOR_ACTIVITY;FERRANDO_T_ALL_WITH_MLL_ENL_FUSION_DN;FLECHNER_BIOPSY_KIDNEY_TRANSPLANT_REJECTED_VS_OK_UP;GNF2_BNIP2;GNF2_CBFB;GNF2_CD48;GNF2_CD53;…	Acetylation;Completeproteome;Cytoplasm;Cytoskeleton;Guanine-nucleotidereleasingfactor;Membrane;Phosphoprotein;Referenceproteome;SH3domain	4.99e-221	18048000000	205100000	35.5	35.1	35.1	211.7	4	46	45	45
3363	P61294	Rab6b	Rab6b	Ras-related protein Rab-6B	-0.242682	0.037768	0.124546		0.00028	0.009812	+	1.60389	0.816341	-1.98372	-0.436511	2.40128	1.64311	-1.6078	-2.43659				biological regulation;cellular process;cellular response to stimulus;establishment of localization;establishment of protein localization;intracellular signal transduction;protein transport;regulation of biological process;regulation of cellular process;response to stimulus;signal transduction;small GTPase mediated signal transduction;transport;vesicle-mediated transport	binding;GTP binding;guanyl nucleotide binding;guanyl ribonucleotide binding;nucleotide binding;purine nucleotide binding;purine ribonucleoside triphosphate binding;purine ribonucleotide binding;ribonucleotide binding	cell part;cytoplasmic membrane-bounded vesicle;cytoplasmic part;cytoplasmic vesicle;Golgi apparatus part;Golgi membrane;intracellular membrane-bounded organelle;intracellular organelle;intracellular organelle part;intracellular part;membrane;membrane-bounded organelle;membrane-bounded vesicle;organelle;organelle membrane;organelle part;vesicle		Ras	ACTTTAT,MIR-142-5P;AGGAAGC,MIR-516-3P;BROWNE_HCMV_INFECTION_24HR_UP;CHANDRAN_METASTASIS_UP;chr3q21;CREIGHTON_ENDOCRINE_THERAPY_RESISTANCE_3;CTGTTAC,MIR-194;CUI_TCF21_TARGETS_2_DN;DURAND_STROMA_MAX_DN;ESC_J1_UP_LATE.V1_UP;GAVIN_FOXP3_TARGETS_CLUSTER_P2;GCM_MAPK10;GGCCAGT,MIR-193A,MIR-193B;GGGAGGRR_V$MAZ_Q6;GGGTGGRR_V$PAX4_03;GGGYGTGNY_UNKNOWN;GNF2_DNM1;GNF2_MAPT;GNF2_RAB3A;GSE10094_LCMV_VS_LISTERI…	Acetylation;Completeproteome;Cytoplasmicvesicle;ER-Golgitransport;Golgiapparatus;GTP-binding;Lipoprotein;Membrane;Methylation;Nucleotide-binding;Prenylation;Proteintransport;Referenceproteome;Transport	3.75e-143	81399000000	6261400000	78.8	78.8	33.7	23.461	1	22	22	7
1089	E9PZ16;B1B0C7	Hspg2	Hspg2	Basement membrane-specific heparan sulfate proteoglycan core protein	-0.376764	0.081492	0.206441		0.000279	0.009812	+	-3.1913	-1.15826	1.08475	3.26481	-2.99153	-2.4373	1.06521	4.36361	+	Core matrisome	Proteoglycans	anatomical structure development;anatomical structure morphogenesis;brain development;cardiac muscle tissue development;cartilage development;cartilage development involved in endochondral bone morphogenesis;cell differentiation;cellular component organization;cellular component organization at cellular level;cellular component organization or biogenesis;cellular component organization or biogene…		basal lamina;extracellular matrix part;extracellular membrane-bounded organelle;extracellular organelle;extracellular region part;extracellular space;extracellular vesicular exosome;membrane-bounded organelle;membrane-bounded vesicle;organelle;vesicle	ECM-receptor interaction	EGF;hEGF;I-set;Laminin_B;Laminin_EGF;Laminin_G_1;Laminin_G_2;Ldl_recept_a	AACTTT_UNKNOWN;AZARE_NEOPLASTIC_TRANSFORMATION_BY_STAT3_UP;BERTUCCI_MEDULLARY_VS_DUCTAL_BREAST_CANCER_DN;BONCI_TARGETS_OF_MIR15A_AND_MIR16_1;BROWNE_HCMV_INFECTION_48HR_DN;CATTGTYY_V$SOX9_B1;CCCNNNNNNAAGWT_UNKNOWN;chr1p36;CSR_EARLY_UP.V1_DN;CYCLIN_D1_KE_.V1_UP;CYCLIN_D1_UP.V1_UP;CYTAGCAAY_UNKNOWN;DIAZ_CHRONIC_MEYLOGENOUS_LEUKEMIA_UP;GAGCCTG,MIR-484;GCNP_SHH_UP_LATE.V1_DN;GGARNTKYCCA_UNKNOWN;GGCAGC…	Completeproteome;Disulfidebond;Referenceproteome;Repeat	0	4276600000000	24026000000	63.6	63.6	19.2	469.78	2	286	286	69
8583	Q9Z1P7;G3UXN4	Kank3	Kank3	KN motif and ankyrin repeat domain-containing protein 3	-1.17756	7.2e-05	0.003916	+	0.000304	0.010547	+	-0.807138	1.00104	1.2594	-1.45331	-1.45794	0.958866	1.05353	-0.554453				biological regulation;negative regulation of actin filament bundle assembly;negative regulation of biological process;negative regulation of cellular component organization;negative regulation of cellular process;negative regulation of cytoskeleton organization;negative regulation of organelle organization;negative regulation of stress fiber assembly;regulation of actin cytoskeleton organization;…		cell part;cytoplasm;intracellular part		Ank;Ank_2;KN_motif	BOQUEST_STEM_CELL_DN;BRUINS_UVC_RESPONSE_LATE;CAGGTG_V$E12_Q6;CAIRO_HEPATOBLASTOMA_CLASSES_DN;chr19p13;CUI_TCF21_TARGETS_2_DN;DAIRKEE_TERT_TARGETS_DN;DELACROIX_RAR_BOUND_ES;E2F1_UP.V1_UP;ESC_J1_UP_EARLY.V1_UP;GAUSSMANN_MLL_AF4_FUSION_TARGETS_C_UP;GCNP_SHH_UP_LATE.V1_DN;GGGAGGRR_V$MAZ_Q6;GGGCGGR_V$SP1_Q6;GOLDRATH_ANTIGEN_RESPONSE;GSE10325_BCELL_VS_LUPUS_BCELL_UP;GSE11924_TFH_VS_TH17_CD4_TCELL_DN;G…	ANKrepeat;Coiledcoil;Completeproteome;Referenceproteome;Repeat	0	86477000000	2882600000	65.1	65.1	64.2	84.185	3	54	54	53
8280	Q9QXK3;Q9QXK3-4	Copg2	Copg2	Coatomer subunit gamma-2	0.020927	0.877467	0.928074		0.000311	0.010688	+	2.15737	0.28817	-1.63069	-0.814843	1.91746	0.586754	-0.030596	-2.47362				cellular process;establishment of localization;establishment of localization in cell;establishment of protein localization;intracellular protein transport;intracellular transport;protein transport;transport;vesicle-mediated transport	structural molecule activity	cell part;COPI vesicle coat;cytoplasmic part;cytoplasmic vesicle part;Golgi apparatus part;intracellular organelle part;intracellular part;macromolecular complex;membrane coat;membrane part;organelle part;protein complex;vesicle coat		Adaptin_N;Gamma-COP	AACTTT_UNKNOWN;ACTWSNACTNY_UNKNOWN;BRIDEAU_IMPRINTED_GENES;CELLULAR_LOCALIZATION;chr7q32;COATED_MEMBRANE;COATED_VESICLE;COATED_VESICLE_MEMBRANE;CYTOPLASM;CYTOPLASMIC_MEMBRANE_BOUND_VESICLE;CYTOPLASMIC_PART;CYTOPLASMIC_VESICLE;CYTOPLASMIC_VESICLE_MEMBRANE;CYTOPLASMIC_VESICLE_PART;DCA_UP.V1_UP;ENDOMEMBRANE_SYSTEM;ESTABLISHMENT_OF_CELLULAR_LOCALIZATION;ESTABLISHMENT_OF_LOCALIZATION;GOLGI_APPARATUS;G…	Alternativesplicing;Completeproteome;Cytoplasm;Cytoplasmicvesicle;ER-Golgitransport;Golgiapparatus;Membrane;Proteintransport;Referenceproteome;Repeat;Transport	0	19196000000	417310000	50.9	46.8	46.8	97.679	6	37	31	31
4108	Q3UJB0	Sf3b2	Sf3b2	Protein Sf3b2	-0.068862	0.651925	0.779865		0.00032	0.010867	+	-0.308702	2.03702	1.26833	-2.99664	-1.20298	1.61336	0.851447	-1.26183					binding;nucleic acid binding	catalytic step 2 spliceosome;cell part;intracellular organelle part;intracellular part;macromolecular complex;nuclear part;organelle part;ribonucleoprotein complex;spliceosomal complex;U12-type spliceosomal complex	Spliceosome	DUF382;PSP;SAP	BIOPOLYMER_METABOLIC_PROCESS;chr11q13;GCM_CSNK2B;GNF2_ELAC2;GNF2_HDAC1;GNF2_KPNB1;GNF2_XRCC5;GSE10239_NAIVE_VS_MEMORY_CD8_TCELL_UP;GSE11864_CSF1_VS_CSF1_PAM3CYS_IN_MAC_DN;GSE17721_CTRL_VS_GARDIQUIMOD_4H_BMDM_UP;GSE20366_EX_VIVO_VS_HOMEOSTATIC_CONVERSION_NAIVE_CD4_TCELL_DN;GSE20366_TREG_VS_TCONV_DN;GSE27786_BCELL_VS_MONO_MAC_UP;GSE27786_LIN_NEG_VS_BCELL_DN;GSE27786_LIN_NEG_VS_CD4_TCELL_DN;GSE27786…	Completeproteome;Referenceproteome	0	129640000000	3015000000	62.4	62.4	62.4	98.197	1	54	54	54
2099	O09118	Ntn1	Ntn1	Netrin-1	0.35677	0.173695	0.335457		0.00033	0.0111	+	-2.01014	-0.43259	1.7124	0.730329	-2.80628	-0.957369	1.69584	2.0678	+	Core matrisome	ECM Glycoproteins	anatomical structure morphogenesis;anterior/posterior axon guidance;apoptosis;axon guidance;biological adhesion;biological regulation;cell adhesion;cell death;cell migration;cell motility;cell-cell adhesion;cellular component movement;cellular process;chemotaxis;death;developmental process;embryonic morphogenesis;epithelial tube morphogenesis;establishment of localization;establishment of localiz…		basement membrane;cell part;cell periphery;cytoplasm;extracellular matrix part;extracellular region part;intracellular part	Axon guidance	Laminin_EGF;Laminin_N;NTR	AAANWWTGC_UNKNOWN;AAAYWAACM_V$HFH4_01;AACTTT_UNKNOWN;BENPORATH_EED_TARGETS;BENPORATH_ES_WITH_H3K27ME3;BENPORATH_PRC2_TARGETS;BENPORATH_SUZ12_TARGETS;chr17p13;CTTTGT_V$LEF1_Q2;ESC_J1_UP_LATE.V1_DN;ESC_V6.5_UP_EARLY.V1_DN;GAUSSMANN_MLL_AF4_FUSION_TARGETS_E_UP;GGGCGGR_V$SP1_Q6;GGGTGGRR_V$PAX4_03;GSE10325_MYELOID_VS_LUPUS_MYELOID_UP;GSE13306_TREG_VS_TCONV_SPLEEN_UP;GSE13493_CD4INTCD8POS_VS_CD8POS_THY…	Apoptosis;Completeproteome;Disulfidebond;Extracellularmatrix;Glycoprotein;LamininEGF-likedomain;Referenceproteome;Repeat;Secreted;Signal	1.04e-216	12312000000	410390000	28.6	28.6	28.6	67.81	2	16	16	16
2981	P37889;P37889-2	Fbln2	Fbln2	Fibulin-2	3.77787	9.5e-05	0.004266	+	0.000334	0.011137	+	-2.38613	1.03173	0.506903	0.847497	-1.5502	-0.574639	-0.453262	2.5781	+	Core matrisome	ECM Glycoproteins	biological regulation;positive regulation of biological process;positive regulation of cell adhesion;positive regulation of cell-substrate adhesion;positive regulation of cellular process;regulation of biological process;regulation of cell adhesion;regulation of cell-substrate adhesion;regulation of cellular process	binding;calcium ion binding;cation binding;extracellular matrix binding;ion binding;metal ion binding	extracellular matrix;extracellular region part;proteinaceous extracellular matrix		ANATO;cEGF;EGF_CA	ATF2_S_UP.V1_DN;ATF2_UP.V1_DN;BURTON_ADIPOGENESIS_7;CACTGTG,MIR-128A,MIR-128B;CALCIUM_ION_BINDING;CASTELLANO_NRAS_TARGETS_DN;CATION_BINDING;CHEN_METABOLIC_SYNDROM_NETWORK;chr3p25;DELACROIX_RARG_BOUND_MEF;ESC_V6.5_UP_EARLY.V1_DN;ESC_V6.5_UP_LATE.V1_DN;EXTRACELLULAR_MATRIX;EXTRACELLULAR_MATRIX_STRUCTURAL_CONSTITUENT;EXTRACELLULAR_REGION;EXTRACELLULAR_REGION_PART;GOTZMANN_EPITHELIAL_TO_MESENCHYMAL_T…	Alternativesplicing;Calcium;Completeproteome;Directproteinsequencing;Disulfidebond;EGF-likedomain;Extracellularmatrix;Glycoprotein;Referenceproteome;Repeat;Secreted;Signal	0	136610000000	2788000000	26.6	26.6	26.6	131.83	2	32	32	32
2530	P07759	Serpina3k	Serpina3k	Serine protease inhibitor A3K	1.33459	0.003321	0.027834	+	0.000344	0.011363	+	2.31587	-0.293577	-1.13893	-0.883364	2.37279	-0.326085	-2.64601	0.599311	+	Matrisome-associated	ECM Regulators	biological regulation;regulation of biological process;regulation of macromolecule metabolic process;regulation of metabolic process;regulation of primary metabolic process;regulation of protein metabolic process;regulation of proteolysis;response to chemical stimulus;response to cytokine stimulus;response to endogenous stimulus;response to hormone stimulus;response to organic substance;response …	endopeptidase inhibitor activity;endopeptidase regulator activity;enzyme inhibitor activity;enzyme regulator activity;peptidase inhibitor activity;peptidase regulator activity;serine-type endopeptidase inhibitor activity	extracellular region		Serpin		Completeproteome;Directproteinsequencing;Glycoprotein;Proteaseinhibitor;Referenceproteome;Secreted;Serineproteaseinhibitor;Signal	0	239640000000	11982000000	56.9	37.3	37.3	46.879	1	22	13	13
4139	Q3UNZ8	0		Quinone oxidoreductase-like protein 2	1.1635	0.01173	0.059594		0.000351	0.011476	+	0.050114	2.69375	-1.72111	-1.02276	0.795844	0.666848	-0.893315	-0.569377					binding;catalytic activity;cation binding;ion binding;metal ion binding;oxidoreductase activity;transition metal ion binding;zinc ion binding	cell part;cytoplasmic part;intracellular membrane-bounded organelle;intracellular organelle;intracellular part;membrane-bounded organelle;mitochondrion;organelle		ADH_N;ADH_zinc_N		Alternativesplicing;Completeproteome;Oxidoreductase;Referenceproteome	3.18e-199	9874200000	519690000	76.9	76.9	76.9	37.808	2	17	17	17
1169	E9Q2M9;E9PV60	Wdfy4	Wdfy4	Protein Wdfy4	-0.343279	0.493715	0.657556		0.000354	0.011476	+	0.033538	-0.733032	-0.306136	1.00563	-0.226452	-0.31772	1.44985	-0.905676								Beach;WD40	ACEVEDO_METHYLATED_IN_LIVER_CANCER_DN;CHEN_METABOLIC_SYNDROM_NETWORK;chr10q11;FULCHER_INFLAMMATORY_RESPONSE_LECTIN_VS_LPS_UP;GSE11057_CD4_CENT_MEM_VS_PBMC_DN;GSE11057_CD4_EFF_MEM_VS_PBMC_DN;GSE11057_NAIVE_CD4_VS_PBMC_CD4_TCELL_DN;GSE11057_PBMC_VS_MEM_CD4_TCELL_UP;GSE11924_TH1_VS_TH2_CD4_TCELL_DN;GSE26669_CTRL_VS_COSTIM_BLOCK_MLR_CD8_TCELL_DN;GSE2706_2H_VS_8H_R848_AND_LPS_STIM_DC_UP;GSE27786_NKCEL…	Completeproteome;Referenceproteome;Repeat;WDrepeat	3.37e-99	2873600000	19549000	12.3	12.3	12.3	350.92	3	27	27	27
4445	Q60668;Q60668-3;F6ZV59;Q60668-4;Q60668-2;E9Q5B6;F6SHF3	Hnrnpd	Hnrnpd	Heterogeneous nuclear ribonucleoprotein D0	0.166861	0.130241	0.279547		0.000357	0.011479	+	1.54621	0.876199	-1.18153	-1.24088	1.81782	0.328389	-1.64194	-0.504264				biological regulation;biosynthetic process;cellular biosynthetic process;cellular macromolecule biosynthetic process;cellular macromolecule metabolic process;cellular metabolic process;cellular nitrogen compound metabolic process;cellular process;macromolecule biosynthetic process;macromolecule metabolic process;metabolic process;mRNA metabolic process;nitrogen compound metabolic process;nucleic …	binding;DNA binding;nucleic acid binding;nucleotide binding;RNA binding;sequence-specific DNA binding;telomeric DNA binding	cell part;cytoplasm;intracellular membrane-bounded organelle;intracellular organelle;intracellular part;macromolecular complex;membrane-bounded organelle;nucleus;organelle;ribonucleoprotein complex		CBFNT;RRM_1	AGTTCTC,MIR-146A,MIR-146B;ALCALAY_AML_BY_NPM1_LOCALIZATION_DN;AMUNDSON_POOR_SURVIVAL_AFTER_GAMMA_RADIATION_2G;BIDUS_METASTASIS_UP;BIOPOLYMER_CATABOLIC_PROCESS;BIOPOLYMER_METABOLIC_PROCESS;BLALOCK_ALZHEIMERS_DISEASE_DN;BOYLAN_MULTIPLE_MYELOMA_C_CLUSTER_UP;BOYLAN_MULTIPLE_MYELOMA_C_UP;BYSTRYKH_HEMATOPOIESIS_STEM_CELL_QTL_TRANS;CACGTG_V$MYC_Q2;CAGNYGKNAAA_UNKNOWN;CAGTATT,MIR-200B,MIR-200C,MIR-429;CA…	Acetylation;Alternativesplicing;Completeproteome;Cytoplasm;Directproteinsequencing;DNA-binding;Methylation;Nucleus;Phosphoprotein;Referenceproteome;Repeat;Ribonucleoprotein;RNA-binding;Transcription;Transcriptionregulation	0	199430000000	15341000000	42.8	42.8	8.7	38.354	9	20	20	3
1662	F8VQJ3;P02468	Lamc1	Lamc1	Laminin subunit gamma-1	-0.600203	0.025477	0.096923		0.000361	0.011509	+	-2.88372	-1.16471	0.768784	3.27965	-2.7599	-2.04771	0.604495	4.20311	+	Core matrisome	ECM Glycoproteins	anatomical structure morphogenesis;biological adhesion;cell adhesion;cell junction assembly;cell junction organization;cell migration;cell morphogenesis;cell morphogenesis involved in differentiation;cell motility;cell projection organization;cell-substrate adhesion;cell-substrate junction assembly;cellular component assembly;cellular component assembly at cellular level;cellular component disass…	binding;extracellular matrix structural constituent;glycolipid binding;glycosphingolipid binding;lipid binding;sphingolipid binding;structural molecule activity	extracellular matrix part;extracellular membrane-bounded organelle;extracellular organelle;extracellular region part;extracellular vesicular exosome;laminin complex;laminin-10 complex;macromolecular complex;membrane-bounded organelle;membrane-bounded vesicle;organelle;protein complex;vesicle	Amoebiasis;ECM-receptor interaction;Focal adhesion;Pathways in cancer;Prion diseases;Small cell lung cancer;Toxoplasmosis	Laminin_B;Laminin_EGF;Laminin_N	ACACTCC,MIR-122A;ACACTGG,MIR-199A,MIR-199B;ACEVEDO_LIVER_TUMOR_VS_NORMAL_ADJACENT_TISSUE_UP;AMUNDSON_POOR_SURVIVAL_AFTER_GAMMA_RADIATION_2G;AMUNDSON_POOR_SURVIVAL_AFTER_GAMMA_RADIATION_8G;ANATOMICAL_STRUCTURE_DEVELOPMENT;ATCATGA,MIR-433;ATGAAGG,MIR-205;BAE_BRCA1_TARGETS_DN;BASAL_LAMINA;BASEMENT_MEMBRANE;BLALOCK_ALZHEIMERS_DISEASE_INCIPIENT_UP;BLALOCK_ALZHEIMERS_DISEASE_UP;BORCZUK_MALIGNANT_MESOTH…	3D-structure;Basementmembrane;Celladhesion;Coiledcoil;Completeproteome;Disulfidebond;Extracellularmatrix;Glycoprotein;LamininEGF-likedomain;Phosphoprotein;Referenceproteome;Repeat;Secreted;Signal	0	2256700000000	29308000000	66.8	66.8	66	177.19	4	147	147	144
1360	E9QA15	Cald1	Cald1	Protein Cald1	0.856184	0.000521	0.010264	+	0.000365	0.01153	+	0.12768	0.912153	0.390544	-1.43038	-0.225846	0.664441	0.150571	-0.589166				biological regulation;multicellular organismal process;muscle contraction;muscle system process;regulation of biological process;regulation of multicellular organismal process;regulation of muscle contraction;regulation of muscle system process;regulation of smooth muscle contraction;regulation of system process;system process	actin binding;binding;cytoskeletal protein binding;protein binding	actin cap;cell cortex part;cell part;cytoplasmic part;cytoskeletal part;intracellular organelle part;intracellular part;membrane;organelle part		Caldesmon	AAAYWAACM_V$HFH4_01;AACTTT_UNKNOWN;ACEVEDO_FGFR1_TARGETS_IN_PROSTATE_CANCER_MODEL_DN;ACEVEDO_LIVER_CANCER_WITH_H3K27ME3_UP;ACTIN_BINDING;AMIT_EGF_RESPONSE_60_MCF10A;AMIT_SERUM_RESPONSE_60_MCF10A;AMUNDSON_POOR_SURVIVAL_AFTER_GAMMA_RADIATION_2G;ASTON_MAJOR_DEPRESSIVE_DISORDER_UP;ATACCTC,MIR-202;AZARE_NEOPLASTIC_TRANSFORMATION_BY_STAT3_DN;BAELDE_DIABETIC_NEPHROPATHY_DN;BENPORATH_NANOG_TARGETS;BERTUC…	Completeproteome;Referenceproteome	0	469170000000	16756000000	64.3	64.3	0	89.272	1	73	73	0
5335	Q80ZX0;F6VJC5	Sec24b	Sec24b	Protein Sec24b	1.16346	0.000395	0.008608	+	0.000391	0.012235	+	-0.206856	0.18015	-0.656869	0.683574	0.909267	0.213453	-0.601841	-0.52088				cellular process;ER to Golgi vesicle-mediated transport;establishment of localization;establishment of localization in cell;establishment of protein localization;Golgi vesicle transport;intracellular protein transport;intracellular transport;protein transport;transport;vesicle-mediated transport	binding;cation binding;ion binding;metal ion binding;transition metal ion binding;zinc ion binding	cell part;COPII vesicle coat;cytoplasmic part;cytoplasmic vesicle part;intracellular organelle part;intracellular part;macromolecular complex;membrane coat;membrane part;organelle part;protein complex;vesicle coat	Protein processing in endoplasmic reticulum	Gelsolin;Sec23_BS;Sec23_helical;Sec23_trunk;zf-Sec23_Sec24	AACTTT_UNKNOWN;AMUNDSON_GENOTOXIC_SIGNATURE;BIDUS_METASTASIS_UP;BRUINS_UVC_RESPONSE_EARLY_LATE;BUYTAERT_PHOTODYNAMIC_THERAPY_STRESS_UP;chr4q25;CTTTGA_V$LEF1_Q2;CTTTGTA,MIR-524;DACOSTA_UV_RESPONSE_VIA_ERCC3_COMMON_DN;DACOSTA_UV_RESPONSE_VIA_ERCC3_DN;DIAZ_CHRONIC_MEYLOGENOUS_LEUKEMIA_UP;DOUGLAS_BMI1_TARGETS_UP;ENK_UV_RESPONSE_KERATINOCYTE_DN;ESTABLISHMENT_OF_LOCALIZATION;FLECHNER_BIOPSY_KIDNEY_TRAN…	Completeproteome;Proteintransport;Referenceproteome;Transport	7.78e-204	26454000000	645220000	32.2	32.2	31.6	135.55	3	32	32	31
2883	P28867;P28867-2;Q1MX43;Q1MX42;Q1MX41;Q1MX40	Prkcd	Prkcd	Protein kinase C delta type	0.489377	0.033255	0.114533		0.000404	0.012303	+	0.906573	0.781767	-1.07109	-0.617247	1.23565	0.926976	-0.183692	-1.97894				acidic amino acid transport;adaptive immune response;adaptive immune response based on somatic recombination of immune receptors built from immunoglobulin superfamily domains;aging;amine transport;amino acid transport;anion transport;apoptosis;aspartate transport;B cell activation;B cell mediated immunity;B cell proliferation;biological regulation;carboxylic acid transport;cell activation;cell ag…	adenyl nucleotide binding;adenyl ribonucleotide binding;ATP binding;binding;calcium-independent protein kinase C activity;catalytic activity;cation binding;enzyme activator activity;enzyme regulator activity;ion binding;kinase activity;metal ion binding;non-membrane spanning protein tyrosine kinase activity;nucleotide binding;phosphotransferase activity, alcohol group as acceptor;protein kinase a…	cell junction;cell part;cell-cell junction;cytoplasm;cytoplasmic part;cytosol;endoplasmic reticulum;intracellular membrane-bounded organelle;intracellular organelle;intracellular organelle part;intracellular part;membrane;membrane-bounded organelle;mitochondrion;nuclear matrix;nuclear part;organelle;organelle part;perinuclear region of cytoplasm;plasma membrane	Tight junction;Vascular smooth muscle contraction	C1_1;Pkinase;Pkinase_C	ABE_VEGFA_TARGETS_2HR;ATF2_S_UP.V1_UP;ATF2_UP.V1_UP;BIOCARTA_HIVNEF_PATHWAY;BIOCARTA_KERATINOCYTE_PATHWAY;BIOPOLYMER_METABOLIC_PROCESS;BIOPOLYMER_MODIFICATION;BROWNE_HCMV_INFECTION_16HR_UP;BRUINS_UVC_RESPONSE_VIA_TP53_GROUP_B;BURTON_ADIPOGENESIS_9;BUYTAERT_PHOTODYNAMIC_THERAPY_STRESS_UP;BYSTRYKH_HEMATOPOIESIS_STEM_CELL_AND_BRAIN_QTL_TRANS;CELLULAR_MACROMOLECULE_METABOLIC_PROCESS;CELLULAR_PROTEIN_…	3D-structure;Alternativesplicing;Apoptosis;ATP-binding;Cellcycle;Completeproteome;Cytoplasm;Endoplasmicreticulum;Kinase;Membrane;Metal-binding;Mitochondrion;Nucleotide-binding;Nucleus;Phosphoprotein;Referenceproteome;Repeat;Serine/threonine-proteinkinase;Transferase;Tumorsuppressor;Zinc;Zinc-finger	1.21e-265	26174000000	707420000	54.3	54.3	51.6	77.546	8	31	31	29
7511	Q9D0E1;B8JK32	Hnrnpm	Hnrnpm	Heterogeneous nuclear ribonucleoprotein M	0.124822	0.467101	0.635269		0.000405	0.012303	+	-0.174301	0.684509	0.181116	-0.691324	0.150327	-0.084225	0.088941	-0.155044				alternative nuclear mRNA splicing, via spliceosome;cellular macromolecule metabolic process;cellular metabolic process;cellular nitrogen compound metabolic process;cellular process;macromolecule metabolic process;metabolic process;mRNA metabolic process;mRNA processing;nitrogen compound metabolic process;nuclear mRNA splicing, via spliceosome;nucleic acid metabolic process;nucleobase-containing c…	binding;nucleic acid binding;nucleotide binding;RNA binding	catalytic step 2 spliceosome;cell part;intracellular organelle part;intracellular part;macromolecular complex;nuclear body;nuclear matrix;nuclear part;nucleoplasm part;organelle part;paraspeckles;ribonucleoprotein complex;spliceosomal complex	Spliceosome	HnRNP_M;RRM_1	ACCATTT,MIR-522;BENPORATH_EED_TARGETS;BLALOCK_ALZHEIMERS_DISEASE_UP;BLUM_RESPONSE_TO_SALIRASIB_DN;BOQUEST_STEM_CELL_CULTURED_VS_FRESH_UP;BURTON_ADIPOGENESIS_12;CACGTG_V$MYC_Q2;CASORELLI_ACUTE_PROMYELOCYTIC_LEUKEMIA_DN;chr19p13;CTTTGT_V$LEF1_Q2;DODD_NASOPHARYNGEAL_CARCINOMA_DN;GACTGTT,MIR-212,MIR-132;GARY_CD5_TARGETS_DN;GAZDA_DIAMOND_BLACKFAN_ANEMIA_ERYTHROID_DN;GCM_ACTG1;GCM_APEX1;GCM_BECN1;GCM_C…	Acetylation;Alternativesplicing;Completeproteome;Directproteinsequencing;mRNAprocessing;mRNAsplicing;Nucleus;Phosphoprotein;Referenceproteome;Repeat;Ribonucleoprotein;RNA-binding;Spliceosome;Ublconjugation	0	456830000000	9719800000	90.8	90.8	5.8	77.648	2	71	71	1
6597	Q8VEK3;G3XA10	Hnrnpu	Hnrnpu	Heterogeneous nuclear ribonucleoprotein U	0.047592	0.714982	0.823281		0.000407	0.012303	+	0.380975	1.11599	-0.724653	-0.772316	0.645732	0.630744	-1.08961	-0.186869				biological regulation;cellular macromolecule metabolic process;cellular metabolic process;cellular nitrogen compound metabolic process;cellular process;CRD-mediated mRNA stabilization;macromolecule metabolic process;metabolic process;mRNA metabolic process;mRNA processing;mRNA stabilization;nitrogen compound metabolic process;nucleic acid metabolic process;nucleobase-containing compound metabolic…	adenyl nucleotide binding;adenyl ribonucleotide binding;ATP binding;binding;DNA binding;nucleic acid binding;nucleotide binding;purine nucleotide binding;purine ribonucleoside triphosphate binding;purine ribonucleotide binding;ribonucleotide binding;RNA binding	catalytic step 2 spliceosome;cell part;cell surface;CRD-mediated mRNA stability complex;cytoplasmic part;intracellular membrane-bounded organelle;intracellular organelle;intracellular organelle part;intracellular part;macromolecular complex;membrane-bounded organelle;nuclear part;nucleus;organelle;organelle part;protein complex;ribonucleoprotein complex;spliceosomal complex	Spliceosome	SAP;SPRY	AACATTC,MIR-409-3P;AAGCCAT,MIR-135A,MIR-135B;AATGTGA,MIR-23A,MIR-23B;ACACTCC,MIR-122A;ACATTCC,MIR-1,MIR-206;ATACTGT,MIR-144;ATTCTTT,MIR-186;BIDUS_METASTASIS_UP;BONOME_OVARIAN_CANCER_POOR_SURVIVAL_DN;BONOME_OVARIAN_CANCER_SURVIVAL_SUBOPTIMAL_DEBULKING;BROCKE_APOPTOSIS_REVERSED_BY_IL6;BROWNE_HCMV_INFECTION_14HR_DN;BROWNE_HCMV_INFECTION_48HR_DN;CAGTATT,MIR-200B,MIR-200C,MIR-429;CAMP_UP.V1_UP;CASOREL…	Acetylation;ATP-binding;Coiledcoil;Completeproteome;Cytoplasm;DNA-binding;Methylation;mRNAprocessing;mRNAsplicing;Nucleotide-binding;Nucleus;Phosphoprotein;Referenceproteome;Ribonucleoprotein;RNA-binding;Spliceosome;Viralnucleoprotein;Virion	0	548070000000	15659000000	64.2	64.2	64.2	87.917	2	69	69	69
2888	P29416	Hexa	Hexa	Beta-hexosaminidase subunit alpha	1.45408	0.00018	0.005767	+	0.000404	0.012303	+	2.77781	1.26331	-1.40173	-2.63938	1.5906	0.432073	0.645725	-2.6684				adult behavior;adult locomotory behavior;adult walking behavior;amine metabolic process;aminoglycan metabolic process;anatomical structure development;anatomical structure morphogenesis;axon ensheathment;behavior;carbohydrate metabolic process;catabolic process;cell morphogenesis;cell morphogenesis involved in differentiation;cell morphogenesis involved in neuron differentiation;cellular cataboli…	beta-N-acetylhexosaminidase activity;catalytic activity;hexosaminidase activity;hydrolase activity;hydrolase activity, acting on glycosyl bonds;hydrolase activity, hydrolyzing O-glycosyl compounds	cell part;cytoplasmic part;intracellular membrane-bounded organelle;intracellular organelle;intracellular part;lysosome;lytic vacuole;membrane;membrane-bounded organelle;organelle;vacuole	Amino sugar and nucleotide sugar metabolism;Glycosaminoglycan degradation;Glycosphingolipid biosynthesis - ganglio series;Glycosphingolipid biosynthesis - globo series;Lysosome;Other glycan degradation	Glyco_hydro_20;Glyco_hydro_20b	AMUNDSON_RESPONSE_TO_ARSENITE;APPEL_IMATINIB_RESPONSE;ASTON_MAJOR_DEPRESSIVE_DISORDER_UP;BORCZUK_MALIGNANT_MESOTHELIOMA_DN;BOYAULT_LIVER_CANCER_SUBCLASS_G6_UP;CACGTG_V$MYC_Q2;CHANDRAN_METASTASIS_DN;CHEN_METABOLIC_SYNDROM_NETWORK;chr15q24;DARWICHE_PAPILLOMA_RISK_HIGH_UP;DARWICHE_PAPILLOMA_RISK_LOW_UP;DARWICHE_SKIN_TUMOR_PROMOTER_DN;DARWICHE_SQUAMOUS_CELL_CARCINOMA_UP;ESC_V6.5_UP_LATE.V1_UP;GOLDRAT…	Completeproteome;Disulfidebond;Glycoprotein;Glycosidase;Hydrolase;Lysosome;Referenceproteome;Signal;Zymogen	0	32950000000	1497700000	47	47	47	60.612	1	23	23	23
1251	E9Q616	Ahnak	Ahnak	Protein Ahnak	-1.03749	0.000427	0.008989	+	0.000412	0.012357	+	0.555818	0.071798	0.594782	-1.2224	-0.332368	0.027699	0.995733	-0.691064						cell junction;cell-cell junction		PDZ	ABBUD_LIF_SIGNALING_1_DN;BASSO_B_LYMPHOCYTE_NETWORK;BERTUCCI_MEDULLARY_VS_DUCTAL_BREAST_CANCER_DN;BILD_MYC_ONCOGENIC_SIGNATURE;BOYAULT_LIVER_CANCER_SUBCLASS_G1_UP;BOYLAN_MULTIPLE_MYELOMA_D_DN;BRUINS_UVC_RESPONSE_EARLY_LATE;BRUINS_UVC_RESPONSE_LATE;BRUINS_UVC_RESPONSE_VIA_TP53_GROUP_B;CAMPS_COLON_CANCER_COPY_NUMBER_DN;CHIARETTI_T_ALL_RELAPSE_PROGNOSIS;CHICAS_RB1_TARGETS_CONFLUENT;chr11q12;CROONQUI…	Completeproteome;Referenceproteome	0	6858600000000	18842000000	90.1	90.1	88.2	604.25	2	536	536	526
267	A2AWT5	Ubtf	Ubtf	Nucleolar transcription factor 1	-0.091187	0.645177	0.774959		0.000432	0.012813	+	-2.32659	2.26037	1.13151	-1.06528	-3.6037	2.28704	1.49929	-0.182633				biological regulation;cellular process;chromatin silencing;chromatin silencing at rDNA;gene silencing;negative regulation of biological process;negative regulation of biosynthetic process;negative regulation of cellular biosynthetic process;negative regulation of cellular macromolecule biosynthetic process;negative regulation of cellular metabolic process;negative regulation of cellular process;n…		cell part;intracellular non-membrane-bounded organelle;intracellular organelle;intracellular organelle part;intracellular part;non-membrane-bounded organelle;nuclear part;nucleolus;organelle;organelle part		DUF1898;HMG_box	AACTGAC,MIR-223;BIOPOLYMER_METABOLIC_PROCESS;BUYTAERT_PHOTODYNAMIC_THERAPY_STRESS_DN;BYSTRYKH_HEMATOPOIESIS_STEM_CELL_QTL_TRANS;CAGCTG_V$AP4_Q5;CAGGTG_V$E12_Q6;CAMP_UP.V1_DN;CCCNNGGGAR_V$OLF1_01;CHEN_HOXA5_TARGETS_9HR_DN;chr17q21;CTTTGT_V$LEF1_Q2;DIAZ_CHRONIC_MEYLOGENOUS_LEUKEMIA_UP;DODD_NASOPHARYNGEAL_CARCINOMA_UP;DOUGLAS_BMI1_TARGETS_UP;FAELT_B_CLL_WITH_VH3_21_UP;GATGKMRGCG_UNKNOWN;GCNP_SHH_UP_…	Completeproteome;Referenceproteome	0	92383000000	2717100000	55	55	0	89.478	1	50	50	0
8377	Q9R0H0-2;A2A848	Acox1	Acox1	Peroxisomal acyl-coenzyme A oxidase 1	-0.092156	0.605898	0.746015		0.000434	0.012813	+	2.31485	0.852165	-3.15395	-0.013063	2.88875	1.1506	-2.12836	-1.91098				biological regulation;carboxylic acid catabolic process;carboxylic acid metabolic process;catabolic process;cellular catabolic process;cellular component organization;cellular component organization at cellular level;cellular component organization or biogenesis;cellular component organization or biogenesis at cellular level;cellular ketone metabolic process;cellular lipid catabolic process;cellu…	acyl-CoA dehydrogenase activity;acyl-CoA oxidase activity;binding;carboxylic acid binding;catalytic activity;coenzyme binding;cofactor binding;FAD binding;fatty acid binding;flavin adenine dinucleotide binding;lipid binding;monocarboxylic acid binding;oxidoreductase activity;oxidoreductase activity, acting on the CH-CH group of donors;oxidoreductase activity, acting on the CH-CH group of donors, …	cell part;cytoplasmic part;intracellular membrane-bounded organelle;intracellular organelle;intracellular organelle part;intracellular part;membrane;membrane-bounded organelle;microbody;microbody membrane;microbody part;mitochondrion;organelle;organelle membrane;organelle part;peroxisomal membrane;peroxisomal part	alpha-Linolenic acid metabolism;Biosynthesis of unsaturated fatty acids;Fatty acid metabolism;Peroxisome;PPAR signaling pathway	ACOX;Acyl-CoA_dh_M	AFFAR_YY1_TARGETS_UP;BENPORATH_MYC_TARGETS_WITH_EBOX;BENPORATH_SOX2_TARGETS;BIOCARTA_PPARA_PATHWAY;BOGNI_TREATMENT_RELATED_MYELOID_LEUKEMIA_DN;BROWNE_HCMV_INFECTION_14HR_DN;BROWNE_HCMV_INFECTION_24HR_DN;BROWNE_HCMV_INFECTION_6HR_DN;BYSTRYKH_HEMATOPOIESIS_STEM_CELL_QTL_TRANS;CHIANG_LIVER_CANCER_SUBCLASS_INTERFERON_DN;CHIANG_LIVER_CANCER_SUBCLASS_UNANNOTATED_UP;chr17q24;CREIGHTON_ENDOCRINE_THERAPY_…	Acetylation;Alternativesplicing;Completeproteome;FAD;Fattyacidmetabolism;Flavoprotein;Lipidmetabolism;Oxidoreductase;Peroxisome;Phosphoprotein;Referenceproteome	0	26336000000	752440000	72.9	72.9	8.2	74.717	2	37	37	2
1444	E9QN52;Q91WK0	Lrrfip2	Lrrfip2	Leucine-rich repeat flightless-interacting protein 2	-0.301661	0.060915	0.171301		0.000472	0.013692	+	-1.95974	2.61178	2.29452	-2.94655	-3.17547	2.18482	1.52427	-0.533613				biological regulation;cell surface receptor linked signaling pathway;cellular process;cellular response to stimulus;regulation of biological process;regulation of cellular process;response to stimulus;signal transduction;Wnt receptor signaling pathway				DUF2051	AACTTT_UNKNOWN;AAGTCCA,MIR-422B,MIR-422A;BLALOCK_ALZHEIMERS_DISEASE_UP;BONOME_OVARIAN_CANCER_SURVIVAL_SUBOPTIMAL_DEBULKING;BRUINS_UVC_RESPONSE_LATE;BYSTRYKH_HEMATOPOIESIS_STEM_CELL_QTL_TRANS;CAGGTA_V$AREB6_01;CASORELLI_ACUTE_PROMYELOCYTIC_LEUKEMIA_DN;CHEMNITZ_RESPONSE_TO_PROSTAGLANDIN_E2_DN;CHIANG_LIVER_CANCER_SUBCLASS_UNANNOTATED_UP;chr3p22;CREIGHTON_ENDOCRINE_THERAPY_RESISTANCE_1;CTTTGTA,MIR-52…	Alternativesplicing;Coiledcoil;Completeproteome;Phosphoprotein;Referenceproteome;Wntsignalingpathway	0	49727000000	2617200000	54.7	51.8	3.6	47.133	2	26	25	1
7047	Q99LB2	Dhrs4	Dhrs4	Dehydrogenase/reductase SDR family member 4	0.758988	0.004084	0.031382	+	0.00047	0.013692	+	-0.063488	3.2462	-0.771634	-2.41107	0.483163	2.10827	-1.09181	-1.49963				apocarotenoid metabolic process;cellular aldehyde metabolic process;cellular lipid metabolic process;cellular metabolic process;cellular process;diterpenoid metabolic process;fat-soluble vitamin metabolic process;isoprenoid metabolic process;lipid metabolic process;metabolic process;primary metabolic process;retinal metabolic process;retinoid metabolic process;small molecule metabolic process;ter…	carbonyl reductase (NADPH) activity;catalytic activity;oxidoreductase activity;oxidoreductase activity, acting on CH-OH group of donors;oxidoreductase activity, acting on the aldehyde or oxo group of donors;oxidoreductase activity, acting on the aldehyde or oxo group of donors, NAD or NADP as acceptor;oxidoreductase activity, acting on the CH-OH group of donors, NAD or NADP as acceptor;retinal de…	cell part;cytoplasmic part;intracellular membrane-bounded organelle;intracellular organelle;intracellular part;membrane-bounded organelle;microbody;mitochondrion;organelle;peroxisome	Peroxisome;Retinol metabolism		AAAYRNCTG_UNKNOWN;chr14q11;CYTOPLASM;CYTOPLASMIC_PART;ELECTRON_TRANSPORT_GO_0006118;GENERATION_OF_PRECURSOR_METABOLITES_AND_ENERGY;GRAESSMANN_APOPTOSIS_BY_DOXORUBICIN_DN;GSE14308_NAIVE_CD4_TCELL_VS_INDUCED_TREG_DN;GSE14308_TH1_VS_NAIVE_CD4_TCELL_DN;GSE14308_TH1_VS_TH17_DN;GSE1448_CTRL_VS_ANTI_VBETA5_DP_THYMOCYTE_UP;GSE24142_DN2_VS_DN3_THYMOCYTE_ADULT_UP;GSE26669_CD4_VS_CD8_TCELL_IN_MLR_UP;GSE2778…	Completeproteome;NADP;Oxidoreductase;Peroxisome;Referenceproteome	0	74834000000	4988900000	88.2	88.2	88.2	29.884	1	24	24	24
2487	P04627;E9Q0P8	Araf	Araf	Serine/threonine-protein kinase A-Raf	0.763404	0.010512	0.056017		0.000487	0.013826	+	0.50817	-1.48332	0.075112	0.900033	1.0213	0.069514	-0.37205	-0.718768				biological regulation;cellular process;cellular response to stimulus;intracellular signal transduction;negative regulation of apoptosis;negative regulation of biological process;negative regulation of cell death;negative regulation of cellular process;negative regulation of programmed cell death;positive regulation of biological process;positive regulation of cellular metabolic process;positive r…	adenyl nucleotide binding;adenyl ribonucleotide binding;ATP binding;binding;catalytic activity;cation binding;ion binding;kinase activity;MAP kinase kinase kinase activity;metal ion binding;molecular transducer activity;nucleotide binding;phosphotransferase activity, alcohol group as acceptor;protein kinase activity;protein serine/threonine kinase activity;purine nucleotide binding;purine ribonuc…	cell part;cytoplasmic part;cytosol;intracellular membrane-bounded organelle;intracellular organelle;intracellular part;membrane-bounded organelle;mitochondrion;organelle	Acute myeloid leukemia;Bladder cancer;Chronic myeloid leukemia;Colorectal cancer;Endometrial cancer;ErbB signaling pathway;Glioma;Hepatitis C;Insulin signaling pathway;Long-term depression;Long-term potentiation;Melanoma;Natural killer cell mediated cytotoxicity;Non-small cell lung cancer;Pancreatic cancer;Pathways in cancer;Progesterone-mediated oocyte maturation;Prostate cancer;Regulation of ac…	C1_1;Pkinase_Tyr;RBD	BIOCARTA_MAPK_PATHWAY;BIOPOLYMER_METABOLIC_PROCESS;BIOPOLYMER_MODIFICATION;BRUINS_UVC_RESPONSE_LATE;BRUINS_UVC_RESPONSE_VIA_TP53_GROUP_B;CELLULAR_MACROMOLECULE_METABOLIC_PROCESS;CELLULAR_PROTEIN_METABOLIC_PROCESS;chrxp11;CUI_TCF21_TARGETS_2_DN;DIAZ_CHRONIC_MEYLOGENOUS_LEUKEMIA_UP;FIGUEROA_AML_METHYLATION_CLUSTER_3_UP;GCNP_SHH_UP_LATE.V1_DN;GSE11864_CSF1_PAM3CYS_VS_CSF1_IFNG_PAM3CYS_IN_MAC_UP;GSE1…	ATP-binding;Completeproteome;Kinase;Metal-binding;Nucleotide-binding;Phosphoprotein;Proto-oncogene;Referenceproteome;Serine/threonine-proteinkinase;Transferase;Zinc;Zinc-finger	1.31e-70	4635200000	144850000	28.8	28.8	21.5	67.581	5	12	12	8
7816	Q9DB77	Uqcrc2	Uqcrc2	Cytochrome b-c1 complex subunit 2, mitochondrial	-0.151754	0.513276	0.673374		0.000488	0.013826	+	1.69167	2.66113	-1.82316	-2.52964	1.08257	2.03229	-1.83035	-1.28452				cellular metabolic process;cellular process;electron transport chain;generation of precursor metabolites and energy;macromolecule metabolic process;metabolic process;oxidation-reduction process;primary metabolic process;protein metabolic process;proteolysis	binding;catalytic activity;cation binding;endopeptidase activity;hydrolase activity;ion binding;metal ion binding;metalloendopeptidase activity;metallopeptidase activity;peptidase activity;peptidase activity, acting on L-amino acid peptides	cell part;cytoplasmic part;intracellular organelle part;intracellular part;macromolecular complex;membrane;membrane part;mitochondrial inner membrane;mitochondrial membrane;mitochondrial membrane part;mitochondrial part;mitochondrial respiratory chain complex III;organelle inner membrane;organelle membrane;organelle part;protein complex;respiratory chain complex III	Alzheimer's disease;Cardiac muscle contraction;Huntington's disease;Oxidative phosphorylation;Parkinson's disease	Peptidase_M16;Peptidase_M16_C	ACEVEDO_LIVER_CANCER_UP;AEROBIC_RESPIRATION;BENPORATH_MYC_MAX_TARGETS;BLALOCK_ALZHEIMERS_DISEASE_DN;BRUINS_UVC_RESPONSE_LATE;BURTON_ADIPOGENESIS_6;CELLULAR_RESPIRATION;chr16p12;DANG_BOUND_BY_MYC;DAZARD_RESPONSE_TO_UV_SCC_UP;ENERGY_DERIVATION_BY_OXIDATION_OF_ORGANIC_COMPOUNDS;FLECHNER_BIOPSY_KIDNEY_TRANSPLANT_REJECTED_VS_OK_DN;GCM_ACTG1;GENERATION_OF_PRECURSOR_METABOLITES_AND_ENERGY;GEORGES_TARGET…	Acetylation;Completeproteome;Directproteinsequencing;Electrontransport;Membrane;Mitochondrion;Mitochondrioninnermembrane;Referenceproteome;Respiratorychain;Transitpeptide;Transport	0	343200000000	18063000000	81	81	81	48.234	1	39	39	39
3597	P80318;E9Q133;Q3U0I3;F6Q609	Cct3	Cct3	T-complex protein 1 subunit gamma	0.724119	0.000882	0.013472	+	0.000481	0.013826	+	0.063593	0.849612	-0.069181	-0.844024	0.741033	0.721748	-0.749113	-0.713667				binding of sperm to zona pellucida;cell recognition;cell-cell recognition;cellular macromolecule metabolic process;cellular metabolic process;cellular process;cellular process involved in reproduction;cellular protein metabolic process;macromolecule metabolic process;metabolic process;primary metabolic process;protein folding;protein metabolic process;reproductive process;sperm-egg recognition	adenyl nucleotide binding;adenyl ribonucleotide binding;ATP binding;binding;nucleotide binding;purine nucleotide binding;purine ribonucleoside triphosphate binding;purine ribonucleotide binding;ribonucleotide binding	cell body;cell part;chaperonin-containing T-complex;cytoplasmic part;cytoskeletal part;cytosolic part;intracellular organelle part;intracellular part;macromolecular complex;membrane;microtubule;organelle part;plasma membrane;protein complex		Cpn60_TCP1	ACEVEDO_LIVER_CANCER_UP;AUNG_GASTRIC_CANCER;BERENJENO_TRANSFORMED_BY_RHOA_UP;BLALOCK_ALZHEIMERS_DISEASE_DN;BLALOCK_ALZHEIMERS_DISEASE_INCIPIENT_DN;BORCZUK_MALIGNANT_MESOTHELIOMA_UP;BOYAULT_LIVER_CANCER_SUBCLASS_G123_UP;BURTON_ADIPOGENESIS_4;CACTGTG,MIR-128A,MIR-128B;CAIRO_HEPATOBLASTOMA_CLASSES_UP;CAIRO_HEPATOBLASTOMA_UP;CELLULAR_MACROMOLECULE_METABOLIC_PROCESS;CELLULAR_PROTEIN_METABOLIC_PROCESS;…	3D-structure;Acetylation;ATP-binding;Chaperone;Completeproteome;Cytoplasm;Directproteinsequencing;Disulfidebond;Nucleotide-binding;Phosphoprotein;Referenceproteome	0	251070000000	7846000000	82.2	82.2	82.2	60.629	5	50	50	50
3730	Q01853	Vcp	Vcp	Transitional endoplasmic reticulum ATPase	0.637941	0.000273	0.007201	+	0.000499	0.013951	+	0.875817	0.403917	-0.02589	-1.25384	1.52778	0.222494	-0.770344	-0.979927				activation of caspase activity;aggresome assembly;biological regulation;biosynthetic process;carbohydrate metabolic process;catabolic process;cellular biosynthetic process;cellular carbohydrate metabolic process;cellular catabolic process;cellular component assembly;cellular component assembly at cellular level;cellular component organization;cellular component organization at cellular level;cell…	adenyl nucleotide binding;adenyl ribonucleotide binding;ATP binding;ATPase activity;binding;catalytic activity;hydrolase activity;hydrolase activity, acting on acid anhydrides;hydrolase activity, acting on acid anhydrides, in phosphorus-containing anhydrides;lipid binding;nucleoside-triphosphatase activity;nucleotide binding;polyubiquitin binding;protein binding;purine nucleotide binding;purine r…	cell part;chromosomal part;cytoplasmic part;cytosol;endoplasmic reticulum;intracellular membrane-bounded organelle;intracellular organelle;intracellular organelle part;intracellular part;macromolecular complex;membrane-bounded organelle;nucleus;organelle;organelle part;proteasome complex;protein complex;site of double-strand break	Protein processing in endoplasmic reticulum	AAA;CDC48_2;CDC48_N;Vps4_C	ACEVEDO_FGFR1_TARGETS_IN_PROSTATE_CANCER_MODEL_UP;ALFANO_MYC_TARGETS;APOPTOSIS_GO;APOPTOTIC_PROGRAM;ATPASE_ACTIVITY;BENPORATH_MYC_MAX_TARGETS;BIOPOLYMER_CATABOLIC_PROCESS;BIOPOLYMER_METABOLIC_PROCESS;BLALOCK_ALZHEIMERS_DISEASE_DN;BROWNE_HCMV_INFECTION_14HR_UP;CASORELLI_ACUTE_PROMYELOCYTIC_LEUKEMIA_DN;CASPASE_ACTIVATION;CATABOLIC_PROCESS;CCAGGGG,MIR-331;CELL_DEVELOPMENT;CELL_FRACTION;CELLULAR_CATA…	3D-structure;Acetylation;ATP-binding;Completeproteome;Cytoplasm;Directproteinsequencing;DNAdamage;DNArepair;Endoplasmicreticulum;Hydrolase;Lipid-binding;Methylation;Nucleotide-binding;Nucleus;Phosphoprotein;Referenceproteome;Transport;Ublconjugation;Ublconjugationpathway	0	571350000000	12697000000	92.3	92.3	92.3	89.321	1	90	90	90
649	Q3UH68;D3YU59;D3Z589;Q3UH68-2;Q3UH68-3	Limch1	Limch1	LIM and calponin homology domains-containing protein 1	-0.774769	0.000991	0.014082	+	0.0005	0.013951	+	-0.885362	0.690184	1.31746	-1.12228	-1.53088	0.631084	1.44201	-0.542213				actin cytoskeleton organization;actin filament-based process;actomyosin structure organization;cellular component organization;cellular component organization at cellular level;cellular component organization or biogenesis;cellular component organization or biogenesis at cellular level;cellular process;cytoskeleton organization;organelle organization	binding;cation binding;ion binding;metal ion binding;transition metal ion binding;zinc ion binding			CH;LIM	AAGCAAT,MIR-137;ACEVEDO_LIVER_CANCER_WITH_H3K27ME3_UP;ACEVEDO_LIVER_CANCER_WITH_H3K9ME3_UP;ACEVEDO_METHYLATED_IN_LIVER_CANCER_DN;ATF2_UP.V1_DN;BONOME_OVARIAN_CANCER_POOR_SURVIVAL_UP;BONOME_OVARIAN_CANCER_SURVIVAL_SUBOPTIMAL_DEBULKING;BOQUEST_STEM_CELL_CULTURED_VS_FRESH_UP;CATTTCA,MIR-203;CHEBOTAEV_GR_TARGETS_DN;chr4p13;CREIGHTON_ENDOCRINE_THERAPY_RESISTANCE_3;CREIGHTON_ENDOCRINE_THERAPY_RESISTANC…	Alternativesplicing;Coiledcoil;Completeproteome;LIMdomain;Metal-binding;Phosphoprotein;Referenceproteome;Zinc	0	382800000000	6380000000	83.6	83.6	8.1	118.19	8	98	98	6
8591	Q9Z1X4-3;Q9Z1X4;Q9Z1X4-2;Q45VK5	Ilf3	Ilf3	Interleukin enhancer-binding factor 3	-0.037486	0.812618	0.88688		0.000505	0.013962	+	1.13966	1.59461	0.451949	-3.18622	0.992645	1.27487	-0.140455	-2.12706				biological regulation;biosynthetic process;cellular biosynthetic process;cellular macromolecule biosynthetic process;cellular macromolecule metabolic process;cellular metabolic process;cellular nitrogen compound metabolic process;cellular process;cellular protein metabolic process;defense response;defense response to virus;immune effector process;immune system process;macromolecule biosynthetic p…	binding;DNA binding;double-stranded RNA binding;nucleic acid binding;RNA binding	cell part;cytoplasm;cytoplasmic part;intracellular membrane-bounded organelle;intracellular non-membrane-bounded organelle;intracellular organelle;intracellular organelle part;intracellular part;macromolecular complex;membrane-bounded organelle;mitochondrion;non-membrane-bounded organelle;nuclear part;nucleolus;nucleus;organelle;organelle part;ribonucleoprotein complex		dsrm;DZF	AAGGGAT,MIR-188;ACAWNRNSRCGG_UNKNOWN;BENPORATH_ES_1;BENPORATH_ES_CORE_NINE;BENPORATH_ES_CORE_NINE_CORRELATED;BENPORATH_NANOG_TARGETS;BENPORATH_SOX2_TARGETS;BIOPOLYMER_METABOLIC_PROCESS;BLALOCK_ALZHEIMERS_DISEASE_DN;CACGTG_V$MYC_Q2;CAGCAGG,MIR-370;CAIRO_HEPATOBLASTOMA_CLASSES_UP;CASORELLI_ACUTE_PROMYELOCYTIC_LEUKEMIA_DN;CHARAFE_BREAST_CANCER_LUMINAL_VS_MESENCHYMAL_DN;chr19p13;CTTTGT_V$LEF1_Q2;CYCL…	3D-structure;Acetylation;Alternativesplicing;Antiviraldefense;Completeproteome;Cytoplasm;Directproteinsequencing;DNA-binding;Methylation;Nucleus;Phosphoprotein;Referenceproteome;Repeat;RNA-binding;Transcription;Transcriptionregulation	0	63057000000	1659400000	57.7	57.7	55	97.765	4	38	38	35
1243	Q8K0Z5;E9Q5J9	Tpm3	Tpm3	Tropomyosin 3, gamma;Tropomyosin alpha-3 chain	0.419068	0.085586	0.211965		0.000532	0.014468	+	-0.252613	0.410866	1.38702	-1.54527	-0.33685	0.141473	0.700678	-0.505301						actin filament bundle;actomyosin;cell cortex part;cell part;cell projection part;cortical cytoskeleton;cytoplasmic part;cytoskeletal part;cytoskeleton;growth cone;intracellular non-membrane-bounded organelle;intracellular organelle;intracellular organelle part;intracellular part;macromolecular complex;non-membrane-bounded organelle;organelle;organelle part;podosome;protein complex;site of polariz…	Cardiac muscle contraction;Dilated cardiomyopathy;Hypertrophic cardiomyopathy (HCM);Pathways in cancer;Thyroid cancer	Tropomyosin	AACATTC,MIR-409-3P;AACTTT_UNKNOWN;AATGTGA,MIR-23A,MIR-23B;ACATTCC,MIR-1,MIR-206;ACTIN_CYTOSKELETON;BENPORATH_SOX2_TARGETS;BOYLAN_MULTIPLE_MYELOMA_C_CLUSTER_UP;BOYLAN_MULTIPLE_MYELOMA_C_D_UP;CAGCTG_V$AP4_Q5;CAGCTTT,MIR-320;CAGGTG_V$E12_Q6;CATTGTYY_V$SOX9_B1;CHANG_CORE_SERUM_RESPONSE_UP;CHEN_METABOLIC_SYNDROM_NETWORK;chr1q21;CONTRACTILE_FIBER;CONTRACTILE_FIBER_PART;CREIGHTON_ENDOCRINE_THERAPY_RESIS…	Coiledcoil;Completeproteome;Referenceproteome	0	1618100000000	95180000000	93	93	0	33.149	2	61	61	0
3697	P97927	Lama4	Lama4	Laminin subunit alpha-4	-0.381565	0.047805	0.145015		0.000535	0.014468	+	-2.40758	-0.807085	0.983429	2.23123	-2.12731	-1.37594	0.675954	2.82729	+	Core matrisome	ECM Glycoproteins	anatomical structure development;biological adhesion;biological regulation;blood vessel development;brown fat cell differentiation;cell adhesion;cell differentiation;cellular developmental process;cellular process;developmental process;fat cell differentiation;regulation of biological process;regulation of cell adhesion;regulation of cell migration;regulation of cell motility;regulation of cellul…		basal lamina;extracellular matrix part;extracellular membrane-bounded organelle;extracellular organelle;extracellular region part;extracellular vesicular exosome;laminin complex;laminin-1 complex;macromolecular complex;membrane-bounded organelle;membrane-bounded vesicle;organelle;protein complex;vesicle	African trypanosomiasis;Amoebiasis;ECM-receptor interaction;Focal adhesion;Pathways in cancer;Small cell lung cancer;Toxoplasmosis	Laminin_EGF;Laminin_G_2;Laminin_I;Laminin_II	AACTTT_UNKNOWN;ACCTGTTG_UNKNOWN;BASAL_LAMINA;BASEMENT_MEMBRANE;BENPORATH_NANOG_TARGETS;BENPORATH_NOS_TARGETS;BENPORATH_OCT4_TARGETS;BENPORATH_SOX2_TARGETS;BERENJENO_TRANSFORMED_BY_RHOA_DN;BIOCARTA_AGR_PATHWAY;BLALOCK_ALZHEIMERS_DISEASE_INCIPIENT_UP;BLALOCK_ALZHEIMERS_DISEASE_UP;BROWNE_HCMV_INFECTION_24HR_DN;BRUINS_UVC_RESPONSE_LATE;CAGGTG_V$E12_Q6;CHIARADONNA_NEOPLASTIC_TRANSFORMATION_CDC25_UP;CH…	Basementmembrane;Celladhesion;Coiledcoil;Completeproteome;Directproteinsequencing;Disulfidebond;Extracellularmatrix;Glycoprotein;LamininEGF-likedomain;Referenceproteome;Repeat;Secreted;Signal	0	434220000000	4991000000	56.5	56.5	56.5	201.82	1	117	117	117
2198	O54724	Ptrf	Ptrf	Polymerase I and transcript release factor	-0.492516	0.011428	0.058662		0.000533	0.014468	+	-0.395106	2.65665	-0.241908	-2.01964	-0.828907	2.26745	-0.28103	-1.15751				biological regulation;biosynthetic process;cellular biosynthetic process;cellular macromolecule metabolic process;cellular metabolic process;cellular nitrogen compound metabolic process;cellular process;macromolecule metabolic process;metabolic process;nitrogen compound metabolic process;nucleic acid metabolic process;nucleobase-containing compound metabolic process;primary metabolic process;regu…	binding;nucleic acid binding;RNA binding;rRNA binding;rRNA primary transcript binding	caveola;cell part;cytoplasmic part;cytosol;endoplasmic reticulum;intracellular membrane-bounded organelle;intracellular organelle;intracellular part;membrane part;membrane raft;membrane-bounded organelle;mitochondrion;nucleus;organelle;plasma membrane part			ADDYA_ERYTHROID_DIFFERENTIATION_BY_HEMIN;BASAKI_YBX1_TARGETS_UP;BCAT.100_UP.V1_UP;BERTUCCI_MEDULLARY_VS_DUCTAL_BREAST_CANCER_DN;BIOPOLYMER_METABOLIC_PROCESS;BLALOCK_ALZHEIMERS_DISEASE_UP;BONOME_OVARIAN_CANCER_SURVIVAL_SUBOPTIMAL_DEBULKING;BROWNE_HCMV_INFECTION_18HR_DN;BROWNE_HCMV_INFECTION_48HR_DN;BURTON_ADIPOGENESIS_5;CAGCAGG,MIR-370;CASORELLI_ACUTE_PROMYELOCYTIC_LEUKEMIA_DN;CELLULAR_COMPONENT_A…	Acetylation;Cellmembrane;Coiledcoil;Completeproteome;Cytoplasm;Endoplasmicreticulum;Membrane;Microsome;Mitochondrion;Nucleus;Phosphoprotein;Referenceproteome;RNA-binding;rRNA-binding;Transcription;Transcriptionregulation;Transcriptiontermination	0	2093700000000	116320000000	88.5	88.5	88.5	43.953	1	50	50	50
3080	P47941	Crkl	Crkl	Crk-like protein	-0.181456	0.273815	0.45124		0.000583	0.015538	+	0.979969	-0.225005	-1.54383	0.78887	1.02608	-0.240435	-0.510633	-0.275007				anatomical structure development;anatomical structure morphogenesis;anterior/posterior pattern specification;blood vessel development;developmental process;gland development;heart development;hemopoietic or lymphoid organ development;organ development;organ morphogenesis;parathyroid gland development;pattern specification process;regionalization;thymus development			Bacterial invasion of epithelial cells;Chemokine signaling pathway;Chronic myeloid leukemia;ErbB signaling pathway;Fc gamma R-mediated phagocytosis;Focal adhesion;Insulin signaling pathway;MAPK signaling pathway;Neurotrophin signaling pathway;Pathways in cancer;Regulation of actin cytoskeleton;Renal cell carcinoma;Shigellosis	SH2;SH3_1;SH3_2	AAAGGGA,MIR-204,MIR-211;AAAYRNCTG_UNKNOWN;AAGGGAT,MIR-188;ACAWNRNSRCGG_UNKNOWN;ACEVEDO_LIVER_TUMOR_VS_NORMAL_ADJACENT_TISSUE_UP;ATGGYGGA_UNKNOWN;BIDUS_METASTASIS_UP;BIOCARTA_GLEEVEC_PATHWAY;BIOCARTA_IL2RB_PATHWAY;BIOCARTA_INTEGRIN_PATHWAY;BIOCARTA_MET_PATHWAY;BIOCARTA_PYK2_PATHWAY;BLALOCK_ALZHEIMERS_DISEASE_UP;BOCHKIS_FOXA2_TARGETS;BONCI_TARGETS_OF_MIR15A_AND_MIR16_1;BROWNE_HCMV_INFECTION_8HR_UP;…	Completeproteome;Phosphoprotein;Referenceproteome;Repeat;SH2domain;SH3domain	0	27963000000	1747700000	61.4	61.4	61.4	33.83	1	15	15	15
7201	Q9CQ62	Decr1	Decr1	2,4-dienoyl-CoA reductase, mitochondrial	0.609169	0.000947	0.013798	+	0.000582	0.015538	+	-0.236481	3.31987	-1.10231	-1.98108	0.719471	2.13794	-1.57649	-1.28092				carboxylic acid catabolic process;carboxylic acid metabolic process;catabolic process;cellular catabolic process;cellular component assembly;cellular component organization;cellular component organization or biogenesis;cellular ketone metabolic process;cellular lipid catabolic process;cellular lipid metabolic process;cellular metabolic process;cellular process;fatty acid beta-oxidation;fatty acid…	2,4-dienoyl-CoA reductase (NADPH) activity;binding;catalytic activity;coenzyme binding;cofactor binding;NADP binding;NADPH binding;nucleotide binding;oxidoreductase activity;oxidoreductase activity, acting on the CH-CH group of donors;oxidoreductase activity, acting on the CH-CH group of donors, NAD or NADP as acceptor	cell part;cytoplasmic part;intracellular membrane-bounded organelle;intracellular organelle;intracellular part;membrane-bounded organelle;mitochondrion;nucleus;organelle			ACEVEDO_LIVER_CANCER_DN;BECKER_TAMOXIFEN_RESISTANCE_UP;BERENJENO_TRANSFORMED_BY_RHOA_DN;BURTON_ADIPOGENESIS_6;chr8q21;CYTOPLASM;CYTOPLASMIC_PART;DIAZ_CHRONIC_MEYLOGENOUS_LEUKEMIA_UP;GAUSSMANN_MLL_AF4_FUSION_TARGETS_F_UP;GSE10239_NAIVE_VS_DAY4.5_EFF_CD8_TCELL_DN;GSE10239_NAIVE_VS_KLRG1INT_EFF_CD8_TCELL_DN;GSE11864_CSF1_IFNG_VS_CSF1_PAM3CYS_IN_MAC_UP;GSE11864_CSF1_PAM3CYS_VS_CSF1_IFNG_PAM3CYS_IN_MA…	Acetylation;Completeproteome;Fattyacidmetabolism;Lipidmetabolism;Mitochondrion;NADP;Oxidoreductase;Referenceproteome;Transitpeptide	0	222560000000	11714000000	83.6	83.6	83.6	36.213	1	28	28	28
3705	P99026	Psmb4	Psmb4	Proteasome subunit beta type-4	0.092061	0.513896	0.67358		0.000603	0.015953	+	4.367	1.36164	-2.86415	-2.86449	3.70426	0.079658	-2.584	-1.19992				biological regulation;macromolecule metabolic process;metabolic process;negative regulation of biological process;negative regulation of defense response;negative regulation of immune response;negative regulation of immune system process;negative regulation of inflammatory response;negative regulation of inflammatory response to antigenic stimulus;negative regulation of response to external stimu…	binding;catalytic activity;endopeptidase activity;hydrolase activity;lipopolysaccharide binding;peptidase activity;peptidase activity, acting on L-amino acid peptides;threonine-type endopeptidase activity;threonine-type peptidase activity	cell part;cytoplasmic part;cytosol;intracellular membrane-bounded organelle;intracellular organelle;intracellular part;macromolecular complex;membrane-bounded organelle;nucleus;organelle;proteasome core complex;protein complex	Proteasome	Proteasome	ACEVEDO_LIVER_TUMOR_VS_NORMAL_ADJACENT_TISSUE_UP;ACEVEDO_NORMAL_TISSUE_ADJACENT_TO_LIVER_TUMOR_DN;BENPORATH_NANOG_TARGETS;BENPORATH_PROLIFERATION;BIOCARTA_PROTEASOME_PATHWAY;BLALOCK_ALZHEIMERS_DISEASE_DN;chr1q21;CTTTGT_V$LEF1_Q2;DITTMER_PTHLH_TARGETS_DN;ENK_UV_RESPONSE_KERATINOCYTE_UP;FLECHNER_PBL_KIDNEY_TRANSPLANT_OK_VS_DONOR_UP;GCM_ACTG1;GCM_CSNK2B;GCM_NPM1;GGAANCGGAANY_UNKNOWN;GRADE_COLON_CANC…	3D-structure;Completeproteome;Cytoplasm;Directproteinsequencing;Hydrolase;Nucleus;Phosphoprotein;Protease;Proteasome;Referenceproteome;Threonineprotease;Zymogen	8.3e-290	53634000000	4875800000	58	58	58	29.116	1	14	14	14
6100	Q8CJ40;Q8CJ40-3	Crocc	Crocc	Rootletin	-0.1245	0.44046	0.613415		0.000627	0.01598	+	1.06349	-0.381203	0.470997	-1.15328	0.206177	-0.967968	0.824867	-0.063075				cell cycle;cell projection organization;cellular component organization;cellular component organization at cellular level;cellular component organization or biogenesis;cellular component organization or biogenesis at cellular level;cellular process;centrosome organization;localization;macromolecule localization;microtubule organizing center organization;organelle organization;protein localization	structural molecule activity	actin cytoskeleton;cell part;cell projection part;centriole;ciliary rootlet;cilium part;cytoplasmic part;cytoskeletal part;cytoskeleton;intracellular non-membrane-bounded organelle;intracellular organelle;intracellular organelle part;intracellular part;membrane;microtubule organizing center part;non-membrane-bounded organelle;organelle;organelle part;plasma membrane			BOYLAN_MULTIPLE_MYELOMA_C_D_UP;BROWNE_HCMV_INFECTION_24HR_DN;CELL_PROJECTION;CELL_PROJECTION_PART;CENTROSOME;CENTROSOME_ORGANIZATION_AND_BIOGENESIS;chr1p36;CRX_NRL_DN.V1_UP;CYTOPLASM;CYTOPLASMIC_PART;CYTOSKELETAL_PART;CYTOSKELETAL_PROTEIN_BINDING;CYTOSKELETON;DODD_NASOPHARYNGEAL_CARCINOMA_UP;GRAESSMANN_APOPTOSIS_BY_SERUM_DEPRIVATION_DN;GSE26669_CTRL_VS_COSTIM_BLOCK_MLR_CD4_TCELL_DN;GSE28237_EARLY…	Alternativesplicing;Cellcycle;Ciliumbiogenesis/degradation;Coiledcoil;Completeproteome;Cytoplasm;Cytoskeleton;Directproteinsequencing;Phosphoprotein;Referenceproteome	0	25325000000	222150000	27.9	27.9	1.5	226.94	2	47	47	3
1234	E9Q5C9	Nolc1	Nolc1	Protein Nolc1	-0.548755	0.09097	0.221497		0.000626	0.01598	+	-0.652409	0.590063	1.79765	-1.7353	-3.26235	0.98404	2.66142	-0.383115				cellular component organization;cellular component organization at cellular level;cellular component organization or biogenesis;cellular component organization or biogenesis at cellular level;cellular process;nucleolus organization;nucleus organization;organelle organization		Cajal body;cell part;cytoplasm;intracellular organelle part;intracellular part;macromolecular complex;nuclear body;nuclear part;nucleoplasm part;organelle part;ribonucleoprotein complex;small nuclear ribonucleoprotein complex		SRP40_C	ACOSTA_PROLIFERATION_INDEPENDENT_MYC_TARGETS_UP;BENPORATH_ES_1;BENPORATH_NANOG_TARGETS;BHAT_ESR1_TARGETS_NOT_VIA_AKT1_UP;BHAT_ESR1_TARGETS_VIA_AKT1_UP;BILD_HRAS_ONCOGENIC_SIGNATURE;BILD_MYC_ONCOGENIC_SIGNATURE;BIOPOLYMER_METABOLIC_PROCESS;BLALOCK_ALZHEIMERS_DISEASE_DN;BLALOCK_ALZHEIMERS_DISEASE_UP;BOYLAN_MULTIPLE_MYELOMA_C_D_UP;BROWN_MYELOID_CELL_DEVELOPMENT_DN;CAIRO_HEPATOBLASTOMA_CLASSES_UP;CAS…	Completeproteome;Referenceproteome	1.37e-131	19849000000	661630000	25.4	25.4	25.4	73.697	1	21	21	21
2543	P08226;G3UWN5	Apoe	Apoe	Apolipoprotein E	1.86966	0.00065	0.011308	+	0.000618	0.01598	+	0.902332	-0.559785	-1.14065	0.798101	1.44811	0.588219	-1.26877	-0.767561				acylglycerol metabolic process;aging;alcohol metabolic process;anatomical structure morphogenesis;artery morphogenesis;biological regulation;biosynthetic process;blood vessel morphogenesis;calcium ion homeostasis;catabolic process;cation homeostasis;cell differentiation;cell surface receptor linked signaling pathway;cellular biosynthetic process;cellular calcium ion homeostasis;cellular catabolic…	antioxidant activity;beta-amyloid binding;binding;carbohydrate binding;cation binding;cholesterol transporter activity;enzyme activator activity;enzyme regulator activity;glycosaminoglycan binding;heparin binding;hydroxyapatite binding;ion binding;lipid binding;lipid transporter activity;lipoprotein particle binding;metal chelating activity;metal ion binding;pattern binding;phosphatidylcholine-st…	cell body;cell part;cell projection;chylomicron;cytoplasmic part;cytosol;dendrite;endosome;extracellular region part;extracellular space;extrinsic to external side of plasma membrane;extrinsic to membrane;extrinsic to plasma membrane;Golgi apparatus;high-density lipoprotein particle;intermediate-density lipoprotein particle;intracellular membrane-bounded organelle;intracellular organelle;intracel…	Alzheimer's disease	Apolipoprotein	ABE_VEGFA_TARGETS_2HR;ABE_VEGFA_TARGETS_30MIN;ABRAHAM_ALPC_VS_MULTIPLE_MYELOMA_UP;ACEVEDO_METHYLATED_IN_LIVER_CANCER_DN;ANATOMICAL_STRUCTURE_DEVELOPMENT;ANATOMICAL_STRUCTURE_MORPHOGENESIS;APOPTOSIS_GO;APPEL_IMATINIB_RESPONSE;AXONOGENESIS;BEHAVIOR;BERTUCCI_MEDULLARY_VS_DUCTAL_BREAST_CANCER_UP;BMI1_DN_MEL18_DN.V1_DN;BOCHKIS_FOXA2_TARGETS;BOQUEST_STEM_CELL_CULTURED_VS_FRESH_DN;BOQUEST_STEM_CELL_CULT…	3D-structure;Chylomicron;Completeproteome;Directproteinsequencing;HDL;Heparin-binding;Lipidtransport;Phosphoprotein;Referenceproteome;Repeat;Secreted;Signal;Transport;VLDL	0	135410000000	9027100000	77.5	77.5	77.5	35.866	4	37	37	37
3060	P46735;Q7TQD7	Myo1b	Myo1b	Unconventional myosin-Ib;Myo1b protein	-0.791191	0.000524	0.010264	+	0.000615	0.01598	+	-1.56135	-0.55324	1.53643	0.578163	-2.04633	-0.348428	1.33555	1.0592				actin cytoskeleton organization;actin filament bundle assembly;actin filament organization;actin filament-based movement;actin filament-based process;cellular component assembly;cellular component assembly at cellular level;cellular component movement;cellular component organization;cellular component organization at cellular level;cellular component organization or biogenesis;cellular component …	adenyl nucleotide binding;adenyl ribonucleotide binding;ATP binding;binding;catalytic activity;hydrolase activity;hydrolase activity, acting on acid anhydrides;hydrolase activity, acting on acid anhydrides, in phosphorus-containing anhydrides;lipid binding;microfilament motor activity;motor activity;nucleoside-triphosphatase activity;nucleotide binding;phosphatidylinositol binding;phosphatidylino…	brush border;cell part;cell projection;cytoplasm;cytoskeletal part;filopodium;intracellular organelle part;intracellular part;macromolecular complex;membrane;myosin complex;organelle part;plasma membrane;protein complex		IQ;Myosin_head;Myosin_TH1	ACEVEDO_NORMAL_TISSUE_ADJACENT_TO_LIVER_TUMOR_UP;ATGTTAA,MIR-302C;BAELDE_DIABETIC_NEPHROPATHY_DN;BROWN_MYELOID_CELL_DEVELOPMENT_UP;BROWNE_HCMV_INFECTION_14HR_DN;BRUINS_UVC_RESPONSE_VIA_TP53_GROUP_A;BYSTRYKH_HEMATOPOIESIS_STEM_CELL_QTL_TRANS;CHARAFE_BREAST_CANCER_LUMINAL_VS_BASAL_DN;CHIANG_LIVER_CANCER_SUBCLASS_PROLIFERATION_DN;CHIARADONNA_NEOPLASTIC_TRANSFORMATION_KRAS_UP;chr2q12;CREIGHTON_ENDOCR…	Actin-binding;Alternativesplicing;ATP-binding;Calmodulin-binding;Completeproteome;Motorprotein;Myosin;Nucleotide-binding;Referenceproteome;Repeat	0	669350000000	10796000000	78.4	77.6	3.1	128.56	2	118	115	4
3986	Q80W04;Q3TZY4	Tmcc2	Tmcc2	Transmembrane and coiled-coil domains protein 2	-1.9444	0.000389	0.008541	+	0.000609	0.01598	+	1.07794	0.751864	-1.93879	0.108985	1.65027	1.27331	-0.292535	-2.63104						cell part;integral to membrane;intrinsic to membrane;membrane part		Tmemb_cc2	ACEVEDO_FGFR1_TARGETS_IN_PROSTATE_CANCER_MODEL_DN;ACEVEDO_METHYLATED_IN_LIVER_CANCER_DN;BRUINS_UVC_RESPONSE_VIA_TP53_GROUP_D;chr1q32;CTCTGGA,MIR-520A,MIR-525;CTGAGCC,MIR-24;CUI_TCF21_TARGETS_2_DN;GNF2_ANK1;GNF2_BNIP3L;GNF2_MAP2K3;GNF2_RAD23A;GNF2_SPTA1;GNF2_SPTB;GNF2_TAL1;GOBERT_OLIGODENDROCYTE_DIFFERENTIATION_DN;GRAESSMANN_APOPTOSIS_BY_DOXORUBICIN_UP;GRAESSMANN_APOPTOSIS_BY_SERUM_DEPRIVATION_DN;…	Coiledcoil;Completeproteome;Membrane;Phosphoprotein;Referenceproteome;Transmembrane;Transmembranehelix	5.99e-180	14291000000	420310000	36.5	36.5	2.7	77.053	5	24	24	1
4842	Q6IRU2	Tpm4	Tpm4	Tropomyosin alpha-4 chain	0.354059	0.050446	0.150476		0.000638	0.016042	+	0.64075	0.540501	0.832429	-2.01368	0.251407	0.354389	0.466944	-1.07274				response to chemical stimulus;response to oxidative stress;response to stimulus;response to stress	binding;cation binding;ion binding;metal ion binding	actin filament bundle;actomyosin;cell cortex part;cell part;cortical cytoskeleton;cytoplasmic part;cytoskeletal part;cytoskeleton;intracellular non-membrane-bounded organelle;intracellular organelle;intracellular organelle part;intracellular part;macromolecular complex;non-membrane-bounded organelle;organelle;organelle part;podosome;protein complex;stress fiber	Cardiac muscle contraction;Dilated cardiomyopathy;Hypertrophic cardiomyopathy (HCM)	Tropomyosin	ACTIN_CYTOSKELETON;AMIT_EGF_RESPONSE_240_HELA;BASAKI_YBX1_TARGETS_UP;BOQUEST_STEM_CELL_CULTURED_VS_FRESH_UP;BROCKE_APOPTOSIS_REVERSED_BY_IL6;BROWNE_HCMV_INFECTION_18HR_DN;BROWNE_HCMV_INFECTION_48HR_DN;BURTON_ADIPOGENESIS_2;BURTON_ADIPOGENESIS_7;BUYTAERT_PHOTODYNAMIC_THERAPY_STRESS_DN;CACCAGC,MIR-138;CAGCAGG,MIR-370;CATTGTYY_V$SOX9_B1;CHESLER_BRAIN_QTL_CIS;chr19p13;CHYLA_CBFA2T3_TARGETS_UP;CONTRAC…	Acetylation;Actin-binding;Calcium;Coiledcoil;Completeproteome;Cytoplasm;Cytoskeleton;Metal-binding;Muscleprotein;Referenceproteome	0	456110000000	30407000000	96.4	78.6	78.6	28.467	1	46	34	34
4302	Q5EG47	Prkaa1	Prkaa1	5'-AMP-activated protein kinase catalytic subunit alpha-1	-0.42015	0.041016	0.131352		0.000637	0.016042	+	0.546205	0.102263	-0.641456	-0.007013	0.40864	0.600019	0.116187	-1.12485				alcohol metabolic process;autophagy;biological regulation;biosynthetic process;carbohydrate homeostasis;carbohydrate metabolic process;carboxylic acid biosynthetic process;carboxylic acid metabolic process;catabolic process;cell communication;cell surface receptor linked signaling pathway;cellular biosynthetic process;cellular carbohydrate metabolic process;cellular catabolic process;cellular com…	[acetyl-CoA carboxylase] kinase activity;[hydroxymethylglutaryl-CoA reductase (NADPH)] kinase activity;adenyl nucleotide binding;adenyl ribonucleotide binding;AMP-activated protein kinase activity;ATP binding;binding;catalytic activity;cation binding;chromatin binding;histone kinase activity;histone serine kinase activity;ion binding;kinase activity;metal ion binding;nucleotide binding;phosphotra…	AMP-activated protein kinase complex;apical plasma membrane;cell part;cytoplasm;intracellular membrane-bounded organelle;intracellular organelle;intracellular part;macromolecular complex;membrane part;membrane-bounded organelle;nucleus;organelle;plasma membrane part;protein complex	Adipocytokine signaling pathway;Hypertrophic cardiomyopathy (HCM);Insulin signaling pathway;mTOR signaling pathway;Regulation of autophagy	Pkinase	ACTGAAA,MIR-30A-3P,MIR-30E-3P;BIOCARTA_CHREBP2_PATHWAY;BIOCARTA_LEPTIN_PATHWAY;BIOPOLYMER_METABOLIC_PROCESS;BIOPOLYMER_MODIFICATION;BROWNE_HCMV_INFECTION_48HR_DN;CAATGCA,MIR-33;CELLULAR_MACROMOLECULE_METABOLIC_PROCESS;CELLULAR_PROTEIN_METABOLIC_PROCESS;chr5p12;CUI_TCF21_TARGETS_2_DN;DE_YY1_TARGETS_DN;DEBIASI_APOPTOSIS_BY_REOVIRUS_INFECTION_UP;FARMER_BREAST_CANCER_APOCRINE_VS_BASAL;FARMER_BREAST_C…	ATP-binding;Autophagy;Biologicalrhythms;Cholesterolbiosynthesis;Cholesterolmetabolism;Chromatinregulator;Completeproteome;Cytoplasm;Fattyacidbiosynthesis;Fattyacidmetabolism;Kinase;Lipidbiosynthesis;Lipidmetabolism;Magnesium;Metal-binding;Nucleotide-binding;Nucleus;Phosphoprotein;Referenceproteome;Serine/threonine-proteinkinase;Steroidbiosynthesis;Steroidmetabolism;Sterolbiosynthesis;Sterolmetabo…	1.99e-133	18157000000	648470000	51.5	51.5	40.8	63.928	1	26	26	21
6692	Q91VW3	Sh3bgrl3	Sh3bgrl3	SH3 domain-binding glutamic acid-rich-like protein 3	-0.104855	0.296555	0.472858		0.000658	0.016343	+	0.641526	1.2543	0.451425	-2.34725	-0.076267	0.965466	0.892594	-1.78179				biological regulation;cell redox homeostasis;cellular homeostasis;cellular process;homeostatic process;regulation of biological process;regulation of biological quality;regulation of cellular process	catalytic activity;disulfide oxidoreductase activity;electron carrier activity;oxidoreductase activity;oxidoreductase activity, acting on a sulfur group of donors;protein disulfide oxidoreductase activity	cell part;cytoplasm;intracellular membrane-bounded organelle;intracellular organelle;intracellular part;membrane-bounded organelle;nucleus;organelle		SH3BGR	AACATTC,MIR-409-3P;AACTTT_UNKNOWN;ACATTCC,MIR-1,MIR-206;AMIT_EGF_RESPONSE_480_HELA;CAGCTG_V$AP4_Q5;CHEN_METABOLIC_SYNDROM_NETWORK;CHICAS_RB1_TARGETS_CONFLUENT;chr1p34;FULCHER_INFLAMMATORY_RESPONSE_LECTIN_VS_LPS_UP;GCANCTGNY_V$MYOD_Q6;GNF2_CASP1;GNF2_CASP4;GNF2_FGR;GNF2_HCK;GNF2_ICAM3;GNF2_ITGB2;GNF2_MYD88;GNF2_PECAM1;GNF2_S100A4;GNF2_TNFRSF1B;GRAESSMANN_APOPTOSIS_BY_DOXORUBICIN_UP;GRAESSMANN_RESP…	3D-structure;Acetylation;Completeproteome;Cytoplasm;Directproteinsequencing;Nucleus;Referenceproteome	1.48e-222	171760000000	42939000000	96.8	96.8	96.8	10.477	2	11	11	11
3809	Q08619	Ifi205b	Ifi205b	Interferon-activable protein 205-B	1.63933	0.007835	0.046701	+	0.000659	0.016343	+	0.462719	0.359527	-0.737476	-0.08477	-0.551319	-0.168893	0.047461	0.672751				biological regulation;biosynthetic process;cellular biosynthetic process;cellular macromolecule biosynthetic process;cellular macromolecule metabolic process;cellular metabolic process;cellular nitrogen compound metabolic process;cellular process;macromolecule biosynthetic process;macromolecule metabolic process;metabolic process;nitrogen compound metabolic process;nucleic acid metabolic process;…		cell part;intracellular membrane-bounded organelle;intracellular organelle;intracellular part;membrane-bounded organelle;nucleus;organelle		HIN;PYRIN		3D-structure;Completeproteome;Nucleus;Referenceproteome;Repeat;Transcription;Transcriptionregulation	4.91e-190	7458300000	355160000	49.4	12.5	0	46.977	1	17	5	0
5586	Q8BMA6;A2AAN2	Srp68	Srp68	Signal recognition particle subunit SRP68;Signal recognition particle 68 kDa protein	0.065172	0.399457	0.576805		0.000667	0.016427	+	1.05664	0.278851	-1.23124	-0.104254	0.727656	0.399023	-0.170981	-0.955698				cotranslational protein targeting to membrane;establishment of localization;establishment of localization in cell;establishment of protein localization;establishment of protein localization in endoplasmic reticulum;establishment of protein localization to organelle;intracellular protein transport;intracellular transport;protein targeting;protein targeting to ER;protein targeting to membrane;prote…	7S RNA binding;binding;endoplasmic reticulum signal peptide binding;nucleic acid binding;peptide binding;ribonucleoprotein binding;RNA binding;signal recognition particle binding;signal sequence binding	cell part;cytoplasmic part;intracellular non-membrane-bounded organelle;intracellular organelle;intracellular organelle part;intracellular part;macromolecular complex;non-membrane-bounded organelle;nuclear part;nucleolus;organelle;organelle part;ribonucleoprotein complex;signal recognition particle;signal recognition particle, endoplasmic reticulum targeting	Protein export		BENPORATH_MYC_MAX_TARGETS;chr17q25;CREIGHTON_ENDOCRINE_THERAPY_RESISTANCE_2;CYTOPLASM;CYTOPLASMIC_PART;DANG_BOUND_BY_MYC;ENDOPLASMIC_RETICULUM;GGGCGGR_V$SP1_Q6;GSE11864_UNTREATED_VS_CSF1_IFNG_IN_MAC_DN;GSE11864_UNTREATED_VS_CSF1_IFNG_PAM3CYS_IN_MAC_DN;GSE12366_GC_BCELL_VS_PLASMA_CELL_DN;GSE13229_IMM_VS_MATURE_NKCELL_DN;GSE14350_IL2RB_KO_VS_WT_TEFF_DN;GSE1448_CTRL_VS_ANTI_VBETA5_DP_THYMOCYTE_UP;GS…	Acetylation;Completeproteome;Cytoplasm;Nucleus;Phosphoprotein;Referenceproteome;Ribonucleoprotein;RNA-binding;Signalrecognitionparticle	0	19533000000	558080000	56.5	56.5	56.5	70.573	2	31	31	31
4567	Q61398;D3YUE2	Pcolce	Pcolce	Procollagen C-endopeptidase enhancer 1	0.564432	0.009722	0.053305		0.000672	0.016436	+	-0.75479	1.33779	-0.985412	0.402409	-0.720769	0.265099	-0.82147	1.27714	+	Core matrisome	ECM Glycoproteins	macromolecule metabolic process;metabolic process;primary metabolic process;protein metabolic process;proteolysis	binding;carbohydrate binding;collagen binding;enzyme activator activity;enzyme regulator activity;glycosaminoglycan binding;heparin binding;pattern binding;peptidase activator activity;peptidase regulator activity;polysaccharide binding;protein binding	extracellular matrix;extracellular membrane-bounded organelle;extracellular organelle;extracellular region;extracellular region part;extracellular space;extracellular vesicular exosome;membrane-bounded organelle;membrane-bounded vesicle;organelle;vesicle		CUB;NTR	ACEVEDO_LIVER_CANCER_DN;ACEVEDO_NORMAL_TISSUE_ADJACENT_TO_LIVER_TUMOR_DN;ANASTASSIOU_CANCER_MESENCHYMAL_TRANSITION_SIGNATURE;ATGTTTC,MIR-494;BANDRES_RESPONSE_TO_CARMUSTIN_MGMT_48HR_DN;BERENJENO_TRANSFORMED_BY_RHOA_DN;BOQUEST_STEM_CELL_UP;BRUINS_UVC_RESPONSE_LATE;BRUINS_UVC_RESPONSE_VIA_TP53_GROUP_A;CHEN_METABOLIC_SYNDROM_NETWORK;CHIARADONNA_NEOPLASTIC_TRANSFORMATION_KRAS_DN;CHICAS_RB1_TARGETS_CON…	Completeproteome;Directproteinsequencing;Disulfidebond;Glycoprotein;Phosphoprotein;Referenceproteome;Repeat;Secreted;Signal	3.79e-97	8195300000	409770000	48.7	48.7	48.7	50.167	5	16	16	16
6019	Q8CG70	Leprel2	Leprel2	Prolyl 3-hydroxylase 3	1.70582	0.028036	0.102362		0.000694	0.016843	+	-0.025558	1.02632	-1.55378	0.553018	-1.48471	-0.821549	1.13408	1.17218	+	Matrisome-associated	ECM Regulators	biological regulation;negative regulation of biological process;negative regulation of cell proliferation;negative regulation of cellular process;regulation of biological process;regulation of cell proliferation;regulation of cellular process	binding;carboxylic acid binding;catalytic activity;cation binding;dioxygenase activity;ion binding;iron ion binding;L-ascorbic acid binding;metal ion binding;oxidoreductase activity;oxidoreductase activity, acting on paired donors, with incorporation or reduction of molecular oxygen;oxidoreductase activity, acting on paired donors, with incorporation or reduction of molecular oxygen, 2-oxoglutara…	cell part;cytoplasmic part;endoplasmic reticulum;intracellular membrane-bounded organelle;intracellular organelle;intracellular part;membrane-bounded organelle;organelle		2OG-FeII_Oxy_3	BMI1_DN.V1_UP;BRCA1_DN.V1_UP;BROWNE_HCMV_INFECTION_18HR_DN;BRUINS_UVC_RESPONSE_LATE;CAGCTG_V$AP4_Q5;CHEN_METABOLIC_SYNDROM_NETWORK;chr12q13;DAVICIONI_MOLECULAR_ARMS_VS_ERMS_DN;DEBIASI_APOPTOSIS_BY_REOVIRUS_INFECTION_DN;DURCHDEWALD_SKIN_CARCINOGENESIS_UP;GCANCTGNY_V$MYOD_Q6;GSE13306_RA_VS_UNTREATED_TCONV_UP;GSE15930_NAIVE_VS_48H_IN_VITRO_STIM_IL12_CD8_TCELL_UP;GSE15930_STIM_VS_STIM_AND_IFNAB_24H_C…	Coiledcoil;Completeproteome;Dioxygenase;Endoplasmicreticulum;Glycoprotein;Iron;Metal-binding;Oxidoreductase;Referenceproteome;Repeat;Signal;TPRrepeat;VitaminC	3.01e-70	3352600000	111750000	28.4	28.4	28.4	81.7	2	14	14	14
5048	Q6ZQ08;Q6ZQ08-4	Cnot1	Cnot1	CCR4-NOT transcription complex subunit 1	0.169301	0.216265	0.389102		0.000699	0.016852	+	0.380386	-0.529538	0.637768	-0.488617	0.312914	0.412456	1.13147	-1.85684				biological regulation;biosynthetic process;cell differentiation;cellular biosynthetic process;cellular developmental process;cellular macromolecule biosynthetic process;cellular macromolecule metabolic process;cellular metabolic process;cellular nitrogen compound metabolic process;cellular process;developmental process;gene silencing;gene silencing by RNA;macromolecule biosynthetic process;macrom…	binding;estrogen receptor binding;hormone receptor binding;nuclear hormone receptor binding;protein binding;receptor binding;retinoic acid receptor binding;steroid hormone receptor binding;transcription factor binding	CCR4-NOT complex;cell part;cytoplasmic mRNA processing body;cytoplasmic part;intracellular membrane-bounded organelle;intracellular non-membrane-bounded organelle;intracellular organelle;intracellular organelle part;intracellular part;macromolecular complex;membrane-bounded organelle;non-membrane-bounded organelle;nuclear part;nucleoplasm part;nucleus;organelle;organelle part;protein complex;ribo…	RNA degradation	DUF3819;Not1	CCCNNNNNNAAGWT_UNKNOWN;chr16q21;GATTGGY_V$NFY_Q6_01;GCCATNTTG_V$YY1_Q6;GCGSCMNTTT_UNKNOWN;GGGAGGRR_V$MAZ_Q6;GGGCGGR_V$SP1_Q6;GNF2_MLH1;GRAESSMANN_APOPTOSIS_BY_DOXORUBICIN_DN;GSE13493_DP_VS_CD8POS_THYMOCYTE_UP;GSE17974_0.5H_VS_72H_IL4_AND_ANTI_IL12_ACT_CD4_TCELL_DN;GSE17974_0H_VS_4H_IN_VITRO_ACT_CD4_TCELL_DN;GSE17974_1.5H_VS_72H_IL4_AND_ANTI_IL12_ACT_CD4_TCELL_DN;GSE17974_CTRL_VS_ACT_IL4_AND_ANTI_…	Alternativesplicing;Completeproteome;Cytoplasm;Developmentalprotein;Nucleus;Referenceproteome;Repressor;RNA-mediatedgenesilencing;Transcription;Transcriptionregulation;Translationregulation	0	22348000000	183180000	31.2	31.2	0.6	266.8	2	51	51	1
3191	P52633	Stat6	Stat6	Signal transducer and transcription activator 6	0.415893	0.028096	0.102524		0.000719	0.017225	+	0.177882	-1.11833	-0.358001	1.29845	0.337585	-0.368436	-0.131065	0.161916				anatomical structure morphogenesis;biological regulation;biosynthetic process;cell fate commitment;cell proliferation;cell surface receptor linked signaling pathway;cellular biosynthetic process;cellular developmental process;cellular macromolecule biosynthetic process;cellular macromolecule metabolic process;cellular metabolic process;cellular nitrogen compound metabolic process;cellular process…	binding;calcium ion binding;cation binding;core promoter binding;core promoter sequence-specific DNA binding;DNA binding;ion binding;metal ion binding;molecular transducer activity;nucleic acid binding;nucleic acid binding transcription factor activity;regulatory region DNA binding;regulatory region nucleic acid binding;RNA polymerase II core promoter sequence-specific DNA binding;RNA polymerase …	cell part;chromatin;chromosomal part;cytoplasm;intracellular organelle part;intracellular part;nuclear chromatin;nuclear chromosome part;nuclear part;organelle part	Jak-STAT signaling pathway;ko05152	SH2;STAT_alpha;STAT_bind;STAT_int	AAGCCAT,MIR-135A,MIR-135B;AMUNDSON_RESPONSE_TO_ARSENITE;BAE_BRCA1_TARGETS_UP;BENPORATH_MYC_TARGETS_WITH_EBOX;BIOCARTA_BIOPEPTIDES_PATHWAY;BIOCARTA_EGF_PATHWAY;BIOCARTA_IL10_PATHWAY;BIOCARTA_IL22BP_PATHWAY;BIOCARTA_IL4_PATHWAY;BIOCARTA_PDGF_PATHWAY;BLALOCK_ALZHEIMERS_DISEASE_UP;BRUINS_UVC_RESPONSE_LATE;BYSTRYKH_HEMATOPOIESIS_STEM_CELL_QTL_TRANS;CHANDRAN_METASTASIS_TOP50_DN;CHIARADONNA_NEOPLASTIC_T…	Activator;Completeproteome;Cytoplasm;DNA-binding;Nucleus;Phosphoprotein;Referenceproteome;SH2domain;Transcription;Transcriptionregulation	8.68e-137	12459000000	401910000	45.8	45.8	45.8	93.496	2	28	28	28
2922	P32067	Ssb	Ssb	Lupus La protein homolog	0.058284	0.517991	0.677196		0.000751	0.017766	+	1.70775	1.36152	-0.72963	-2.33964	1.42782	0.593811	-1.16736	-0.854279				cellular macromolecule metabolic process;cellular metabolic process;cellular nitrogen compound metabolic process;cellular process;macromolecule metabolic process;metabolic process;nitrogen compound metabolic process;nucleic acid metabolic process;nucleobase-containing compound metabolic process;primary metabolic process;RNA metabolic process;RNA processing	binding;nucleic acid binding;nucleotide binding;RNA binding	cell part;intracellular membrane-bounded organelle;intracellular organelle;intracellular part;macromolecular complex;membrane-bounded organelle;nucleus;organelle;ribonucleoprotein complex	Systemic lupus erythematosus	La;RRM_1;RRM_3	BENPORATH_ES_1;BENPORATH_MYC_MAX_TARGETS;BERENJENO_ROCK_SIGNALING_NOT_VIA_RHOA_DN;BHATTACHARYA_EMBRYONIC_STEM_CELL;BIOPOLYMER_METABOLIC_PROCESS;BIOPOLYMER_MODIFICATION;BLALOCK_ALZHEIMERS_DISEASE_DN;BRACHAT_RESPONSE_TO_CAMPTOTHECIN_DN;BRUINS_UVC_RESPONSE_EARLY_LATE;CAIRO_HEPATOBLASTOMA_CLASSES_UP;chr2q31;CTTTGTA,MIR-524;DANG_BOUND_BY_MYC;DIAZ_CHRONIC_MEYLOGENOUS_LEUKEMIA_UP;ENK_UV_RESPONSE_KERATIN…	Acetylation;Completeproteome;Nucleus;Phosphoprotein;Referenceproteome;RNA-binding	0	89586000000	4072100000	73	73	73	47.756	4	43	43	43
6512	Q8VCM7	Fgg	Fgg	Fibrinogen gamma chain	2.71759	4.8e-05	0.003387	+	0.000748	0.017766	+	-2.54569	-1.78006	0.485508	3.84024	-0.928139	-2.36506	0.346515	2.94668	+	Core matrisome	ECM Glycoproteins	biological regulation;cell activation;cellular component assembly;cellular component assembly at cellular level;cellular component organization;cellular component organization at cellular level;cellular component organization or biogenesis;cellular component organization or biogenesis at cellular level;cellular macromolecular complex assembly;cellular macromolecular complex subunit organization;c…	binding;cation binding;ion binding;metal ion binding	blood microparticle;cell cortex;cell part;cytoplasmic membrane-bounded vesicle;cytoplasmic part;cytoplasmic vesicle;external side of plasma membrane;extracellular region part;fibrinogen complex;intracellular membrane-bounded organelle;intracellular organelle;intracellular part;macromolecular complex;membrane part;membrane-bounded organelle;membrane-bounded vesicle;organelle;plasma membrane part;p…	Complement and coagulation cascades;Staphylococcus aureus infection	Fib_alpha;Fibrinogen_C	ABBUD_LIF_SIGNALING_1_UP;ALONSO_METASTASIS_EMT_UP;ALONSO_METASTASIS_UP;BIOCARTA_AMI_PATHWAY;BIOCARTA_EXTRINSIC_PATHWAY;BIOCARTA_FIBRINOLYSIS_PATHWAY;BIOCARTA_INTRINSIC_PATHWAY;BRUECKNER_TARGETS_OF_MIRLET7A3_UP;CAIRO_LIVER_DEVELOPMENT_DN;CAR_HPX;chr4q28;CREIGHTON_ENDOCRINE_THERAPY_RESISTANCE_4;DAUER_STAT3_TARGETS_UP;EGFR_UP.V1_UP;EXTRACELLULAR_REGION;EXTRACELLULAR_REGION_PART;EXTRACELLULAR_SPACE;F…	Bloodcoagulation;Calcium;Coiledcoil;Completeproteome;Disulfidebond;Glycoprotein;Hemostasis;Isopeptidebond;Metal-binding;Referenceproteome;Secreted;Signal	0	1023700000000	40948000000	88.1	88.1	88.1	49.391	1	53	53	53
8110	Q9JIA6;Q9R0N0	Galk1	Galk1	Galactokinase	0.047998	0.742364	0.841438		0.000779	0.018172	+	1.87182	-1.10289	-1.04836	0.279428	2.34347	-0.01844	-0.828165	-1.49686				alcohol metabolic process;alditol metabolic process;carbohydrate metabolic process;cellular carbohydrate metabolic process;cellular metabolic process;cellular process;galactitol metabolic process;galactose metabolic process;hexitol metabolic process;hexose metabolic process;metabolic process;monosaccharide metabolic process;polyol metabolic process;primary metabolic process;small molecule metabol…	adenyl nucleotide binding;adenyl ribonucleotide binding;ATP binding;binding;carbohydrate binding;carbohydrate kinase activity;catalytic activity;galactokinase activity;galactose binding;kinase activity;monosaccharide binding;nucleotide binding;phosphotransferase activity, alcohol group as acceptor;purine nucleotide binding;purine ribonucleoside triphosphate binding;purine ribonucleotide binding;r…	cell part;cytoplasm;intracellular part	Amino sugar and nucleotide sugar metabolism;Galactose metabolism	GalKase_gal_bdg;GHMP_kinases_C;GHMP_kinases_N	ADENYL_NUCLEOTIDE_BINDING;ADENYL_RIBONUCLEOTIDE_BINDING;ALCOHOL_METABOLIC_PROCESS;ALK_DN.V1_UP;ATP_BINDING;BONOME_OVARIAN_CANCER_SURVIVAL_SUBOPTIMAL_DEBULKING;BRUNO_HEMATOPOIESIS;BURTON_ADIPOGENESIS_PEAK_AT_24HR;CARBOHYDRATE_BINDING;CARBOHYDRATE_KINASE_ACTIVITY;CARBOHYDRATE_METABOLIC_PROCESS;CELL_FRACTION;CELLULAR_CARBOHYDRATE_METABOLIC_PROCESS;CHIARADONNA_NEOPLASTIC_TRANSFORMATION_CDC25_DN;chr17…	ATP-binding;Carbohydratemetabolism;Completeproteome;Galactosemetabolism;Kinase;Nucleotide-binding;Referenceproteome;Transferase	2.37e-182	23815000000	1488400000	59.7	59.7	59.7	42.295	2	22	22	22
3620	P84228	Hist1h3b	Hist1h3b	Histone H3.2	-0.730271	0.012891	0.063536		0.000776	0.018172	+	-2.84099	1.00253	1.10436	0.734108	-3.46504	0.531663	1.08503	1.84835				biological regulation;cellular component assembly;cellular component assembly at cellular level;cellular component organization;cellular component organization at cellular level;cellular component organization or biogenesis;cellular component organization or biogenesis at cellular level;cellular macromolecular complex assembly;cellular macromolecular complex subunit organization;cellular process;…	binding;DNA binding;nucleic acid binding	cell part;chromosomal part;intracellular organelle part;intracellular part;macromolecular complex;nuclear part;nucleoplasm;nucleosome;organelle part;protein-DNA complex	Systemic lupus erythematosus	Histone	ATM_DN.V1_DN;BENPORATH_EED_TARGETS;chr6p22;CYCLIN_D1_UP.V1_UP;GAL_LEUKEMIC_STEM_CELL_DN;GSE15659_TREG_VS_TCONV_UP;GSE3982_BASOPHIL_VS_CENT_MEMORY_CD4_TCELL_UP;GSE3982_BASOPHIL_VS_NKCELL_UP;GSE3982_DC_VS_BASOPHIL_DN;GSE3982_DC_VS_NEUTROPHIL_DN;GSE3982_MAST_CELL_VS_NEUTROPHIL_DN;GSE3982_NEUTROPHIL_VS_CENT_MEMORY_CD4_TCELL_UP;GSE3982_NEUTROPHIL_VS_NKCELL_UP;HELLER_HDAC_TARGETS_SILENCED_BY_METHYLATIO…	Acetylation;Chromosome;Citrullination;Completeproteome;DNA-binding;Methylation;Nucleosomecore;Nucleus;Phosphoprotein;Referenceproteome;Ublconjugation	0	3858000000000	964500000000	87.5	87.5	27.2	15.388	1	32	32	3
7438	Q9CYD3	Crtap	Crtap	Cartilage-associated protein	3.38904	2.4e-05	0.002836	+	0.000812	0.018472	+	-0.003345	2.14881	0.090858	-2.23632	-0.540151	2.57486	-1.32109	-0.713626				cellular macromolecule metabolic process;cellular metabolic process;cellular process;cellular protein metabolic process;gamete generation;macromolecule metabolic process;macromolecule modification;male gamete generation;metabolic process;multicellular organismal process;multicellular organismal reproductive process;peptidyl-amino acid modification;peptidyl-proline hydroxylation;peptidyl-proline h…		cell part;cytoplasmic part;endoplasmic reticulum;extracellular matrix;extracellular region part;intracellular membrane-bounded organelle;intracellular organelle;intracellular part;membrane-bounded organelle;organelle;proteinaceous extracellular matrix			AMUNDSON_POOR_SURVIVAL_AFTER_GAMMA_RADIATION_2G;ATACCTC,MIR-202;BHATI_G2M_ARREST_BY_2METHOXYESTRADIOL_DN;BONOME_OVARIAN_CANCER_SURVIVAL_SUBOPTIMAL_DEBULKING;BOUDOUKHA_BOUND_BY_IGF2BP2;BRUINS_UVC_RESPONSE_LATE;CHANG_CORE_SERUM_RESPONSE_DN;CHARAFE_BREAST_CANCER_LUMINAL_VS_MESENCHYMAL_DN;CHIARADONNA_NEOPLASTIC_TRANSFORMATION_KRAS_CDC25_DN;CHIARADONNA_NEOPLASTIC_TRANSFORMATION_KRAS_DN;chr3p22;COLDREN…	Completeproteome;Extracellularmatrix;Glycoprotein;Hydroxylation;Referenceproteome;Secreted;Signal	6.28e-119	22887000000	995110000	46.2	46.2	42.5	46.169	1	17	17	16
6528	Q8VCX5;Q8VCX5-3;Q8VCX5-2	Micu1	Micu1	Calcium uptake protein 1, mitochondrial	0.749473	0.027731	0.101537		0.000849	0.018472	+	-0.027422	2.40628	-1.10736	-1.27151	-0.030027	1.69992	0.696355	-2.36625				biological regulation;calcium ion homeostasis;calcium ion import;calcium ion transmembrane transport;calcium ion transport;cation homeostasis;cation transport;cellular calcium ion homeostasis;cellular cation homeostasis;cellular chemical homeostasis;cellular divalent inorganic cation homeostasis;cellular homeostasis;cellular ion homeostasis;cellular metal ion homeostasis;cellular process;chemical…	binding;calcium ion binding;cation binding;ion binding;metal ion binding	calcium channel complex;cation channel complex;cell part;cytoplasmic part;integral to membrane;integral to mitochondrial membrane;integral to organelle membrane;intracellular organelle part;intracellular part;intrinsic to membrane;intrinsic to organelle membrane;ion channel complex;macromolecular complex;membrane;membrane part;mitochondrial inner membrane;mitochondrial membrane;mitochondrial memb…		EF_hand_3	ACEVEDO_LIVER_CANCER_DN;ACEVEDO_NORMAL_TISSUE_ADJACENT_TO_LIVER_TUMOR_DN;AKT_UP.V1_UP;AKT_UP_MTOR_DN.V1_UP;BLALOCK_ALZHEIMERS_DISEASE_DN;BROWNE_HCMV_INFECTION_4HR_DN;CACGTG_V$MYC_Q2;CAIRO_HEPATOBLASTOMA_CLASSES_DN;chr10q22;CUI_TCF21_TARGETS_2_DN;DEFENSE_RESPONSE;DIAZ_CHRONIC_MEYLOGENOUS_LEUKEMIA_UP;DOUGLAS_BMI1_TARGETS_DN;ESC_V6.5_UP_LATE.V1_UP;GARY_CD5_TARGETS_UP;GCM_MLL;GSE11864_CSF1_IFNG_VS_CS…	Alternativesplicing;Calcium;Calciumtransport;Completeproteome;Iontransport;Membrane;Metal-binding;Mitochondrion;Mitochondrioninnermembrane;Referenceproteome;Repeat;Transitpeptide;Transmembrane;Transmembranehelix;Transport	3.38e-212	12474000000	461990000	46.5	46.5	46.5	54.352	5	19	19	19
7558	Q9D1D4	Tmed10	Tmed10	Transmembrane emp24 domain-containing protein 10	0.582852	0.009435	0.052444		0.000811	0.018472	+	2.09877	3.02503	-0.564005	-4.5598	2.3139	2.90995	-2.35504	-2.86881				amyloid precursor protein catabolic process;amyloid precursor protein metabolic process;anatomical structure development;beta-amyloid formation;beta-amyloid metabolic process;catabolic process;cellular component assembly;cellular component organization;cellular component organization at cellular level;cellular component organization or biogenesis;cellular component organization or biogenesis at c…		cell part;cis-Golgi network;clathrin-coated vesicle;coated vesicle;COPI-coated vesicle;cytoplasmic membrane-bounded vesicle;cytoplasmic part;cytoplasmic vesicle;cytoplasmic vesicle membrane;cytoplasmic vesicle part;endoplasmic reticulum membrane;endoplasmic reticulum part;endoplasmic reticulum-Golgi intermediate compartment membrane;gamma-secretase complex;Golgi apparatus part;Golgi-associated ve…		EMP24_GP25L	ACEVEDO_LIVER_CANCER_UP;ACEVEDO_LIVER_TUMOR_VS_NORMAL_ADJACENT_TISSUE_UP;BAELDE_DIABETIC_NEPHROPATHY_DN;BENPORATH_MYC_MAX_TARGETS;BENPORATH_NANOG_TARGETS;CACGTG_V$MYC_Q2;CCAWYNNGAAR_UNKNOWN;CCTGCTG,MIR-214;CELL_FRACTION;CELLULAR_LOCALIZATION;chr14q24;CREIGHTON_AKT1_SIGNALING_VIA_MTOR_UP;CYTOPLASM;CYTOPLASMIC_MEMBRANE_BOUND_VESICLE;CYTOPLASMIC_PART;CYTOPLASMIC_VESICLE;CYTOPLASMIC_VESICLE_MEMBRANE;…	Alternativesplicing;Cellmembrane;Completeproteome;Cytoplasmicvesicle;Endoplasmicreticulum;ER-Golgitransport;Glycoprotein;Golgiapparatus;Membrane;Methylation;Proteintransport;Referenceproteome;Signal;Transmembrane;Transmembranehelix;Transport	4.49e-289	130730000000	13073000000	46.1	46.1	46.1	24.911	2	13	13	13
3213	P54116	Stom	Stom	Erythrocyte band 7 integral membrane protein	0.569931	0.011615	0.059433		0.000849	0.018472	+	-0.074933	1.07621	0.637877	-1.63915	0.434713	1.59994	0.757021	-2.79168				cellular component assembly;cellular component organization;cellular component organization or biogenesis;macromolecular complex assembly;macromolecular complex subunit organization;protein complex assembly;protein complex subunit organization;protein homooligomerization;protein oligomerization		cell part;cytoplasmic membrane-bounded vesicle;cytoplasmic part;cytoplasmic vesicle;cytoskeleton;extracellular membrane-bounded organelle;extracellular organelle;extracellular region part;extracellular vesicular exosome;integral to membrane;integral to plasma membrane;intracellular membrane-bounded organelle;intracellular non-membrane-bounded organelle;intracellular organelle;intracellular part;i…		Band_7	ALCALAY_AML_BY_NPM1_LOCALIZATION_DN;ALFANO_MYC_TARGETS;BENPORATH_MYC_MAX_TARGETS;BLALOCK_ALZHEIMERS_DISEASE_UP;BONOME_OVARIAN_CANCER_SURVIVAL_SUBOPTIMAL_DEBULKING;BOYLAN_MULTIPLE_MYELOMA_C_CLUSTER_UP;BOYLAN_MULTIPLE_MYELOMA_PCA3_DN;BROWN_MYELOID_CELL_DEVELOPMENT_UP;BYSTRYKH_HEMATOPOIESIS_STEM_CELL_QTL_TRANS;CASORELLI_ACUTE_PROMYELOCYTIC_LEUKEMIA_DN;CELLULAR_COMPONENT_ASSEMBLY;chr9q34;COULOUARN_TE…	3D-structure;Cellmembrane;Completeproteome;Lipoprotein;Membrane;Palmitate;Phosphoprotein;Referenceproteome	0	75235000000	5015700000	70.4	70.4	70.4	31.375	1	19	19	19
3019	P42227;P42227-2;P42227-3;B7ZC18	Stat3	Stat3	Signal transducer and activator of transcription 3;transcription 3	0.216528	0.011325	0.058344		0.000845	0.018472	+	0.455917	-0.396442	-0.112743	0.053269	0.675476	-0.162036	0.249933	-0.763373				acute inflammatory response;acute-phase response;astrocyte differentiation;behavior;biological regulation;carbohydrate homeostasis;cell differentiation;cell proliferation;cell surface receptor linked signaling pathway;cellular developmental process;cellular metabolic process;cellular process;cellular response to chemical stimulus;cellular response to cytokine stimulus;cellular response to interle…	binding;calcium ion binding;cation binding;DNA binding;ion binding;ligand-dependent nuclear receptor activity;metal ion binding;molecular transducer activity;nucleic acid binding;nucleic acid binding transcription factor activity;protein binding;receptor activity;regulatory region DNA binding;regulatory region nucleic acid binding;sequence-specific DNA binding;sequence-specific DNA binding RNA po…	cell part;cytoplasm;cytoplasmic part;cytosol;intracellular membrane-bounded organelle;intracellular organelle;intracellular part;membrane;membrane-bounded organelle;nucleus;organelle;plasma membrane	Acute myeloid leukemia;Adipocytokine signaling pathway;Chemokine signaling pathway;Hepatitis C;Jak-STAT signaling pathway;ko05152;Measles;Pancreatic cancer;Pathways in cancer;Toxoplasmosis	SH2;STAT_alpha;STAT_bind;STAT_int	AACTTT_UNKNOWN;ABBUD_LIF_SIGNALING_1_UP;ACOSTA_PROLIFERATION_INDEPENDENT_MYC_TARGETS_DN;AGGGCAG,MIR-18A;ANATOMICAL_STRUCTURE_DEVELOPMENT;ATAAGCT,MIR-21;ATAGGAA,MIR-202;BENPORATH_NANOG_TARGETS;BENPORATH_NOS_TARGETS;BENPORATH_OCT4_TARGETS;BENPORATH_SOX2_TARGETS;BERENJENO_TRANSFORMED_BY_RHOA_DN;BIOCARTA_BIOPEPTIDES_PATHWAY;BIOCARTA_EGF_PATHWAY;BIOCARTA_ERK_PATHWAY;BIOCARTA_HER2_PATHWAY;BIOCARTA_IL10…	3D-structure;Activator;Acutephase;Alternativesplicing;Completeproteome;Cytoplasm;Directproteinsequencing;DNA-binding;Nucleus;Phosphoprotein;Referenceproteome;SH2domain;Transcription;Transcriptionregulation	0	63178000000	1620000000	68.6	68.6	68.6	88.053	4	41	41	41
7153	Q9CPQ1	Cox6c	Cox6c	Cytochrome c oxidase subunit 6C	-0.058449	0.760916	0.853856		0.000836	0.018472	+	1.31065	3.20341	-1.25139	-3.26267	0.828543	2.66385	-1.4527	-2.0397					catalytic activity;cation transmembrane transporter activity;cytochrome-c oxidase activity;heme-copper terminal oxidase activity;hydrogen ion transmembrane transporter activity;inorganic cation transmembrane transporter activity;ion transmembrane transporter activity;monovalent inorganic cation transmembrane transporter activity;oxidoreductase activity;oxidoreductase activity, acting on a heme gr…	cell part;cytoplasmic part;integral to membrane;intracellular organelle part;intracellular part;intrinsic to membrane;membrane;membrane part;mitochondrial inner membrane;mitochondrial membrane;mitochondrial part;organelle inner membrane;organelle membrane;organelle part	Alzheimer's disease;Cardiac muscle contraction;Huntington's disease;Oxidative phosphorylation;Parkinson's disease	COX6C	BLALOCK_ALZHEIMERS_DISEASE_DN;chr8q22;CREIGHTON_ENDOCRINE_THERAPY_RESISTANCE_4;GOLDRATH_HOMEOSTATIC_PROLIFERATION;GRESHOCK_CANCER_COPY_NUMBER_UP;GSE10239_NAIVE_VS_MEMORY_CD8_TCELL_DN;GSE13229_MATURE_VS_INTMATURE_NKCELL_DN;GSE13493_DP_VS_CD4INTCD8POS_THYMOCYTE_DN;GSE1460_CORD_VS_ADULT_BLOOD_NAIVE_CD4_TCELL_UP;GSE17721_CPG_VS_GARDIQUIMOD_8H_BMDM_UP;GSE17721_LPS_VS_PAM3CSK4_2H_BMDM_DN;GSE17721_LPS_V…	Acetylation;Completeproteome;Directproteinsequencing;Membrane;Mitochondrion;Mitochondrioninnermembrane;Referenceproteome;Transmembrane;Transmembranehelix	2.21e-197	198090000000	39617000000	88.2	88.2	88.2	8.4689	2	11	11	11
3725	Q01149	Col1a2	Col1a2	Collagen alpha-2(I) chain	-0.684837	0.077067	0.19915		0.000816	0.018472	+	-3.34887	-1.61955	0.44613	4.52229	-3.40884	-4.83706	0.842285	7.40361	+	Core matrisome	Collagens	anatomical structure development;anatomical structure morphogenesis;biological regulation;blood vessel development;cell surface receptor linked signaling pathway;cellular component assembly;cellular component organization;cellular component organization at cellular level;cellular component organization or biogenesis;cellular component organization or biogenesis at cellular level;cellular process;…	binding;cation binding;extracellular matrix structural constituent;ion binding;metal ion binding;structural molecule activity	collagen;collagen type I;extracellular matrix part;extracellular membrane-bounded organelle;extracellular organelle;extracellular region part;extracellular space;extracellular vesicular exosome;fibrillar collagen;membrane-bounded organelle;membrane-bounded vesicle;organelle;vesicle	Amoebiasis;ECM-receptor interaction;Focal adhesion;Protein digestion and absorption	COLFI;Collagen	AAAYRNCTG_UNKNOWN;AACTTT_UNKNOWN;ACEVEDO_LIVER_CANCER_UP;ACEVEDO_LIVER_CANCER_WITH_H3K27ME3_UP;ACTACCT,MIR-196A,MIR-196B;ANASTASSIOU_CANCER_MESENCHYMAL_TRANSITION_SIGNATURE;ANATOMICAL_STRUCTURE_DEVELOPMENT;BERENJENO_TRANSFORMED_BY_RHOA_DN;BILANGES_SERUM_SENSITIVE_VIA_TSC2;BLALOCK_ALZHEIMERS_DISEASE_UP;BOQUEST_STEM_CELL_UP;BROWNE_HCMV_INFECTION_16HR_DN;BROWNE_HCMV_INFECTION_20HR_DN;BRUINS_UVC_RESP…	Calcium;Collagen;Completeproteome;Disulfidebond;Extracellularmatrix;Glycoprotein;Hydroxylation;Metal-binding;Pyrrolidonecarboxylicacid;Referenceproteome;Repeat;Secreted;Signal	0	256170000000	3767200000	81	81	81	129.56	2	156	155	155
1111	E9Q035	Gm20425	Gm20425	Protein Gm20425	1.42459	4.9e-05	0.003387	+	0.000805	0.018472	+	2.5105	0.244913	-1.29365	-1.46176	2.74216	0.466109	-2.50676	-0.701504				biological regulation;cation homeostasis;cation transport;cellular cation homeostasis;cellular chemical homeostasis;cellular homeostasis;cellular ion homeostasis;cellular iron ion homeostasis;cellular metal ion homeostasis;cellular process;cellular response to stimulus;chemical homeostasis;establishment of localization;homeostatic process;intracellular signal transduction;ion homeostasis;ion tran…	binding;cation binding;ferric iron binding;GTP binding;guanyl nucleotide binding;guanyl ribonucleotide binding;ion binding;iron ion binding;metal ion binding;nucleotide binding;purine nucleotide binding;purine ribonucleoside triphosphate binding;purine ribonucleotide binding;ribonucleotide binding;transition metal ion binding	cell part;extracellular region;intracellular		SRPRB;Transferrin		Completeproteome;GTP-binding;Nucleotide-binding;Referenceproteome	0	1148700000000	19469000000	61.8	61.8	17.7	107.8	2	82	82	17
3696	P97873	Loxl1	Loxl1	Lysyl oxidase homolog 1	0.775376	0.004753	0.034455	+	0.000828	0.018472	+	-3.48861	-0.129973	-0.130789	3.74938	-3.01735	-1.67344	-0.655858	5.34664	+	Matrisome-associated	ECM Regulators		binding;catalytic activity;cation binding;copper ion binding;ion binding;metal ion binding;oxidoreductase activity;oxidoreductase activity, acting on the CH-NH2 group of donors;oxidoreductase activity, acting on the CH-NH2 group of donors, oxygen as acceptor;transition metal ion binding	extracellular matrix;extracellular region part;extracellular space		Lysyl_oxidase	BAELDE_DIABETIC_NEPHROPATHY_DN;BANDRES_RESPONSE_TO_CARMUSTIN_MGMT_48HR_DN;BANDRES_RESPONSE_TO_CARMUSTIN_WITHOUT_MGMT_48HR_DN;BIOPOLYMER_METABOLIC_PROCESS;BIOPOLYMER_MODIFICATION;BROWNE_HCMV_INFECTION_18HR_DN;BRUINS_UVC_RESPONSE_LATE;BUYTAERT_PHOTODYNAMIC_THERAPY_STRESS_DN;CAGCTG_V$AP4_Q5;CELLULAR_MACROMOLECULE_METABOLIC_PROCESS;CELLULAR_PROTEIN_METABOLIC_PROCESS;CHARAFE_BREAST_CANCER_LUMINAL_VS_M…	Cleavageonpairofbasicresidues;Completeproteome;Copper;Disulfidebond;LTQ;Metal-binding;Oxidoreductase;Referenceproteome;Secreted;Signal;TPQ	0	112620000000	3753900000	53.5	53.5	51.9	66.506	1	37	37	35
7794	Q9DAS9	Gng12	Gng12	Guanine nucleotide-binding protein G(I)/G(S)/G(O) subunit gamma-12	-0.743041	0.001052	0.014443	+	0.000838	0.018472	+	0.565017	2.01325	0.123664	-2.70193	-0.642365	1.64722	0.944164	-1.94901				biological regulation;cell surface receptor linked signaling pathway;cellular process;cellular response to stimulus;G-protein coupled receptor protein signaling pathway;regulation of biological process;regulation of cellular process;response to stimulus;signal transduction	molecular transducer activity;signal transducer activity	cell part;extrinsic to internal side of plasma membrane;extrinsic to membrane;extrinsic to plasma membrane;heterotrimeric G-protein complex;intracellular part;macromolecular complex;membrane part;plasma membrane part;protein complex	Chemokine signaling pathway;MAPK signaling pathway;Regulation of actin cytoskeleton	G-gamma	ACTGTGA,MIR-27A,MIR-27B;ALONSO_METASTASIS_UP;AMUNDSON_POOR_SURVIVAL_AFTER_GAMMA_RADIATION_8G;BENPORATH_NANOG_TARGETS;BENPORATH_SUZ12_TARGETS;BILD_CTNNB1_ONCOGENIC_SIGNATURE;BLALOCK_ALZHEIMERS_DISEASE_UP;BOUDOUKHA_BOUND_BY_IGF2BP2;CAMP_UP.V1_DN;CHARAFE_BREAST_CANCER_LUMINAL_VS_BASAL_DN;CHARAFE_BREAST_CANCER_LUMINAL_VS_MESENCHYMAL_DN;CHEN_METABOLIC_SYNDROM_NETWORK;chr1p31;ESC_J1_UP_LATE.V1_UP;FEVR_…	Acetylation;Cellmembrane;Completeproteome;Lipoprotein;Membrane;Methylation;Phosphoprotein;Prenylation;Referenceproteome;Transducer	2.52e-252	83086000000	20771000000	76.4	76.4	76.4	7.9972	1	9	9	9
7407	Q9CXR1	Dhrs7	Dhrs7	Dehydrogenase/reductase SDR family member 7	-1.33567	0.00019	0.005926	+	0.000824	0.018472	+	1.57924	0.933974	-1.39084	-1.12237	2.52788	1.37556	-1.56748	-2.33596					catalytic activity;oxidoreductase activity			adh_short	ACEVEDO_LIVER_CANCER_DN;ACEVEDO_LIVER_CANCER_WITH_H3K27ME3_DN;ACEVEDO_NORMAL_TISSUE_ADJACENT_TO_LIVER_TUMOR_DN;BEIER_GLIOMA_STEM_CELL_DN;BERENJENO_TRANSFORMED_BY_RHOA_DN;BERENJENO_TRANSFORMED_BY_RHOA_FOREVER_UP;BOCHKIS_FOXA2_TARGETS;BOYAULT_LIVER_CANCER_SUBCLASS_G1_UP;CAIRO_LIVER_DEVELOPMENT_DN;CHIARADONNA_NEOPLASTIC_TRANSFORMATION_KRAS_DN;chr14q23;CREIGHTON_ENDOCRINE_THERAPY_RESISTANCE_1;DEURIG_…	Completeproteome;NAD;Oxidoreductase;Referenceproteome;Signal	7.48e-118	19509000000	1147600000	64.5	64.5	64.5	38.167	1	21	21	21
6155	Q8K0E8	Fgb	Fgb	Fibrinogen beta chain	3.28011	6.1e-05	0.0037	+	0.000859	0.01859	+	-2.93416	-1.57363	0.447206	4.06058	-1.20222	-1.97529	0.423227	2.75428	+	Core matrisome	ECM Glycoproteins	biological regulation;cell activation;cellular component assembly;cellular component assembly at cellular level;cellular component organization;cellular component organization at cellular level;cellular component organization or biogenesis;cellular component organization or biogenesis at cellular level;cellular macromolecular complex assembly;cellular macromolecular complex subunit organization;c…		blood microparticle;cell cortex;cell part;cytoplasmic membrane-bounded vesicle;cytoplasmic part;cytoplasmic vesicle;external side of plasma membrane;extracellular region part;fibrinogen complex;intracellular membrane-bounded organelle;intracellular organelle;intracellular part;macromolecular complex;membrane part;membrane-bounded organelle;membrane-bounded vesicle;organelle;plasma membrane part;p…	Complement and coagulation cascades	Fib_alpha;Fibrinogen_C	BARIS_THYROID_CANCER_DN;BHATI_G2M_ARREST_BY_2METHOXYESTRADIOL_DN;BIOCARTA_AMI_PATHWAY;BIOCARTA_EXTRINSIC_PATHWAY;BIOCARTA_FIBRINOLYSIS_PATHWAY;BIOCARTA_INTRINSIC_PATHWAY;BOCHKIS_FOXA2_TARGETS;BRUECKNER_TARGETS_OF_MIRLET7A3_UP;CAIRO_LIVER_DEVELOPMENT_DN;CAR_HPX;CAVARD_LIVER_CANCER_MALIGNANT_VS_BENIGN;CELL_FRACTION;chr4q28;CREIGHTON_ENDOCRINE_THERAPY_RESISTANCE_3;CTAWWWATA_V$RSRFC4_Q2;DAUER_STAT3_T…	Bloodcoagulation;Coiledcoil;Completeproteome;Disulfidebond;Glycoprotein;Hemostasis;Referenceproteome;Secreted;Signal	0	1241400000000	49657000000	78.8	78.8	74	54.752	1	56	56	47
2255	O55201;O55201-2	Supt5h	Supt5h	Transcription elongation factor SPT5	0.079198	0.669541	0.79254		0.000893	0.019212	+	-0.701672	0.713709	-0.629267	0.61723	-0.355529	0.959783	-0.194479	-0.409774				biological regulation;biosynthetic process;cellular biosynthetic process;cellular macromolecule metabolic process;cellular metabolic process;cellular nitrogen compound metabolic process;cellular process;macromolecule metabolic process;metabolic process;negative regulation of biological process;negative regulation of biosynthetic process;negative regulation of cellular biosynthetic process;negativ…	binding;chromatin binding	cell part;DSIF complex;intracellular organelle part;intracellular part;macromolecular complex;nuclear part;nucleoplasm part;organelle part;protein complex;transcription elongation factor complex		KOW;Spt5_N;Spt5-NGN	BARRIER_CANCER_RELAPSE_NORMAL_SAMPLE_DN;BENPORATH_ES_CORE_NINE_CORRELATED;BENPORATH_MYC_MAX_TARGETS;BIOPOLYMER_METABOLIC_PROCESS;CAGCTG_V$AP4_Q5;chr19q13;CYCLIN_D1_KE_.V1_UP;CYCLIN_D1_UP.V1_UP;DANG_BOUND_BY_MYC;ENZYME_BINDING;GSE12845_IGD_POS_BLOOD_VS_DARKZONE_GC_TONSIL_BCELL_DN;GSE12845_IGD_POS_BLOOD_VS_NAIVE_TONSIL_BCELL_DN;GSE13485_CTRL_VS_DAY21_YF17D_VACCINE_PBMC_UP;GSE13485_DAY1_VS_DAY21_YF1…	Activator;Alternativesplicing;Completeproteome;Methylation;Nucleus;Phosphoprotein;Referenceproteome;Repeat;Repressor;Transcription;Transcriptionregulation	0	37134000000	700640000	46	46	46	120.66	2	42	42	42
4757	Q6ZWY9;Q64478	Hist1h2bc;Hist1h2bh	Hist1h2bc;Hist1h2bh	Histone H2B type 1-C/E/G;Histone H2B type 1-H	-0.749803	0.003567	0.028917	+	0.000904	0.019329	+	-2.23844	1.18428	1.71493	-0.660779	-3.20274	1.06353	1.72167	0.417534				cellular component assembly;cellular component assembly at cellular level;cellular component organization;cellular component organization at cellular level;cellular component organization or biogenesis;cellular component organization or biogenesis at cellular level;cellular macromolecular complex assembly;cellular macromolecular complex subunit organization;cellular process;chromatin organization…	binding;DNA binding;nucleic acid binding	cell part;chromosomal part;intracellular membrane-bounded organelle;intracellular organelle;intracellular organelle part;intracellular part;macromolecular complex;membrane-bounded organelle;nucleosome;nucleus;organelle;organelle part;protein-DNA complex	Systemic lupus erythematosus	Histone	ACEVEDO_LIVER_CANCER_WITH_H3K27ME3_DN;AFFAR_YY1_TARGETS_UP;ALCALAY_AML_BY_NPM1_LOCALIZATION_UP;BENPORATH_CYCLING_GENES;BENPORATH_MYC_MAX_TARGETS;BONOME_OVARIAN_CANCER_SURVIVAL_SUBOPTIMAL_DEBULKING;BOUDOUKHA_BOUND_BY_IGF2BP2;BRUNO_HEMATOPOIESIS;BURTON_ADIPOGENESIS_5;CHIANG_LIVER_CANCER_SUBCLASS_UNANNOTATED_DN;CHIARADONNA_NEOPLASTIC_TRANSFORMATION_CDC25_DN;CHIARADONNA_NEOPLASTIC_TRANSFORMATION_KRAS…	Acetylation;Chromosome;Completeproteome;DNA-binding;Glycoprotein;Isopeptidebond;Methylation;Nucleosomecore;Nucleus;Phosphoprotein;Referenceproteome;Ublconjugation	0	4033000000000	576140000000	84.1	84.1	0	13.906	2	27	27	0
1180	E9Q317;D3Z2N9;D3YY73	Gm10094;Sap18	Gm10094;Sap18	Histone deacetylase complex subunit SAP18	-0.039671	0.805666	0.883826		0.000927	0.019567	+	-1.36628	1.08273	1.48938	-1.20584	-3.12273	1.38816	1.64846	0.08611							mRNA surveillance pathway;RNA transport	SAP18	ACEVEDO_LIVER_CANCER_DN;ACEVEDO_NORMAL_TISSUE_ADJACENT_TO_LIVER_TUMOR_DN;BENPORATH_MYC_MAX_TARGETS;BIOPOLYMER_METABOLIC_PROCESS;BLALOCK_ALZHEIMERS_DISEASE_DN;CHEOK_RESPONSE_TO_MERCAPTOPURINE_AND_HD_MTX_DN;chr13q12;DACOSTA_UV_RESPONSE_VIA_ERCC3_UP;DANG_BOUND_BY_MYC;DAZARD_RESPONSE_TO_UV_NHEK_UP;DAZARD_UV_RESPONSE_CLUSTER_G1;FAELT_B_CLL_WITH_VH_REARRANGEMENTS_UP;FAELT_B_CLL_WITH_VH3_21_DN;FLECHNER_…	Completeproteome;Referenceproteome	0	28190000000	2349100000	82.6	82.6	9.9	19.586	4	20	20	2
4501	Q61001	Lama5	Lama5	Laminin subunit alpha-5	-0.429878	0.066775	0.182287		0.000937	0.019567	+	-3.52187	-1.4515	0.700258	4.27311	-3.3489	-3.10059	1.28697	5.16253	+	Core matrisome	ECM Glycoproteins	ameboidal cell migration;anatomical structure development;anatomical structure formation involved in morphogenesis;anatomical structure morphogenesis;biological adhesion;biological regulation;branching involved in salivary gland morphogenesis;branching involved in ureteric bud morphogenesis;branching morphogenesis of a tube;cell adhesion;cell migration;cell morphogenesis;cell morphogenesis involv…	binding;integrin binding;protein binding;protein complex binding;receptor binding	extracellular matrix part;extracellular region part;extracellular space;laminin complex;laminin-1 complex;laminin-10 complex;macromolecular complex;protein complex	Amoebiasis;ECM-receptor interaction;Focal adhesion;Pathways in cancer;Small cell lung cancer;Toxoplasmosis	Laminin_B;Laminin_EGF;Laminin_G_2;Laminin_I;Laminin_II;Laminin_N	AGUIRRE_PANCREATIC_CANCER_COPY_NUMBER_UP;ARGGGTTAA_UNKNOWN;BROWN_MYELOID_CELL_DEVELOPMENT_DN;BROWNE_HCMV_INFECTION_18HR_UP;BROWNE_HCMV_INFECTION_48HR_UP;BRUINS_UVC_RESPONSE_VIA_TP53_GROUP_D;CAGCTG_V$AP4_Q5;CAGGTG_V$E12_Q6;CHENG_IMPRINTED_BY_ESTRADIOL;chr20q13;DEBIASI_APOPTOSIS_BY_REOVIRUS_INFECTION_DN;DITTMER_PTHLH_TARGETS_UP;GAUSSMANN_MLL_AF4_FUSION_TARGETS_A_DN;GCANCTGNY_V$MYOD_Q6;GGGAGGRR_V$MA…	3D-structure;Basementmembrane;Celladhesion;Coiledcoil;Completeproteome;Directproteinsequencing;Disulfidebond;Extracellularmatrix;Glycoprotein;LamininEGF-likedomain;Referenceproteome;Repeat;Secreted;Signal	0	2404300000000	15027000000	51.6	51.2	51.2	404.05	1	188	186	186
3402	P62267	Rps23	Rps23	40S ribosomal protein S23	0.517365	0.008117	0.047745	+	0.000935	0.019567	+	0.163822	0.489522	-0.369255	-0.284089	-0.02502	0.327825	-0.937422	0.634617				biosynthetic process;cellular biosynthetic process;cellular macromolecule biosynthetic process;cellular macromolecule metabolic process;cellular metabolic process;cellular process;cellular protein metabolic process;macromolecule biosynthetic process;macromolecule metabolic process;metabolic process;primary metabolic process;protein metabolic process;translation	structural constituent of ribosome;structural molecule activity	cell part;cytosolic small ribosomal subunit;intracellular organelle part;intracellular part;macromolecular complex;organelle part;ribonucleoprotein complex;small ribosomal subunit	Ribosome	Ribosomal_S12	BILANGES_SERUM_AND_RAPAMYCIN_SENSITIVE_GENES;BYSTRYKH_HEMATOPOIESIS_STEM_CELL_QTL_TRANS;CHNG_MULTIPLE_MYELOMA_HYPERPLOID_UP;chr5q14;CREIGHTON_ENDOCRINE_THERAPY_RESISTANCE_1;DANG_REGULATED_BY_MYC_DN;DAZARD_RESPONSE_TO_UV_NHEK_UP;DAZARD_UV_RESPONSE_CLUSTER_G1;FLECHNER_PBL_KIDNEY_TRANSPLANT_OK_VS_DONOR_UP;GCM_ACTG1;GCM_APEX1;GCM_NPM1;GCM_TPT1;GGGCGGR_V$SP1_Q6;GNF2_DAP3;GNF2_EIF3S6;GNF2_FBL;GNF2_HDAC…	Acetylation;Completeproteome;Referenceproteome;Ribonucleoprotein;Ribosomalprotein	1.57e-112	142290000000	23716000000	71.3	71.3	71.3	15.807	1	16	16	16
7845	Q9DBK7	Uba7	Uba7	MCG18845, isoform CRA_d	-1.0702	0.005576	0.037821	+	0.000923	0.019567	+	2.89421	-1.87335	NaN	-1.02087	4.59431	0.154453	-1.66437	-3.08439				catabolic process;cellular catabolic process;cellular macromolecule catabolic process;cellular macromolecule metabolic process;cellular metabolic process;cellular process;cellular protein metabolic process;ISG15-protein conjugation;macromolecule catabolic process;macromolecule metabolic process;macromolecule modification;metabolic process;modification-dependent macromolecule catabolic process;mod…	adenyl nucleotide binding;adenyl ribonucleotide binding;ATP binding;binding;catalytic activity;ISG15 activating enzyme activity;nucleotide binding;purine nucleotide binding;purine ribonucleoside triphosphate binding;purine ribonucleotide binding;ribonucleotide binding;small protein activating enzyme activity		Parkinson's disease;Ubiquitin mediated proteolysis	ThiF;UBA_e1_C;UBA_e1_thiolCys;UBACT	BROWNE_HCMV_INFECTION_48HR_DN;CAIRO_HEPATOBLASTOMA_CLASSES_DN;CHEN_METABOLIC_SYNDROM_NETWORK;CHNG_MULTIPLE_MYELOMA_HYPERPLOID_UP;chr3p21;EIF4E_DN;ESC_J1_UP_EARLY.V1_DN;FONTAINE_FOLLICULAR_THYROID_ADENOMA_UP;GOLDRATH_NAIVE_VS_EFF_CD8_TCELL_UP;GRAESSMANN_APOPTOSIS_BY_DOXORUBICIN_UP;GRAESSMANN_APOPTOSIS_BY_SERUM_DEPRIVATION_UP;GRAESSMANN_RESPONSE_TO_MC_AND_DOXORUBICIN_UP;GRAESSMANN_RESPONSE_TO_MC_AN…	Completeproteome;Referenceproteome	7.02e-165	9931100000	225710000	36.2	36.2	35.5	108.68	3	24	24	23
7347	Q9CSN1	Snw1	Snw1	SNW domain-containing protein 1	-0.320481	0.084919	0.211525		0.000965	0.020038	+	-1.12615	1.49998	1.28732	-1.66115	-1.94512	1.32564	1.25284	-0.633357				biological regulation;biosynthetic process;cell communication;cell differentiation;cellular biosynthetic process;cellular developmental process;cellular macromolecule biosynthetic process;cellular macromolecule metabolic process;cellular metabolic process;cellular nitrogen compound metabolic process;cellular process;cellular response to chemical stimulus;cellular response to external stimulus;cel…	binding;hormone receptor binding;nuclear hormone receptor binding;protein binding;protein binding transcription factor activity;receptor binding;retinoic acid receptor binding;SMAD binding;transcription coactivator activity;transcription cofactor activity;transcription corepressor activity;transcription factor binding;transcription factor binding transcription factor activity;vitamin D receptor b…	cell part;intracellular organelle part;intracellular part;macromolecular complex;nuclear matrix;nuclear part;organelle part;ribonucleoprotein complex;spliceosomal complex	Notch signaling pathway;Spliceosome	SKIP_SNW	AACTTT_UNKNOWN;ACTAYRNNNCCCR_UNKNOWN;BIOPOLYMER_METABOLIC_PROCESS;BYSTRYKH_HEMATOPOIESIS_STEM_CELL_QTL_TRANS;CAMP_UP.V1_UP;chr14q22;DACOSTA_UV_RESPONSE_VIA_ERCC3_DN;DIAZ_CHRONIC_MEYLOGENOUS_LEUKEMIA_UP;FAELT_B_CLL_WITH_VH3_21_DN;GNF2_DEK;GNF2_PPP6C;GSE13411_IGM_VS_SWITCHED_MEMORY_BCELL_DN;GSE13485_DAY1_VS_DAY3_YF17D_VACCINE_PBMC_DN;GSE17721_CPG_VS_GARDIQUIMOD_6H_BMDM_UP;GSE17721_LPS_VS_GARDIQUIMO…	Acetylation;Completeproteome;mRNAprocessing;mRNAsplicing;Nucleus;Phosphoprotein;Referenceproteome;Spliceosome;Transcription;Transcriptionregulation	0	55147000000	2205900000	66.6	66.6	66.6	61.475	1	39	39	39
7338	Q9CRD0;Q9CRD0-3;Q9CRD0-2	Ociad1	Ociad1	OCIA domain-containing protein 1	-0.025382	0.849584	0.909946		0.000985	0.020167	+	0.86774	2.32715	-3.2977	0.102808	1.22217	2.29096	-1.52515	-1.98798						cell part;cytoplasmic part;endosome;intracellular membrane-bounded organelle;intracellular organelle;intracellular part;membrane-bounded organelle;mitochondrion;organelle		OCIA	ACEVEDO_LIVER_TUMOR_VS_NORMAL_ADJACENT_TISSUE_DN;BENPORATH_MYC_MAX_TARGETS;CAMP_UP.V1_UP;CHESLER_BRAIN_QTL_CIS;chr4p11;DANG_BOUND_BY_MYC;FULCHER_INFLAMMATORY_RESPONSE_LECTIN_VS_LPS_DN;GCM_CHUK;GCM_CRKL;GCM_CSNK1A1;GCM_DLG1;GCM_ERBB2IP;GCM_GSPT1;GCM_MAP4K4;GCM_MLL;GCM_NF2;GCM_PTK2;GCM_RAB10;GCM_RAN;GSE13738_RESTING_VS_TCR_ACTIVATED_CD4_TCELL_UP;GSE17721_CTRL_VS_GARDIQUIMOD_2H_BMDM_UP;GSE17721_CTRL…	Acetylation;Alternativesplicing;Completeproteome;Endosome;Phosphoprotein;Referenceproteome	0	20166000000	1680500000	52.6	52.6	52.6	27.61	3	11	11	11
4633	Q62000	Ogn	Ogn	Mimecan	-0.08522	0.717686	0.825102		0.000989	0.020167	+	-2.20442	0.072801	1.29492	0.836691	-1.05033	0.133333	0.421615	0.495381	+	Core matrisome	Proteoglycans			extracellular matrix;extracellular region part;extracellular space;proteinaceous extracellular matrix		LRR_1	ACEVEDO_FGFR1_TARGETS_IN_PROSTATE_CANCER_MODEL_DN;AGCATTA,MIR-155;AKT_UP.V1_DN;AKT_UP_MTOR_DN.V1_DN;BERENJENO_TRANSFORMED_BY_RHOA_DN;BOQUEST_STEM_CELL_CULTURED_VS_FRESH_DN;BOQUEST_STEM_CELL_UP;BRUINS_UVC_RESPONSE_LATE;BURTON_ADIPOGENESIS_11;BURTON_ADIPOGENESIS_8;BURTON_ADIPOGENESIS_PEAK_AT_0HR;CAHOY_ASTROGLIAL;CHANDRAN_METASTASIS_DN;chr9q22;CTTTAAR_UNKNOWN;CYTOPLASM;CYTOPLASMIC_PART;DELACROIX_RAR…	Completeproteome;Disulfidebond;Extracellularmatrix;Glycoprotein;Growthfactor;Leucine-richrepeat;Referenceproteome;Repeat;Secreted;Signal	0	130060000000	9290200000	51.3	51.3	51.3	34.012	1	21	21	21
1645	F8VQ40	Lama1	Lama1	Laminin subunit alpha-1	2.73131	0.000627	0.011204	+	0.000981	0.020167	+	-3.21911	-2.50048	0.752027	4.96757	-0.363591	-2.07249	-0.4823	2.91838	+	Core matrisome	ECM Glycoproteins	anatomical structure morphogenesis;biological adhesion;biological regulation;blood vessel morphogenesis;branching involved in salivary gland morphogenesis;branching morphogenesis of a tube;cell adhesion;cell differentiation;cell projection organization;cell surface receptor linked signaling pathway;cellular component organization;cellular component organization at cellular level;cellular componen…	binding;extracellular matrix structural constituent;glycolipid binding;glycosphingolipid binding;lipid binding;sphingolipid binding;structural molecule activity	cell junction;cell-cell junction;extracellular matrix part;extracellular region part;extracellular space;laminin complex;laminin-1 complex;laminin-3 complex;macromolecular complex;protein complex	Amoebiasis;ECM-receptor interaction;Focal adhesion;Pathways in cancer;Small cell lung cancer;Toxoplasmosis	Laminin_B;Laminin_EGF;Laminin_G_1;Laminin_G_2;Laminin_I;Laminin_II;Laminin_N	ATACCTC,MIR-202;ATF2_S_UP.V1_DN;CATTGTYY_V$SOX9_B1;CELL_PROLIFERATION_GO_0008283;chr18p11;ESC_J1_UP_EARLY.V1_DN;ESC_J1_UP_LATE.V1_UP;ESC_V6.5_UP_EARLY.V1_DN;EXTRACELLULAR_MATRIX_STRUCTURAL_CONSTITUENT;FERREIRA_EWINGS_SARCOMA_UNSTABLE_VS_STABLE_UP;FRIDMAN_SENESCENCE_DN;GCTNWTTGK_UNKNOWN;GGGAGGRR_V$MAZ_Q6;GGGNNTTTCC_V$NFKB_Q6_01;GSE24634_TEFF_VS_TCONV_DAY7_IN_CULTURE_DN;GSE2826_WT_VS_BTK_KO_BCELL_U…	Completeproteome;Disulfidebond;LamininEGF-likedomain;Referenceproteome;Repeat	0	18146000000	128700000	24.7	24.5	0.7	338.14	1	60	58	1
3110	P49312;Q5EBP8;J3QK72;P49312-2	Hnrnpa1;Gm7729	Hnrnpa1;Gm7729	Heterogeneous nuclear ribonucleoprotein A1;Uncharacterized protein	0.283284	0.151969	0.307811		0.001035	0.020758	+	0.856727	0.772771	-0.978484	-0.651013	0.800475	0.131579	-1.33778	0.405726				alternative nuclear mRNA splicing, via spliceosome;cellular macromolecule metabolic process;cellular metabolic process;cellular nitrogen compound metabolic process;cellular process;establishment of localization;establishment of localization in cell;establishment of RNA localization;intracellular transport;macromolecule metabolic process;metabolic process;mRNA metabolic process;mRNA processing;mRN…	binding;DNA binding;nucleic acid binding;nucleotide binding;RNA binding;single-stranded DNA binding;structure-specific DNA binding	cell part;cytoplasm;intracellular membrane-bounded organelle;intracellular organelle;intracellular organelle part;intracellular part;macromolecular complex;membrane-bounded organelle;nuclear part;nucleoplasm;nucleus;organelle;organelle part;ribonucleoprotein complex;spliceosomal complex	Spliceosome	HnRNPA1;RRM_1	AAGCACA,MIR-218;AAGCCAT,MIR-135A,MIR-135B;AGUIRRE_PANCREATIC_CANCER_COPY_NUMBER_DN;BAELDE_DIABETIC_NEPHROPATHY_DN;BENPORATH_MYC_MAX_TARGETS;BENPORATH_MYC_TARGETS_WITH_EBOX;BENPORATH_NANOG_TARGETS;BENPORATH_SOX2_TARGETS;BILANGES_RAPAMYCIN_SENSITIVE_VIA_TSC1_AND_TSC2;BLALOCK_ALZHEIMERS_DISEASE_UP;BONCI_TARGETS_OF_MIR15A_AND_MIR16_1;BYSTRYKH_HEMATOPOIESIS_STEM_CELL_QTL_TRANS;CACGTG_V$MYC_Q2;CASORELL…	Acetylation;Alternativesplicing;Completeproteome;Cytoplasm;Directproteinsequencing;Isopeptidebond;Methylation;mRNAprocessing;mRNAsplicing;mRNAtransport;Nucleus;Phosphoprotein;Referenceproteome;Repeat;Ribonucleoprotein;RNA-binding;Spliceosome;Transport;Ublconjugation;Viralnucleoprotein;Virion	0	262050000000	14558000000	64.4	62.8	62.8	34.196	4	31	27	27
6030	Q8CGC6	Rbm28	Rbm28	RNA-binding protein 28	0.164147	0.493805	0.657556		0.001026	0.020758	+	-1.93626	0.74712	1.52943	-0.340284	-1.36542	1.07158	0.115276	0.178561				cellular macromolecule metabolic process;cellular metabolic process;cellular nitrogen compound metabolic process;cellular process;macromolecule metabolic process;metabolic process;mRNA metabolic process;mRNA processing;nitrogen compound metabolic process;nucleic acid metabolic process;nucleobase-containing compound metabolic process;primary metabolic process;RNA metabolic process;RNA processing;R…	binding;nucleic acid binding;nucleotide binding;RNA binding	cell part;cytoplasmic part;Golgi apparatus;intracellular membrane-bounded organelle;intracellular non-membrane-bounded organelle;intracellular organelle;intracellular organelle part;intracellular part;macromolecular complex;membrane-bounded organelle;non-membrane-bounded organelle;nuclear part;nucleolus;organelle;organelle part;ribonucleoprotein complex;spliceosomal complex	Ribosome biogenesis in eukaryotes	RRM_1	BOYAULT_LIVER_CANCER_SUBCLASS_G3_UP;chr7q32;DODD_NASOPHARYNGEAL_CARCINOMA_DN;GSE11864_UNTREATED_VS_CSF1_IFNG_IN_MAC_DN;GSE11864_UNTREATED_VS_CSF1_IFNG_PAM3CYS_IN_MAC_DN;GSE11864_UNTREATED_VS_CSF1_PAM3CYS_IN_MAC_DN;GSE12845_IGD_POS_BLOOD_VS_DARKZONE_GC_TONSIL_BCELL_DN;GSE13484_12H_UNSTIM_VS_YF17D_VACCINE_STIM_PBMC_DN;GSE14000_TRANSLATED_RNA_VS_MRNA_4H_LPS_DC_UP;GSE15324_NAIVE_VS_ACTIVATED_ELF4_KO_…	3D-structure;Acetylation;Completeproteome;mRNAprocessing;mRNAsplicing;Nucleus;Phosphoprotein;Referenceproteome;Repeat;RNA-binding;Spliceosome	7.06e-193	9513100000	279800000	32	32	32	84.213	2	20	20	20
721	D3YXK2	Safb	Safb	Scaffold attachment factor B1	-0.506462	0.025816	0.097407		0.001032	0.020758	+	-1.31433	1.35531	1.46019	-1.50117	-2.70031	1.17657	1.62899	-0.105251				biological regulation;biosynthetic process;cellular biosynthetic process;cellular macromolecule biosynthetic process;cellular macromolecule metabolic process;cellular metabolic process;cellular nitrogen compound metabolic process;cellular process;cellular response to stimulus;estrogen receptor signaling pathway;growth;hormone metabolic process;intracellular receptor mediated signaling pathway;mac…	binding;chromatin binding;core promoter binding;DNA binding;nucleic acid binding;nucleotide binding;regulatory region DNA binding;regulatory region nucleic acid binding;RNA binding;transcription regulatory region DNA binding	cell part;intracellular membrane-bounded organelle;intracellular organelle;intracellular part;membrane-bounded organelle;nucleus;organelle		SAP	BLALOCK_ALZHEIMERS_DISEASE_UP;CASORELLI_ACUTE_PROMYELOCYTIC_LEUKEMIA_DN;chr19p13;CHROMOSOME_ORGANIZATION_AND_BIOGENESIS;DNA_BINDING;DOUBLE_STRANDED_DNA_BINDING;ESTABLISHMENT_AND_OR_MAINTENANCE_OF_CHROMATIN_ARCHITECTURE;FAELT_B_CLL_WITH_VH3_21_UP;GCCATNTTG_V$YY1_Q6;GCGSCMNTTT_UNKNOWN;GCM_ING1;GCM_MLL;GCM_NF2;GCM_NUMA1;GGGCGGR_V$SP1_Q6;GSE13485_CTRL_VS_DAY3_YF17D_VACCINE_PBMC_UP;GSE1460_CD4_THYMOCY…	Acetylation;Coiledcoil;Completeproteome;DNA-binding;Isopeptidebond;Nucleus;Phosphoprotein;Referenceproteome;Repressor;RNA-binding;Transcription;Transcriptionregulation;Ublconjugation	0	48134000000	1337100000	50.8	50.8	37.7	105.1	1	58	58	39
8139	Q9JJI8	Rpl38	Rpl38	60S ribosomal protein L38	0.70967	0.010963	0.057512		0.001064	0.021219	+	1.04655	1.40598	-1.18152	-1.27102	0.022976	1.09883	-0.86365	-0.258157				90S preribosome assembly;anatomical structure development;anatomical structure morphogenesis;axial mesoderm development;biological regulation;biosynthetic process;cellular biosynthetic process;cellular component assembly;cellular component assembly at cellular level;cellular component organization;cellular component organization at cellular level;cellular component organization or biogenesis;cell…	structural constituent of ribosome;structural molecule activity	cell part;cytoplasmic part;cytosolic large ribosomal subunit;eukaryotic 80S initiation complex;intracellular organelle part;intracellular part;large ribosomal subunit;macromolecular complex;organelle part;ribonucleoprotein complex;translation initiation complex	Ribosome	Ribosomal_L38e	BIOSYNTHETIC_PROCESS;BLALOCK_ALZHEIMERS_DISEASE_DN;BLALOCK_ALZHEIMERS_DISEASE_INCIPIENT_DN;BLALOCK_ALZHEIMERS_DISEASE_UP;CASORELLI_APL_SECONDARY_VS_DE_NOVO_DN;CCANNAGRKGGC_UNKNOWN;CELLULAR_BIOSYNTHETIC_PROCESS;CELLULAR_MACROMOLECULE_METABOLIC_PROCESS;CELLULAR_PROTEIN_METABOLIC_PROCESS;CHICAS_RB1_TARGETS_LOW_SERUM;chr17q25;CHUANG_OXIDATIVE_STRESS_RESPONSE_UP;DAZARD_RESPONSE_TO_UV_NHEK_UP;DAZARD_UV…	Acetylation;Completeproteome;Referenceproteome;Ribonucleoprotein;Ribosomalprotein	6.64e-31	54255000000	18085000000	52.9	52.9	52.9	8.2038	1	6	6	6
4780	Q66K08	Cilp	Cilp	Cartilage intermediate layer protein 1	5.45422	0.00056	0.010571	+	0.001071	0.021246	+	-3.31195	-1.20514	-0.350368	4.86746	-0.086332	-0.44927	-0.475366	1.01097	+	Core matrisome	ECM Glycoproteins	biological regulation;negative regulation of biological process;negative regulation of cell communication;negative regulation of cellular process;negative regulation of insulin-like growth factor receptor signaling pathway;negative regulation of response to stimulus;negative regulation of signal transduction;negative regulation of signaling;regulation of biological process;regulation of cell comm…		extracellular matrix;extracellular region part;extracellular space;proteinaceous extracellular matrix		Mucin2_WxxW;TSP_1	BONOME_OVARIAN_CANCER_SURVIVAL_OPTIMAL_DEBULKING;BONOME_OVARIAN_CANCER_SURVIVAL_SUBOPTIMAL_DEBULKING;BOQUEST_STEM_CELL_CULTURED_VS_FRESH_UP;BOQUEST_STEM_CELL_UP;BRCA1_DN.V1_UP;CAGCTG_V$AP4_Q5;chr15q22;FARMER_BREAST_CANCER_BASAL_VS_LULMINAL;GAGACTG,MIR-452;GGGAGGRR_V$MAZ_Q6;GSE18148_CBFB_KO_VS_WT_TREG_UP;GSE26928_EFF_MEM_VS_CENTR_MEM_CD4_TCELL_DN;GSE27786_NEUTROPHIL_VS_MONO_MAC_UP;GSE29618_PRE_VS_…	Cleavageonpairofbasicresidues;Completeproteome;Disulfidebond;Extracellularmatrix;Glycoprotein;Immunoglobulindomain;Referenceproteome;Secreted;Signal	4.88e-150	11512000000	195130000	24.3	24.3	24.3	132.33	1	29	29	29
4318	Q5H8C4;Q5H8C4-2	Vps13a	Vps13a	Vacuolar protein sorting-associated protein 13A	-0.391996	0.08153	0.206455		0.001115	0.021995	+	0.657738	0.025818	-0.157743	-0.525813	0.7284	0.470623	0.479619	-1.67864				anatomical structure development;behavior;behavioral interaction between organisms;developmental process;establishment of localization;establishment of protein localization;locomotory behavior;multi-organism process;nervous system development;protein transport;response to stimulus;social behavior;system development;transport		cell part;cytoplasmic membrane-bounded vesicle;cytoplasmic part;cytoplasmic vesicle;dense core granule;intracellular membrane-bounded organelle;intracellular organelle;intracellular part;membrane-bounded organelle;membrane-bounded vesicle;organelle;stored secretory granule;vesicle		ATG_C;Chorein_N;DUF1162	BASAKI_YBX1_TARGETS_DN;CACGTG_V$MYC_Q2;CAGGTG_V$E12_Q6;chr9q21;CTTTGCA,MIR-527;CTTTGTA,MIR-524;CUI_TCF21_TARGETS_2_DN;DACOSTA_UV_RESPONSE_VIA_ERCC3_COMMON_DN;DACOSTA_UV_RESPONSE_VIA_ERCC3_DN;DAZARD_RESPONSE_TO_UV_NHEK_DN;FLECHNER_BIOPSY_KIDNEY_TRANSPLANT_OK_VS_DONOR_UP;FLECHNER_BIOPSY_KIDNEY_TRANSPLANT_REJECTED_VS_OK_DN;FORTSCHEGGER_PHF8_TARGETS_DN;GABRIELY_MIR21_TARGETS;GSE11864_CSF1_VS_CSF1_IFN…	Alternativesplicing;Completeproteome;Phosphoprotein;Proteintransport;Referenceproteome;Repeat;TPRrepeat;Transport	1.97e-170	6316500000	41831000	13.6	13.6	13.6	359.4	2	26	26	26
2666	P14733	Lmnb1	Lmnb1	Lamin-B1	-0.281559	0.225331	0.398334		0.001125	0.022063	+	-2.08579	0.542426	2.0172	-0.47383	-2.79667	0.157124	1.93262	0.706927				biological regulation;positive regulation of biological process;positive regulation of catalytic activity;positive regulation of cell communication;positive regulation of cell cycle;positive regulation of cellular process;positive regulation of cyclin-dependent protein kinase activity;positive regulation of cyclin-dependent protein kinase activity involved in G2/M;positive regulation of intracell…	binding;enzyme binding;JUN kinase binding;kinase binding;protein binding;protein kinase binding;structural molecule activity	cell part;cytoskeletal part;envelope;intermediate filament;intracellular organelle part;intracellular part;lamin filament;macromolecular complex;membrane;nuclear envelope;nuclear inner membrane;nuclear membrane;nuclear part;nucleoplasm;organelle envelope;organelle inner membrane;organelle membrane;organelle part;protein complex		Filament;LTD	AAGCACA,MIR-218;ABRAMSON_INTERACT_WITH_AIRE;ACTGAAA,MIR-30A-3P,MIR-30E-3P;BENPORATH_CYCLING_GENES;BIDUS_METASTASIS_UP;BIOCARTA_CASPASE_PATHWAY;BIOCARTA_FAS_PATHWAY;BIOCARTA_HIVNEF_PATHWAY;BIOCARTA_TNFR1_PATHWAY;BLALOCK_ALZHEIMERS_DISEASE_UP;BRUINS_UVC_RESPONSE_LATE;BUYTAERT_PHOTODYNAMIC_THERAPY_STRESS_DN;CACGTG_V$MYC_Q2;CHANG_CYCLING_GENES;CHEMNITZ_RESPONSE_TO_PROSTAGLANDIN_E2_UP;CHIANG_LIVER_CAN…	Acetylation;Coiledcoil;Completeproteome;Directproteinsequencing;Disulfidebond;Intermediatefilament;Lipoprotein;Membrane;Methylation;Nucleus;Phosphoprotein;Prenylation;Referenceproteome	0	1110200000000	30838000000	93.5	93.5	89.8	66.785	1	96	95	87
258	Q99PL5;A2AVJ7	Rrbp1	Rrbp1	Ribosome-binding protein 1	0.381477	0.024702	0.094981		0.001139	0.022228	+	1.10685	-0.117439	-0.466225	-0.523186	0.175341	0.226098	0.130552	-0.53199				biological regulation;cellular process;cellular response to stimulus;establishment of localization;establishment of protein localization;protein transport;regulation of biological process;regulation of cellular process;response to stimulus;signal transduction;transport		cell part;cytoplasmic part;endoplasmic reticulum part;integral to endoplasmic reticulum membrane;integral to membrane;integral to organelle membrane;intracellular organelle part;intracellular part;intrinsic to endoplasmic reticulum membrane;intrinsic to membrane;intrinsic to organelle membrane;membrane part;organelle part	Protein processing in endoplasmic reticulum	Rib_recp_KP_reg	ACATTCC,MIR-1,MIR-206;ALCALAY_AML_BY_NPM1_LOCALIZATION_UP;AMIT_EGF_RESPONSE_480_HELA;BILBAN_B_CLL_LPL_UP;BIOSYNTHETIC_PROCESS;BLALOCK_ALZHEIMERS_DISEASE_UP;BOYAULT_LIVER_CANCER_SUBCLASS_G6_DN;CELLULAR_BIOSYNTHETIC_PROCESS;CELLULAR_MACROMOLECULE_METABOLIC_PROCESS;CELLULAR_PROTEIN_METABOLIC_PROCESS;chr20p12;CREIGHTON_ENDOCRINE_THERAPY_RESISTANCE_3;CTTTGA_V$LEF1_Q2;CYTOPLASM;CYTOPLASMIC_PART;DAVICIO…	Alternativesplicing;Completeproteome;Endoplasmicreticulum;Membrane;Phosphoprotein;Proteintransport;Referenceproteome;Repeat;Translocation;Transmembrane;Transmembranehelix;Transport	0	275870000000	2378200000	53.1	53.1	52.6	172.88	13	94	94	93
4506	Q61029	Tmpo	Tmpo	Lamina-associated polypeptide 2, isoforms beta/delta/epsilon/gamma	-0.166893	0.414038	0.588596		0.00115	0.022303	+	0.026716	3.3714	0.794838	-4.19296	-0.40526	2.43047	-0.265882	-1.75933				biological regulation;regulation of biological process;regulation of biosynthetic process;regulation of cellular biosynthetic process;regulation of cellular macromolecule biosynthetic process;regulation of cellular metabolic process;regulation of cellular process;regulation of gene expression;regulation of macromolecule biosynthetic process;regulation of macromolecule metabolic process;regulation…	binding;DNA binding;nucleic acid binding	cell part;chromatin;chromosomal part;envelope;integral to membrane;intracellular organelle part;intracellular part;intrinsic to membrane;membrane;membrane part;nuclear envelope;nuclear inner membrane;nuclear membrane;nuclear part;organelle envelope;organelle inner membrane;organelle membrane;organelle part		LEM;Thymopoietin	AATGTGA,MIR-23A,MIR-23B;AMUNDSON_POOR_SURVIVAL_AFTER_GAMMA_RADIATION_2G;BENPORATH_CYCLING_GENES;BENPORATH_ES_1;BENPORATH_MYC_MAX_TARGETS;BERENJENO_TRANSFORMED_BY_RHOA_UP;BLUM_RESPONSE_TO_SALIRASIB_DN;BOQUEST_STEM_CELL_CULTURED_VS_FRESH_UP;BOYAULT_LIVER_CANCER_SUBCLASS_G123_UP;BROWNE_HCMV_INFECTION_18HR_UP;BROWNE_HCMV_INFECTION_20HR_UP;BYSTROEM_CORRELATED_WITH_IL5_DN;CAIRO_HEPATOBLASTOMA_CLASSES_U…	Alternativesplicing;Chromosome;Completeproteome;Directproteinsequencing;DNA-binding;Membrane;Nucleus;Phosphoprotein;Referenceproteome;Signal-anchor;Transmembrane;Transmembranehelix	0	179160000000	8531300000	73.9	41.6	13.7	50.372	1	39	25	5
310	A3KGU7	Sptan1	Sptan1	Spectrin alpha chain, non-erythrocytic 1	-0.164662	0.187722	0.352808		0.001162	0.022352	+	-1.25051	0.129027	1.68947	-0.567979	-1.54421	0.030567	1.33806	0.175586					binding;calcium ion binding;cation binding;cytoskeletal protein binding;ion binding;metal ion binding;protein binding;protein dimerization activity;protein heterodimerization activity;spectrin binding	adherens junction;anchoring junction;cell cortex part;cell junction;cell part;cell-cell adherens junction;cell-cell junction;contractile fiber part;cuticular plate;cytoplasmic part;cytoskeletal part;fascia adherens;intracellular organelle part;intracellular part;lateral plasma membrane;membrane part;organelle part;plasma membrane part;Z disc		EF_hand_5;efhand_Ca_insen;SH3_1;Spectrin	ACEVEDO_LIVER_TUMOR_VS_NORMAL_ADJACENT_TISSUE_UP;ACEVEDO_NORMAL_TISSUE_ADJACENT_TO_LIVER_TUMOR_DN;ACTIN_BINDING;ACTIN_CYTOSKELETON;APRELIKOVA_BRCA1_TARGETS;BARRIER_CANCER_RELAPSE_NORMAL_SAMPLE_DN;BERENJENO_TRANSFORMED_BY_RHOA_DN;BILD_MYC_ONCOGENIC_SIGNATURE;BIOCARTA_DEATH_PATHWAY;BIOCARTA_FAS_PATHWAY;BIOCARTA_HIVNEF_PATHWAY;BIOCARTA_TNFR1_PATHWAY;BIOCARTA_UCALPAIN_PATHWAY;BURTON_ADIPOGENESIS_8;CA…	Completeproteome;Referenceproteome;Repeat	0	4374300000000	30590000000	91.8	91.8	0	285.15	1	375	375	0
1108	E9PZW8;Q9QY06;Q9QY06-2	Myo9b	Myo9b	Unconventional myosin-IXb	0.51814	0.000838	0.013126	+	0.001165	0.022352	+	-0.937985	0.858079	0.485184	-0.405279	-1.04007	0.604314	1.24375	-0.808003				anatomical structure morphogenesis;biological regulation;cell chemotaxis;cell migration;cell motility;cell part morphogenesis;cell projection morphogenesis;cell projection organization;cellular component morphogenesis;cellular component movement;cellular component organization;cellular component organization at cellular level;cellular component organization or biogenesis;cellular component organi…	actin-dependent ATPase activity;adenyl nucleotide binding;adenyl ribonucleotide binding;ADP binding;ATP binding;ATPase activity;ATPase activity, coupled;binding;catalytic activity;cation binding;enzyme activator activity;enzyme regulator activity;GTPase activator activity;GTPase regulator activity;hydrolase activity;hydrolase activity, acting on acid anhydrides;hydrolase activity, acting on acid …	actin filament;cell cortex;cell part;cell projection;cell projection part;cytoplasmic part;cytoskeletal part;filopodium tip;intracellular organelle part;intracellular part;lamellipodium;macromolecular complex;myosin complex;organelle part;perinuclear region of cytoplasm;protein complex;ruffle		IQ;Myosin_head;RA;RhoGAP	ACTIN_BINDING;ACTIN_CYTOSKELETON;ACTIN_FILAMENT;ACTIN_FILAMENT_BASED_MOVEMENT;ACTIN_FILAMENT_BASED_PROCESS;ADENYL_NUCLEOTIDE_BINDING;ADENYL_RIBONUCLEOTIDE_BINDING;ADP_BINDING;AMIT_EGF_RESPONSE_480_HELA;ASTON_MAJOR_DEPRESSIVE_DISORDER_DN;ATP_BINDING;ATPASE_ACTIVITY;BLALOCK_ALZHEIMERS_DISEASE_UP;BONOME_OVARIAN_CANCER_SURVIVAL_SUBOPTIMAL_DEBULKING;CALMODULIN_BINDING;CELL_CORTEX;CELLULAR_LOCALIZATION…	Actin-binding;Alternativesplicing;ATP-binding;Calmodulin-binding;Coiledcoil;Completeproteome;Cytoplasm;Cytoskeleton;GTPaseactivation;Metal-binding;Motorprotein;Myosin;Nucleotide-binding;Phosphoprotein;Polymorphism;Referenceproteome;Repeat;Zinc;Zinc-finger	0	29509000000	263470000	47.8	47.8	0.6	240.31	3	79	79	1
1653	F8VQ93;Q8VDD9	Phip	Phip	PH-interacting protein	-0.957182	0.002966	0.026102	+	0.001192	0.022757	+	-2.70395	1.37711	2.37898	-1.05214	-2.59727	0.181412	2.37832	0.037536				biological regulation;cell surface receptor linked signaling pathway;cellular component organization;cellular component organization at cellular level;cellular component organization or biogenesis;cellular component organization or biogenesis at cellular level;cellular process;cellular response to chemical stimulus;cellular response to endogenous stimulus;cellular response to hormone stimulus;cel…	binding;histone acetyl-lysine binding;histone binding;protein binding	cell part;intracellular membrane-bounded organelle;intracellular organelle;intracellular part;membrane-bounded organelle;nucleus;organelle		Bromodomain;WD40	ACEVEDO_LIVER_CANCER_UP;BHATI_G2M_ARREST_BY_2METHOXYESTRADIOL_UP;chr6q14;CSR_EARLY_UP.V1_DN;DACOSTA_UV_RESPONSE_VIA_ERCC3_COMMON_DN;DACOSTA_UV_RESPONSE_VIA_ERCC3_DN;DAZARD_RESPONSE_TO_UV_NHEK_DN;DAZARD_UV_RESPONSE_CLUSTER_G6;EIF4E_DN;FOSTER_TOLERANT_MACROPHAGE_DN;GABRIELY_MIR21_TARGETS;GAUSSMANN_MLL_AF4_FUSION_TARGETS_C_UP;GRAESSMANN_APOPTOSIS_BY_DOXORUBICIN_DN;GRAESSMANN_APOPTOSIS_BY_SERUM_DEPRI…	Acetylation;Bromodomain;Completeproteome;Directproteinsequencing;Nucleus;Phosphoprotein;Referenceproteome;Repeat;WDrepeat	1.21e-274	10093000000	120160000	30.1	30.1	28.3	206.72	4	42	42	38
3672	P97479;Q5MJ56;P97479-2	Myo7a	Myo7a	Unconventional myosin-VIIa;Myosin VIIa isoform 2	5.25286	0.002975	0.026102	+	0.001212	0.023023	+	-3.19209	0.260926	3.20532	-0.274155	-0.087168	-0.768386	-0.002822	0.858376				actin filament-based movement;actin filament-based process;anatomical structure morphogenesis;auditory receptor cell stereocilium organization;cell projection organization;cellular component assembly;cellular component assembly at cellular level;cellular component movement;cellular component organization;cellular component organization at cellular level;cellular component organization or biogenes…	adenyl nucleotide binding;adenyl ribonucleotide binding;ATP binding;binding;calmodulin binding;catalytic activity;hydrolase activity;hydrolase activity, acting on acid anhydrides;hydrolase activity, acting on acid anhydrides, in phosphorus-containing anhydrides;microfilament motor activity;motor activity;nucleoside-triphosphatase activity;nucleotide binding;protein binding;purine nucleotide bindi…	apical plasma membrane;cell cortex;cell part;cell projection;cilium;cytoplasmic membrane-bounded vesicle;cytoplasmic part;cytoplasmic vesicle;cytoskeletal part;cytosol;intracellular membrane-bounded organelle;intracellular organelle;intracellular organelle part;intracellular part;lysosomal membrane;macromolecular complex;melanosome;membrane;membrane part;membrane-bounded organelle;membrane-bounde…		FERM_M;FERM_N;IQ;Myosin_head;MyTH4	ABE_VEGFA_TARGETS_30MIN;ACEVEDO_LIVER_TUMOR_VS_NORMAL_ADJACENT_TISSUE_DN;ATF2_S_UP.V1_UP;BERNARD_PPAPDC1B_TARGETS_UP;BRUINS_UVC_RESPONSE_LATE;BYSTRYKH_HEMATOPOIESIS_STEM_CELL_AND_BRAIN_QTL_CIS;CAGCTG_V$AP4_Q5;CALMODULIN_BINDING;CELL_PROJECTION;CHESLER_BRAIN_QTL_CIS;chr11q13;CHUNG_BLISTER_CYTOTOXICITY_UP;CHYLA_CBFA2T3_TARGETS_UP;CRX_NRL_DN.V1_UP;CYTOPLASM;CYTOPLASMIC_PART;CYTOSOL;ESC_J1_UP_LATE.V1…	3D-structure;Actin-binding;Alternativesplicing;ATP-binding;Calmodulin-binding;Coiledcoil;Completeproteome;Cytoplasm;Cytoskeleton;Deafness;Diseasemutation;Hearing;Motorprotein;Myosin;Nucleotide-binding;Phosphoprotein;Referenceproteome;Repeat;SH3domain;Transport	1.13e-293	11302000000	100020000	33.1	32.7	32.2	254.94	5	58	57	56
57	Q8R1A4;E9PX48;Q8R1A4-2;A2A9M5	Dock7	Dock7	Dedicator of cytokinesis protein 7;cytokinesis protein 7	-0.162005	0.276636	0.454673		0.001286	0.024032	+	-0.938034	-0.566528	1.10722	0.397338	-0.781021	-0.474365	1.45144	-0.196055				activation of Rac GTPase activity;activation of Ras GTPase activity;activation of Rho GTPase activity;anatomical structure development;anatomical structure morphogenesis;axonogenesis;biological regulation;cell differentiation;cell part morphogenesis;cell projection morphogenesis;cell projection organization;cellular component morphogenesis;cellular component organization;cellular component organi…	binding;enzyme binding;enzyme regulator activity;GTPase binding;GTPase regulator activity;guanyl-nucleotide exchange factor activity;nucleoside-triphosphatase regulator activity;protein binding;Rac GTPase binding;Ras GTPase binding;Rho GTPase binding;small GTPase binding	axon;cell part;cell projection;intracellular organelle part;intracellular part;macromolecular complex;neuron projection;nuclear part;organelle part;protein complex;signalosome		Ded_cyto;DOCK-C2;DUF3398	ACCATTT,MIR-522;BREDEMEYER_RAG_SIGNALING_NOT_VIA_ATM_UP;BREDEMEYER_RAG_SIGNALING_VIA_ATM_NOT_VIA_NFKB_UP;BRUINS_UVC_RESPONSE_LATE;BRUINS_UVC_RESPONSE_VIA_TP53_GROUP_A;CAHOY_OLIGODENDROCUTIC;chr1p32;CTTTGT_V$LEF1_Q2;DODD_NASOPHARYNGEAL_CARCINOMA_DN;GOBERT_OLIGODENDROCYTE_DIFFERENTIATION_DN;GSE11924_TFH_VS_TH2_CD4_TCELL_DN;GSE13306_LAMINA_PROPRIA_VS_SPLEEN_TREG_DN;GSE13306_TREG_VS_TCONV_SPLEEN_UP;G…	Acetylation;Alternativesplicing;Cellprojection;Coiledcoil;Completeproteome;Developmentalprotein;Differentiation;Guanine-nucleotidereleasingfactor;Neurogenesis;Phosphoprotein;Referenceproteome	0	98367000000	910800000	45.3	45.3	41.9	241.44	7	78	78	73
4182	Q3UVL4;Q3UVL4-2	Vps51	Vps51	Vacuolar protein sorting-associated protein 51 homolog	-0.249061	0.368221	0.544632		0.001276	0.024032	+	0.629287	-0.093893	-0.105054	-0.43034	0.243125	0.453842	0.725017	-1.42199				autophagy;catabolic process;cellular catabolic process;cellular metabolic process;cellular process;endosome transport;establishment of localization;establishment of localization in cell;establishment of protein localization;intracellular transport;lipid transport;metabolic process;organic substance transport;protein transport;retrograde transport, endosome to Golgi;transport;vesicle-mediated tran…		cell part;cytoplasmic part;cytoplasmic vesicle part;GARP complex;Golgi apparatus part;intracellular organelle part;intracellular part;macromolecular complex;organelle part;protein complex		Vps51		Acetylation;Alternativesplicing;Coiledcoil;Completeproteome;Golgiapparatus;Lipidtransport;Phosphoprotein;Proteintransport;Referenceproteome;Transport	2.77e-114	6614800000	161340000	38.2	38.2	38.2	86.186	5	26	26	26
5502	Q8BI08	Mal2	Mal2	Protein MAL2	-3.06458	0.004204	0.031908	+	0.001284	0.024032	+	-1.67162	0.807238	2.93849	-2.07411	-0.755625	0.981616	4.47095	-4.69694						apical plasma membrane;cell part;integral to membrane;intrinsic to membrane;membrane part;plasma membrane part		MARVEL	AACATTC,MIR-409-3P;ACATTCC,MIR-1,MIR-206;ACEVEDO_METHYLATED_IN_LIVER_CANCER_DN;AIGNER_ZEB1_TARGETS;AKT_UP.V1_UP;AKT_UP_MTOR_DN.V1_UP;BENPORATH_ES_1;BOCHKIS_FOXA2_TARGETS;CAHOY_NEURONAL;CAMP_UP.V1_DN;CCACACA,MIR-147;CHARAFE_BREAST_CANCER_BASAL_VS_MESENCHYMAL_UP;CHARAFE_BREAST_CANCER_LUMINAL_VS_MESENCHYMAL_UP;CHIANG_LIVER_CANCER_SUBCLASS_CTNNB1_DN;chr8q23;COLDREN_GEFITINIB_RESISTANCE_DN;COULOUARN_T…	Cellmembrane;Completeproteome;Directproteinsequencing;Glycoprotein;Membrane;Referenceproteome;Transmembrane;Transmembranehelix	1.24e-16	31880000000	15940000000	17.7	17.7	17.7	19.094	1	3	3	3
7923	Q9DCS3	Mecr	Mecr	Trans-2-enoyl-CoA reductase, mitochondrial	0.84859	0.006583	0.041791	+	0.001322	0.024584	+	-0.660891	0.786951	1.30927	-1.43533	0.373465	1.02489	-0.035241	-1.36312				biosynthetic process;carboxylic acid biosynthetic process;carboxylic acid metabolic process;cellular biosynthetic process;cellular ketone metabolic process;cellular lipid metabolic process;cellular metabolic process;cellular process;fatty acid biosynthetic process;fatty acid metabolic process;lipid biosynthetic process;lipid metabolic process;metabolic process;monocarboxylic acid metabolic proces…	binding;catalytic activity;cation binding;ion binding;ligand-dependent nuclear receptor binding;metal ion binding;oxidoreductase activity;oxidoreductase activity, acting on the CH-CH group of donors;oxidoreductase activity, acting on the CH-CH group of donors, NAD or NADP as acceptor;protein binding;receptor binding;trans-2-enoyl-CoA reductase (NADPH) activity;transition metal ion binding;zinc io…	cell part;cytoplasmic part;cytosol;intracellular membrane-bounded organelle;intracellular organelle;intracellular part;membrane-bounded organelle;mitochondrion;nucleus;organelle	Fatty acid elongation in mitochondria	ADH_N;ADH_zinc_N	AGUIRRE_PANCREATIC_CANCER_COPY_NUMBER_DN;ALCALAY_AML_BY_NPM1_LOCALIZATION_DN;BLALOCK_ALZHEIMERS_DISEASE_DN;BRUINS_UVC_RESPONSE_LATE;chr1p35;CYTOPLASM;CYTOPLASMIC_PART;DAIRKEE_TERT_TARGETS_UP;GGGCGGR_V$SP1_Q6;GKCGCNNNNNNNTGAYG_UNKNOWN;GSE11924_TFH_VS_TH2_CD4_TCELL_DN;GSE14308_INDUCED_VS_NATURAL_TREG_UP;GSE14308_NAIVE_CD4_TCELL_VS_INDUCED_TREG_DN;GSE14308_TH1_VS_INDUCED_TREG_DN;GSE14308_TH17_VS_IND…	Completeproteome;Fattyacidbiosynthesis;Fattyacidmetabolism;Lipidbiosynthesis;Lipidmetabolism;Mitochondrion;NADP;Oxidoreductase;Referenceproteome;Transitpeptide	9.01e-225	17892000000	993990000	74	74	74	40.342	2	17	17	17
4562	Q61292	Lamb2	Lamb2	Laminin subunit beta-2	-0.679764	0.026621	0.098993		0.001333	0.024649	+	-3.42514	-1.52264	0.801609	4.14617	-3.12016	-2.95476	0.958974	5.11594	+	Core matrisome	ECM Glycoproteins	anatomical structure development;astrocyte development;axon extension;axon extension involved in development;axon extension involved in regeneration;axon guidance;biological adhesion;cell adhesion;cell development;cell growth;cellular component organization;cellular component organization at cellular level;cellular component organization or biogenesis;cellular component organization or biogenesis…		extracellular matrix part;extracellular region part;laminin complex;laminin-3 complex;macromolecular complex;protein complex;synapse	Amoebiasis;ECM-receptor interaction;Focal adhesion;Pathways in cancer;Small cell lung cancer;Toxoplasmosis	Laminin_EGF;Laminin_N	AACTTT_UNKNOWN;AFFAR_YY1_TARGETS_UP;ALCALAY_AML_BY_NPM1_LOCALIZATION_UP;AMUNDSON_POOR_SURVIVAL_AFTER_GAMMA_RADIATION_2G;AMUNDSON_POOR_SURVIVAL_AFTER_GAMMA_RADIATION_8G;BASAL_LAMINA;BASEMENT_MEMBRANE;BERENJENO_TRANSFORMED_BY_RHOA_DN;BURTON_ADIPOGENESIS_8;CAGCTG_V$AP4_Q5;CHIARADONNA_NEOPLASTIC_TRANSFORMATION_KRAS_DN;chr3p21;CTTTGA_V$LEF1_Q2;DAIRKEE_TERT_TARGETS_UP;DEBIASI_APOPTOSIS_BY_REOVIRUS_INFE…	Basementmembrane;Celladhesion;Coiledcoil;Completeproteome;Disulfidebond;Extracellularmatrix;Glycoprotein;LamininEGF-likedomain;Referenceproteome;Repeat;Secreted;Signal	0	2409700000000	25365000000	73.2	73.2	73.2	196.58	1	173	173	172
8636	Q9Z2Z6	Slc25a20	Slc25a20	Mitochondrial carnitine/acylcarnitine carrier protein	0.089839	0.586596	0.730211		0.001374	0.025279	+	1.20522	2.97231	-1.03809	-3.13944	0.362867	2.19315	-1.42124	-1.13478				establishment of localization;transport		cell part;cytoplasmic part;integral to membrane;intracellular organelle part;intracellular part;intrinsic to membrane;membrane;membrane part;mitochondrial inner membrane;mitochondrial membrane;mitochondrial part;organelle inner membrane;organelle membrane;organelle part		Mito_carr	BIDUS_METASTASIS_DN;BOYAULT_LIVER_CANCER_SUBCLASS_G3_DN;BROWNE_HCMV_INFECTION_20HR_UP;BRUINS_UVC_RESPONSE_LATE;BUYTAERT_PHOTODYNAMIC_THERAPY_STRESS_DN;chr3p21;CREIGHTON_ENDOCRINE_THERAPY_RESISTANCE_3;GGGCGGR_V$SP1_Q6;GSE10463_CD40L_AND_VA347_VS_CD40L_IN_DC_UP;GSE17721_12H_VS_24H_LPS_BMDM_DN;GSE17721_4_VS_24H_CPG_BMDM_DN;GSE17721_4_VS_24H_GARDIQUIMOD_BMDM_DN;GSE17721_CPG_VS_GARDIQUIMOD_2H_BMDM_UP;…	Acetylation;Completeproteome;Membrane;Mitochondrion;Mitochondrioninnermembrane;Referenceproteome;Repeat;Transmembrane;Transmembranehelix;Transport	9.2e-202	43348000000	2549900000	91.7	91.7	91.7	33.026	1	26	26	26
2727	P18293	Npr1	Npr1	Atrial natriuretic peptide receptor 1	-0.712096	0.003607	0.029094	+	0.001402	0.025589	+	-0.263344	0.239701	0.25476	-0.231116	0.333054	1.12812	-0.402399	-1.05877				alcohol metabolic process;amine metabolic process;benzene-containing compound metabolic process;biological regulation;catecholamine metabolic process;catechol-containing compound metabolic process;cell surface receptor linked signaling pathway;cellular amine metabolic process;cellular aromatic compound metabolic process;cellular biogenic amine metabolic process;cellular metabolic process;cellular…	adenyl nucleotide binding;adenyl ribonucleotide binding;ATP binding;binding;catalytic activity;cyclase activity;GTP binding;guanyl nucleotide binding;guanyl ribonucleotide binding;guanylate cyclase activity;hormone binding;kinase activity;lyase activity;molecular transducer activity;natriuretic peptide receptor activity;nucleotide binding;peptide binding;peptide hormone binding;peptide receptor a…	cell part;integral to membrane;intrinsic to membrane;membrane;membrane part;plasma membrane	Purine metabolism;Vascular smooth muscle contraction	ANF_receptor;Guanylate_cyc;Pkinase_Tyr	ANATOMICAL_STRUCTURE_DEVELOPMENT;ANATOMICAL_STRUCTURE_FORMATION;ANATOMICAL_STRUCTURE_MORPHOGENESIS;ANGIOGENESIS;BENPORATH_ES_WITH_H3K27ME3;BODY_FLUID_SECRETION;CAGGTG_V$E12_Q6;CHEMICAL_HOMEOSTASIS;chr1q21;DELYS_THYROID_CANCER_DN;E2F1_UP.V1_DN;ENK_UV_RESPONSE_KERATINOCYTE_UP;ESTABLISHMENT_OF_LOCALIZATION;EXCRETION;GSE10239_MEMORY_VS_KLRG1INT_EFF_CD8_TCELL_UP;GSE10239_NAIVE_VS_MEMORY_CD8_TCELL_DN;G…	cGMPbiosynthesis;Chloride;Completeproteome;Disulfidebond;Glycoprotein;GTP-binding;Lyase;Membrane;Nucleotide-binding;Phosphoprotein;Receptor;Referenceproteome;Signal;Transmembrane;Transmembranehelix;Vasoactive	6.28e-48	3006400000	55674000	17	17	15	119.11	1	14	14	12
2555	P09055	Itgb1	Itgb1	Integrin beta-1	-0.908676	4.8e-05	0.003387	+	0.001405	0.025589	+	0.386998	1.14847	0.142418	-1.67788	-0.09135	0.985938	0.71433	-1.60892				actin cytoskeleton organization;actin filament-based process;actomyosin structure organization;anatomical structure homeostasis;biological adhesion;biological regulation;blood vessel endothelial cell migration;calcium ion homeostasis;calcium-independent cell-matrix adhesion;cardiac cell differentiation;cardiac muscle cell differentiation;cation homeostasis;cell adhesion;cell adhesion mediated by …	binding;cation binding;ion binding;metal ion binding;peptide binding;receptor activity	acrosomal vesicle;adherens junction;alpha3-beta1 integrin complex;alpha9-beta1 integrin complex;anchoring junction;basement membrane;cell junction;cell part;cell projection;cell projection membrane;cell projection part;cell-cell contact zone;cell-cell junction;cell-substrate adherens junction;cell-substrate junction;cytoplasmic membrane-bounded vesicle;cytoplasmic part;cytoplasmic vesicle;externa…	Arrhythmogenic right ventricular cardiomyopathy (ARVC);Axon guidance;Bacterial invasion of epithelial cells;Cell adhesion molecules (CAMs);Dilated cardiomyopathy;ECM-receptor interaction;Focal adhesion;Hypertrophic cardiomyopathy (HCM);Leishmaniasis;Leukocyte transendothelial migration;Pathogenic Escherichia coli infection;Pathways in cancer;Phagosome;Regulation of actin cytoskeleton;Shigellosis;…	EGF_2;Integrin_b_cyt;Integrin_B_tail;Integrin_beta	ABDELMOHSEN_ELAVL4_TARGETS;AKL_HTLV1_INFECTION_DN;AMUNDSON_POOR_SURVIVAL_AFTER_GAMMA_RADIATION_2G;ATGTACA,MIR-493;BENPORATH_MYC_TARGETS_WITH_EBOX;BENPORATH_NANOG_TARGETS;BIOCARTA_AGR_PATHWAY;BIOCARTA_BCELLSURVIVAL_PATHWAY;BIOCARTA_ECM_PATHWAY;BIOCARTA_EPHA4_PATHWAY;BIOCARTA_ERK_PATHWAY;BIOCARTA_INTEGRIN_PATHWAY;BIOCARTA_LAIR_PATHWAY;BIOCARTA_LYM_PATHWAY;BIOCARTA_MCALPAIN_PATHWAY;BIOCARTA_MET_PATH…	Acetylation;Celladhesion;Cellmembrane;Cellprojection;Completeproteome;Disulfidebond;Glycoprotein;Integrin;Magnesium;Membrane;Metal-binding;Phosphoprotein;Receptor;Referenceproteome;Repeat;Signal;Transmembrane;Transmembranehelix	0	370440000000	10895000000	52.1	52.1	52.1	88.231	1	48	48	48
1907	G5E8S8;Q8BVD5;Q8BVD5-2	Mpp7	Mpp7	MAGUK p55 subfamily member 7	-0.676327	0.039059	0.127046		0.001429	0.025896	+	-0.567837	0.763932	-0.272981	0.076887	-0.341014	1.51633	0.308947	-1.48426				biological regulation;cell junction assembly;cell junction organization;cell-cell junction assembly;cell-cell junction organization;cellular component assembly;cellular component assembly at cellular level;cellular component organization;cellular component organization at cellular level;cellular component organization or biogenesis;cellular component organization or biogenesis at cellular level;c…	binding;protein binding;protein complex scaffold;protein dimerization activity;protein domain specific binding;protein heterodimerization activity;structural molecule activity	cell junction;cell part;cell-cell junction;macromolecular complex;membrane part;MPP7-DLG1-LIN7 complex;occluding junction;plasma membrane part;protein complex;tight junction		Guanylate_kin;L27;PDZ;SH3_2	BREDEMEYER_RAG_SIGNALING_NOT_VIA_ATM_UP;CHARAFE_BREAST_CANCER_BASAL_VS_MESENCHYMAL_UP;CHARAFE_BREAST_CANCER_LUMINAL_VS_MESENCHYMAL_UP;chr10p12;COLDREN_GEFITINIB_RESISTANCE_DN;DELASERNA_MYOD_TARGETS_DN;DODD_NASOPHARYNGEAL_CARCINOMA_UP;DURAND_STROMA_MAX_DN;FOSTER_TOLERANT_MACROPHAGE_DN;GSE11057_NAIVE_VS_CENT_MEMORY_CD4_TCELL_UP;GSE11057_NAIVE_VS_MEMORY_CD4_TCELL_UP;GSE16522_MEMORY_VS_NAIVE_ANTI_CD3…	Alternativesplicing;Celljunction;Completeproteome;Membrane;Phosphoprotein;Referenceproteome;Repeat;SH3domain;Tightjunction	8.93e-119	11132000000	383880000	47.4	47.4	45.8	65.54	7	21	21	20
3438	P62821	Rab1A	Rab1A	Ras-related protein Rab-1A	-0.045164	0.533869	0.689372		0.001465	0.026155	+	1.81795	1.00939	-1.71608	-1.11126	2.12491	1.59647	-1.77018	-1.95119				biological regulation;cellular process;cellular response to stimulus;ER to Golgi vesicle-mediated transport;establishment of localization;establishment of localization in cell;establishment of protein localization;Golgi vesicle transport;intracellular protein transport;intracellular signal transduction;intracellular transport;protein transport;regulation of biological process;regulation of cellul…	binding;GTP binding;guanyl nucleotide binding;guanyl ribonucleotide binding;nucleotide binding;purine nucleotide binding;purine ribonucleoside triphosphate binding;purine ribonucleotide binding;ribonucleotide binding	cell part;cytoplasmic part;endoplasmic reticulum;Golgi apparatus;intracellular membrane-bounded organelle;intracellular organelle;intracellular part;membrane-bounded organelle;organelle		Ras	AAAGGGA,MIR-204,MIR-211;AACTTT_UNKNOWN;ACEVEDO_NORMAL_TISSUE_ADJACENT_TO_LIVER_TUMOR_DN;AGCATTA,MIR-155;ALONSO_METASTASIS_EMT_UP;ALONSO_METASTASIS_UP;ATGTAGC,MIR-221,MIR-222;BAELDE_DIABETIC_NEPHROPATHY_DN;BENPORATH_MYC_MAX_TARGETS;BIOCARTA_RAB_PATHWAY;BORCZUK_MALIGNANT_MESOTHELIOMA_UP;BROWNE_HCMV_INFECTION_14HR_DN;CAGGTA_V$AREB6_01;CAGGTG_V$E12_Q6;CATTGTYY_V$SOX9_B1;CHENG_RESPONSE_TO_NICKEL_ACETA…	Acetylation;Completeproteome;Directproteinsequencing;Endoplasmicreticulum;ER-Golgitransport;Golgiapparatus;GTP-binding;Lipoprotein;Nucleotide-binding;Phosphoprotein;Prenylation;Proteintransport;Referenceproteome;Transport	0	222920000000	14861000000	87.3	87.3	5.9	22.677	3	25	25	1
6893	Q922M3;F8WGQ9	Kctd10	Kctd10	BTB/POZ domain-containing adapter for CUL3-mediated RhoA degradation protein 3	-0.179871	0.588185	0.731622		0.001453	0.026155	+	-0.267643	-0.703123	0.854782	0.115984	-1.3818	-0.759132	2.06824	0.072693				catabolic process;cellular catabolic process;cellular component assembly;cellular component organization;cellular component organization or biogenesis;cellular macromolecule catabolic process;cellular macromolecule metabolic process;cellular metabolic process;cellular process;cellular protein metabolic process;macromolecular complex assembly;macromolecular complex subunit organization;macromolecu…		cell part;Cul3-RING ubiquitin ligase complex;cullin-RING ubiquitin ligase complex;cytoplasm;intracellular membrane-bounded organelle;intracellular organelle;intracellular part;macromolecular complex;membrane-bounded organelle;nucleus;organelle;protein complex;ubiquitin ligase complex		K_tetra	BRUINS_UVC_RESPONSE_VIA_TP53_GROUP_A;BURTON_ADIPOGENESIS_8;CHEN_METABOLIC_SYNDROM_NETWORK;chr12q24;GCM_SMO;GOLDRATH_NAIVE_VS_EFF_CD8_TCELL_UP;GRAESSMANN_APOPTOSIS_BY_DOXORUBICIN_UP;GRAESSMANN_RESPONSE_TO_MC_AND_DOXORUBICIN_UP;GSE12366_GC_BCELL_VS_PLASMA_CELL_UP;GSE13493_DP_VS_CD8POS_THYMOCYTE_DN;GSE14000_UNSTIM_VS_16H_LPS_DC_TRANSLATED_RNA_UP;GSE17721_0.5H_VS_4H_CPG_BMDM_DN;GSE17721_0.5H_VS_8H_GA…	Completeproteome;Nucleus;Phosphoprotein;Referenceproteome;Ublconjugationpathway	3.02e-73	3607900000	189890000	47.9	47.9	47.9	35.701	4	14	14	14
3054	P46638;G3UZD3;G3UZL4	Rab11b	Rab11b	Ras-related protein Rab-11B	-0.280201	0.035522	0.119714		0.001465	0.026155	+	1.69072	0.988281	-1.22156	-1.45744	1.61497	1.47157	-0.773536	-2.31301				biological regulation;cation transport;cell cycle;cellular process;cellular response to stimulus;establishment of localization;establishment of localization in cell;establishment of melanosome localization;establishment of organelle localization;establishment of pigment granule localization;establishment of protein localization;establishment of vesicle localization;ferric iron transport;intracell…	binding;catalytic activity;GDP binding;GTP binding;GTPase activity;guanyl nucleotide binding;guanyl ribonucleotide binding;hydrolase activity;hydrolase activity, acting on acid anhydrides;hydrolase activity, acting on acid anhydrides, in phosphorus-containing anhydrides;nucleoside-triphosphatase activity;nucleotide binding;purine nucleotide binding;purine ribonucleoside triphosphate binding;purin…	cell part;cytoplasmic membrane-bounded vesicle;cytoplasmic part;cytoplasmic vesicle;cytoplasmic vesicle membrane;cytoplasmic vesicle part;endocytic vesicle;endocytic vesicle membrane;endosomal part;endosome membrane;intracellular membrane-bounded organelle;intracellular organelle;intracellular organelle part;intracellular part;membrane;membrane-bounded organelle;membrane-bounded vesicle;mitochond…	Endocytosis;Vasopressin-regulated water reabsorption	Ras	BLALOCK_ALZHEIMERS_DISEASE_UP;BYSTRYKH_HEMATOPOIESIS_STEM_CELL_QTL_TRANS;chr19p13;GARY_CD5_TARGETS_UP;GATTGGY_V$NFY_Q6_01;GGGCGGR_V$SP1_Q6;GGGTGGRR_V$PAX4_03;GGGYGTGNY_UNKNOWN;GSE13493_DP_VS_CD4INTCD8POS_THYMOCYTE_UP;GSE14769_40MIN_VS_360MIN_LPS_BMDM_DN;GSE17721_POLYIC_VS_CPG_4H_BMDM_DN;GSE2706_LPS_VS_R848_AND_LPS_2H_STIM_DC_UP;GSE27786_BCELL_VS_NKCELL_DN;GSE27786_NKCELL_VS_NEUTROPHIL_DN;GSE360_D…	Acetylation;Cellcycle;Cellmembrane;Completeproteome;Cytoplasmicvesicle;Directproteinsequencing;GTP-binding;Lipoprotein;Membrane;Methylation;Nucleotide-binding;Prenylation;Proteintransport;Referenceproteome;Transport	0	206870000000	13791000000	78.9	78.9	15.6	24.489	3	27	27	4
2987	P39054;Q3T9X3;F8WIV5	Dnm2	Dnm2	Dynamin-2	-0.19895	0.176197	0.33806		0.001478	0.026182	+	0.717564	-0.627141	-0.369495	0.279072	0.366325	-0.13912	0.086608	-0.313813				catabolic process;cellular catabolic process;cellular component organization;cellular component organization or biogenesis;cellular membrane organization;cellular metabolic process;cellular nitrogen compound catabolic process;cellular nitrogen compound metabolic process;cellular process;endocytosis;establishment of localization;GTP catabolic process;GTP metabolic process;heterocycle catabolic pro…	binding;catalytic activity;GTP binding;GTPase activity;guanyl nucleotide binding;guanyl ribonucleotide binding;hydrolase activity;hydrolase activity, acting on acid anhydrides;hydrolase activity, acting on acid anhydrides, in phosphorus-containing anhydrides;lipid binding;nucleoside-triphosphatase activity;nucleotide binding;phospholipid binding;purine nucleotide binding;purine ribonucleoside tri…	cell junction;cell part;clathrin-coated endocytic vesicle;clathrin-coated vesicle;coated vesicle;cytoplasmic membrane-bounded vesicle;cytoplasmic part;cytoplasmic vesicle;cytoskeletal part;endocytic vesicle;intracellular membrane-bounded organelle;intracellular organelle;intracellular organelle part;intracellular part;macromolecular complex;membrane;membrane-bounded organelle;membrane-bounded ves…	Bacterial invasion of epithelial cells;Endocrine and other factor-regulated calcium reabsorption;Endocytosis;Fc gamma R-mediated phagocytosis	Dynamin_M;Dynamin_N;GED;PH	AAAGGGA,MIR-204,MIR-211;BENPORATH_NANOG_TARGETS;BENPORATH_SOX2_TARGETS;CACTTTG,MIR-520G,MIR-520H;CCAWYNNGAAR_UNKNOWN;chr19p;DASU_IL6_SIGNALING_UP;DIAZ_CHRONIC_MEYLOGENOUS_LEUKEMIA_UP;GCACTTT,MIR-17-5P,MIR-20A,MIR-106A,MIR-106B,MIR-20B,MIR-519D;GGGACCA,MIR-133A,MIR-133B;GGGCGGR_V$SP1_Q6;GINESTIER_BREAST_CANCER_20Q13_AMPLIFICATION_DN;GRAESSMANN_APOPTOSIS_BY_DOXORUBICIN_UP;GRAESSMANN_RESPONSE_TO_MC_…	Acetylation;Alternativesplicing;Celljunction;Cellmembrane;Completeproteome;Cytoplasm;Cytoskeleton;Directproteinsequencing;Endocytosis;GTP-binding;Hydrolase;Membrane;Microtubule;Motorprotein;Nucleotide-binding;Phosphoprotein;Postsynapticcellmembrane;Referenceproteome;Synapse	0	156690000000	3264400000	69	69	0	98.144	3	64	64	0
2767	P21107	Tpm3	Tpm3	Tropomyosin alpha-3 chain	-0.549391	0.050788	0.151072		0.001481	0.026182	+	-0.580223	0.920674	1.17445	-1.5149	-0.81311	0.456523	0.586571	-0.229985						actin filament bundle;actomyosin;cell cortex part;cell part;cell projection part;cortical cytoskeleton;cytoplasmic part;cytoskeletal part;cytoskeleton;growth cone;intracellular non-membrane-bounded organelle;intracellular organelle;intracellular organelle part;intracellular part;macromolecular complex;non-membrane-bounded organelle;organelle;organelle part;podosome;protein complex;site of polariz…	Cardiac muscle contraction;Dilated cardiomyopathy;Hypertrophic cardiomyopathy (HCM);Pathways in cancer;Thyroid cancer	Tropomyosin	AACATTC,MIR-409-3P;AACTTT_UNKNOWN;AATGTGA,MIR-23A,MIR-23B;ACATTCC,MIR-1,MIR-206;ACTIN_CYTOSKELETON;BENPORATH_SOX2_TARGETS;BOYLAN_MULTIPLE_MYELOMA_C_CLUSTER_UP;BOYLAN_MULTIPLE_MYELOMA_C_D_UP;CAGCTG_V$AP4_Q5;CAGCTTT,MIR-320;CAGGTG_V$E12_Q6;CATTGTYY_V$SOX9_B1;CHANG_CORE_SERUM_RESPONSE_UP;CHEN_METABOLIC_SYNDROM_NETWORK;chr1q21;CONTRACTILE_FIBER;CONTRACTILE_FIBER_PART;CREIGHTON_ENDOCRINE_THERAPY_RESIS…	Acetylation;Actin-binding;Alternativesplicing;Coiledcoil;Completeproteome;Cytoplasm;Cytoskeleton;Muscleprotein;Phosphoprotein;Referenceproteome	0	84021000000	5251300000	91.5	23.2	0	32.862	2	55	7	0
1321	E9Q8L9;Q9D620	Rab11fip1	Rab11fip1	Rab11 family-interacting protein 1	-0.832495	0.029462	0.10501		0.001502	0.026292	+	0.580316	1.10132	0.280731	-1.96236	-0.700007	1.02849	0.812083	-1.14057				establishment of localization;establishment of protein localization;protein transport;transport		cell part;cytoplasmic part;cytoplasmic vesicle membrane;cytoplasmic vesicle part;endocytic vesicle membrane;endosome;intracellular membrane-bounded organelle;intracellular organelle;intracellular organelle part;intracellular part;membrane;membrane-bounded organelle;organelle;organelle membrane;organelle part;phagocytic vesicle membrane;recycling endosome;vesicle membrane	Endocytosis	C2;RBD-FIP	ACTGTGA,MIR-27A,MIR-27B;AGCACTT,MIR-93,MIR-302A,MIR-302B,MIR-302C,MIR-302D,MIR-372,MIR-373,MIR-520E,MIR-520A,MIR-526B,MIR-520B,MIR-520C,MIR-520D;ATF2_UP.V1_DN;BRUINS_UVC_RESPONSE_VIA_TP53_GROUP_A;BUYTAERT_PHOTODYNAMIC_THERAPY_STRESS_UP;CACTGTG,MIR-128A,MIR-128B;chr8p11;CTCTGGA,MIR-520A,MIR-525;DCA_UP.V1_DN;DODD_NASOPHARYNGEAL_CARCINOMA_UP;DOUGLAS_BMI1_TARGETS_UP;DURCHDEWALD_SKIN_CARCINOGENESIS_DN…	Completeproteome;Cytoplasmicvesicle;Endosome;Membrane;Phosphoprotein;Proteintransport;Referenceproteome;Transport	0	16726000000	321650000	41.1	41.1	40	125.02	2	33	33	31
3454	P62889	Rpl30	Rpl30	60S ribosomal protein L30	0.416616	0.008569	0.049305	+	0.001497	0.026292	+	0.55498	1.34532	-0.454885	-1.44541	0.081326	1.37526	-0.873841	-0.582742				biosynthetic process;cellular biosynthetic process;cellular macromolecule biosynthetic process;cellular macromolecule metabolic process;cellular metabolic process;cellular process;cellular protein metabolic process;macromolecule biosynthetic process;macromolecule metabolic process;metabolic process;primary metabolic process;protein metabolic process;translation	structural constituent of ribosome;structural molecule activity	cell part;cytosolic large ribosomal subunit;intracellular organelle part;intracellular part;large ribosomal subunit;macromolecular complex;organelle part;ribonucleoprotein complex	Ribosome	Ribosomal_L7Ae	ACEVEDO_LIVER_TUMOR_VS_NORMAL_ADJACENT_TISSUE_UP;BENPORATH_SOX2_TARGETS;BILANGES_SERUM_AND_RAPAMYCIN_SENSITIVE_GENES;BIOSYNTHETIC_PROCESS;CACGTG_V$MYC_Q2;CELLULAR_BIOSYNTHETIC_PROCESS;CELLULAR_MACROMOLECULE_METABOLIC_PROCESS;CELLULAR_PROTEIN_METABOLIC_PROCESS;chr8q22;DAIRKEE_TERT_TARGETS_UP;DAZARD_RESPONSE_TO_UV_NHEK_UP;DAZARD_UV_RESPONSE_CLUSTER_G1;DIAZ_CHRONIC_MEYLOGENOUS_LEUKEMIA_DN;GNF2_EIF3S…	Acetylation;Completeproteome;Phosphoprotein;Referenceproteome;Ribonucleoprotein;Ribosomalprotein	0	104690000000	17449000000	87	87	87	12.784	1	16	16	16
4229	Q3V3R1	Mthfd1l	Mthfd1l	Monofunctional C1-tetrahydrofolate synthase, mitochondrial	1.02155	0.011712	0.059586		0.001541	0.026751	+	1.88076	0.982131	-2.46624	-0.396652	1.93813	0.844535	-0.86237	-1.9203				10-formyltetrahydrofolate biosynthetic process;10-formyltetrahydrofolate metabolic process;aromatic compound biosynthetic process;biosynthetic process;cellular aromatic compound metabolic process;cellular biosynthetic process;cellular metabolic process;cellular nitrogen compound biosynthetic process;cellular nitrogen compound metabolic process;cellular process;coenzyme biosynthetic process;coenzy…	adenyl nucleotide binding;adenyl ribonucleotide binding;ATP binding;binding;catalytic activity;formate-tetrahydrofolate ligase activity;ligase activity;ligase activity, forming carbon-nitrogen bonds;methylenetetrahydrofolate dehydrogenase (NADP+) activity;nucleotide binding;oxidoreductase activity;oxidoreductase activity, acting on the CH-NH group of donors;oxidoreductase activity, acting on the …	cell part;cytoplasmic part;intracellular membrane-bounded organelle;intracellular organelle;intracellular part;membrane-bounded organelle;mitochondrion;organelle	One carbon pool by folate	FTHFS;THF_DHG_CYH;THF_DHG_CYH_C	ACEVEDO_LIVER_CANCER_WITH_H3K9ME3_DN;CGTSACG_V$PAX3_B;chr6q25;DODD_NASOPHARYNGEAL_CARCINOMA_DN;DODD_NASOPHARYNGEAL_CARCINOMA_UP;DUTERTRE_ESTRADIOL_RESPONSE_6HR_UP;GGGCGGR_V$SP1_Q6;GSE10239_MEMORY_VS_KLRG1HIGH_EFF_CD8_TCELL_DN;GSE10239_MEMORY_VS_KLRG1INT_EFF_CD8_TCELL_DN;GSE11057_CD4_EFF_MEM_VS_PBMC_UP;GSE11057_PBMC_VS_MEM_CD4_TCELL_DN;GSE11864_CSF1_PAM3CYS_VS_CSF1_IFNG_PAM3CYS_IN_MAC_UP;GSE11864_…	3D-structure;Acetylation;ATP-binding;Completeproteome;Ligase;Mitochondrion;Nucleotide-binding;One-carbonmetabolism;Referenceproteome;Transitpeptide	1.09e-197	13948000000	258290000	56.1	55	55	105.73	1	36	35	35
6862	Q921J2	Rheb	Rheb	GTP-binding protein Rheb	0.161649	0.408887	0.5845		0.001551	0.026751	+	2.46295	-0.496237	-1.58598	-0.380736	1.86167	0.356937	-0.800116	-1.41849				biological regulation;cellular process;cellular response to stimulus;intracellular signal transduction;positive regulation of biological process;positive regulation of cell communication;positive regulation of cellular process;positive regulation of response to stimulus;positive regulation of signal transduction;positive regulation of signaling;positive regulation of TOR signaling cascade;regulat…	binding;catalytic activity;cation binding;GDP binding;GTP binding;GTPase activity;guanyl nucleotide binding;guanyl ribonucleotide binding;hydrolase activity;hydrolase activity, acting on acid anhydrides;hydrolase activity, acting on acid anhydrides, in phosphorus-containing anhydrides;ion binding;metal ion binding;nucleoside-triphosphatase activity;nucleotide binding;purine nucleotide binding;pur…	cell body;cell part;cell projection;dendrite;intracellular organelle part;intracellular part;macromolecular complex;membrane;neuron projection;neuronal cell body;nuclear part;organelle part;plasma membrane;ribonucleoprotein complex;spliceosomal complex	Insulin signaling pathway;mTOR signaling pathway	Ras	ACEVEDO_LIVER_CANCER_UP;ACEVEDO_LIVER_TUMOR_VS_NORMAL_ADJACENT_TISSUE_UP;ATGTTAA,MIR-302C;BAELDE_DIABETIC_NEPHROPATHY_DN;BASAKI_YBX1_TARGETS_UP;BENPORATH_CYCLING_GENES;BENPORATH_MYC_MAX_TARGETS;BLALOCK_ALZHEIMERS_DISEASE_DN;BLALOCK_ALZHEIMERS_DISEASE_UP;chr7q36;CORRADETTI_MTOR_PATHWAY_REGULATORS_DN;DANG_BOUND_BY_MYC;DITTMER_PTHLH_TARGETS_UP;DODD_NASOPHARYNGEAL_CARCINOMA_DN;FLECHNER_PBL_KIDNEY_TRA…	Cellmembrane;Completeproteome;GTP-binding;Lipoprotein;Magnesium;Membrane;Metal-binding;Methylation;Nucleotide-binding;Phosphoprotein;Prenylation;Referenceproteome	1.11e-33	14480000000	1608900000	52.2	52.2	52.2	20.451	1	9	9	9
3416	P62331	Arf6	Arf6	ADP-ribosylation factor 6	-0.410857	0.071202	0.189549		0.001545	0.026751	+	1.37548	0.486383	-1.11442	-0.74745	2.18912	1.44726	-1.35249	-2.28389				actin cytoskeleton organization;actin filament-based process;anatomical structure development;apoptosis;biological regulation;cell death;cell projection organization;cellular component organization;cellular component organization at cellular level;cellular component organization or biogenesis;cellular component organization or biogenesis at cellular level;cellular localization;cellular macromolec…	binding;catalytic activity;GTP binding;GTPase activity;guanyl nucleotide binding;guanyl ribonucleotide binding;hydrolase activity;hydrolase activity, acting on acid anhydrides;hydrolase activity, acting on acid anhydrides, in phosphorus-containing anhydrides;nucleoside-triphosphatase activity;nucleotide binding;purine nucleotide binding;purine ribonucleoside triphosphate binding;purine ribonucleo…	cell cortex;cell part;cell projection;cell projection membrane;cell projection part;cytoplasmic membrane-bounded vesicle;cytoplasmic part;cytoplasmic vesicle;early endosome;endocytic vesicle;endosomal part;endosome;endosome membrane;filopodium membrane;Golgi apparatus;intracellular membrane-bounded organelle;intracellular organelle;intracellular organelle part;intracellular part;membrane;membrane…	Endocytosis;Fc gamma R-mediated phagocytosis	Arf	AACTTT_UNKNOWN;AACYNNNNTTCCS_UNKNOWN;AATGTGA,MIR-23A,MIR-23B;ACTGAAA,MIR-30A-3P,MIR-30E-3P;ACTIN_CYTOSKELETON_ORGANIZATION_AND_BIOGENESIS;ACTIN_FILAMENT_BASED_PROCESS;ACTIN_FILAMENT_POLYMERIZATION;ACTIN_POLYMERIZATION_AND_OR_DEPOLYMERIZATION;AMIT_EGF_RESPONSE_240_HELA;ANATOMICAL_STRUCTURE_DEVELOPMENT;ANATOMICAL_STRUCTURE_MORPHOGENESIS;BAELDE_DIABETIC_NEPHROPATHY_DN;CACGTG_V$MYC_Q2;CAGGTG_V$E12_Q6…	3D-structure;Cellmembrane;Cellprojection;Completeproteome;Differentiation;Endosome;ER-Golgitransport;Golgiapparatus;GTP-binding;Lipoprotein;Membrane;Myristate;Neurogenesis;Nucleotide-binding;Proteintransport;Referenceproteome;Transport	6.96e-150	30938000000	3867300000	79.4	79.4	79.4	20.082	1	11	11	11
3383	P61979-2;P61979;H3BLL4;D3YWG1;H3BK96	Hnrnpk;Gm7964	Hnrnpk;Gm7964	Heterogeneous nuclear ribonucleoprotein K;Uncharacterized protein	0.073253	0.508703	0.669636		0.00161	0.027215	+	0.509011	-0.060063	-0.646428	0.19748	0.781634	-0.52295	-0.916218	0.657534				biological regulation;cellular macromolecule metabolic process;cellular metabolic process;cellular nitrogen compound metabolic process;cellular process;macromolecule metabolic process;metabolic process;mRNA metabolic process;mRNA processing;nitrogen compound metabolic process;nucleic acid metabolic process;nucleobase-containing compound metabolic process;positive regulation of biological process;…	binding;core promoter proximal region DNA binding;core promoter proximal region sequence-specific DNA binding;DNA binding;nucleic acid binding;nucleic acid binding transcription factor activity;regulatory region DNA binding;regulatory region nucleic acid binding;RNA binding;RNA polymerase II core promoter proximal region sequence-specific DNA binding;RNA polymerase II core promoter proximal regio…	catalytic step 2 spliceosome;cell junction;cell part;cell projection;chromatin;chromosomal part;cytoplasm;cytoskeletal part;intracellular non-membrane-bounded organelle;intracellular organelle;intracellular organelle part;intracellular part;macromolecular complex;non-membrane-bounded organelle;nuclear chromatin;nuclear chromosome part;nuclear part;nucleoplasm;organelle;organelle part;podosome;pro…	Spliceosome	KH_1;ROKNT	AACATTC,MIR-409-3P;ACAGGGT,MIR-10A,MIR-10B;ACATTCC,MIR-1,MIR-206;ACCATTT,MIR-522;AGCTCCT,MIR-28;ATAAGCT,MIR-21;BENPORATH_SOX2_TARGETS;BIDUS_METASTASIS_UP;BLALOCK_ALZHEIMERS_DISEASE_DN;CAGTATT,MIR-200B,MIR-200C,MIR-429;CASORELLI_ACUTE_PROMYELOCYTIC_LEUKEMIA_DN;chr9q21;CTTTGT_V$LEF1_Q2;CTTTGTA,MIR-524;CYTOPLASM;DIAZ_CHRONIC_MEYLOGENOUS_LEUKEMIA_UP;FLECHNER_BIOPSY_KIDNEY_TRANSPLANT_OK_VS_DONOR_UP;GA…	Acetylation;Activator;Alternativesplicing;Celljunction;Cellprojection;Completeproteome;Cytoplasm;Directproteinsequencing;DNA-binding;Glycoprotein;Isopeptidebond;Methylation;mRNAprocessing;mRNAsplicing;Nucleus;Phosphoprotein;Referenceproteome;Repeat;Repressor;Ribonucleoprotein;RNA-binding;Spliceosome;Transcription;Transcriptionregulation;Ublconjugation	0	416720000000	17363000000	76.3	76.3	8	51.028	8	49	49	2
2080	O08915;D3YW40	Aip	Aip	AH receptor-interacting protein	0.000799	0.996297	0.997382		0.001619	0.027215	+	0.802452	-0.590697	-0.501138	0.289382	1.51251	0.196071	-0.766451	-0.94213				biological regulation;cellular macromolecule metabolic process;cellular metabolic process;cellular process;cellular protein metabolic process;establishment of localization;establishment of localization in cell;establishment of protein localization;establishment of protein localization in mitochondrion;establishment of protein localization to organelle;intracellular protein transport;intracellular…	binding;protein binding;protein binding transcription factor activity;transcription cofactor activity;transcription factor binding transcription factor activity;unfolded protein binding	cell part;cytoplasm;intracellular membrane-bounded organelle;intracellular organelle;intracellular part;membrane;membrane-bounded organelle;nucleus;organelle;plasma membrane		FKBP_C	BYSTRYKH_HEMATOPOIESIS_STEM_CELL_AND_BRAIN_QTL_TRANS;CELLULAR_MACROMOLECULE_METABOLIC_PROCESS;CELLULAR_PROTEIN_METABOLIC_PROCESS;CHIARETTI_ACUTE_LYMPHOBLASTIC_LEUKEMIA_ZAP70;chr11q13;CRGAARNNNNCGA_UNKNOWN;CYTOPLASM;CYTOPLASMIC_PART;CYTOSOL;DAIRKEE_TERT_TARGETS_UP;ESTABLISHMENT_OF_LOCALIZATION;ESTABLISHMENT_OF_PROTEIN_LOCALIZATION;GARY_CD5_TARGETS_UP;GCCATNTTG_V$YY1_Q6;GCM_AIP;GCM_FANCC;GCM_HDAC1;…	Completeproteome;Cytoplasm;Directproteinsequencing;Referenceproteome;Repeat;TPRrepeat	0	18898000000	1259800000	73	73	73	37.605	2	22	22	22
4413	Q5SYD0;Q5SYD0-2	Myo1d	Myo1d	Unconventional myosin-Id	-0.35994	0.042945	0.134783		0.001604	0.027215	+	-1.47265	-0.84587	1.79281	0.525703	-2.06884	-0.442489	1.98628	0.525051				biological regulation;negative regulation of catalytic activity;negative regulation of hydrolase activity;negative regulation of molecular function;negative regulation of phosphatase activity;regulation of biological process;regulation of catalytic activity;regulation of cellular metabolic process;regulation of cellular process;regulation of dephosphorylation;regulation of hydrolase activity;regu…	actin-dependent ATPase activity;adenyl nucleotide binding;adenyl ribonucleotide binding;ATP binding;ATPase activity;ATPase activity, coupled;binding;catalytic activity;hydrolase activity;hydrolase activity, acting on acid anhydrides;hydrolase activity, acting on acid anhydrides, in phosphorus-containing anhydrides;microfilament motor activity;motor activity;nucleoside-triphosphatase activity;nucl…	axolemma;axon part;cell part;cell projection membrane;cell projection part;cytoplasmic part;cytoskeletal part;endoplasmic reticulum;intracellular membrane-bounded organelle;intracellular organelle;intracellular organelle part;intracellular part;leading edge membrane;macromolecular complex;membrane part;membrane-bounded organelle;myosin complex;neuron projection membrane;organelle;organelle part;p…		IQ;Myosin_head;Myosin_TH1	ACTGCAG,MIR-17-3P;ACTTTAT,MIR-142-5P;AGCATTA,MIR-155;ATF2_S_UP.V1_DN;ATF2_UP.V1_DN;BERENJENO_TRANSFORMED_BY_RHOA_DN;CHARAFE_BREAST_CANCER_LUMINAL_VS_MESENCHYMAL_UP;chr17q11;COLDREN_GEFITINIB_RESISTANCE_DN;CORRE_MULTIPLE_MYELOMA_UP;CUI_TCF21_TARGETS_2_DN;DASU_IL6_SIGNALING_SCAR_UP;DELYS_THYROID_CANCER_UP;DODD_NASOPHARYNGEAL_CARCINOMA_UP;DURAND_STROMA_MAX_UP;ERB2_UP.V1_UP;GAUSSMANN_MLL_AF4_FUSION_T…	Acetylation;Actin-binding;Alternativesplicing;ATP-binding;Calmodulin-binding;Completeproteome;Motorprotein;Myosin;Nucleotide-binding;Phosphoprotein;Referenceproteome;Repeat	0	374300000000	6037100000	88.4	87.7	86.2	116.08	2	118	116	113
4793	Q69Z99	Znf512	Znf512	Zinc finger protein 512	-0.952521	0.028643	0.103313		0.001624	0.027215	+	-2.6623	4.56911	0.410743	-2.31755	-4.69181	4.12207	0.521997	0.047743				biological regulation;biosynthetic process;cellular biosynthetic process;cellular macromolecule biosynthetic process;cellular macromolecule metabolic process;cellular metabolic process;cellular nitrogen compound metabolic process;cellular process;macromolecule biosynthetic process;macromolecule metabolic process;metabolic process;nitrogen compound metabolic process;nucleic acid metabolic process;…	binding;cation binding;DNA binding;ion binding;metal ion binding;nucleic acid binding;transition metal ion binding;zinc ion binding	cell part;intracellular membrane-bounded organelle;intracellular organelle;intracellular part;membrane-bounded organelle;nucleus;organelle		zf-C2H2	AGCTCCT,MIR-28;chr2p23;DODD_NASOPHARYNGEAL_CARCINOMA_DN;GCM_DFFA;GCM_FANCL;GCM_GSPT1;GCM_MLL;GCM_NF2;GCM_NUMA1;GCM_RAB10;GCM_RAN;GCM_RBM8A;GGGCGGR_V$SP1_Q6;GGGTGGRR_V$PAX4_03;GSE12366_PLASMA_CELL_VS_MEMORY_BCELL_DN;GSE12366_PLASMA_CELL_VS_NAIVE_BCELL_DN;GSE13306_RA_VS_UNTREATED_TCONV_UP;GSE13493_DP_VS_CD4INTCD8POS_THYMOCYTE_UP;GSE15733_BM_VS_SPLEEN_MEMORY_CD4_TCELL_UP;GSE20366_CD103_KLRG1_DP_VS_D…	Completeproteome;DNA-binding;Metal-binding;Nucleus;Referenceproteome;Repeat;Transcription;Transcriptionregulation;Zinc;Zinc-finger	0	46361000000	1931700000	64.9	64.9	64.9	63.908	1	37	37	37
2901	P30412	Ppic	Ppic	Peptidyl-prolyl cis-trans isomerase C	1.51718	6e-06	0.002233	+	0.001587	0.027215	+	1.49999	1.53147	-1.09626	-1.93521	0.835061	1.68335	-0.455794	-2.06261				cellular macromolecule metabolic process;cellular metabolic process;cellular process;cellular protein metabolic process;macromolecule metabolic process;macromolecule modification;metabolic process;peptidyl-amino acid modification;peptidyl-proline modification;primary metabolic process;protein folding;protein metabolic process;protein modification process;protein peptidyl-prolyl isomerization	binding;catalytic activity;cis-trans isomerase activity;isomerase activity;peptide binding;peptidyl-prolyl cis-trans isomerase activity	cell part;cytoplasm;intracellular part		Pro_isomerase	ACEVEDO_LIVER_CANCER_UP;ACEVEDO_LIVER_TUMOR_VS_NORMAL_ADJACENT_TISSUE_UP;BASSO_HAIRY_CELL_LEUKEMIA_DN;BRUINS_UVC_RESPONSE_LATE;BUYTAERT_PHOTODYNAMIC_THERAPY_STRESS_DN;CAIRO_LIVER_DEVELOPMENT_UP;CHEN_METABOLIC_SYNDROM_NETWORK;chr5q23;CHYLA_CBFA2T3_TARGETS_UP;CYTOPLASM;DARWICHE_PAPILLOMA_RISK_HIGH_UP;DARWICHE_PAPILLOMA_RISK_LOW_UP;DARWICHE_SKIN_TUMOR_PROMOTER_UP;DARWICHE_SQUAMOUS_CELL_CARCINOMA_UP;…	3D-structure;Completeproteome;Cyclosporin;Cytoplasm;Isomerase;Referenceproteome;Rotamase	3.51e-299	77735000000	7066900000	81.6	81.6	81.6	22.794	1	16	16	16
1406	P98078;P98078-2;E9QL31;E9PX84;Q3TRE6;P98078-3;F6TQN9	Dab2	Dab2	Disabled homolog 2	1.37217	0.001476	0.017341	+	0.001608	0.027215	+	1.56834	0.319743	-0.567012	-1.32107	0.695415	0.760544	0.473221	-1.92918				activation of JUN kinase activity;activation of MAPK activity;anatomical structure development;anatomical structure morphogenesis;apoptosis;biological regulation;cell death;cell differentiation;cell morphogenesis;cell morphogenesis involved in differentiation;cell surface receptor linked signaling pathway;cellular component assembly;cellular component assembly at cellular level;cellular component…	AP-2 adaptor complex binding;binding;binding, bridging;cargo receptor activity;clathrin adaptor activity;clathrin binding;integrin binding;lipid binding;phosphatidylinositol binding;phosphatidylinositol-4,5-bisphosphate binding;phospholipid binding;protein binding;protein binding, bridging;protein complex binding;receptor activity;receptor binding	apical plasma membrane;cell part;clathrin coat;clathrin coat of coated pit;clathrin coated vesicle membrane;coated vesicle membrane;cytoplasm;cytoplasmic part;cytoplasmic vesicle membrane;cytoplasmic vesicle part;intracellular membrane-bounded organelle;intracellular organelle;intracellular organelle part;intracellular part;macromolecular complex;membrane;membrane coat;membrane part;membrane-boun…	Endocytosis	PID	ALFANO_MYC_TARGETS;BIDUS_METASTASIS_DN;BILD_MYC_ONCOGENIC_SIGNATURE;BOYAULT_LIVER_CANCER_SUBCLASS_G5_DN;BROWN_MYELOID_CELL_DEVELOPMENT_UP;BROWNE_HCMV_INFECTION_12HR_DN;BRUINS_UVC_RESPONSE_VIA_TP53_GROUP_A;BURTON_ADIPOGENESIS_PEAK_AT_0HR;CAGCTTT,MIR-320;CELL_PROLIFERATION_GO_0008283;CHANG_CORE_SERUM_RESPONSE_DN;CHARAFE_BREAST_CANCER_LUMINAL_VS_MESENCHYMAL_DN;CHIARADONNA_NEOPLASTIC_TRANSFORMATION_C…	3D-structure;Acetylation;Alternativesplicing;Apoptosis;Coatedpit;Completeproteome;Cytoplasm;Cytoplasmicvesicle;Developmentalprotein;Differentiation;Endocytosis;Membrane;Nucleus;Phosphoprotein;Proteintransport;Referenceproteome;Transport;Wntsignalingpathway	2.85e-270	25936000000	810490000	37.7	37.7	37.7	82.311	11	25	25	25
4010	Q3U2P1;A2AA71	Sec24a	Sec24a	Protein transport protein Sec24A	1.85395	8.9e-05	0.004234	+	0.001639	0.027335	+	0.443647	-0.23317	-1.20249	0.992011	1.64311	0.183555	-1.41522	-0.411448				cellular process;ER to Golgi vesicle-mediated transport;establishment of localization;establishment of localization in cell;establishment of protein localization;Golgi vesicle transport;intracellular protein transport;intracellular transport;protein transport;transport;vesicle-mediated transport	binding;cation binding;ion binding;metal ion binding;transition metal ion binding;zinc ion binding	cell part;COPII vesicle coat;cytoplasmic part;cytoplasmic vesicle part;endoplasmic reticulum membrane;endoplasmic reticulum part;Golgi apparatus part;Golgi membrane;intracellular organelle part;intracellular part;macromolecular complex;membrane;membrane coat;membrane part;organelle membrane;organelle part;perinuclear region of cytoplasm;protein complex;vesicle coat	Protein processing in endoplasmic reticulum	Gelsolin;Sec23_BS;Sec23_helical;Sec23_trunk;zf-Sec23_Sec24	BENPORATH_NANOG_TARGETS;BLALOCK_ALZHEIMERS_DISEASE_UP;BOGNI_TREATMENT_RELATED_MYELOID_LEUKEMIA_DN;BROWNE_HCMV_INFECTION_18HR_UP;BROWNE_HCMV_INFECTION_8HR_UP;BUYTAERT_PHOTODYNAMIC_THERAPY_STRESS_UP;CHEN_HOXA5_TARGETS_9HR_UP;chr5q31;CREIGHTON_ENDOCRINE_THERAPY_RESISTANCE_3;CSR_EARLY_UP.V1_UP;DACOSTA_UV_RESPONSE_VIA_ERCC3_COMMON_DN;DACOSTA_UV_RESPONSE_VIA_ERCC3_DN;DITTMER_PTHLH_TARGETS_DN;GAZDA_DIAM…	Alternativesplicing;Completeproteome;Cytoplasm;Endoplasmicreticulum;ER-Golgitransport;Golgiapparatus;Membrane;Phosphoprotein;Proteintransport;Referenceproteome;Transport	1.03e-124	5227100000	158400000	20.3	19.5	19.5	118.78	4	19	18	18
3433	P62754	Rps6	Rps6	40S ribosomal protein S6	0.488535	0.031659	0.110877		0.001659	0.027416	+	0.371046	1.14572	-0.915439	-0.601322	0.011785	0.536727	-0.628563	0.080051				biological regulation;biosynthetic process;carbohydrate homeostasis;cellular biosynthetic process;cellular component biogenesis;cellular component biogenesis at cellular level;cellular component organization or biogenesis;cellular component organization or biogenesis at cellular level;cellular macromolecule biosynthetic process;cellular macromolecule metabolic process;cellular metabolic process;c…	structural constituent of ribosome;structural molecule activity	cell part;intracellular non-membrane-bounded organelle;intracellular organelle;intracellular organelle part;intracellular part;macromolecular complex;non-membrane-bounded organelle;nuclear part;nucleolus;organelle;organelle part;ribonucleoprotein complex;small ribosomal subunit	Insulin signaling pathway;mTOR signaling pathway;Ribosome	Ribosomal_S6e	AGUIRRE_PANCREATIC_CANCER_COPY_NUMBER_DN;BENPORATH_MYC_MAX_TARGETS;BENPORATH_MYC_TARGETS_WITH_EBOX;BILANGES_SERUM_AND_RAPAMYCIN_SENSITIVE_GENES;BILANGES_SERUM_RESPONSE_TRANSLATION;BIOCARTA_IGF1MTOR_PATHWAY;BIOCARTA_MTOR_PATHWAY;CAIRO_HEPATOBLASTOMA_CLASSES_UP;CHEMICAL_HOMEOSTASIS;CHNG_MULTIPLE_MYELOMA_HYPERPLOID_UP;chr9p21;DAIRKEE_CANCER_PRONE_RESPONSE_BPA_E2;DANG_BOUND_BY_MYC;FERNANDEZ_BOUND_BY_…	Acetylation;Completeproteome;Directproteinsequencing;Phosphoprotein;Referenceproteome;Ribonucleoprotein;Ribosomalprotein	2.67e-235	242260000000	30283000000	68.7	68.7	68.7	28.68	1	28	28	28
516	Q80TH2;Q80TH2-2;Q80TH2-1;B7ZNX6	Erbb2ip	Erbb2ip	Protein LAP2;Erbb2ip protein	-0.727638	0.013691	0.066161		0.001654	0.027416	+	0.382686	0.498437	-0.214792	-0.666331	0.107561	1.07286	0.341693	-1.52211				establishment of localization;establishment of localization in cell;establishment of protein localization;intracellular protein transport;intracellular transport;protein targeting;protein transport;transport		basolateral plasma membrane;cell junction;cell part;cell-substrate junction;cytoplasm;hemidesmosome;intracellular organelle part;intracellular part;membrane;membrane part;nuclear membrane;nuclear part;organelle membrane;organelle part;plasma membrane part	NOD-like receptor signaling pathway	LRR_4;PDZ	ACCAAAG,MIR-9;ATAGGAA,MIR-202;BASEMENT_MEMBRANE;BASOLATERAL_PLASMA_MEMBRANE;BLALOCK_ALZHEIMERS_DISEASE_INCIPIENT_UP;BLALOCK_ALZHEIMERS_DISEASE_UP;CAGGTA_V$AREB6_01;CCAWWNAAGG_V$SRF_Q4;CELL_JUNCTION;CELL_MATRIX_JUNCTION;CELL_SURFACE_RECEPTOR_LINKED_SIGNAL_TRANSDUCTION_GO_0007166;CHENG_IMPRINTED_BY_ESTRADIOL;chr5p14;CTAGGAA,MIR-384;CTTTAAR_UNKNOWN;CTTTGT_V$LEF1_Q2;CTTTGTA,MIR-524;CYTOKINE_ACTIVITY;…	Alternativesplicing;Celljunction;Completeproteome;Leucine-richrepeat;Membrane;Nucleus;Phosphoprotein;Referenceproteome;Repeat	0	19240000000	223720000	40.7	40.7	38.9	157.25	4	36	36	34
1847	G3XA17	Eif4g2	Eif4g2	Eukaryotic translation initiation factor 4 gamma 2	0.368261	0.02226	0.088942		0.001687	0.027756	+	0.488333	0.118157	-1.01045	0.403962	0.623651	0.303999	-0.272059	-0.655591				cellular macromolecule metabolic process;cellular metabolic process;cellular nitrogen compound metabolic process;cellular process;macromolecule metabolic process;metabolic process;nitrogen compound metabolic process;nucleic acid metabolic process;nucleobase-containing compound metabolic process;primary metabolic process;RNA metabolic process	binding;DNA binding;nucleic acid binding;RNA binding;translation factor activity, nucleic acid binding;translation initiation factor activity	cell part;cytoplasm;intracellular part		MA3;MIF4G;W2	ACAWNRNSRCGG_UNKNOWN;ACTGTAG,MIR-139;AGTTCTC,MIR-146A,MIR-146B;ATACTGT,MIR-144;ATTACAT,MIR-380-3P;BENPORATH_NANOG_TARGETS;BENPORATH_SOX2_TARGETS;BIOCARTA_EIF_PATHWAY;BIOCARTA_EIF4_PATHWAY;BIOCARTA_MTOR_PATHWAY;BIOSYNTHETIC_PROCESS;BRUECKNER_TARGETS_OF_MIRLET7A3_DN;CACTTTG,MIR-520G,MIR-520H;CAGCTG_V$AP4_Q5;CARD_MIR302A_TARGETS;CATRRAGC_UNKNOWN;CELL_CYCLE_ARREST_GO_0007050;CELL_CYCLE_GO_0007049;CEL…	Completeproteome;Initiationfactor;Proteinbiosynthesis;Referenceproteome	0	31670000000	633410000	57.9	57.9	0	102.1	5	46	46	0
6651	Q91V88-4;Q91V88-2;Q91V88-3;Q91V88;D3YTX1;D3Z4D3	Npnt	Npnt	Nephronectin	-1.22431	0.00324	0.027338	+	0.001697	0.027797	+	-2.67278	-0.000839	0.423247	2.25038	-3.08707	-0.653161	0.532011	3.20822	+	Core matrisome	ECM Glycoproteins	anatomical structure morphogenesis;biological adhesion;biological regulation;branching involved in ureteric bud morphogenesis;branching morphogenesis of a tube;cell adhesion;cell adhesion mediated by integrin;cell-cell adhesion;cell-cell adhesion mediated by integrin;cell-matrix adhesion;cell-substrate adhesion;cellular component organization;cellular component organization at cellular level;cell…	binding;calcium ion binding;cation binding;integrin binding;ion binding;metal ion binding;protein binding;protein complex binding;receptor binding	basement membrane;cell part;contractile fiber;contractile fiber part;cytoplasmic part;extracellular matrix part;extracellular region part;intracellular non-membrane-bounded organelle;intracellular organelle;intracellular part;membrane;non-membrane-bounded organelle;organelle;organelle part;smooth muscle contractile fiber		cEGF;EGF_CA;MAM	ACEVEDO_FGFR1_TARGETS_IN_PROSTATE_CANCER_MODEL_UP;BENPORATH_EED_TARGETS;BENPORATH_ES_WITH_H3K27ME3;BENPORATH_PRC2_TARGETS;BENPORATH_SUZ12_TARGETS;BERENJENO_TRANSFORMED_BY_RHOA_FOREVER_DN;BERENJENO_TRANSFORMED_BY_RHOA_UP;BYSTRYKH_HEMATOPOIESIS_STEM_CELL_QTL_TRANS;CAGGTG_V$E12_Q6;CHIARADONNA_NEOPLASTIC_TRANSFORMATION_CDC25_UP;chr4q25;COLDREN_GEFITINIB_RESISTANCE_DN;CTTTGA_V$LEF1_Q2;DAIRKEE_CANCER_P…	Alternativesplicing;Calcium;Celladhesion;Completeproteome;Developmentalprotein;Differentiation;Disulfidebond;EGF-likedomain;Extracellularmatrix;Referenceproteome;Repeat;Secreted;Signal	0	175180000000	4734500000	63.7	63.7	63.7	67.061	6	45	45	45
5137	Q7TPD0	Ints3	Ints3	Integrator complex subunit 3	-0.022462	0.9146	0.951096		0.001716	0.027949	+	-0.69589	2.42379	-0.018536	-1.70936	-1.25194	2.90523	0.987553	-2.64084				biological regulation;cell cycle checkpoint;cellular macromolecule metabolic process;cellular metabolic process;cellular nitrogen compound metabolic process;cellular process;cellular response to stimulus;cellular response to stress;DNA metabolic process;DNA repair;macromolecule metabolic process;metabolic process;ncRNA metabolic process;ncRNA processing;nitrogen compound metabolic process;nucleic…		cell part;integrator complex;intracellular organelle part;intracellular part;macromolecular complex;nuclear part;nucleoplasm part;organelle part;protein complex;SOSS complex		DUF2356	BIOPOLYMER_METABOLIC_PROCESS;BRUINS_UVC_RESPONSE_EARLY_LATE;CHARAFE_BREAST_CANCER_LUMINAL_VS_BASAL_UP;chr1q21;DACOSTA_UV_RESPONSE_VIA_ERCC3_DN;DACOSTA_UV_RESPONSE_VIA_ERCC3_TTD_DN;DACOSTA_UV_RESPONSE_VIA_ERCC3_XPCS_DN;DELACROIX_RAR_BOUND_ES;DNA_DIRECTED_RNA_POLYMERASEII_HOLOENZYME;DUAN_PRDM5_TARGETS;GAZDA_DIAMOND_BLACKFAN_ANEMIA_ERYTHROID_DN;GSE11864_CSF1_IFNG_VS_CSF1_PAM3CYS_IN_MAC_UP;GSE11864_C…	Alternativesplicing;Completeproteome;DNAdamage;DNArepair;Nucleus;Phosphoprotein;Referenceproteome	0	15219000000	287140000	43.2	43.2	43.2	117.94	2	34	34	34
1925	Q6NVF9;H3BJ30;H3BJW3	Cpsf6	Cpsf6	Cleavage and polyadenylation specificity factor subunit 6;Cleavage and polyadenylation-specificity factor subunit 6	-0.355429	0.098112	0.232143		0.001722	0.027949	+	0.742333	1.34272	-0.831212	-1.25385	-0.220654	1.2839	-0.252925	-0.810318				cellular component assembly;cellular component organization;cellular component organization or biogenesis;cellular macromolecule metabolic process;cellular metabolic process;cellular nitrogen compound metabolic process;cellular process;macromolecular complex assembly;macromolecular complex subunit organization;macromolecule metabolic process;metabolic process;mRNA 3'-end processing;mRNA metabolic…	binding;mRNA binding;nucleic acid binding;nucleotide binding;RNA binding	cell part;intracellular organelle part;intracellular part;macromolecular complex;mRNA cleavage factor complex;nuclear body;nuclear part;nucleoplasm part;organelle part;paraspeckles;protein complex;ribonucleoprotein complex	mRNA surveillance pathway		AAGCAAT,MIR-137;ACTTTAT,MIR-142-5P;ATCTTGC,MIR-31;BIOPOLYMER_METABOLIC_PROCESS;BLALOCK_ALZHEIMERS_DISEASE_DN;BOYAULT_LIVER_CANCER_SUBCLASS_G123_UP;BOYLAN_MULTIPLE_MYELOMA_C_UP;BROWNE_HCMV_INFECTION_48HR_DN;CAIRO_HEPATOBLASTOMA_CLASSES_UP;chr12q15;CTCAGGG,MIR-125B,MIR-125A;DELASERNA_MYOD_TARGETS_UP;DIAZ_CHRONIC_MEYLOGENOUS_LEUKEMIA_UP;DODD_NASOPHARYNGEAL_CARCINOMA_DN;GAUSSMANN_MLL_AF4_FUSION_TARGE…	Completeproteome;mRNAprocessing;Nucleus;Phosphoprotein;Referenceproteome;RNA-binding	0	29560000000	1642200000	35.4	35.4	35.4	59.152	6	18	18	18
6429	Q8R3V5;Q8R3V5-1;A2AWI7;A2AWI9;Q8R3V5-3	Sh3glb2	Sh3glb2	Endophilin-B2	0.098806	0.801234	0.881749		0.001734	0.028017	+	2.1628	-1.30306	-1.00783	0.148096	2.5491	0.010443	-1.33895	-1.22059						cell part;cytoplasm;intracellular membrane-bounded organelle;intracellular organelle;intracellular part;membrane-bounded organelle;nucleus;organelle	Endocytosis	BAR;SH3_2	BIOCARTA_CBL_PATHWAY;BLALOCK_ALZHEIMERS_DISEASE_DN;CAGGTG_V$E12_Q6;CHARAFE_BREAST_CANCER_LUMINAL_VS_BASAL_UP;chr9q34;CTAWWWATA_V$RSRFC4_Q2;CYTOPLASM;DIAZ_CHRONIC_MEYLOGENOUS_LEUKEMIA_UP;EGFR_UP.V1_DN;ENK_UV_RESPONSE_EPIDERMIS_DN;ERB2_UP.V1_UP;GARY_CD5_TARGETS_UP;GCM_DLG1;GGGCGGR_V$SP1_Q6;GGGTGGRR_V$PAX4_03;GRAESSMANN_APOPTOSIS_BY_DOXORUBICIN_UP;GRAESSMANN_RESPONSE_TO_MC_AND_DOXORUBICIN_UP;GSE1023…	Alternativesplicing;Coiledcoil;Completeproteome;Cytoplasm;Referenceproteome;SH3domain	1.13e-123	10654000000	626720000	56.8	54.8	54.8	44.503	5	20	19	19
6747	Q91X72	Hpx	Hpx	Hemopexin	2.06226	7e-06	0.002233	+	0.00175	0.028136	+	3.14422	0.034721	-1.8618	-1.31714	3.62749	0.351115	-3.3628	-0.615799	+	Matrisome-associated	ECM-affiliated Proteins	biological regulation;cellular metabolic process;cellular process;cofactor metabolic process;establishment of localization;heme metabolic process;hemoglobin metabolic process;heterocycle metabolic process;macromolecule metabolic process;metabolic process;nitrogen compound metabolic process;pigment metabolic process;porphyrin-containing compound metabolic process;positive regulation of adaptive im…	binding;cation binding;ion binding;metal ion binding	extracellular region part;extracellular space		Hemopexin	ALK_DN.V1_DN;ALTEMEIER_RESPONSE_TO_LPS_WITH_MECHANICAL_VENTILATION;BOCHKIS_FOXA2_TARGETS;BRUINS_UVC_RESPONSE_VIA_TP53_GROUP_A;CAIRO_HEPATOBLASTOMA_DN;CAR_HPX;CAR_IGFBP1;CATION_HOMEOSTASIS;CELLULAR_CATION_HOMEOSTASIS;CELLULAR_HOMEOSTASIS;CHARAFE_BREAST_CANCER_LUMINAL_VS_BASAL_UP;CHEMICAL_HOMEOSTASIS;chr11p15;COFACTOR_TRANSPORT;COFACTOR_TRANSPORTER_ACTIVITY;CYCLIN_D1_KE_.V1_DN;DOANE_BREAST_CANCER_C…	Completeproteome;Disulfidebond;Glycoprotein;Heme;Iron;Metal-binding;Referenceproteome;Repeat;Secreted;Signal;Transport	0	252180000000	9340000000	60.2	60.2	60.2	51.317	1	35	35	35
978	Q9EPK7;E9PUW7;Q9EPK7-2	Xpo7	Xpo7	Exportin-7	-1.0831	0.000569	0.010669	+	0.001774	0.028392	+	0.999984	0.066099	-1.06608	NaN	0.759014	0.741245	-0.060685	-1.43957				establishment of localization;establishment of localization in cell;establishment of protein localization;establishment of RNA localization;intracellular protein transport;intracellular transport;mRNA transport;nuclear transport;nucleic acid transport;nucleobase-containing compound transport;nucleocytoplasmic transport;protein transport;RNA transport;transport	binding;enzyme binding;GTPase binding;nuclear export signal receptor activity;protein binding;protein transporter activity;Ran GTPase binding;Ras GTPase binding;small GTPase binding;substrate-specific transporter activity;transporter activity	cell part;cytoplasm;intracellular organelle part;intracellular part;macromolecular complex;membrane part;nuclear part;nuclear pore;organelle part;pore complex;protein complex		IBN_N	AACTTT_UNKNOWN;ABE_VEGFA_TARGETS_2HR;ATGTACA,MIR-493;BAKKER_FOXO3_TARGETS_UP;BLALOCK_ALZHEIMERS_DISEASE_DN;BYSTRYKH_HEMATOPOIESIS_STEM_CELL_QTL_TRANS;CAIRO_HEPATOBLASTOMA_CLASSES_UP;CCAGGGG,MIR-331;CELLULAR_LOCALIZATION;chr8p21;CTTGTAT,MIR-381;CTTTAAR_UNKNOWN;CTTTGA_V$LEF1_Q2;CTTTGT_V$LEF1_Q2;CYTOPLASM;ENDOMEMBRANE_SYSTEM;ENVELOPE;ESTABLISHMENT_OF_CELLULAR_LOCALIZATION;ESTABLISHMENT_OF_LOCALIZATI…	Acetylation;Alternativesplicing;Completeproteome;Cytoplasm;mRNAtransport;Nuclearporecomplex;Nucleus;Proteintransport;Referenceproteome;Translocation;Transport	8.53e-127	6305100000	121250000	25.7	25.7	25.7	123.81	3	19	19	19
7957	Q9EPK2;Q9EPK2-3;Q9EPK2-2;Q9EPK2-4	Rp2	Rp2	Protein XRP2	-0.569916	0.045709	0.140612		0.001818	0.028979	+	-0.272192	0.634795	-0.259789	-0.102813	-0.796821	1.11472	0.598672	-0.916574				anatomical structure morphogenesis;biosynthetic process;cell morphogenesis;cellular biosynthetic process;cellular component morphogenesis;cellular component organization;cellular component organization or biogenesis;cellular developmental process;cellular metabolic process;cellular nitrogen compound biosynthetic process;cellular nitrogen compound metabolic process;cellular process;CTP biosyntheti…	adenyl nucleotide binding;adenyl ribonucleotide binding;ATP binding;binding;catalytic activity;enzyme activator activity;enzyme regulator activity;GTP binding;GTPase activator activity;GTPase regulator activity;guanyl nucleotide binding;guanyl ribonucleotide binding;kinase activity;nucleobase-containing compound kinase activity;nucleoside diphosphate kinase activity;nucleoside-triphosphatase regu…	cell part;cell projection;cilium;cytoplasm;intracellular part;membrane;plasma membrane		NDK;TBCC	AACTTT_UNKNOWN;BLALOCK_ALZHEIMERS_DISEASE_UP;BORCZUK_MALIGNANT_MESOTHELIOMA_UP;BRUINS_UVC_RESPONSE_LATE;BUYTAERT_PHOTODYNAMIC_THERAPY_STRESS_UP;CELLULAR_MACROMOLECULE_METABOLIC_PROCESS;CELLULAR_PROTEIN_METABOLIC_PROCESS;chrxp11;CROONQUIST_NRAS_SIGNALING_UP;CTTTGCA,MIR-527;DIAZ_CHRONIC_MEYLOGENOUS_LEUKEMIA_UP;DOUGLAS_BMI1_TARGETS_UP;ENK_UV_RESPONSE_KERATINOCYTE_DN;FORTSCHEGGER_PHF8_TARGETS_DN;GABR…	Alternativesplicing;Cellmembrane;Cellprojection;Cilium;Completeproteome;GTPaseactivation;GTP-binding;Lipoprotein;Membrane;Myristate;Nucleotide-binding;Palmitate;Proteintransport;Referenceproteome;Transport	7.68e-109	10709000000	713920000	57.3	57.3	57.3	39.376	4	21	21	21
3593	P80314	Cct2	Cct2	T-complex protein 1 subunit beta	0.459745	0.001891	0.01992	+	0.001873	0.029726	+	0.344826	0.930964	-0.065976	-1.20981	0.97719	0.622152	-0.539322	-1.06002				binding of sperm to zona pellucida;cell recognition;cell-cell recognition;cellular component assembly;cellular component assembly at cellular level;cellular component organization;cellular component organization at cellular level;cellular component organization or biogenesis;cellular component organization or biogenesis at cellular level;cellular macromolecular complex assembly;cellular macromole…	adenyl nucleotide binding;adenyl ribonucleotide binding;ATP binding;binding;nucleotide binding;purine nucleotide binding;purine ribonucleoside triphosphate binding;purine ribonucleotide binding;ribonucleotide binding	cell body;cell part;chaperonin-containing T-complex;cytoplasmic part;cytoskeletal part;cytosolic part;intracellular membrane-bounded organelle;intracellular organelle;intracellular organelle part;intracellular part;macromolecular complex;membrane-bounded organelle;microtubule;nucleus;organelle;organelle part;protein complex		Cpn60_TCP1	ACEVEDO_LIVER_TUMOR_VS_NORMAL_ADJACENT_TISSUE_UP;AGUIRRE_PANCREATIC_CANCER_COPY_NUMBER_DN;ATACTGT,MIR-144;BILANGES_RAPAMYCIN_SENSITIVE_VIA_TSC1_AND_TSC2;BLALOCK_ALZHEIMERS_DISEASE_DN;BLALOCK_ALZHEIMERS_DISEASE_INCIPIENT_DN;BORCZUK_MALIGNANT_MESOTHELIOMA_UP;BOYAULT_LIVER_CANCER_SUBCLASS_G3_UP;CAIRO_HEPATOBLASTOMA_CLASSES_UP;CHIANG_LIVER_CANCER_SUBCLASS_UNANNOTATED_DN;chr12q14;CTTTGT_V$LEF1_Q2;DIAZ…	Acetylation;ATP-binding;Chaperone;Completeproteome;Cytoplasm;Directproteinsequencing;Nucleotide-binding;Phosphoprotein;Referenceproteome	0	260610000000	8144100000	90.1	90.1	90.1	57.477	1	53	53	53
1498	F2Z468;O89029;F2Z3U4;F2Z469;O89029-2	Matn4	Matn4	Matrilin-4	1.25409	0.069861	0.187374		0.001923	0.030376	+	-3.37974	-0.89726	1.73841	2.53859	-1.57662	-1.3432	-0.469102	3.38893	+	Core matrisome	ECM Glycoproteins	response to axon injury;response to stimulus;response to stress;response to wounding		extracellular region		EGF_CA;Matrilin_ccoil;VWA	ACEVEDO_METHYLATED_IN_LIVER_CANCER_DN;BURTON_ADIPOGENESIS_8;CAGGTG_V$E12_Q6;chr20q13;DCA_UP.V1_DN;EXTRACELLULAR_REGION;GSE14308_NAIVE_CD4_TCELL_VS_INDUCED_TREG_UP;GSE14308_NAIVE_CD4_TCELL_VS_NATURAL_TREG_UP;GSE17721_PAM3CSK4_VS_CPG_8H_BMDM_UP;GSE2826_WT_VS_BTK_KO_BCELL_UP;GSE29614_CTRL_VS_DAY7_TIV_FLU_VACCINE_PBMC_UP;GSE29614_CTRL_VS_TIV_FLU_VACCINE_PBMC_2007_UP;GSE29618_LAIV_VS_TIV_FLU_VACCINE_D…	Alternativesplicing;Coiledcoil;Completeproteome;Disulfidebond;EGF-likedomain;Glycoprotein;Polymorphism;Referenceproteome;Repeat;Secreted;Signal	1.43e-164	12486000000	356750000	50.4	50.4	50.4	64.68	5	22	22	22
3458	P62911	Rpl32	Rpl32	60S ribosomal protein L32	0.514482	0.004841	0.034781	+	0.001947	0.030623	+	0.683966	0.822217	0.010146	-1.51633	0.235374	0.89211	-0.451201	-0.676283				biosynthetic process;cellular biosynthetic process;cellular macromolecule biosynthetic process;cellular macromolecule metabolic process;cellular metabolic process;cellular process;cellular protein metabolic process;macromolecule biosynthetic process;macromolecule metabolic process;metabolic process;primary metabolic process;protein metabolic process;translation	structural constituent of ribosome;structural molecule activity	cell part;cytosolic large ribosomal subunit;intracellular organelle part;intracellular part;large ribosomal subunit;macromolecular complex;organelle part;ribonucleoprotein complex	Ribosome	Ribosomal_L32e	ABE_INNER_EAR;BENPORATH_MYC_MAX_TARGETS;BENPORATH_NANOG_TARGETS;BENPORATH_OCT4_TARGETS;BILANGES_SERUM_AND_RAPAMYCIN_SENSITIVE_GENES;CHNG_MULTIPLE_MYELOMA_HYPERPLOID_UP;chr3q13;DANG_BOUND_BY_MYC;DANG_MYC_TARGETS_UP;DIAZ_CHRONIC_MEYLOGENOUS_LEUKEMIA_DN;DUTERTRE_ESTRADIOL_RESPONSE_6HR_UP;FEVR_CTNNB1_TARGETS_DN;GAVIN_FOXP3_TARGETS_CLUSTER_T7;GCM_ACTG1;GCM_CSNK2B;GCM_NPM1;GCM_TPT1;GGCNKCCATNK_UNKNOWN;…	Completeproteome;Referenceproteome;Ribonucleoprotein;Ribosomalprotein	3.42e-156	120470000000	17210000000	79.3	79.3	79.3	15.86	4	19	19	19
3298	P58774-2	Tpm2	Tpm2	Tropomyosin beta chain	1.00164	0.012347	0.061945		0.001983	0.031048	+	-0.531692	0.682628	1.19599	-1.34692	-0.514569	0.301683	0.3152	-0.102313				biological regulation;multicellular organismal process;muscle contraction;muscle system process;regulation of ATPase activity;regulation of biological process;regulation of catabolic process;regulation of catalytic activity;regulation of cellular catabolic process;regulation of cellular metabolic process;regulation of cellular process;regulation of hydrolase activity;regulation of metabolic proce…	structural constituent of cytoskeleton;structural molecule activity	cell part;contractile fiber part;cytoplasmic part;cytoskeletal part;intracellular organelle part;intracellular part;muscle thin filament tropomyosin;organelle part	Cardiac muscle contraction;Dilated cardiomyopathy;Hypertrophic cardiomyopathy (HCM)	Tropomyosin	ACEVEDO_FGFR1_TARGETS_IN_PROSTATE_CANCER_MODEL_DN;ACTIN_CYTOSKELETON;AGUIRRE_PANCREATIC_CANCER_COPY_NUMBER_UP;ASTON_MAJOR_DEPRESSIVE_DISORDER_UP;BENPORATH_MYC_TARGETS_WITH_EBOX;BERTUCCI_MEDULLARY_VS_DUCTAL_BREAST_CANCER_DN;BOQUEST_STEM_CELL_CULTURED_VS_FRESH_UP;BROWNE_HCMV_INFECTION_14HR_DN;BROWNE_HCMV_INFECTION_24HR_DN;BROWNE_HCMV_INFECTION_2HR_DN;BRUINS_UVC_RESPONSE_LATE;CACGTG_V$MYC_Q2;CAGCTG_…	Acetylation;Actin-binding;Alternativesplicing;Coiledcoil;Completeproteome;Cytoplasm;Cytoskeleton;Muscleprotein;Phosphoprotein;Referenceproteome	0	300540000000	18784000000	87.7	57.4	11.6	32.957	1	59	34	3
689	E9Q1U2;D3YVV9	Synpo2	Synpo2	Synaptopodin-2	0.429111	0.292842	0.469895		0.002	0.031166	+	-1.52701	1.37905	1.52029	-1.37233	-2.16068	0.60467	0.908905	0.647111					actin binding;binding;cytoskeletal protein binding;protein binding	actin cytoskeleton;cell part;contractile fiber part;cytoplasmic part;cytoskeleton;intracellular membrane-bounded organelle;intracellular non-membrane-bounded organelle;intracellular organelle;intracellular part;membrane-bounded organelle;non-membrane-bounded organelle;nucleus;organelle;organelle part;Z disc		PDZ	ACEVEDO_FGFR1_TARGETS_IN_PROSTATE_CANCER_MODEL_DN;AGGAGTG,MIR-483;CHANDRAN_METASTASIS_DN;CHICAS_RB1_TARGETS_CONFLUENT;chr4q26;CREIGHTON_ENDOCRINE_THERAPY_RESISTANCE_1;CRX_DN.V1_UP;DODD_NASOPHARYNGEAL_CARCINOMA_DN;GOZGIT_ESR1_TARGETS_DN;GSE14000_4H_VS_16H_LPS_DC_TRANSLATED_RNA_DN;GSE14026_TH1_VS_TH17_DN;GSE15659_TREG_VS_TCONV_UP;GSE17721_0.5H_VS_12H_CPG_BMDM_DN;GSE17721_0.5H_VS_12H_LPS_BMDM_DN;GSE…	Completeproteome;Referenceproteome	0	33595000000	559910000	54.3	54.3	7.2	135.76	3	41	41	6
3406	P62301	Rps13	Rps13	40S ribosomal protein S13	0.5808	0.0061	0.040061	+	0.002008	0.031166	+	1.39976	1.87137	-0.929704	-2.34142	1.06817	1.67073	-1.1521	-1.58681				biosynthetic process;cellular biosynthetic process;cellular macromolecule biosynthetic process;cellular macromolecule metabolic process;cellular metabolic process;cellular process;cellular protein metabolic process;macromolecule biosynthetic process;macromolecule metabolic process;metabolic process;primary metabolic process;protein metabolic process;translation	structural constituent of ribosome;structural molecule activity	cell part;cytoplasmic part;intracellular non-membrane-bounded organelle;intracellular organelle;intracellular part;macromolecular complex;non-membrane-bounded organelle;organelle;ribonucleoprotein complex;ribosome	Ribosome	Ribosomal_S13_N;Ribosomal_S15	AAGCAAT,MIR-137;ACEVEDO_LIVER_TUMOR_VS_NORMAL_ADJACENT_TISSUE_UP;BENPORATH_MYC_MAX_TARGETS;BENPORATH_NANOG_TARGETS;BILANGES_SERUM_AND_RAPAMYCIN_SENSITIVE_GENES;CHNG_MULTIPLE_MYELOMA_HYPERPLOID_UP;chr11p;DANG_BOUND_BY_MYC;DANG_MYC_TARGETS_UP;GNF2_EIF3S6;GNF2_ST13;GNF2_TPT1;GRADE_COLON_CANCER_UP;GSE14000_4H_VS_16H_LPS_DC_UP;GSE14000_TRANSLATED_RNA_VS_MRNA_DC_DN;GSE14000_UNSTIM_VS_16H_LPS_DC_UP;GSE1…	Acetylation;Completeproteome;Phosphoprotein;Referenceproteome;Ribonucleoprotein;Ribosomalprotein	1.33e-176	197280000000	21920000000	72.8	72.8	72.8	17.222	1	20	20	20
3616	P84096	Rhog	Rhog	Rho-related GTP-binding protein RhoG	-0.403182	0.035983	0.120466		0.002055	0.031764	+	0.942353	0.95447	-1.0392	-0.857617	1.01126	1.74356	-0.874928	-1.8799				actin cytoskeleton organization;actin filament-based process;activation of Rac GTPase activity;activation of Ras GTPase activity;activation of Rho GTPase activity;biological regulation;cell chemotaxis;cell migration;cell motility;cellular component movement;cellular component organization;cellular component organization at cellular level;cellular component organization or biogenesis;cellular comp…	binding;catalytic activity;GTP binding;GTPase activity;guanyl nucleotide binding;guanyl ribonucleotide binding;hydrolase activity;hydrolase activity, acting on acid anhydrides;hydrolase activity, acting on acid anhydrides, in phosphorus-containing anhydrides;nucleoside-triphosphatase activity;nucleotide binding;purine nucleotide binding;purine ribonucleoside triphosphate binding;purine ribonucleo…	cell part;intracellular;membrane;plasma membrane	Bacterial invasion of epithelial cells;Shigellosis	Ras	ACOSTA_PROLIFERATION_INDEPENDENT_MYC_TARGETS_DN;BENPORATH_MYC_TARGETS_WITH_EBOX;CAGCTTT,MIR-320;CCCNNGGGAR_V$OLF1_01;CELL_PROLIFERATION_GO_0008283;CHIBA_RESPONSE_TO_TSA_UP;chr11p15;DANG_BOUND_BY_MYC;DAVICIONI_MOLECULAR_ARMS_VS_ERMS_DN;DIAZ_CHRONIC_MEYLOGENOUS_LEUKEMIA_UP;DIRMEIER_LMP1_RESPONSE_LATE_UP;GGGAGGRR_V$MAZ_Q6;GGGCGGR_V$SP1_Q6;GNF2_CASP1;GNF2_FGR;GNF2_HCK;GNF2_ITGB2;GNF2_TNFRSF1B;GOBERT_…	Cellmembrane;Completeproteome;GTP-binding;Lipoprotein;Membrane;Methylation;Nucleotide-binding;Prenylation;Referenceproteome	1.67e-290	79161000000	7196500000	90.6	90.6	84.8	21.308	3	20	20	19
4806	Q69ZX8	Ablim3	Ablim3	Actin-binding LIM protein 3	-1.19563	0.000205	0.006147	+	0.002074	0.031915	+	-3.72504	1.06536	2.45274	0.206945	-4.85805	0.716209	2.30893	1.83291				biological regulation;cellular component organization;cellular component organization at cellular level;cellular component organization or biogenesis;cellular component organization or biogenesis at cellular level;cellular process;cytoskeleton organization;organelle organization;positive regulation of biological process;positive regulation of biosynthetic process;positive regulation of cellular b…	binding;cation binding;ion binding;metal ion binding;transition metal ion binding;zinc ion binding	cell part;cytoplasm;intracellular part	Axon guidance	LIM;VHP	AAGCACA,MIR-218;ACEVEDO_LIVER_CANCER_UP;AMIT_SERUM_RESPONSE_240_MCF10A;ATF2_S_UP.V1_UP;ATF2_UP.V1_UP;BMI1_DN_MEL18_DN.V1_UP;BOQUEST_STEM_CELL_DN;CAGGTA_V$AREB6_01;CAGGTG_V$E12_Q6;CAIRO_HEPATOBLASTOMA_DN;CATTGTYY_V$SOX9_B1;CCTGCTG,MIR-214;chr5q33;CONCANNON_APOPTOSIS_BY_EPOXOMICIN_UP;CUI_TCF21_TARGETS_2_DN;DACOSTA_UV_RESPONSE_VIA_ERCC3_DN;DOANE_RESPONSE_TO_ANDROGEN_DN;DODD_NASOPHARYNGEAL_CARCINOMA_…	Completeproteome;Cytoplasm;LIMdomain;Metal-binding;Phosphoprotein;Referenceproteome;Repeat;Zinc	0	42193000000	1004600000	61.9	60.6	60.6	77.63	1	40	39	39
3365	P61358	Rpl27	Rpl27	60S ribosomal protein L27	0.495468	0.004289	0.032364	+	0.002085	0.031944	+	0.883367	0.917692	-0.516972	-1.28409	0.436634	0.873561	-0.758848	-0.551346				biosynthetic process;cellular biosynthetic process;cellular macromolecule biosynthetic process;cellular macromolecule metabolic process;cellular metabolic process;cellular process;cellular protein metabolic process;macromolecule biosynthetic process;macromolecule metabolic process;metabolic process;primary metabolic process;protein metabolic process;translation	structural constituent of ribosome;structural molecule activity	cell part;cytosolic large ribosomal subunit;intracellular organelle part;intracellular part;large ribosomal subunit;macromolecular complex;organelle part;ribonucleoprotein complex	Ribosome	KOW;Ribosomal_L27e	AGUIRRE_PANCREATIC_CANCER_COPY_NUMBER_UP;AMUNDSON_RESPONSE_TO_ARSENITE;BENPORATH_MYC_MAX_TARGETS;BILANGES_RAPAMYCIN_SENSITIVE_GENES;chr17q21;CYTOPLASM;CYTOPLASMIC_PART;DANG_BOUND_BY_MYC;DANG_MYC_TARGETS_UP;FLOTHO_PEDIATRIC_ALL_THERAPY_RESPONSE_UP;GATGKMRGCG_UNKNOWN;GCM_ACTG1;GCM_APEX1;GCM_CSNK2B;GCM_NPM1;GCM_PFN1;GCM_PSME1;GCM_TPT1;GNF2_DAP3;GNF2_EIF3S6;GNF2_FBL;GNF2_ST13;GNF2_TPT1;GRADE_COLON_CA…	Acetylation;Completeproteome;Referenceproteome;Ribonucleoprotein;Ribosomalprotein	2.38e-127	158840000000	26473000000	65.4	65.4	65.4	15.798	3	12	12	12
2346	O88569;O88569-2;O88569-3	Hnrnpa2b1	Hnrnpa2b1	Heterogeneous nuclear ribonucleoproteins A2/B1	-0.211004	0.029198	0.104301		0.002117	0.032305	+	0.688228	0.695693	-0.435612	-0.94831	0.607015	0.342349	-0.67696	-0.272404				biological regulation;cellular macromolecule metabolic process;cellular metabolic process;cellular nitrogen compound metabolic process;cellular process;establishment of localization;establishment of RNA localization;macromolecule metabolic process;metabolic process;mRNA metabolic process;mRNA processing;negative regulation of biological process;negative regulation of cellular metabolic process;ne…	binding;DNA binding;nucleic acid binding;nucleotide binding;sequence-specific DNA binding;single-stranded DNA binding;single-stranded telomeric DNA binding;structure-specific DNA binding;telomeric DNA binding	catalytic step 2 spliceosome;cell part;cytoplasm;intracellular non-membrane-bounded organelle;intracellular organelle;intracellular organelle part;intracellular part;macromolecular complex;non-membrane-bounded organelle;nuclear part;nucleolus;nucleoplasm;organelle;organelle part;ribonucleoprotein complex;spliceosomal complex		RRM_1	ACEVEDO_NORMAL_TISSUE_ADJACENT_TO_LIVER_TUMOR_UP;AGTGCGT,MIR-521;ATATGCA,MIR-448;ATGCAGT,MIR-217;ATGTTAA,MIR-302C;BENPORATH_MYC_TARGETS_WITH_EBOX;BENPORATH_NANOG_TARGETS;BENPORATH_SOX2_TARGETS;BIDUS_METASTASIS_UP;BLUM_RESPONSE_TO_SALIRASIB_DN;CASORELLI_ACUTE_PROMYELOCYTIC_LEUKEMIA_DN;CCCAGAG,MIR-326;CHANG_CORE_SERUM_RESPONSE_UP;CHARAFE_BREAST_CANCER_LUMINAL_VS_BASAL_UP;CHESLER_BRAIN_HIGHEST_EXPRE…	Acetylation;Alternativesplicing;Completeproteome;Cytoplasm;Directproteinsequencing;Methylation;mRNAprocessing;mRNAsplicing;Nucleus;Phosphoprotein;Referenceproteome;Repeat;Ribonucleoprotein;RNA-binding;Spliceosome	0	803330000000	40167000000	79.3	79.3	79.3	37.402	3	45	45	44
3880	Q3TAQ9;Q3TA68	Wdr36	Wdr36	Protein Wdr36	0.224877	0.35487	0.532222		0.002127	0.032319	+	-2.11386	0.054384	2.14067	-0.081201	0.226115	-0.56376	1.19092	-0.853275				anatomical structure homeostasis;biological regulation;cellular macromolecule metabolic process;cellular metabolic process;cellular nitrogen compound metabolic process;cellular process;homeostatic process;macromolecule metabolic process;metabolic process;ncRNA metabolic process;ncRNA processing;nitrogen compound metabolic process;nucleic acid metabolic process;nucleobase-containing compound metab…		cell part;intracellular part;macromolecular complex;preribosome;ribonucleoprotein complex;small-subunit processome	Ribosome biogenesis in eukaryotes	Utp21;WD40	ACEVEDO_METHYLATED_IN_LIVER_CANCER_DN;BENPORATH_NANOG_TARGETS;BENPORATH_NOS_TARGETS;BENPORATH_OCT4_TARGETS;BENPORATH_SOX2_TARGETS;chr5q22;DANG_BOUND_BY_MYC;GARY_CD5_TARGETS_DN;GSE10239_MEMORY_VS_KLRG1INT_EFF_CD8_TCELL_DN;GSE17721_CTRL_VS_GARDIQUIMOD_6H_BMDM_DN;GSE17721_LPS_VS_CPG_8H_BMDM_DN;GSE17721_PAM3CSK4_VS_CPG_12H_BMDM_DN;GSE17721_POLYIC_VS_CPG_2H_BMDM_DN;GSE17974_0H_VS_12H_IN_VITRO_ACT_CD4_…	Completeproteome;Referenceproteome;Repeat;WDrepeat	1.08e-123	14092000000	299840000	34.9	34.9	34.9	99.719	2	22	22	22
8080	Q9JHJ0	Tmod3	Tmod3	Tropomodulin-3	0.308427	0.076727	0.19843		0.002178	0.03295	+	-1.24076	-0.671931	2.55876	-0.646072	-1.63832	-0.580558	2.04648	0.172394					binding;cytoskeletal protein binding;protein binding;tropomyosin binding	cell part;contractile fiber part;cytoplasmic part;cytoskeletal part;intracellular organelle part;intracellular part;organelle part;striated muscle thin filament		Tropomodulin	AAAGGGA,MIR-204,MIR-211;ACTAYRNNNCCCR_UNKNOWN;ACTWSNACTNY_UNKNOWN;CAGCTG_V$AP4_Q5;chr15q21;CUI_TCF21_TARGETS_2_DN;CYTOSKELETAL_PROTEIN_BINDING;DIAZ_CHRONIC_MEYLOGENOUS_LEUKEMIA_UP;GCNP_SHH_UP_LATE.V1_UP;GGGCATT,MIR-365;GGGYGTGNY_UNKNOWN;GLI1_UP.V1_UP;GSE12366_PLASMA_CELL_VS_MEMORY_BCELL_DN;GSE13484_UNSTIM_VS_12H_YF17D_VACCINE_STIM_PBMC_DN;GSE13484_UNSTIM_VS_3H_YF17D_VACCINE_STIM_PBMC_DN;GSE14308_…	Actin-binding;Completeproteome;Cytoplasm;Cytoskeleton;Phosphoprotein;Referenceproteome	0	231030000000	12835000000	69.9	67.6	65.6	39.502	1	27	26	25
8211	Q9JLN9	Mtor	Mtor	Serine/threonine-protein kinase mTOR	-0.406065	0.045144	0.139465		0.002204	0.033201	+	1.05508	-0.139048	-0.563588	-0.352444	1.59788	0.59274	0.079243	-2.26987				anatomical structure development;biological regulation;cell communication;cell development;cell projection organization;cellular component organization;cellular component organization at cellular level;cellular component organization or biogenesis;cellular component organization or biogenesis at cellular level;cellular developmental process;cellular macromolecule metabolic process;cellular metabo…	5S rDNA binding;adenyl nucleotide binding;adenyl ribonucleotide binding;ATP binding;binding;catalytic activity;DNA binding;drug binding;kinase activity;nucleic acid binding;nucleotide binding;phosphotransferase activity, alcohol group as acceptor;protein kinase activity;protein serine/threonine kinase activity;purine nucleotide binding;purine ribonucleoside triphosphate binding;purine ribonucleot…	cell part;cytoplasmic part;cytosol;endoplasmic reticulum membrane;endoplasmic reticulum part;Golgi apparatus part;Golgi membrane;intracellular membrane-bounded organelle;intracellular organelle;intracellular organelle part;intracellular part;lysosome;lytic vacuole;macromolecular complex;membrane;membrane part;membrane-bounded organelle;mitochondrial membrane;mitochondrial outer membrane;mitochond…	Acute myeloid leukemia;Adipocytokine signaling pathway;ErbB signaling pathway;Glioma;Insulin signaling pathway;mTOR signaling pathway;Pathways in cancer;Prostate cancer;Type II diabetes mellitus	DUF3385;FAT;FATC;PI3_PI4_kinase;Rapamycin_bind	ASTIER_INTEGRIN_SIGNALING;BENPORATH_MYC_MAX_TARGETS;BIOCARTA_BCELLSURVIVAL_PATHWAY;BIOCARTA_CTCF_PATHWAY;BIOCARTA_EIF4_PATHWAY;BIOCARTA_IGF1MTOR_PATHWAY;BIOCARTA_MTOR_PATHWAY;BIOPOLYMER_CATABOLIC_PROCESS;BIOPOLYMER_METABOLIC_PROCESS;BOYLAN_MULTIPLE_MYELOMA_C_CLUSTER_UP;BOYLAN_MULTIPLE_MYELOMA_C_UP;BRUINS_UVC_RESPONSE_VIA_TP53_GROUP_C;BYSTRYKH_HEMATOPOIESIS_STEM_CELL_QTL_TRANS;CATABOLIC_PROCESS;ch…	Acetylation;Alternativesplicing;ATP-binding;Completeproteome;Cytoplasm;Directproteinsequencing;Endoplasmicreticulum;Golgiapparatus;Kinase;Lysosome;Membrane;Mitochondrion;Mitochondrionoutermembrane;Nucleotide-binding;Nucleus;Phosphoprotein;Referenceproteome;Repeat;Serine/threonine-proteinkinase;Transferase	0	11611000000	88631000	31.8	31.8	31.8	288.79	2	53	53	53
6664	Q91VE6;Q91VE6-2	Mki67ip	Mki67ip	MKI67 FHA domain-interacting nucleolar phosphoprotein	0.726177	0.013432	0.065302		0.002214	0.033211	+	-2.91894	0.012795	2.75358	0.152563	-2.02745	-0.727321	1.55309	1.20168				biological regulation;negative regulation of catalytic activity;negative regulation of hydrolase activity;negative regulation of molecular function;negative regulation of phosphatase activity;regulation of biological process;regulation of catalytic activity;regulation of cellular metabolic process;regulation of cellular process;regulation of dephosphorylation;regulation of hydrolase activity;regu…	binding;nucleic acid binding;nucleotide binding;RNA binding	cell part;chromosome;condensed chromosome;condensed nuclear chromosome;cytoplasm;intracellular non-membrane-bounded organelle;intracellular organelle;intracellular organelle part;intracellular part;non-membrane-bounded organelle;nuclear chromosome;nuclear part;nucleolus;nucleoplasm;organelle;organelle part		hNIFK_binding;RRM_1	chr2q14;CHROMOSOME;CONDENSED_CHROMOSOME;CONDENSED_NUCLEAR_CHROMOSOME;CSR_EARLY_UP.V1_UP;CYTOPLASM;DODD_NASOPHARYNGEAL_CARCINOMA_DN;ESC_J1_UP_EARLY.V1_DN;ESC_J1_UP_LATE.V1_DN;GOLDRATH_HOMEOSTATIC_PROLIFERATION;GRADE_COLON_CANCER_UP;GRADE_METASTASIS_DN;GRAESSMANN_APOPTOSIS_BY_SERUM_DEPRIVATION_UP;GSE11864_CSF1_PAM3CYS_VS_CSF1_IFNG_PAM3CYS_IN_MAC_UP;GSE11864_CSF1_VS_CSF1_PAM3CYS_IN_MAC_DN;GSE11864_U…	Acetylation;Alternativesplicing;Chromosome;Completeproteome;Nucleus;Phosphoprotein;Referenceproteome;RNA-binding	4.66e-51	8061100000	447840000	40.1	40.1	40.1	36.265	3	11	11	11
6944	Q99020;Q20BD0;Q80XR6	Hnrnpab	Hnrnpab	Heterogeneous nuclear ribonucleoprotein A/B	0.070557	0.336656	0.513641		0.002278	0.033953	+	1.85908	0.596844	-1.0943	-1.36163	2.18193	0.396969	-1.78219	-0.796713				anatomical structure morphogenesis;biological regulation;biosynthetic process;cell morphogenesis;cell morphogenesis involved in differentiation;cellular biosynthetic process;cellular component morphogenesis;cellular component organization;cellular component organization or biogenesis;cellular developmental process;cellular macromolecule biosynthetic process;cellular macromolecule metabolic proces…	binding;DNA binding;nucleic acid binding;nucleotide binding;RNA binding	cell part;cytoplasm;intracellular membrane-bounded organelle;intracellular organelle;intracellular part;macromolecular complex;membrane-bounded organelle;nucleus;organelle;ribonucleoprotein complex		CBFNT;RRM_1	AIYAR_COBRA1_TARGETS_DN;AMUNDSON_RESPONSE_TO_ARSENITE;BASSO_B_LYMPHOCYTE_NETWORK;BENPORATH_ES_1;BHATTACHARYA_EMBRYONIC_STEM_CELL;BIOPOLYMER_METABOLIC_PROCESS;CAGCAGG,MIR-370;CASORELLI_ACUTE_PROMYELOCYTIC_LEUKEMIA_DN;CELL_DEVELOPMENT;chr5q34;CREIGHTON_AKT1_SIGNALING_VIA_MTOR_UP;CTTTGT_V$LEF1_Q2;CYTOPLASM;DELACROIX_RAR_BOUND_ES;DIAZ_CHRONIC_MEYLOGENOUS_LEUKEMIA_UP;DNA_BINDING;DODD_NASOPHARYNGEAL_CA…	Completeproteome;Cytoplasm;Directproteinsequencing;DNA-binding;Methylation;Nucleus;Phosphoprotein;Referenceproteome;Repeat;Repressor;Ribonucleoprotein;RNA-binding;Transcription;Transcriptionregulation;Viralnucleoprotein;Virion	7.35e-251	124270000000	9559300000	61.4	61.4	61.4	30.831	3	23	23	23
3545	P70297;Q3UGN9;A2ARJ0	Stam	Stam	Signal transducing adapter molecule 1	0.054064	0.621167	0.756423		0.002283	0.033953	+	0.255991	-1.31846	0.103068	0.959405	1.10322	-0.703757	-0.107197	-0.292262				establishment of localization;establishment of localization in cell;establishment of protein localization;intracellular protein transport;intracellular transport;protein transport;transport		cell part;cytoplasmic part;early endosome membrane;endosomal part;endosome membrane;intracellular organelle part;intracellular part;membrane;organelle membrane;organelle part	Endocytosis;Jak-STAT signaling pathway	SH3_1;UIM;VHS	ACACTAC,MIR-142-3P;ACCAAAG,MIR-9;ACEVEDO_METHYLATED_IN_LIVER_CANCER_DN;APRELIKOVA_BRCA1_TARGETS;BANDRES_RESPONSE_TO_CARMUSTIN_MGMT_48HR_DN;BLALOCK_ALZHEIMERS_DISEASE_DN;BUYTAERT_PHOTODYNAMIC_THERAPY_STRESS_UP;chr10p14;CYCLIN_D1_KE_.V1_UP;DACOSTA_UV_RESPONSE_VIA_ERCC3_COMMON_DN;DACOSTA_UV_RESPONSE_VIA_ERCC3_DN;DELASERNA_MYOD_TARGETS_UP;DELYS_THYROID_CANCER_UP;DIAZ_CHRONIC_MEYLOGENOUS_LEUKEMIA_UP;E…	Completeproteome;Cytoplasm;Endosome;Membrane;Phosphoprotein;Proteintransport;Referenceproteome;SH3domain;Transport	9.03e-91	6188300000	309410000	20.1	20.1	18.2	59.771	3	10	10	9
16	Q3THG9;A2A4P3;A2A4P4	Aarsd1	Aarsd1	Alanyl-tRNA editing protein Aarsd1;Uncharacterized protein	-0.218155	0.408602	0.584352		0.002308	0.034194	+	2.49567	-1.4209	NaN	-1.07477	3.26206	-0.789317	-0.341222	-2.13152				alanyl-tRNA aminoacylation;amine metabolic process;amino acid activation;carboxylic acid metabolic process;cellular amine metabolic process;cellular amino acid metabolic process;cellular ketone metabolic process;cellular macromolecule metabolic process;cellular metabolic process;cellular nitrogen compound metabolic process;cellular process;macromolecule metabolic process;metabolic process;ncRNA m…	adenyl nucleotide binding;adenyl ribonucleotide binding;alanine-tRNA ligase activity;aminoacyl-tRNA ligase activity;ATP binding;binding;catalytic activity;cation binding;ion binding;ligase activity;ligase activity, forming aminoacyl-tRNA and related compounds;ligase activity, forming carbon-oxygen bonds;metal ion binding;nucleic acid binding;nucleotide binding;purine nucleotide binding;purine rib…	cell part;cytoplasm;intracellular part		CS;tRNA_SAD;tRNA-synt_2c	AGUIRRE_PANCREATIC_CANCER_COPY_NUMBER_UP;BRUINS_UVC_RESPONSE_LATE;CAGCTG_V$AP4_Q5;CAIRO_HEPATOBLASTOMA_CLASSES_UP;CASORELLI_ACUTE_PROMYELOCYTIC_LEUKEMIA_DN;CCAWWNAAGG_V$SRF_Q4;chr17q21;GCANCTGNY_V$MYOD_Q6;GGGCGGR_V$SP1_Q6;GRAESSMANN_APOPTOSIS_BY_DOXORUBICIN_DN;GSE10239_KLRG1INT_VS_KLRG1HIGH_EFF_CD8_TCELL_UP;GSE10463_CD40L_AND_VA347_VS_CD40L_IN_DC_DN;GSE10856_CTRL_VS_TNFRSF6B_IN_MACROPHAGE_DN;GSE1…	Completeproteome;Cytoplasm;Metal-binding;Phosphoprotein;Proteinbiosynthesis;Referenceproteome;Zinc	3.8e-102	4275100000	203570000	56.8	56.8	56.8	44.97	3	14	14	14
3987	Q3TZZ7	Esyt2	Esyt2	Extended synaptotagmin-2	-0.602758	0.002985	0.026135	+	0.002325	0.034292	+	2.17334	2.00336	-2.57204	-1.60465	2.11138	2.06236	-1.16429	-3.00945						cell part;integral to membrane;intrinsic to membrane;membrane;membrane part;plasma membrane		C2	ACCAAAG,MIR-9;ATGCTGG,MIR-338;BROWN_MYELOID_CELL_DEVELOPMENT_UP;CATGTAA,MIR-496;CHARAFE_BREAST_CANCER_LUMINAL_VS_BASAL_DN;chr7q36;GABRIELY_MIR21_TARGETS;GRADE_COLON_CANCER_UP;GSE10239_KLRG1INT_VS_KLRG1HIGH_EFF_CD8_TCELL_DN;GSE10239_MEMORY_VS_KLRG1INT_EFF_CD8_TCELL_UP;GSE14350_TREG_VS_TEFF_IN_IL2RB_KO_UP;GSE2706_R848_VS_LPS_8H_STIM_DC_DN;GSE2706_R848_VS_R848_AND_LPS_8H_STIM_DC_DN;GSE27786_CD4_VS_C…	Alternativesplicing;Cellmembrane;Completeproteome;Membrane;Phosphoprotein;Referenceproteome;Repeat;Transmembrane;Transmembranehelix	0	40213000000	980810000	49.9	49.9	49.9	94.138	2	40	40	40
6187	Q8K1M6-3;Q8K1M6;E9PUD2;Q8K1M6-2;Q8K1M6-4	Dnm1l	Dnm1l	Dynamin-1-like protein	-0.12991	0.201593	0.370547		0.002379	0.034521	+	0.845484	-0.657153	-0.374752	0.186421	0.672559	-0.325189	0.12658	-0.473949				anatomical structure morphogenesis;apoptotic mitochondrial changes;biological regulation;catabolic process;cell part morphogenesis;cellular catabolic process;cellular component assembly;cellular component assembly at cellular level;cellular component morphogenesis;cellular component organization;cellular component organization at cellular level;cellular component organization or biogenesis;cellul…	binding;catalytic activity;GTP binding;GTPase activity;guanyl nucleotide binding;guanyl ribonucleotide binding;hydrolase activity;hydrolase activity, acting on acid anhydrides;hydrolase activity, acting on acid anhydrides, in phosphorus-containing anhydrides;nucleoside-triphosphatase activity;nucleotide binding;purine nucleotide binding;purine ribonucleoside triphosphate binding;purine ribonucleo…	cell part;cytoplasmic part;cytoskeletal part;cytosol;endomembrane system;Golgi apparatus;intracellular membrane-bounded organelle;intracellular organelle;intracellular organelle part;intracellular part;macromolecular complex;membrane;membrane-bounded organelle;microbody;microtubule;mitochondrial membrane;mitochondrial outer membrane;mitochondrial part;organelle;organelle membrane;organelle outer …	Bacterial invasion of epithelial cells;Endocrine and other factor-regulated calcium reabsorption;Endocytosis;Fc gamma R-mediated phagocytosis	Dynamin_M;Dynamin_N;GED	ACTAYRNNNCCCR_UNKNOWN;APOPTOSIS_GO;APOPTOTIC_MITOCHONDRIAL_CHANGES;APOPTOTIC_PROGRAM;BAELDE_DIABETIC_NEPHROPATHY_DN;BLALOCK_ALZHEIMERS_DISEASE_DN;BOYLAN_MULTIPLE_MYELOMA_PCA3_DN;BRUINS_UVC_RESPONSE_VIA_TP53_GROUP_D;CASORELLI_ACUTE_PROMYELOCYTIC_LEUKEMIA_DN;CELL_DEVELOPMENT;chr12p;CYCLIN_D1_KE_.V1_DN;CYTOPLASM;CYTOPLASMIC_PART;DIAZ_CHRONIC_MEYLOGENOUS_LEUKEMIA_UP;DODD_NASOPHARYNGEAL_CARCINOMA_DN;E…	Acetylation;Alternativesplicing;Completeproteome;Cytoplasm;Directproteinsequencing;Glycoprotein;Golgiapparatus;GTP-binding;Hydrolase;Isopeptidebond;Membrane;Mitochondrion;Mitochondrionoutermembrane;Necrosis;Nucleotide-binding;Phosphoprotein;Referenceproteome;S-nitrosylation;Ublconjugation	0	52839000000	1078300000	75.8	75.8	75.8	78.01	6	46	46	46
1769	Q8BWW9;G3UZM9;G3UXH4;Q8BWW9-2;Q8BWW9-3	Pkn2	Pkn2	Serine/threonine-protein kinase N2	-0.238839	0.544768	0.696735		0.00236	0.034521	+	0.029219	-0.793982	0.391791	0.372972	0.544064	0.018788	-0.523303	-0.039549				ameboidal cell migration;apical junction assembly;apoptosis;biological adhesion;biological regulation;biosynthetic process;cell adhesion;cell cycle;cell death;cell division;cell junction assembly;cell junction organization;cell migration;cell motility;cell-cell junction assembly;cell-cell junction organization;cellular biosynthetic process;cellular component assembly;cellular component assembly a…	adenyl nucleotide binding;adenyl ribonucleotide binding;ATP binding;binding;catalytic activity;enzyme binding;histone deacetylase binding;kinase activity;nucleotide binding;phosphotransferase activity, alcohol group as acceptor;protein binding;protein kinase activity;protein kinase C activity;protein serine/threonine kinase activity;purine nucleotide binding;purine ribonucleoside triphosphate bin…	apical junction complex;cell division site part;cell junction;cell part;cell projection;cell-cell junction;cleavage furrow;cytoplasm;cytoskeleton;intracellular membrane-bounded organelle;intracellular non-membrane-bounded organelle;intracellular organelle;intracellular part;lamellipodium;membrane;membrane-bounded organelle;midbody;non-membrane-bounded organelle;nucleus;organelle		HR1;Pkinase;Pkinase_C	BAE_BRCA1_TARGETS_DN;BENPORATH_MYC_MAX_TARGETS;BIOPOLYMER_METABOLIC_PROCESS;BIOPOLYMER_MODIFICATION;CAGGTG_V$E12_Q6;CAIRO_LIVER_DEVELOPMENT_DN;CELLULAR_MACROMOLECULE_METABOLIC_PROCESS;CELLULAR_PROTEIN_METABOLIC_PROCESS;CHARAFE_BREAST_CANCER_LUMINAL_VS_BASAL_DN;chr1p22;CTTTGT_V$LEF1_Q2;DACOSTA_UV_RESPONSE_VIA_ERCC3_COMMON_DN;DACOSTA_UV_RESPONSE_VIA_ERCC3_DN;DANG_BOUND_BY_MYC;DE_YY1_TARGETS_DN;FLEC…	Alternativesplicing;Apoptosis;ATP-binding;Celladhesion;Cellcycle;Celldivision;Celljunction;Cellprojection;Completeproteome;Cytoplasm;Cytoskeleton;Kinase;Membrane;Nucleotide-binding;Nucleus;Phosphoprotein;Referenceproteome;Repeat;Serine/threonine-proteinkinase;Transcription;Transcriptionregulation;Transferase	6.65e-71	4037100000	72090000	35.1	34.3	34.3	111.61	6	24	23	23
6104	Q8CJ96	Rassf8	Rassf8	Ras association domain-containing protein 8	-1.0346	0.08347	0.209472		0.002376	0.034521	+	1.20781	-0.541092	0.376961	-1.04367	-0.027928	-1.66192	1.76434	-0.07449				biological regulation;cellular process;cellular response to stimulus;regulation of biological process;regulation of cellular process;response to stimulus;signal transduction				RA	BRUINS_UVC_RESPONSE_VIA_TP53_GROUP_A;CHEN_METABOLIC_SYNDROM_NETWORK;chr12p12;CHYLA_CBFA2T3_TARGETS_UP;ESC_V6.5_UP_EARLY.V1_DN;GEORGES_TARGETS_OF_MIR192_AND_MIR215;GRAESSMANN_APOPTOSIS_BY_DOXORUBICIN_DN;GSE17721_0.5H_VS_24H_PAM3CSK4_BMDM_UP;GSE17721_0.5H_VS_4H_PAM3CSK4_BMDM_UP;GSE17721_LPS_VS_CPG_8H_BMDM_DN;GSE17721_LPS_VS_GARDIQUIMOD_12H_BMDM_DN;GSE17721_LPS_VS_PAM3CSK4_8H_BMDM_DN;GSE17721_LPS_VS…	Completeproteome;Phosphoprotein;Referenceproteome	7.65e-83	3820200000	159180000	44.9	44.9	44.9	48.103	2	16	16	16
3434	P62761	Vsnl1	Vsnl1	Visinin-like protein 1	-1.59912	0.001618	0.018052	+	0.002362	0.034521	+	0.37299	-0.080043	-0.292947	NaN	-0.103306	0.782449	-1.4522	0.77306					binding;calcium ion binding;cation binding;ion binding;metal ion binding			efhand	AATGTGA,MIR-23A,MIR-23B;ACTACCT,MIR-196A,MIR-196B;AZARE_NEOPLASTIC_TRANSFORMATION_BY_STAT3_DN;BENPORATH_ES_1;BERTUCCI_MEDULLARY_VS_DUCTAL_BREAST_CANCER_DN;BLALOCK_ALZHEIMERS_DISEASE_DN;BOYAULT_LIVER_CANCER_SUBCLASS_G6_UP;CAGGTA_V$AREB6_01;CHARAFE_BREAST_CANCER_LUMINAL_VS_BASAL_DN;chr2p;CONCANNON_APOPTOSIS_BY_EPOXOMICIN_DN;CROMER_METASTASIS_DN;CTGCAGY_UNKNOWN;CTTGTAT,MIR-381;CTTTAAR_UNKNOWN;CTTTGA…	Calcium;Completeproteome;Directproteinsequencing;Lipoprotein;Metal-binding;Myristate;Referenceproteome;Repeat	9.36e-76	12349000000	949910000	83.2	83.2	72.8	22.142	1	15	15	12
916	E0CX20;Q6PGH1	Bud31	Bud31	Protein BUD31 homolog	-0.180737	0.439389	0.612726		0.0024	0.034541	+	-0.321169	1.97179	0.633085	-2.2837	-0.877583	1.53803	0.289216	-0.949666						cell part;intracellular membrane-bounded organelle;intracellular organelle;intracellular part;membrane-bounded organelle;nucleus;organelle		G10	AAAGGGA,MIR-204,MIR-211;AAGGGAT,MIR-188;AATGTGA,MIR-23A,MIR-23B;ATGAAGG,MIR-205;BASSO_B_LYMPHOCYTE_NETWORK;BIOPOLYMER_METABOLIC_PROCESS;BLUM_RESPONSE_TO_SALIRASIB_UP;CAGGTA_V$AREB6_01;CAGGTG_V$E12_Q6;CAGTATT,MIR-200B,MIR-200C,MIR-429;CATION_HOMEOSTASIS;CELL_SURFACE_RECEPTOR_LINKED_SIGNAL_TRANSDUCTION_GO_0007166;CELLULAR_CATION_HOMEOSTASIS;CELLULAR_HOMEOSTASIS;CHEMICAL_HOMEOSTASIS;chr7q22;CTTTGT_V…	Acetylation;Completeproteome;Nucleus;Referenceproteome	2.98e-101	13224000000	1653100000	76.4	76.4	76.4	17	2	14	14	14
3512	P68433	Hist1h3a	Hist1h3a	Histone H3.1	-0.625594	0.111607	0.253498		0.002395	0.034541	+	-1.9292	1.94634	-0.486295	0.469159	-2.99913	1.10638	-0.395029	2.28778				biological regulation;cellular component assembly;cellular component assembly at cellular level;cellular component organization;cellular component organization at cellular level;cellular component organization or biogenesis;cellular component organization or biogenesis at cellular level;cellular macromolecular complex assembly;cellular macromolecular complex subunit organization;cellular process;…	binding;DNA binding;nucleic acid binding	cell part;chromosomal part;intracellular organelle part;intracellular part;macromolecular complex;nuclear part;nucleoplasm;nucleosome;organelle part;protein-DNA complex	Systemic lupus erythematosus	Histone	BENPORATH_EED_TARGETS;chr6p22;CTAWWWATA_V$RSRFC4_Q2;GATTGGY_V$NFY_Q6_01;GSE17974_0H_VS_72H_IN_VITRO_ACT_CD4_TCELL_UP;GSE17974_CTRL_VS_ACT_IL4_AND_ANTI_IL12_12H_CD4_TCELL_UP;GSE18791_CTRL_VS_NEWCASTLE_VIRUS_DC_1H_DN;GSE36476_YOUNG_VS_OLD_DONOR_MEMORY_CD4_TCELL_16H_TSST_ACT_DN;GSE37416_0H_VS_12H_F_TULARENSIS_LVS_NEUTROPHIL_UP;GSE37416_0H_VS_24H_F_TULARENSIS_LVS_NEUTROPHIL_UP;GSE3982_MAST_CELL_VS_DC…	3D-structure;Acetylation;Chromosome;Citrullination;Completeproteome;Directproteinsequencing;DNA-binding;Methylation;Nucleosomecore;Nucleus;Phosphoprotein;Referenceproteome;Ublconjugation	0	130290000000	32572000000	87.5	26.5	26.5	15.404	1	31	2	2
1697	F8WID5	Tpm1	Tpm1	Tropomyosin alpha-1 chain	0.726956	0.022051	0.088406		0.002423	0.034721	+	-1.01623	0.588306	1.94176	-1.51383	-1.06947	0.026147	1.59902	-0.555705				chordate embryonic development;developmental process;embryo development;embryo development ending in birth or egg hatching;in utero embryonic development	structural constituent of cytoskeleton;structural molecule activity	cell part;contractile fiber part;cytoplasmic part;cytoskeletal part;intracellular organelle part;intracellular part;muscle thin filament tropomyosin;organelle part		Tropomyosin	ACEVEDO_FGFR1_TARGETS_IN_PROSTATE_CANCER_MODEL_DN;ACEVEDO_LIVER_CANCER_WITH_H3K9ME3_DN;ACTIN_CYTOSKELETON;AFFAR_YY1_TARGETS_UP;AMIT_EGF_RESPONSE_60_MCF10A;AMIT_SERUM_RESPONSE_480_MCF10A;APRELIKOVA_BRCA1_TARGETS;BACOLOD_RESISTANCE_TO_ALKYLATING_AGENTS_UP;BERENJENO_ROCK_SIGNALING_NOT_VIA_RHOA_DN;BILD_HRAS_ONCOGENIC_SIGNATURE;BROWNE_HCMV_INFECTION_16HR_DN;BRUINS_UVC_RESPONSE_LATE;BURTON_ADIPOGENESIS…	Coiledcoil;Completeproteome;Referenceproteome	0	166290000000	8752200000	90.2	26.4	0	37.412	1	59	11	0
4522	Q61093	Cybb	Cybb	Cytochrome b-245 heavy chain	1.22393	0.004391	0.032823	+	0.002431	0.034721	+	1.01079	1.28083	-1.45389	-0.837727	-0.379207	0.372076	0.007131	NaN				biosynthetic process;cellular biosynthetic process;cellular metabolic process;cellular process;electron transport chain;generation of precursor metabolites and energy;hydrogen peroxide biosynthetic process;hydrogen peroxide metabolic process;metabolic process;oxidation-reduction process;reactive oxygen species metabolic process;superoxide anion generation;superoxide metabolic process	binding;catalytic activity;cation binding;channel activity;coenzyme binding;cofactor binding;electron carrier activity;flavin adenine dinucleotide binding;gated channel activity;heme binding;ion binding;ion channel activity;ion transmembrane transporter activity;iron ion binding;metal ion binding;oxidoreductase activity;oxidoreductase activity, acting on NADH or NADPH;oxidoreductase activity, act…	cell part;cytoplasmic part;integral to membrane;integral to plasma membrane;intracellular membrane-bounded organelle;intracellular organelle;intracellular part;intrinsic to membrane;intrinsic to plasma membrane;membrane;membrane part;membrane-bounded organelle;mitochondrion;organelle;plasma membrane;plasma membrane part	Leukocyte transendothelial migration;Osteoclast differentiation;Phagosome	FAD_binding_8;Ferric_reduct;NAD_binding_6	ALTEMEIER_RESPONSE_TO_LPS_WITH_MECHANICAL_VENTILATION;ATM_DN.V1_DN;BOYLAN_MULTIPLE_MYELOMA_D_DN;BREDEMEYER_RAG_SIGNALING_VIA_ATM_NOT_VIA_NFKB_UP;BROWN_MYELOID_CELL_DEVELOPMENT_UP;BYSTROEM_CORRELATED_WITH_IL5_DN;CAIRO_LIVER_DEVELOPMENT_DN;CHEN_METABOLIC_SYNDROM_NETWORK;chrxp21;CROONQUIST_NRAS_SIGNALING_UP;CROONQUIST_NRAS_VS_STROMAL_STIMULATION_UP;CUI_TCF21_TARGETS_2_DN;DEFENSE_RESPONSE;FULCHER_INF…	Cellmembrane;Completeproteome;Electrontransport;FAD;Glycoprotein;Heme;Ionchannel;Iontransport;Iron;Membrane;Metal-binding;NADP;Oxidoreductase;Referenceproteome;Transmembrane;Transmembranehelix;Transport;Voltage-gatedchannel	3.01e-110	11780000000	436290000	31.1	31.1	31.1	65.304	3	15	15	15
2938	P34884	Mif	Mif	Macrophage migration inhibitory factor	0.282957	0.135877	0.286956		0.002463	0.034897	+	3.15899	0.278482	-4.18996	0.752496	4.01526	1.36436	-4.12118	-1.25844				aging;biological regulation;biosynthetic process;carboxylic acid biosynthetic process;carboxylic acid metabolic process;cell aging;cell proliferation;cell surface receptor linked signaling pathway;cellular biosynthetic process;cellular component assembly;cellular component organization;cellular component organization or biogenesis;cellular ketone metabolic process;cellular lipid metabolic process…	binding;catalytic activity;chemoattractant activity;cytokine activity;dopachrome isomerase activity;intramolecular oxidoreductase activity;intramolecular oxidoreductase activity, interconverting keto- and enol-groups;intramolecular oxidoreductase activity, transposing C=C bonds;isomerase activity;phenylpyruvate tautomerase activity;protein binding;receptor binding	cell part;cell surface;cytoplasm;extracellular region part;extracellular space;intracellular part	Phenylalanine metabolism;Tyrosine metabolism	MIF	APOPTOSIS_GO;BIOSYNTHETIC_PROCESS;BYSTRYKH_HEMATOPOIESIS_STEM_CELL_AND_BRAIN_QTL_TRANS;CAIRO_HEPATOBLASTOMA_CLASSES_UP;CARBOXYLIC_ACID_METABOLIC_PROCESS;CELL_DEVELOPMENT;CELL_PROLIFERATION_GO_0008283;CELL_SURFACE_RECEPTOR_LINKED_SIGNAL_TRANSDUCTION_GO_0007166;CELLULAR_BIOSYNTHETIC_PROCESS;CELLULAR_LIPID_METABOLIC_PROCESS;chr22q11;CREIGHTON_AKT1_SIGNALING_VIA_MTOR_DN;CUI_TCF21_TARGETS_2_UP;CYTOKIN…	3D-structure;Acetylation;Completeproteome;Cytokine;Cytoplasm;Directproteinsequencing;Immunity;Inflammatoryresponse;Innateimmunity;Isomerase;Referenceproteome;Secreted	5.25e-71	61806000000	10301000000	69.6	69.6	69.6	12.504	1	9	9	9
6615	Q8VHM5;A2AW41	Hnrnpr	Hnrnpr	Heterogeneous nuclear ribonucleoprotein R;Protein Hnrnpr	-0.213823	0.132001	0.281541		0.002456	0.034897	+	0.729301	1.02548	-0.414018	-1.34077	0.924802	0.863108	-1.72516	-0.062751					binding;nucleic acid binding;nucleotide binding	catalytic step 2 spliceosome;cell part;intracellular membrane-bounded organelle;intracellular organelle;intracellular organelle part;intracellular part;macromolecular complex;membrane-bounded organelle;nuclear part;nucleoplasm;nucleus;organelle;organelle part;ribonucleoprotein complex;spliceosomal complex		RRM_1	AACTTT_UNKNOWN;ACEVEDO_LIVER_CANCER_UP;ACEVEDO_LIVER_TUMOR_VS_NORMAL_ADJACENT_TISSUE_UP;ATAACCT,MIR-154;ATCATGA,MIR-433;BIDUS_METASTASIS_UP;BIOPOLYMER_METABOLIC_PROCESS;BLALOCK_ALZHEIMERS_DISEASE_DN;BLUM_RESPONSE_TO_SALIRASIB_DN;BOYAULT_LIVER_CANCER_SUBCLASS_G3_UP;BYSTRYKH_HEMATOPOIESIS_STEM_CELL_QTL_TRANS;CAIRO_HEPATOBLASTOMA_CLASSES_UP;CATGTAA,MIR-496;CHANG_CORE_SERUM_RESPONSE_UP;chr1p36;COLINA…	Completeproteome;Referenceproteome;Ribonucleoprotein;Viralnucleoprotein;Virion	0	60462000000	1778300000	61.9	52.7	52.7	70.887	3	39	30	30
3234	P55258	Rab8a	Rab8a	Ras-related protein Rab-8A	-0.082316	0.760137	0.85348		0.002481	0.035013	+	2.15651	0.960533	-2.51001	-0.60703	2.50728	1.81271	-1.71169	-2.6083				anatomical structure formation involved in morphogenesis;anatomical structure morphogenesis;axonogenesis;biological regulation;cell part morphogenesis;cell projection assembly;cell projection morphogenesis;cell projection organization;cellular component assembly;cellular component assembly at cellular level;cellular component assembly involved in morphogenesis;cellular component morphogenesis;cel…	binding;enzyme binding;GDP binding;GTP binding;GTPase binding;guanyl nucleotide binding;guanyl ribonucleotide binding;nucleotide binding;protein binding;purine nucleotide binding;purine ribonucleoside triphosphate binding;purine ribonucleotide binding;Rab GTPase binding;Ras GTPase binding;ribonucleotide binding;small GTPase binding	cell body;cell part;cell projection;cell projection part;cilium;cytoplasmic membrane-bounded vesicle;cytoplasmic part;cytoplasmic vesicle;cytoplasmic vesicle membrane;cytoplasmic vesicle part;cytoskeletal part;endocytic vesicle;endocytic vesicle membrane;endosome;Golgi apparatus;intracellular membrane-bounded organelle;intracellular organelle;intracellular organelle part;intracellular part;membra…	Pancreatic secretion	Ras	AAGCACA,MIR-218;ACCAAAG,MIR-9;AGCYRWTTC_UNKNOWN;BARIS_THYROID_CANCER_DN;BENPORATH_MYC_MAX_TARGETS;BIOCARTA_RAB_PATHWAY;chr19p13;DACOSTA_UV_RESPONSE_VIA_ERCC3_UP;DANG_BOUND_BY_MYC;DELACROIX_RAR_BOUND_ES;DITTMER_PTHLH_TARGETS_UP;FLECHNER_BIOPSY_KIDNEY_TRANSPLANT_OK_VS_DONOR_UP;FORTSCHEGGER_PHF8_TARGETS_UP;GGCNRNWCTTYS_UNKNOWN;GGGCGGR_V$SP1_Q6;GGGYGTGNY_UNKNOWN;GNF2_MYD88;GSE11057_NAIVE_CD4_VS_PBMC_…	3D-structure;Cellmembrane;Cellprojection;Ciliumbiogenesis/degradation;Completeproteome;Cytoplasm;Cytoplasmicvesicle;Directproteinsequencing;Golgiapparatus;GTP-binding;Lipoprotein;Membrane;Methylation;Nucleotide-binding;Phosphoprotein;Prenylation;Proteintransport;Proto-oncogene;Referenceproteome;Transport	8.7e-153	26540000000	2041600000	78.3	65.7	50.2	23.668	1	16	13	9
6983	Q99JY0	Hadhb	Hadhb	Trifunctional enzyme subunit beta, mitochondrial	0.358532	0.020447	0.08448		0.00251	0.035258	+	-0.189952	2.60931	-1.20858	-1.21078	-0.086344	1.96464	-1.11454	-0.763757				carboxylic acid catabolic process;carboxylic acid metabolic process;catabolic process;cellular catabolic process;cellular ketone metabolic process;cellular lipid catabolic process;cellular lipid metabolic process;cellular metabolic process;cellular process;fatty acid beta-oxidation;fatty acid catabolic process;fatty acid metabolic process;fatty acid oxidation;lipid catabolic process;lipid metabol…	3-hydroxyacyl-CoA dehydrogenase activity;acetyl-CoA C-acyltransferase activity;binding;C-acyltransferase activity;carbon-oxygen lyase activity;carboxylic acid binding;catalytic activity;coenzyme binding;cofactor binding;enoyl-CoA hydratase activity;fatty acid binding;fatty-acyl-CoA binding;hydro-lyase activity;lipid binding;long-chain-3-hydroxyacyl-CoA dehydrogenase activity;long-chain-enoyl-CoA …	cell part;cytoplasmic part;endoplasmic reticulum;fatty acid beta-oxidation multienzyme complex;intracellular membrane-bounded organelle;intracellular non-membrane-bounded organelle;intracellular organelle;intracellular organelle part;intracellular part;macromolecular complex;membrane;membrane-bounded organelle;mitochondrial inner membrane;mitochondrial membrane;mitochondrial nucleoid;mitochondria…	Benzoate degradation;Fatty acid elongation in mitochondria;Fatty acid metabolism;Valine, leucine and isoleucine degradation	Thiolase_C;Thiolase_N	ARGGGTTAA_UNKNOWN;BENPORATH_MYC_MAX_TARGETS;BURTON_ADIPOGENESIS_6;CAATGCA,MIR-33;CARBON_OXYGEN_LYASE_ACTIVITY;CARBOXYLIC_ACID_METABOLIC_PROCESS;CATABOLIC_PROCESS;CELLULAR_CATABOLIC_PROCESS;CELLULAR_LIPID_CATABOLIC_PROCESS;CELLULAR_LIPID_METABOLIC_PROCESS;CHIBA_RESPONSE_TO_TSA;chr2p23;CTTTGTA,MIR-524;CYTOPLASM;CYTOPLASMIC_PART;DANG_BOUND_BY_MYC;DER_IFN_BETA_RESPONSE_UP;DER_IFN_GAMMA_RESPONSE_UP;DI…	Acetylation;Acyltransferase;Completeproteome;Endoplasmicreticulum;Fattyacidmetabolism;Lipidmetabolism;Membrane;Mitochondrion;Mitochondrioninnermembrane;Mitochondrionoutermembrane;Referenceproteome;Transferase;Transitpeptide	0	485420000000	19417000000	77.1	77.1	77.1	51.386	2	43	43	43
498	B7FAU9;Q8BTM8;B7FAV1	Flna	Flna	Filamin, alpha;Filamin-A	0.638452	0.001042	0.014443	+	0.002518	0.035258	+	-0.196502	-0.761041	0.970627	-0.013084	0.221644	-0.916975	0.482195	0.213137				actin crosslink formation;actin cytoskeleton organization;actin cytoskeleton reorganization;actin filament organization;actin filament-based process;anatomical structure formation involved in morphogenesis;anatomical structure morphogenesis;biological regulation;cAMP-mediated signaling;cell cycle process;cell morphogenesis;cell morphogenesis involved in differentiation;cell projection assembly;ce…	actin binding;actin filament binding;binding;cytoskeletal protein binding;enzyme binding;Fc-gamma receptor I complex binding;glycoprotein binding;GTPase binding;immunoglobulin receptor binding;kinase binding;molecular transducer activity;protein binding;protein kinase binding;protein kinase C binding;Rac GTPase binding;Ras GTPase binding;receptor binding;Rho GTPase binding;signal transducer activ…	actin cytoskeleton;cell cortex;cell part;chromosomal part;cytoplasm;cytoplasmic part;cytoskeleton;extracellular membrane-bounded organelle;extracellular organelle;extracellular region part;extracellular vesicular exosome;Golgi apparatus part;intracellular membrane-bounded organelle;intracellular non-membrane-bounded organelle;intracellular organelle;intracellular organelle part;intracellular part…	Focal adhesion;MAPK signaling pathway	CH;Filamin	ACEVEDO_FGFR1_TARGETS_IN_PROSTATE_CANCER_MODEL_DN;ACTIN_BINDING;ACTIN_CYTOSKELETON;ACTIN_CYTOSKELETON_ORGANIZATION_AND_BIOGENESIS;ACTIN_FILAMENT_BASED_PROCESS;ACTIN_FILAMENT_BINDING;ANATOMICAL_STRUCTURE_DEVELOPMENT;BAELDE_DIABETIC_NEPHROPATHY_DN;BASAKI_YBX1_TARGETS_UP;BERTUCCI_MEDULLARY_VS_DUCTAL_BREAST_CANCER_DN;BLALOCK_ALZHEIMERS_DISEASE_UP;BOGNI_TREATMENT_RELATED_MYELOID_LEUKEMIA_UP;BORCZUK_MA…	Acetylation;Actin-binding;Alternativesplicing;Ciliumbiogenesis/degradation;Completeproteome;Cytoplasm;Cytoskeleton;Phosphoprotein;Referenceproteome;Repeat	0	3466400000000	25677000000	81.6	81.6	79.2	280.5	8	231	231	213
[truncated: 8,111 more rows]
