# Supplementary material for: Time- and compartment-resolved proteome profiling of the extracellular niche in lung injury and repair
Source: Mol Syst Biol. 2015 Jul 14;11(7):819. doi: 10.15252/msb.20156123 (PMC4547847; doi:10.15252/msb.20156123)
Supplement: Supplementary file 3 [file msb0011-0819-sd3.xlsx]

## Sheet: Cluster (A)
Cluster ID	Type	Name	P value	Enrichment	Total	In cluster	Cluster size	Ben. Ho. FDR
6667	matrix6	Matrisome-associated	2.7083e-145	8.2522	355	191	435	2.7083e-145
6667	Division	Core matrisome	5.3746e-108	11.847	145	112	435	1.0749e-107
6667	Keywords	Secreted	8.822e-97	5.8237	453	172	435	4.6315e-94
6667	GOCC name	extracellular region part	1.5714e-95	6.1054	412	164	435	1.6751e-92
6667	Category	ECM Glycoproteins	7.6549e-78	12.149	101	80	435	4.5929e-77
6667	Keywords	Extracellularmatrix	1.455e-63	10.271	112	75	435	3.8195e-61
6667	Keywords	Signal	2.7449e-63	3.509	813	186	435	4.8037e-61
6667	GOCC name	extracellular matrix part	1.3002e-58	9.7728	113	72	435	6.9298e-56
6667	Keywords	Disulfidebond	9.5356e-48	3.3297	714	155	435	1.2516e-45
6667	GOCC name	extracellular matrix	4.6223e-47	8.4489	118	65	435	1.6425e-44
6667	Division	Matrisome-associated	1.5865e-41	5.77	210	79	435	1.5865e-41
6667	Keywords	Glycoprotein	2.3717e-42	2.8587	896	167	435	2.4902e-40
6667	GOCC name	extracellular space	1.5174e-32	4.6627	250	76	435	2.6959e-30
6667	GOCC name	proteinaceous extracellular matrix	1.314e-30	8.4762	76	42	435	2.0011e-28
6667	KEGG name	ECM-receptor interaction	4.1102e-29	9.3033	61	37	435	1.1056e-26
6667	Category	ECM Regulators	8.1135e-27	6.4729	109	46	435	2.434e-26
6667	GOCC name	collagen	2.8418e-28	10.33	49	33	435	3.7867e-26
6667	Category	Collagens	1.2179e-25	12.782	30	25	435	2.4359e-25
6667	GOBP name	extracellular structure organization	1.5783e-28	7.7614	83	42	435	6.4686e-25
6667	Pfam	Collagen	3.7941e-28	10.67	46	32	435	1.1758e-24
6667	GOBP name	extracellular matrix organization	1.5783e-28	7.7614	83	42	435	1.2937e-24
6667	Keywords	Collagen	1.4963e-24	10.109	44	29	435	1.3093e-22
6667	GOMF name	extracellular matrix structural constituent	1.0655e-25	14.671	23	22	435	2.6456e-22
6667	GOBP name	cell adhesion	7.8629e-24	3.8206	277	69	435	1.6113e-20
6667	GOBP name	biological adhesion	1.9307e-23	3.7663	281	69	435	3.1651e-20
6667	GOCC name	extracellular region	3.4552e-22	4.0541	227	60	435	4.0925e-20
6667	Keywords	Basementmembrane	4.8963e-20	12.27	25	20	435	2.8562e-18
6667	Pfam	EGF_CA	3.9282e-21	10.517	35	24	435	6.0868e-18
6667	Keywords	Celladhesion	1.5629e-18	4.3552	162	46	435	7.4595e-17
6667	Keywords	EGF-likedomain	1.4848e-18	7.0603	63	29	435	7.7951e-17
6667	GOCC name	basement membrane	2.1385e-18	8.3358	46	25	435	2.2796e-16
6667	KEGG name	Amoebiasis	4.5472e-18	6.5734	70	30	435	6.116e-16
6667	KEGG name	Focal adhesion	1.3717e-16	4.4458	138	40	435	1.23e-14
6667	Keywords	Hydroxylation	1.4705e-14	7.1795	47	22	435	5.1468e-13
6667	KEGG name	Protein digestion and absorption	1.4317e-14	8.5712	34	19	435	9.6284e-13
6667	Pfam	VWA	1.3218e-15	9.4007	31	19	435	1.3655e-12
6667	Keywords	Repeat	4.8912e-14	1.6427	1606	172	435	1.5105e-12
6667	Pfam	Laminin_EGF	1.1502e-14	12.631	17	14	435	8.9112e-12
6667	Pfam	VWC	6.2239e-14	14.158	13	12	435	3.8576e-11
6667	GOCC name	laminin complex	1.2965e-11	13.944	11	10	435	7.6781e-10
6667	Keywords	Proteaseinhibitor	3.5947e-11	6.0713	48	19	435	9.9328e-10
6667	GOMF name	polysaccharide binding	1.2241e-12	4.872	85	27	435	1.0132e-09
6667	GOCC name	centriole	2.0864e-11	8.2167	28	15	435	1.1706e-09
6667	GOMF name	pattern binding	1.2241e-12	4.872	85	27	435	1.5198e-09
6667	GOMF name	glycosaminoglycan binding	2.5304e-12	5.1126	75	25	435	1.5707e-09
6667	Category	Secreted Factors	1.3724e-09	5.6684	46	17	435	2.0586e-09
6667	Pfam	TSP_1	5.947e-12	10.494	19	13	435	3.0716e-09
6667	GOMF name	heparin binding	8.9045e-12	5.5317	61	22	435	3.685e-09
6667	GOCC name	microtubule organizing center	1.0923e-10	2.9663	212	41	435	5.8217e-09
6667	Keywords	LamininEGF-likedomain	2.9544e-10	11.798	13	10	435	6.7438e-09
6667	Keywords	Cleavageonpairofbasicresidues	2.8606e-10	5.1993	59	20	435	6.8263e-09
6667	Pfam	Fibrinogen_C	1.9691e-11	15.338	9	9	435	8.7174e-09
6667	Pfam	cEGF	2.2784e-11	10.827	17	12	435	8.8259e-09
6667	GOMF name	peptidase regulator activity	3.0451e-11	4.1695	103	28	435	9.4514e-09
6667	GOMF name	serine-type endopeptidase inhibitor activity	3.5947e-11	6.0713	48	19	435	9.9175e-09
6667	GOMF name	carbohydrate binding	4.5939e-11	3.4193	157	35	435	1.1407e-08
6667	Keywords	Serineproteaseinhibitor	6.9886e-10	6.7667	34	15	435	1.5287e-08
6667	KEGG name	Small cell lung cancer	3.3893e-10	5.7517	48	18	435	1.8235e-08
6667	GOMF name	peptidase inhibitor activity	1.5047e-10	4.4892	82	24	435	3.3964e-08
6667	GOBP name	collagen fibril organization	8.9567e-11	9.0633	22	13	435	4.5886e-08
6667	GOCC name	fibrillar collagen	2.5885e-09	13.634	9	8	435	1.1497e-07
6667	Keywords	Calcium	6.5203e-09	2.4029	300	47	435	1.3166e-07
6667	GOMF name	calcium ion binding	7.7071e-10	2.6675	253	44	435	1.5947e-07
6667	GOCC name	microtubule organizing center part	3.7487e-09	5.7071	43	16	435	1.5984e-07
6667	Category	ECM-affiliated Proteins	1.9197e-07	4.4619	55	16	435	2.3037e-07
6667	GOCC name	centrosome	6.0757e-09	3.1954	144	30	435	2.491e-07
6667	GOMF name	endopeptidase inhibitor activity	2.4696e-09	4.2713	79	22	435	4.717e-07
6667	Keywords	Sulfation	2.8328e-08	9.8601	14	9	435	4.9574e-07
6667	Keywords	Keratin	2.8328e-08	9.8601	14	9	435	5.1283e-07
6667	Pfam	Laminin_B	2.5885e-09	13.634	9	8	435	8.0219e-07
6667	Pfam	ADAM_spacer1	2.5885e-09	13.634	9	8	435	8.9132e-07
6667	Pfam	Laminin_N	3.553e-09	11.503	12	9	435	9.1756e-07
6667	Pfam	C1q	3.553e-09	11.503	12	9	435	1.001e-06
6667	GOMF name	endopeptidase regulator activity	6.7132e-09	4.0655	83	22	435	1.1113e-06
6667	Pfam	COLFI	4.7855e-09	15.338	7	7	435	1.1408e-06
6667	GOBP name	ossification	2.8981e-09	6.2181	37	15	435	1.2503e-06
6667	Pfam	Laminin_G_2	6.7872e-09	9.5862	16	10	435	1.5024e-06
6667	GOCC name	sheet-forming collagen	7.436e-08	15.338	6	6	435	2.4771e-06
6667	GOCC name	cytoskeletal part	7.8812e-08	1.7989	648	76	435	2.5459e-06
6667	GOCC name	fibrinogen complex	7.436e-08	15.338	6	6	435	2.557e-06
6667	GOCC name	collagen type IV	7.436e-08	15.338	6	6	435	2.6422e-06
6667	GOMF name	metalloendopeptidase activity	2.7902e-08	5.8035	37	14	435	4.3301e-06
6667	Keywords	Growthfactorbinding	4.8702e-07	13.147	7	6	435	8.2479e-06
6667	Keywords	Intermediatefilament	5.6301e-07	6.0256	28	11	435	8.6936e-06
6667	Keywords	Growthfactor	6.1085e-07	6.6687	23	10	435	9.1627e-06
6667	Keywords	Heparin-binding	6.6022e-07	5.4134	34	12	435	9.6282e-06
6667	Category	Proteoglycans	1.0318e-05	7.669	14	7	435	1.0318e-05
6667	Keywords	Angiogenesis	8.7999e-07	4.2605	54	15	435	1.2486e-05
6667	Keywords	Coiledcoil	9.7117e-07	1.5915	877	91	435	1.3418e-05
6667	GOCC name	basal lamina	4.7057e-07	10.737	10	7	435	1.3557e-05
6667	GOCC name	laminin-1 complex	4.8702e-07	13.147	7	6	435	1.3662e-05
6667	Pfam	PLAC	7.436e-08	15.338	6	6	435	1.4403e-05
6667	Pfam	C4	7.436e-08	15.338	6	6	435	1.5363e-05
6667	GOMF name	metallopeptidase activity	1.545e-07	3.8856	75	19	435	2.2567e-05
6667	GOCC name	microfibril	1.1529e-06	15.338	5	5	435	3.1513e-05
6667	GOCC name	keratin filament	1.2109e-06	9.7605	11	7	435	3.2271e-05
6667	GOBP name	anatomical structure morphogenesis	9.4706e-08	1.9845	456	59	435	3.6967e-05
6667	Pfam	Filament	2.3112e-07	6.4891	26	11	435	4.2131e-05
6667	GOCC name	intermediate filament	1.8305e-06	4.9745	37	12	435	4.7594e-05
6667	GOBP name	developmental process	1.4273e-07	1.4772	1381	133	435	5.318e-05
6667	GOBP name	cell-substrate adhesion	1.9197e-07	4.4619	55	16	435	6.8418e-05
6667	GOBP name	regulation of cell adhesion	2.3026e-07	2.9984	133	26	435	7.8642e-05
6667	KEGG name	Pathways in cancer	2.116e-06	2.6764	149	26	435	8.1313e-05
6667	KEGG name	Complement and coagulation cascades	1.8259e-06	4.2946	50	14	435	8.1862e-05
6667	Pfam	EGF	5.2805e-07	7.669	18	9	435	9.0912e-05
6667	Keywords	Developmentalprotein	7.9451e-06	2.231	220	32	435	0.00010428
6667	Keywords	Immunoglobulindomain	8.2973e-06	2.8254	114	21	435	0.00010625
6667	KEGG name	TGF-beta signaling pathway	3.6486e-06	5.1126	33	11	435	0.00012268
6667	GOMF name	enzyme inhibitor activity	1.2356e-06	2.8985	127	24	435	0.0001461
6667	Keywords	Osteogenesis	1.1967e-05	9.2028	10	6	435	0.0001461
6667	GOBP name	anatomical structure formation involved in morphogenesis	4.8937e-07	2.3129	252	38	435	0.00015428
6667	GOBP name	centrosome organization	5.2805e-07	7.669	18	9	435	0.00015459
6667	GOCC name	fibril	6.4714e-06	12.782	6	5	435	0.00016043
6667	Pfam	TB	1.1529e-06	15.338	5	5	435	0.00017864
6667	Pfam	ITI_HC_C	1.1529e-06	15.338	5	5	435	0.00018805
6667	Keywords	LTQ	1.7837e-05	15.338	4	4	435	0.0002081
6667	GOMF name	structural molecule activity	2.2949e-06	2.144	279	39	435	0.00024775
6667	Pfam	Kunitz_BPTI	1.8227e-06	11.503	8	6	435	0.00026898
6667	GOMF name	collagen binding	2.7195e-06	8.9471	12	7	435	0.00028135
6667	GOBP name	bone trabecula formation	1.1529e-06	15.338	5	5	435	0.00028638
6667	GOBP name	angiogenesis	1.3676e-06	3.1578	102	21	435	0.0003297
6667	GOBP name	cartilage development	1.5293e-06	6.1352	25	10	435	0.00034821
6667	GOBP name	protein heterotrimerization	1.8227e-06	11.503	8	6	435	0.00038309
6667	GOBP name	hyaluronan metabolic process	1.8227e-06	11.503	8	6	435	0.00039317
6667	GOCC name	HAUS complex	1.7837e-05	15.338	4	4	435	0.00041335
6667	GOBP name	peptide cross-linking	2.3278e-06	7.669	16	8	435	0.00045432
6667	GOBP name	collagen metabolic process	2.3278e-06	7.669	16	8	435	0.0004654
6667	GOBP name	microtubule organizing center organization	4.1459e-06	6.2746	22	9	435	0.00077236
6667	GOBP name	multicellular organismal macromolecule metabolic process	4.1149e-06	7.2178	17	8	435	0.00078442
6667	Keywords	Zymogen	7.3436e-05	3.1578	68	14	435	0.0008032
6667	Pfam	Laminin_II	6.4714e-06	12.782	6	5	435	0.00083561
6667	Pfam	Laminin_I	6.4714e-06	12.782	6	5	435	0.00087194
6667	Keywords	TPQ	8.3419e-05	12.27	5	4	435	0.00089378
6667	Pfam	EMI	6.4714e-06	12.782	6	5	435	0.00091158
6667	GOBP name	cartilage development involved in endochondral bone morphogenesis	6.4714e-06	12.782	6	5	435	0.0011286
6667	GOBP name	multicellular organismal metabolic process	6.9316e-06	6.8169	18	8	435	0.0011837
6667	GOBP name	regulation of multicellular organismal development	7.1429e-06	1.8733	393	48	435	0.0011949
6667	GOCC name	platelet alpha granule	5.2858e-05	9.5862	8	5	435	0.0011989
6667	Pfam	Hemopexin	1.1967e-05	9.2028	10	6	435	0.0014834
6667	Keywords	Sushi	0.00020444	6.1352	15	6	435	0.0019876
6667	Pfam	Lysyl_oxidase	1.7837e-05	15.338	4	4	435	0.0020473
6667	Pfam	G2F	1.7837e-05	15.338	4	4	435	0.002126
6667	Pfam	I-set	1.9756e-05	3.7621	53	13	435	0.0021865
6667	GOBP name	negative regulation of angiogenesis	1.3957e-05	4.9477	31	10	435	0.0022
6667	Pfam	VIT	2.1189e-05	10.956	7	5	435	0.0022643
6667	KEGG name	Toxoplasmosis	7.6481e-05	3.3232	60	13	435	0.0022859
6667	GOMF name	extracellular matrix binding	3.0114e-05	6.7103	16	7	435	0.0025784
6667	GOBP name	protein trimerization	1.8103e-05	7.1577	15	7	435	0.0026499
6667	GOBP name	negative regulation of plasminogen activation	1.7837e-05	15.338	4	4	435	0.0027076
6667	Keywords	Metalloprotease	0.00030311	3.0676	60	12	435	0.0028417
6667	GOBP name	negative regulation of fibrinolysis	2.1189e-05	10.956	7	5	435	0.0028947
6667	GOBP name	glomerular basement membrane development	2.1189e-05	10.956	7	5	435	0.0029438
6667	GOBP name	anatomical structure development	2.3201e-05	1.5482	743	75	435	0.0030674
6667	GOBP name	tissue development	2.4976e-05	2.3321	171	26	435	0.0032497
6667	Keywords	Differentiation	0.00036007	2.1222	159	22	435	0.0033164
6667	GOBP name	regulation of ossification	2.6707e-05	3.9161	47	12	435	0.0034206
6667	GOBP name	cellular component organization	2.7214e-05	1.3333	1553	135	435	0.0034319
6667	GOBP name	locomotion	3.2666e-05	1.972	280	36	435	0.0039965
6667	GOBP name	cell-matrix adhesion	3.3836e-05	4.5112	34	10	435	0.0040787
6667	GOBP name	cellular response to amino acid stimulus	3.869e-05	4.93	28	9	435	0.0045306
6667	GOBP name	regulation of locomotion	4.0184e-05	2.1488	207	29	435	0.0045748
6667	GOBP name	regulation of cellular component movement	4.0184e-05	2.1488	207	29	435	0.0046392
6667	Keywords	Pyrrolidonecarboxylicacid	0.00053519	4.4736	24	7	435	0.0046829
6667	GOBP name	cellular component organization or biogenesis	4.5184e-05	1.3169	1584	136	435	0.0050736
6667	Pfam	PG_binding_1	5.2858e-05	9.5862	8	5	435	0.0052841
6667	Keywords	Proteoglycan	0.00062092	5.1126	18	6	435	0.005344
6667	GOCC name	laminin-5 complex	0.00027536	15.338	3	3	435	0.0054357
6667	Pfam	Peptidase_M10	5.2858e-05	9.5862	8	5	435	0.0054602
6667	GOMF name	integrin binding	8.0082e-05	7.079	13	6	435	0.0055234
6667	GOCC name	laminin-10 complex	0.00027536	15.338	3	3	435	0.0055383
6667	GOBP name	cell morphogenesis involved in differentiation	5.0906e-05	3.6811	50	12	435	0.0055637
6667	GOCC name	collagen type V	0.00027536	15.338	3	3	435	0.0056448
6667	GOBP name	cellular component organization at cellular level	5.3509e-05	1.3728	1229	110	435	0.0056963
6667	GOBP name	regulation of cell-substrate adhesion	5.3294e-05	3.4378	58	13	435	0.005748
6667	GOBP name	regulation of cell migration	5.6659e-05	2.1796	190	27	435	0.0059543
6667	GOBP name	cellular response to amine stimulus	7.0195e-05	4.6014	30	9	435	0.0071036
6667	GOMF name	receptor binding	0.0001072	2.5122	116	19	435	0.0071942
6667	Keywords	Hemostasis	0.00089042	4.1294	26	7	435	0.0074201
6667	Keywords	Bloodcoagulation	0.00089042	4.1294	26	7	435	0.0075398
6667	Keywords	Gamma-carboxyglutamicacid	0.00095567	7.669	8	4	435	0.0077189
6667	GOBP name	trabecula formation	8.0082e-05	7.079	13	6	435	0.0077227
6667	GOBP name	collagen biosynthetic process	8.3419e-05	12.27	5	4	435	0.007951
6667	GOBP name	regulation of cell growth	8.5314e-05	2.5563	114	19	435	0.0080382
6667	Pfam	TGF_beta	8.3419e-05	12.27	5	4	435	0.0080787
6667	Keywords	Chondrogenesis	0.0010301	11.503	4	3	435	0.0081938
6667	GOBP name	cellular response to organic nitrogen	9.2567e-05	4.4529	31	9	435	0.0083382
6667	GOBP name	cellular component organization or biogenesis at cellular level	9.1906e-05	1.3512	1260	111	435	0.0084646
6667	GOBP name	regulation of cell motility	0.00010261	2.1022	197	27	435	0.0091424
6667	Keywords	Acutephase	0.0012662	5.4778	14	5	435	0.0094966
6667	GOBP name	regulation of fibrinolysis	0.00011126	8.5211	9	5	435	0.0095996
6667	GOBP name	regulation of transmembrane receptor protein serine/threonine kinase signaling pathway	0.00011045	3.4084	54	12	435	0.0096313
6667	GOBP name	cellular response to acid	0.00012053	4.3138	32	9	435	0.010185
6667	Pfam	HECT	0.00010866	5.6508	19	7	435	0.010204
6667	GOBP name	tissue morphogenesis	0.00011987	2.4908	117	19	435	0.010235
6667	GOBP name	multicellular organismal process	0.0001403	1.5219	645	64	435	0.0115
6667	GOBP name	positive regulation of cell adhesion	0.00014936	3.1155	64	13	435	0.012121
6667	GOBP name	regulation of angiogenesis	0.00015848	2.9415	73	14	435	0.012491
6667	GOBP name	microtubule cytoskeleton organization	0.00016101	2.5098	110	18	435	0.012569
6667	GOMF name	scavenger receptor activity	0.00020444	6.1352	15	6	435	0.012691
6667	Keywords	Lectin	0.0020521	3.229	38	8	435	0.014758
6667	GOBP name	endochondral ossification	0.00020815	7.669	10	5	435	0.015798
6667	GOMF name	extracellular matrix constituent conferring elasticity	0.00027536	15.338	3	3	435	0.016279
6667	GOBP name	fibril organization	0.00023408	10.225	6	4	435	0.017286
6667	Pfam	Sema	0.00020815	7.669	10	5	435	0.017918
6667	GOMF name	peptidase activity, acting on L-amino acid peptides	0.00032152	1.9534	212	27	435	0.018144
6667	GOBP name	regulation of embryonic development	0.00025353	4.3823	28	8	435	0.01823
6667	GOMF name	peptidase activity	0.0003399	1.9172	224	28	435	0.018347
6667	Pfam	NTR	0.00020815	7.669	10	5	435	0.01843
6667	GOMF name	endopeptidase activity	0.00033588	2.2947	127	19	435	0.018533
6667	Pfam	Laminin_G_1	0.00020815	7.669	10	5	435	0.018972
6667	Pfam	IGFBP	0.00023408	10.225	6	4	435	0.01909
6667	GOBP name	intramembranous ossification	0.00027536	15.338	3	3	435	0.019458
6667	Pfam	hEGF	0.00023408	10.225	6	4	435	0.019606
6667	Pfam	TSP_C	0.00027536	15.338	3	3	435	0.020317
6667	GOBP name	microtubule-based process	0.00029611	2.068	178	24	435	0.020746
6667	Pfam	TSP_3	0.00027536	15.338	3	3	435	0.020813
6667	GOBP name	skin development	0.00030125	4.8803	22	7	435	0.020927
6667	Pfam	NIDO	0.00027536	15.338	3	3	435	0.021333
6667	GOBP name	transmembrane receptor protein serine/threonine kinase signaling pathway	0.00031028	3.8345	36	9	435	0.021373
6667	GOBP name	immune response	0.00031415	2.0998	168	23	435	0.021459
6667	Keywords	Peroxidase	0.0032033	4.5112	17	5	435	0.021561
6667	Pfam	Fib_alpha	0.00027536	15.338	3	3	435	0.02188
6667	GOBP name	response to amino acid stimulus	0.00033021	3.4859	44	10	435	0.022187
6667	GOBP name	skeletal system development	0.00032761	4.2312	29	8	435	0.022194
6667	GOBP name	negative regulation of BMP signaling pathway	0.00035698	6.9718	11	5	435	0.023598
6667	GOCC name	microtubule basal body	0.0014029	3.8345	28	7	435	0.024517
6667	GOBP name	response to wounding	0.00037802	2.1617	149	21	435	0.024789
6667	GOMF name	oxidoreductase activity, acting on the CH-NH2 group of donors, oxygen as acceptor	0.00051087	8.7645	7	4	435	0.024872
6667	GOMF name	glycolipid binding	0.00051087	8.7645	7	4	435	0.02537
6667	GOBP name	regulation of BMP signaling pathway	0.00040518	4.6681	23	7	435	0.025947
6667	GOBP name	protein ubiquitination involved in ubiquitin-dependent protein catabolic process	0.00040518	4.6681	23	7	435	0.026151
6667	GOBP name	spindle organization	0.00041803	4.0901	30	8	435	0.026358
6667	GOBP name	glycosaminoglycan metabolic process	0.00041803	4.0901	30	8	435	0.026563
6667	GOBP name	cell motility	0.00043223	1.8611	239	29	435	0.027046
6667	Keywords	Hyaluronicacid	0.0042416	15.338	2	2	435	0.027157
6667	GOBP name	negative regulation of cell-substrate adhesion	0.00044247	5.4134	17	6	435	0.027477
6667	GOBP name	regulation of multicellular organismal process	0.00044659	1.4772	623	60	435	0.027524
6667	GOCC name	interstitial matrix	0.001609	6.8169	9	4	435	0.027664
6667	GOBP name	regulation of developmental process	0.00045569	1.5169	546	54	435	0.027875
6667	GOBP name	regulation of plasminogen activation	0.00051087	8.7645	7	4	435	0.029699
6667	GOBP name	glial cell migration	0.00051087	8.7645	7	4	435	0.029912
6667	GOBP name	extracellular matrix assembly	0.00051087	8.7645	7	4	435	0.030127
6667	GOBP name	embryonic digestive tract development	0.00051087	8.7645	7	4	435	0.030345
6667	GOBP name	elastic fiber assembly	0.00051087	8.7645	7	4	435	0.030567
6667	GOBP name	positive regulation of coagulation	0.00057246	6.3908	12	5	435	0.03214
6667	GOBP name	positive regulation of blood coagulation	0.00057246	6.3908	12	5	435	0.032362
6667	GOBP name	cellular response to endogenous stimulus	0.00058222	2.1911	133	19	435	0.032466
6667	GOBP name	intermediate filament organization	0.00057246	6.3908	12	5	435	0.032587
6667	GOBP name	visual perception	0.00062092	5.1126	18	6	435	0.033266
6667	GOBP name	substrate adhesion-dependent cell spreading	0.00062092	5.1126	18	6	435	0.033485
6667	GOBP name	sensory perception of light stimulus	0.00062092	5.1126	18	6	435	0.033707
6667	GOBP name	intermediate filament-based process	0.00062092	5.1126	18	6	435	0.033931
6667	GOBP name	intermediate filament cytoskeleton organization	0.00062092	5.1126	18	6	435	0.034159
6667	GOBP name	enzyme linked receptor protein signaling pathway	0.00066017	2.2265	124	18	435	0.035139
6667	GOBP name	cellular response to growth factor stimulus	0.00071706	2.7887	66	12	435	0.037678
6667	GOBP name	positive regulation of response to stimulus	0.00074371	1.6372	356	38	435	0.038829
6667	GOBP name	cell-cell adhesion	0.0007577	2.3372	105	16	435	0.039309
6667	Keywords	Mitogen	0.0073722	6.5734	7	3	435	0.039494
6667	Keywords	Cytoskeleton	0.0074759	1.3507	511	45	435	0.039645
6667	GOMF name	cargo receptor activity	0.00084899	4.8436	19	6	435	0.039775
6667	Keywords	Hormone	0.0073722	6.5734	7	3	435	0.039901

## Sheet: Cluster (B)
Cluster ID	Type	Name	P value	Enrichment	Total	In cluster	Cluster size	Ben. Ho. FDR
6528	Keywords	Cytoskeleton	3.5817e-16	3.3415	511	54	211	1.8804e-13
6528	GOCC name	cell junction	4.4665e-15	4.0263	322	41	211	4.7613e-12
6528	GOCC name	cytoskeletal part	1.0885e-14	2.8791	648	59	211	5.8015e-12
6528	GOCC name	axoneme	7.9469e-14	16.443	25	13	211	2.8238e-11
6528	Keywords	Coiledcoil	1.6718e-13	2.4518	877	68	211	4.3884e-11
6528	Keywords	Celljunction	3.0003e-13	4.6457	211	31	211	5.2506e-11
6528	Keywords	Actin-binding	5.4619e-13	5.0593	175	28	211	7.1688e-11
6528	GOCC name	cytoskeleton	1.102e-12	3.5745	345	39	211	2.9369e-10
6528	Keywords	Cilium	2.8017e-12	9.5459	53	16	211	2.9418e-10
6528	GOCC name	cilium axoneme	1.3805e-12	15.81	24	12	211	2.9432e-10
6528	GOMF name	motor activity	2.7145e-12	7.51	80	19	211	6.7401e-09
6528	GOCC name	adherens junction	7.5721e-11	5.0506	144	23	211	1.3453e-08
6528	GOCC name	cell-cell junction	1.338e-10	5.153	135	22	211	2.0376e-08
6528	GOCC name	anchoring junction	2.6333e-10	4.7535	153	23	211	3.5089e-08
6528	GOBP name	cellular component movement	1.5121e-11	3.5134	324	36	211	6.1972e-08
6528	GOCC name	cell projection part	8.3356e-10	3.6245	253	29	211	9.8731e-08
6528	Keywords	Motorprotein	1.8678e-09	6.4042	79	16	211	1.6343e-07
6528	GOBP name	cell projection assembly	8.8247e-11	7.1674	75	17	211	2.4112e-07
6528	GOCC name	cilium part	3.2644e-09	9.0345	42	12	211	3.4798e-07
6528	GOCC name	dynein complex	4.063e-09	11.711	27	10	211	3.9374e-07
6528	GOBP name	cell projection organization	2.7907e-10	3.9176	226	28	211	4.575e-07
6528	Keywords	Cellprojection	7.3635e-09	3.7289	212	25	211	5.5226e-07
6528	GOCC name	non-membrane-bounded organelle	1.7024e-08	1.9235	1085	66	211	1.396e-06
6528	GOCC name	intracellular non-membrane-bounded organelle	1.7024e-08	1.9235	1085	66	211	1.5123e-06
6528	GOCC name	axonemal dynein complex	7.1378e-08	21.081	9	6	211	5.4349e-06
6528	GOCC name	tight junction	8.7892e-08	7.7295	45	11	211	5.8558e-06
6528	GOCC name	occluding junction	8.7892e-08	7.7295	45	11	211	6.2462e-06
6528	GOBP name	microtubule-based process	2.6119e-08	3.9082	178	22	211	3.0586e-05
6528	GOBP name	ciliary or flagellar motility	4.0866e-08	17.027	13	7	211	3.722e-05
6528	GOCC name	F-actin capping protein complex	5.9567e-07	22.586	7	5	211	3.7352e-05
6528	GOBP name	microtubule-based movement	4.0713e-08	6.0643	73	14	211	4.1715e-05
6528	GOBP name	cytoskeleton organization	5.7103e-08	2.803	361	32	211	4.6807e-05
6528	Keywords	Dynein	2.1587e-06	10.54	21	7	211	8.7178e-05
6528	Pfam	PDZ	3.0482e-08	5.7146	83	15	211	9.4463e-05
6528	GOCC name	axoneme part	2.1587e-06	10.54	21	7	211	0.00012784
6528	GOCC name	focal adhesion	2.4134e-06	4.3831	101	14	211	0.00012863
6528	GOCC name	cell-substrate adherens junction	3.0461e-06	4.298	103	14	211	0.0001353
6528	Keywords	Myosin	4.3093e-06	6.7759	42	9	211	0.0001414
6528	GOBP name	cellular component assembly involved in morphogenesis	2.3851e-07	6.3242	60	12	211	0.00017773
6528	Keywords	Alternativesplicing	5.7774e-06	1.499	1793	85	211	0.00017842
6528	GOCC name	myosin complex	4.2191e-06	5.9662	53	10	211	0.0001799
6528	Keywords	Tightjunction	7.1244e-06	7.4402	34	8	211	0.00019686
6528	GOCC name	cell-substrate junction	5.3121e-06	4.099	108	14	211	0.00020973
6528	Pfam	Dynein_heavy	3.6879e-07	17.248	11	6	211	0.00028572
6528	Pfam	AAA_5	7.1489e-07	15.81	12	6	211	0.00036924
6528	Pfam	DHC_N2	3.6879e-07	17.248	11	6	211	0.00038096
6528	Pfam	CH	6.2896e-07	6.4413	54	11	211	0.00038983
6528	GOCC name	cortical cytoskeleton	1.1159e-05	7.0269	36	8	211	0.00042483
6528	GOCC name	microtubule associated complex	1.3145e-05	5.2701	60	10	211	0.00046707
6528	GOCC name	cell cortex part	1.3041e-05	4.7648	73	11	211	0.00047937
6528	GOBP name	cilium movement	7.1489e-07	15.81	12	6	211	0.00048833
6528	Keywords	Actincapping	1.9201e-05	13.175	12	5	211	0.00050402
6528	Pfam	AAA_8	3.6879e-07	17.248	11	6	211	0.00057144
6528	GOBP name	cellular component assembly at cellular level	9.1961e-07	2.474	409	32	211	0.00057985
6528	GOBP name	cell motility	1.1398e-06	3.043	239	23	211	0.00062285
6528	GOBP name	regulation of protein complex disassembly	1.0953e-06	7.9052	36	9	211	0.00064132
6528	GOBP name	negative regulation of protein complex disassembly	1.4693e-06	9.0345	28	8	211	0.00070846
6528	Keywords	Microtubule	3.0249e-05	3.5134	126	14	211	0.00072185
6528	GOBP name	cilium assembly	1.4693e-06	9.0345	28	8	211	0.00075274
6528	GOBP name	negative regulation of actin filament depolymerization	2.1587e-06	10.54	21	7	211	0.00098304
6528	GOCC name	actin cytoskeleton	6.007e-05	4.0445	86	11	211	0.0018834
6528	GOBP name	locomotion	4.9108e-06	2.7104	280	24	211	0.0020127
6528	GOBP name	regulation of actin filament depolymerization	5.8519e-06	9.2227	24	7	211	0.0022842
6528	Keywords	Flagellum	0.0001047	14.054	9	4	211	0.0022903
6528	Pfam	MT	6.5055e-06	15.81	10	5	211	0.0025201
6528	Pfam	PH	5.912e-06	4.0614	109	14	211	0.0026173
6528	Keywords	Ciliumbiogenesis/degradation	0.00013787	5.8249	38	7	211	0.0027839
6528	GOCC name	cell-cell adherens junction	0.00011604	5.9823	37	7	211	0.0033433
6528	GOCC name	spectrin	0.00012089	23.716	4	3	211	0.0033912
6528	GOBP name	actin filament capping	1.1905e-05	10.54	18	6	211	0.0040661
6528	GOCC name	intercalated disc	0.00017202	8.7836	18	5	211	0.0044724
6528	GOCC name	cell-cell contact zone	0.00017202	8.7836	18	5	211	0.0045842
6528	GOCC name	microtubule	0.00021922	2.7738	171	15	211	0.005564
6528	Keywords	Calmodulin-binding	0.00039592	3.8458	74	9	211	0.0071675
6528	GOBP name	cellular component organization at cellular level	2.7181e-05	1.5952	1229	62	211	0.0085693
6528	GOBP name	axoneme assembly	3.0978e-05	18.069	7	4	211	0.0090688
6528	GOBP name	negative regulation of cytoskeleton organization	3.0466e-05	5.3696	53	9	211	0.0092492
6528	GOCC name	cell projection	0.00041024	1.9528	421	26	211	0.0099391
6528	GOMF name	cytoskeletal protein binding	1.6373e-05	3.3285	152	16	211	0.010163
6528	Pfam	ASD2	3.1194e-05	31.621	3	3	211	0.010741
6528	GOMF name	microtubule motor activity	2.2581e-05	7.6326	29	7	211	0.011213
6528	GOBP name	cellular component assembly	4.6694e-05	1.9261	591	36	211	0.012758
6528	GOCC name	cell cortex	0.00055503	4.0801	62	8	211	0.013148
6528	GOBP name	actin filament-based process	5.0528e-05	2.6942	223	19	211	0.013361
6528	Pfam	Myosin_head	4.4345e-05	6.9171	32	7	211	0.013743
6528	GOBP name	cellular component organization or biogenesis at cellular level	5.5884e-05	1.5559	1260	62	211	0.014315
6528	Keywords	Repeat	0.00094059	1.3586	1606	69	211	0.014964
6528	Pfam	Spectrin	7.1536e-05	7.9052	24	6	211	0.020154
6528	GOCC name	condensed nuclear chromosome, centromeric region	0.00099553	31.621	2	2	211	0.022579
6528	GOBP name	barbed-end actin filament capping	0.0001047	14.054	9	4	211	0.025242
6528	GOBP name	negative regulation of actin filament polymerization	0.00011493	7.2971	26	6	211	0.02617
6528	GOBP name	microtubule cytoskeleton organization	0.00012933	3.4495	110	12	211	0.028652
6528	GOCC name	WASH complex	0.0014909	11.858	8	3	211	0.031162
6528	Pfam	Dpy-30	0.00012089	23.716	4	3	211	0.031219
6528	GOCC name	microtubule basal body	0.0014404	5.6466	28	5	211	0.031336
6528	GOCC name	apical junction complex	0.0014909	11.858	8	3	211	0.031785
6528	GOCC name	intermediate filament cytoskeleton	0.0014404	5.6466	28	5	211	0.031989
6528	GOCC name	cilium	0.0018456	3.3729	75	8	211	0.03712
6528	Keywords	LIMdomain	0.0027734	4.0367	47	6	211	0.038316

## Sheet: Cluster (C)
Cluster ID	Type	Name	P value	Enrichment	Total	In cluster	Cluster size	Ben. Ho. FDR
6564	KEGG name	Ribosome biogenesis in eukaryotes	1.2295e-30	10.398	55	36	420	3.3073e-28
6564	GOCC name	nuclear part	1.1429e-29	2.2909	1158	167	420	1.2184e-26
6564	Keywords	Nucleus	2.1899e-24	1.8395	1779	206	420	1.1497e-21
6564	Keywords	Chromosome	1.2916e-19	5.0545	132	42	420	3.3903e-17
6564	GOCC name	nucleolus	2.0511e-19	3.1954	348	70	420	1.0932e-16
6564	GOCC name	non-membrane-bounded organelle	1.8983e-18	2.0205	1085	138	420	4.0472e-16
6564	GOCC name	intracellular non-membrane-bounded organelle	1.8983e-18	2.0205	1085	138	420	5.059e-16
6564	GOCC name	nucleosome	1.1067e-16	10.408	29	19	420	1.9663e-14
6564	GOCC name	protein-DNA complex	3.7459e-16	8.7789	38	21	420	5.7045e-14
6564	Keywords	Ribosomebiogenesis	3.3404e-16	8.3211	42	22	420	5.8457e-14
6564	GOCC name	chromosomal part	4.4445e-14	3.1524	257	51	420	5.9222e-12
6564	Keywords	Nucleosomecore	9.4739e-14	12.907	16	13	420	1.2435e-11
6564	GOBP name	protein-DNA complex assembly	3.4338e-15	8.5869	37	20	420	1.4073e-11
6564	GOBP name	nucleosome assembly	3.4338e-15	8.5869	37	20	420	2.8147e-11
6564	GOMF name	nucleic acid binding	3.7874e-14	1.8777	1066	126	420	4.7021e-11
6564	GOBP name	protein-DNA complex subunit organization	9.3444e-14	7.0979	47	21	420	2.5532e-10
6564	Pfam	Histone	9.4739e-14	12.907	16	13	420	2.936e-10
6564	GOBP name	nucleosome organization	2.5675e-13	6.8082	49	21	420	5.2614e-10
6564	Keywords	rRNAprocessing	5.1956e-11	5.6735	56	20	420	4.5461e-09
6564	GOCC name	chromosome	2.0337e-10	5.0545	66	21	420	2.1679e-08
6564	Keywords	DNA-binding	3.2136e-10	2.3786	374	56	420	2.4102e-08
6564	GOCC name	nuclear body	4.0068e-10	3.3179	158	33	420	3.883e-08
6564	GOBP name	nucleic acid metabolic process	6.7992e-11	1.7311	1092	119	420	1.1147e-07
6564	GOCC name	organelle part	1.6725e-09	1.313	2928	242	420	1.2735e-07
6564	GOBP name	rRNA processing	2.044e-10	4.625	79	23	420	2.3935e-07
6564	GOBP name	rRNA metabolic process	3.5384e-10	4.5108	81	23	420	3.2227e-07
6564	GOBP name	RNA metabolic process	7.3772e-10	1.7613	929	103	420	4.3193e-07
6564	GOBP name	RNA processing	6.8706e-10	2.4551	330	51	420	4.3321e-07
6564	GOCC name	intracellular organelle part	7.288e-09	1.3045	2874	236	420	5.1794e-07
6564	Keywords	Phosphoprotein	1.0543e-08	1.2733	3169	254	420	5.5352e-07
6564	GOBP name	chromatin organization	1.184e-09	2.8419	218	39	420	5.709e-07
6564	GOBP name	cellular component organization or biogenesis at cellular level	1.1333e-09	1.6138	1260	128	420	5.8058e-07
6564	GOMF name	DNA binding	7.9749e-10	2.0619	547	71	420	6.6006e-07
6564	GOBP name	chromosome organization	1.6667e-09	2.5714	278	45	420	7.59e-07
6564	GOCC name	contractile fiber part	2.6852e-08	3.3309	124	26	420	1.789e-06
6564	Keywords	mRNAtransport	8.9926e-08	4.7069	54	16	420	3.6316e-06
6564	GOBP name	mRNA export from nucleus	1.0167e-08	8.3211	21	11	420	4.1669e-06
6564	GOBP name	mRNA transport	3.2049e-08	4.7378	57	17	420	1.251e-05
6564	GOBP name	ribosome biogenesis	3.4327e-08	7.5975	23	11	420	1.279e-05
6564	GOBP name	ncRNA processing	4.1477e-08	3.466	110	24	420	1.4166e-05
6564	GOBP name	cellular macromolecular complex assembly	4.1384e-08	2.7737	189	33	420	1.4749e-05
6564	Keywords	mRNAsplicing	5.6875e-07	2.6784	172	29	420	1.8662e-05
6564	GOBP name	cellular macromolecular complex subunit organization	7.8102e-08	2.5645	223	36	420	2.5608e-05
6564	GOBP name	nucleobase-containing compound transport	9.5078e-08	4.205	68	18	420	2.9975e-05
6564	GOCC name	THO complex part of transcription export complex	9.6658e-07	15.886	5	5	420	5.1519e-05
6564	KEGG name	Systemic lupus erythematosus	3.9829e-07	4.8348	46	14	420	5.357e-05
6564	GOCC name	THO complex	9.6658e-07	15.886	5	5	420	5.423e-05
6564	KEGG name	Dilated cardiomyopathy	7.057e-07	4.6333	48	14	420	6.3278e-05
6564	GOBP name	cellular component organization at cellular level	2.8179e-07	1.5123	1229	117	420	7.6996e-05
6564	GOBP name	nucleobase-containing compound metabolic process	2.7694e-07	1.4805	1352	126	420	7.8277e-05
6564	KEGG name	Hypertrophic cardiomyopathy (HCM)	1.2091e-06	4.448	50	14	420	8.1314e-05
6564	GOCC name	nuclear chromosome	1.9586e-06	6.8082	21	9	420	8.6996e-05
6564	GOBP name	RNA transport	4.1249e-07	4.0307	67	17	420	9.9446e-05
6564	GOBP name	nucleic acid transport	4.1249e-07	4.0307	67	17	420	0.00010246
6564	GOCC name	nuclear membrane	2.6449e-06	3.1457	101	20	420	0.00010442
6564	GOBP name	RNA export from nucleus	3.9687e-07	6.2408	28	11	420	0.00010494
6564	GOBP name	establishment of RNA localization	4.1249e-07	4.0307	67	17	420	0.00010566
6564	Keywords	Citrullination	4.3678e-06	8.5538	13	7	420	0.00012069
6564	Keywords	Ublconjugation	4.1664e-06	1.8521	446	52	420	0.00012152
6564	GOCC name	nuclear speck	3.4088e-06	3.2109	94	19	420	0.00012978
6564	Keywords	Repeat	6.1207e-06	1.365	1606	138	420	0.00016067
6564	Keywords	RNA-binding	6.5841e-06	1.947	359	44	420	0.0001646
6564	Keywords	Actin-binding	7.3684e-06	2.4509	175	27	420	0.00016819
6564	GOCC name	nucleoplasm	4.6172e-06	2.768	132	23	420	0.00016972
6564	Keywords	mRNAprocessing	9.4695e-06	2.3267	198	29	420	0.00020714
6564	KEGG name	RNA transport	4.1867e-06	3.0549	104	20	420	0.00022524
6564	GOCC name	anchored to membrane	6.6772e-06	4.854	36	11	420	0.00023726
6564	GOBP name	ribonucleoprotein complex biogenesis	1.2689e-06	5.1521	37	12	420	0.00028112
6564	GOCC name	nucleoplasm part	1.3332e-05	1.8286	417	48	420	0.00044414
6564	GOCC name	chromatin	1.3189e-05	2.9304	103	19	420	0.00045354
6564	GOCC name	Z disc	1.4364e-05	3.4534	69	15	420	0.00046401
6564	GOBP name	organelle organization	2.231e-06	1.5692	901	89	420	0.00046891
6564	GOBP name	cellular component biogenesis at cellular level	2.3595e-06	4.8879	39	12	420	0.00048352
6564	Keywords	GPI-anchor	2.5144e-05	4.6723	34	10	420	0.00048891
6564	KEGG name	Tight junction	1.1276e-05	3.0747	93	18	420	0.00050555
6564	GOCC name	fascia adherens	2.0171e-05	8.6649	11	6	420	0.00063242
6564	GOCC name	cell-cell junction	2.1138e-05	2.5888	135	22	420	0.0006438
6564	KEGG name	Spliceosome	1.6805e-05	2.787	114	20	420	0.0006458
6564	Keywords	Actincapping	3.7834e-05	7.9429	12	6	420	0.00068493
6564	Keywords	Isopeptidebond	3.9535e-05	2.1181	225	30	420	0.00069187
6564	GOBP name	cellular component assembly at cellular level	3.7727e-06	1.9032	409	49	420	0.00075426
6564	GOCC name	Cajal body	3.0274e-05	5.7766	22	8	420	0.00087221
6564	Keywords	Nuclearporecomplex	5.3677e-05	4.7657	30	9	420	0.00090905
6564	Keywords	Bromodomain	6.1268e-05	5.2952	24	8	420	0.00094605
6564	Pfam	Tropomyosin	9.5468e-07	10.109	11	7	420	0.00098618
6564	Keywords	WDrepeat	6.6441e-05	2.3421	156	23	420	0.00099661
6564	Keywords	Transcription	7.2417e-05	1.6052	574	58	420	0.0010561
6564	Pfam	Spectrin	7.1109e-07	6.619	24	10	420	0.0011018
6564	GOBP name	ncRNA metabolic process	6.2894e-06	2.6476	144	24	420	0.0012275
6564	GOCC name	anchoring junction	4.9548e-05	2.388	153	23	420	0.0013543
6564	GOBP name	cellular component organization or biogenesis	7.6231e-06	1.3639	1584	136	420	0.0014202
6564	Keywords	Transcriptionregulation	0.00010246	1.6091	543	55	420	0.0014538
6564	GOCC name	desmosome	6.5896e-05	7.3319	13	6	420	0.0017561
6564	GOCC name	small nucleolar ribonucleoprotein complex	7.2633e-05	12.709	5	4	420	0.0018435
6564	GOBP name	RNA splicing	1.0172e-05	2.4585	168	26	420	0.001853
6564	GOCC name	cuticular plate	7.2633e-05	12.709	5	4	420	0.0018885
6564	GOCC name	condensed chromosome	8.4517e-05	5.0834	25	8	420	0.0020952
6564	GOCC name	Nup107-160 complex	9.4176e-05	8.8254	9	5	420	0.0022816
6564	Keywords	Celljunction	0.00017647	2.0328	211	27	420	0.0023755
6564	Pfam	Bromodomain	3.6882e-06	5.6735	28	10	420	0.0028574
6564	GOCC name	cell junction	0.00012241	1.8254	322	37	420	0.0028999
6564	GOBP name	regulation of nucleobase-containing compound metabolic process	1.9494e-05	1.4428	1090	99	420	0.0032611
6564	Keywords	Methylation	0.00026012	2.0148	205	26	420	0.0034141
6564	KEGG name	Arrhythmogenic right ventricular cardiomyopathy (ARVC)	0.00011086	3.9714	40	10	420	0.0037276
6564	GOCC name	cytoskeletal part	0.00017989	1.5199	648	62	420	0.00408
6564	GOCC name	lateral plasma membrane	0.00017728	5.2952	21	7	420	0.0041084
6564	GOCC name	small-subunit processome	0.0002043	10.59	6	4	420	0.0044446
6564	GOCC name	cytoskeleton	0.00022721	1.7497	345	38	420	0.0047491
6564	GOBP name	cellular component biogenesis	2.949e-05	3.8904	49	12	420	0.0048347
6564	GOBP name	nucleocytoplasmic transport	3.0945e-05	2.9677	91	17	420	0.0049737
6564	GOCC name	protein kinase CK2 complex	0.00024778	15.886	3	3	420	0.0049837
6564	GOCC name	Barr body	0.00024778	15.886	3	3	420	0.0050795
6564	GOBP name	nuclear export	3.2474e-05	4.1605	42	11	420	0.005119
6564	GOBP name	nuclear transport	3.5635e-05	2.9354	92	17	420	0.0054093
6564	GOBP name	regulation of nitrogen compound metabolic process	3.5397e-05	1.4207	1107	99	420	0.0054745
6564	GOCC name	myosin complex	0.00028688	3.297	53	11	420	0.0056632
6564	GOCC name	condensed nuclear chromosome	0.00030363	7.2208	11	5	420	0.0057799
6564	GOCC name	cell-cell adherens junction	0.00029839	3.8641	37	9	420	0.0057834
6564	GOBP name	intronless viral mRNA export from host nucleus	4.4636e-05	9.9286	8	5	420	0.0064189
6564	KEGG name	Circadian rhythm - plant	0.00024778	15.886	3	3	420	0.0066653
6564	GOMF name	actin binding	1.47e-05	3.1402	86	17	420	0.0073
6564	Pfam	efhand_2	1.5493e-05	15.886	4	4	420	0.0080023
6564	GOCC name	muscle thin filament tropomyosin	0.00044696	9.0776	7	4	420	0.0082148
6564	GOMF name	snoRNA binding	2.0171e-05	8.6649	11	6	420	0.0083474
6564	GOCC name	preribosome	0.00048808	6.619	12	5	420	0.0088186
6564	Pfam	Linker_histone	2.0171e-05	8.6649	11	6	420	0.0089299
6564	Pfam	efhand_1	1.5493e-05	15.886	4	4	420	0.0096027
6564	GOBP name	RNA biosynthetic process	7.5393e-05	1.6112	562	57	420	0.0103
6564	GOCC name	actin cytoskeleton	0.00059609	2.586	86	14	420	0.010591
6564	GOCC name	nuclear chromosome part	0.00078423	2.3318	109	16	420	0.01327
6564	GOMF name	RNA binding	3.7911e-05	1.6941	497	53	420	0.013448
6564	GOMF name	cytoskeletal protein binding	4.483e-05	2.4038	152	23	420	0.013914
6564	GOCC name	sex chromosome	0.00083812	7.9429	8	4	420	0.01396
6564	GOCC name	pre-snoRNP complex	0.00092915	11.914	4	3	420	0.014783
6564	GOCC name	macromolecular complex	0.00094565	1.2013	2010	152	420	0.014824
6564	GOCC name	nuclear chromatin	0.00096137	3.0549	52	10	420	0.014852
6564	GOCC name	adherens junction	0.00097565	2.096	144	19	420	0.014858
6564	GOCC name	lamin filament	0.00092915	11.914	4	3	420	0.015007
6564	GOCC name	catenin complex	0.00092915	11.914	4	3	420	0.015238
6564	GOBP name	regulation of RNA metabolic process	0.00011933	1.4442	880	80	420	0.015283
6564	Pfam	WD40	4.5492e-05	2.4612	142	22	420	0.015665
6564	KEGG name	Adherens junction	0.00070936	3.1771	50	10	420	0.015902
6564	KEGG name	Cardiac muscle contraction	0.00077676	3.4041	42	9	420	0.016073
6564	GOCC name	ribonucleoprotein complex	0.0010833	1.5767	403	40	420	0.016265
6564	GOBP name	mRNA processing	0.0001306	2.072	207	27	420	0.01647
6564	GOBP name	regulation of gene expression, epigenetic	0.00013755	3.8746	41	10	420	0.016829
6564	GOBP name	cellular nitrogen compound metabolic process	0.0001358	1.3023	1537	126	420	0.016866
6564	Pfam	VHP	4.4636e-05	9.9286	8	5	420	0.017291
6564	GOCC name	heterochromatin	0.0011691	3.5302	36	8	420	0.017309
6564	GOBP name	regulation of transcription, DNA-dependent	0.00015626	1.4494	833	76	420	0.018836
6564	GOBP name	negative regulation of actin filament depolymerization	0.00017728	5.2952	21	7	420	0.021061
6564	GOCC name	kinetochore	0.0014857	3.1081	46	9	420	0.021402
6564	GOCC name	nuclear inner membrane	0.0015258	5.2952	15	5	420	0.021686
6564	Keywords	Coiledcoil	0.0020428	1.3223	877	73	420	0.021887
6564	GOBP name	nucleosome positioning	0.0002043	10.59	6	4	420	0.023587
6564	GOBP name	nitrogen compound metabolic process	0.00023718	1.2805	1588	128	420	0.025922
6564	GOBP name	transcription, DNA-dependent	0.00023473	1.5708	536	53	420	0.026001
6564	GOCC name	X chromosome	0.0021776	9.5314	5	3	420	0.030147
6564	Keywords	Myosin	0.0031037	3.0259	42	8	420	0.030744
6564	GOBP name	cellular component organization	0.00029707	1.2786	1553	125	420	0.030824
6564	GOBP name	macromolecular complex assembly	0.00029086	1.683	387	41	420	0.030963
6564	GOBP name	macromolecular complex subunit organization	0.00032117	1.6369	427	44	420	0.032502
6564	GOBP name	chromatin assembly or disassembly	0.00036761	5.6067	17	6	420	0.036748

## Sheet: Cluster (D)
Cluster ID	Type	Name	P value	Enrichment	Total	In cluster	Cluster size	Ben. Ho. FDR
6661	Keywords	Nucleus	7.1278e-69	1.6346	1779	727	1668	3.7421e-66
6661	GOBP name	nucleic acid metabolic process	1.7094e-66	1.8681	1092	510	1668	1.4012e-62
6661	GOBP name	RNA metabolic process	4.068e-65	1.9505	929	453	1668	1.6673e-61
6661	GOCC name	nuclear part	3.4429e-63	1.8135	1158	525	1668	3.6702e-60
6661	Keywords	Transcription	3.2866e-60	2.216	574	318	1668	8.6274e-58
6661	GOBP name	RNA biosynthetic process	4.125e-56	2.1851	562	307	1668	1.1271e-52
6661	GOBP name	transcription, DNA-dependent	2.4069e-55	2.209	536	296	1668	4.9324e-52
6661	Keywords	Transcriptionregulation	7.3347e-52	2.1584	543	293	1668	1.2836e-49
6661	GOCC name	nucleoplasm part	4.2369e-52	2.3501	417	245	1668	2.2583e-49
6661	GOMF name	DNA binding	1.0436e-45	2.0768	547	284	1668	2.5913e-42
6661	GOMF name	nucleic acid binding	3.3245e-44	1.7073	1066	455	1668	4.1274e-41
6661	GOBP name	regulation of transcription, DNA-dependent	2.1385e-42	1.8055	833	376	1668	3.5059e-39
6661	GOBP name	regulation of RNA metabolic process	8.9443e-42	1.7727	880	390	1668	1.2219e-38
6661	GOBP name	regulation of cellular macromolecule biosynthetic process	8.351e-40	1.7179	950	408	1668	9.779e-37
6661	GOBP name	nucleobase-containing compound metabolic process	7.6808e-39	1.5651	1352	529	1668	7.87e-36
6661	GOBP name	regulation of macromolecule biosynthetic process	4.0709e-38	1.6925	969	410	1668	3.7077e-35
6661	GOBP name	cellular macromolecule biosynthetic process	6.3749e-37	1.8043	736	332	1668	5.2255e-34
6661	GOBP name	regulation of cellular biosynthetic process	1.004e-36	1.6591	1015	421	1668	7.4818e-34
6661	GOBP name	regulation of nucleobase-containing compound metabolic process	1.2274e-36	1.6294	1090	444	1668	8.3841e-34
6661	GOBP name	macromolecule biosynthetic process	1.7452e-36	1.7933	745	334	1668	1.1004e-33
6661	GOBP name	regulation of biosynthetic process	6.4637e-36	1.6459	1028	423	1668	3.7845e-33
6661	GOBP name	regulation of nitrogen compound metabolic process	2.1079e-35	1.6116	1107	446	1668	1.1519e-32
6661	GOBP name	regulation of gene expression	1.1107e-34	1.626	1048	426	1668	5.6905e-32
6661	Keywords	Chromatinregulator	2.7269e-33	2.9014	142	103	1668	3.5791e-31
6661	GOBP name	cellular macromolecule metabolic process	8.0802e-34	1.4192	1863	661	1668	3.8961e-31
6661	GOBP name	chromatin modification	1.4682e-32	2.6519	181	120	1668	6.6859e-30
6661	GOBP name	chromosome organization	1.1729e-31	2.2878	278	159	1668	5.0599e-29
6661	Keywords	DNA-binding	3.0245e-30	2.0642	374	193	1668	3.1757e-28
6661	GOBP name	cellular nitrogen compound metabolic process	3.9217e-28	1.434	1537	551	1668	1.6073e-25
6661	Keywords	Zinc-finger	3.2052e-27	1.9795	390	193	1668	2.8045e-25
6661	GOBP name	chromatin organization	9.6335e-28	2.367	218	129	1668	3.7603e-25
6661	GOBP name	regulation of macromolecule metabolic process	6.5161e-27	1.4599	1359	496	1668	2.4278e-24
6661	GOBP name	nitrogen compound metabolic process	6.1203e-26	1.4055	1588	558	1668	2.1812e-23
6661	GOBP name	macromolecule metabolic process	8.633e-26	1.3321	2084	694	1668	2.9485e-23
6661	GOBP name	regulation of transcription from RNA polymerase II promoter	5.8478e-25	1.9831	355	176	1668	1.9174e-22
6661	Keywords	Repressor	7.0392e-24	2.3617	188	111	1668	5.2794e-22
6661	GOBP name	regulation of cellular metabolic process	4.0849e-24	1.4105	1469	518	1668	1.2878e-21
6661	GOBP name	regulation of primary metabolic process	8.7186e-24	1.4092	1459	514	1668	2.5524e-21
6661	GOCC name	chromosomal part	3.1676e-22	2.1012	257	135	1668	8.4416e-20
6661	GOCC name	organelle part	3.2241e-21	1.224	2928	896	1668	6.8737e-19
6661	GOCC name	intracellular organelle part	6.2817e-21	1.2262	2874	881	1668	1.1161e-18
6661	GOBP name	RNA processing	5.4139e-21	1.9273	330	159	1668	1.5303e-18
6661	GOBP name	positive regulation of RNA metabolic process	6.7793e-20	1.8973	331	157	1668	1.8523e-17
6661	GOBP name	positive regulation of transcription, DNA-dependent	1.038e-19	1.9175	315	151	1668	2.7446e-17
6661	KEGG name	Spliceosome	1.1594e-19	2.5965	114	74	1668	3.1187e-17
6661	GOBP name	negative regulation of nucleobase-containing compound metabolic process	1.6839e-19	1.9006	322	153	1668	4.3133e-17
6661	Keywords	mRNAprocessing	1.8467e-18	2.1414	198	106	1668	1.0772e-16
6661	GOBP name	regulation of metabolic process	4.9305e-19	1.3317	1646	548	1668	1.1887e-16
6661	GOMF name	zinc ion binding	1.6769e-19	1.692	513	217	1668	1.3879e-16
6661	GOBP name	negative regulation of gene expression	6.6627e-19	1.92	300	144	1668	1.5604e-16
6661	GOBP name	mRNA processing	8.5874e-19	2.1256	207	110	1668	1.9553e-16
6661	Keywords	Zinc	4.0014e-18	1.5837	639	253	1668	2.1007e-16
6661	GOCC name	chromatin remodeling complex	1.397e-18	3.0448	67	51	1668	2.1275e-16
6661	GOBP name	negative regulation of transcription from RNA polymerase II promoter	1.1808e-18	2.2857	161	92	1668	2.6159e-16
6661	GOBP name	negative regulation of nitrogen compound metabolic process	1.5349e-18	1.861	331	154	1668	3.3109e-16
6661	GOMF name	chromatin binding	8.3068e-19	2.3776	143	85	1668	5.1564e-16
6661	GOBP name	negative regulation of transcription, DNA-dependent	3.2342e-18	1.9487	273	133	1668	6.7976e-16
6661	GOMF name	sequence-specific DNA binding	1.5332e-18	2.4567	127	78	1668	7.6139e-16
6661	GOBP name	positive regulation of nucleobase-containing compound metabolic process	4.0485e-18	1.792	375	168	1668	8.2964e-16
6661	GOBP name	covalent chromatin modification	4.3254e-18	2.5905	105	68	1668	8.6475e-16
6661	GOBP name	negative regulation of cellular macromolecule biosynthetic process	4.8626e-18	1.8726	314	147	1668	9.4902e-16
6661	GOBP name	histone modification	1.1492e-17	2.5769	104	67	1668	2.1906e-15
6661	Keywords	Activator	5.583e-17	2.1591	176	95	1668	2.4426e-15
6661	GOBP name	negative regulation of RNA metabolic process	1.4437e-17	1.8912	294	139	1668	2.6895e-15
6661	GOBP name	negative regulation of macromolecule biosynthetic process	2.0406e-17	1.8442	321	148	1668	3.717e-15
6661	GOBP name	positive regulation of nitrogen compound metabolic process	2.6711e-17	1.7604	384	169	1668	4.7597e-15
6661	GOBP name	positive regulation of gene expression	4.6759e-17	1.7983	347	156	1668	8.155e-15
6661	GOCC name	methyltransferase complex	9.4351e-17	3.2653	49	40	1668	1.2572e-14
6661	Keywords	mRNAsplicing	3.7552e-16	2.1395	172	92	1668	1.5165e-14
6661	Keywords	Spliceosome	4.223e-16	2.5098	102	64	1668	1.5836e-14
6661	GOBP name	positive regulation of macromolecule biosynthetic process	1.2296e-16	1.7474	380	166	1668	2.057e-14
6661	GOBP name	negative regulation of macromolecule metabolic process	1.2201e-16	1.6871	441	186	1668	2.0836e-14
6661	GOBP name	mRNA metabolic process	1.349e-16	1.9512	246	120	1668	2.2115e-14
6661	GOCC name	histone methyltransferase complex	3.1319e-16	3.25	48	39	1668	3.7096e-14
6661	GOCC name	spliceosomal complex	3.6693e-16	2.3802	121	72	1668	3.9115e-14
6661	GOBP name	negative regulation of cellular biosynthetic process	2.9595e-16	1.7952	332	149	1668	4.7566e-14
6661	GOCC name	transcription factor complex	6.3662e-16	2.3932	117	70	1668	6.1694e-14
6661	GOBP name	RNA splicing	6.9631e-16	2.1429	168	90	1668	1.0769e-13
6661	GOBP name	negative regulation of biosynthetic process	1.0503e-15	1.7699	339	150	1668	1.5944e-13
6661	GOBP name	positive regulation of cellular biosynthetic process	1.1909e-15	1.7	400	170	1668	1.7749e-13
6661	GOMF name	sequence-specific DNA binding transcription factor activity	7.8723e-16	2.2133	150	83	1668	2.7924e-13
6661	GOBP name	positive regulation of biosynthetic process	1.9877e-15	1.6863	408	172	1668	2.8584e-13
6661	GOMF name	nucleic acid binding transcription factor activity	7.8723e-16	2.2133	150	83	1668	3.2578e-13
6661	GOCC name	chromatin	4.1725e-15	2.4466	103	63	1668	3.7066e-13
6661	GOCC name	cell part	3.7166e-14	1.0639	5662	1506	1668	2.8299e-12
6661	GOBP name	regulation of cellular process	5.2788e-14	1.198	2561	767	1668	6.8683e-12
6661	GOBP name	positive regulation of transcription from RNA polymerase II promoter	5.6455e-14	1.9336	211	102	1668	7.2307e-12
6661	GOBP name	negative regulation of cellular metabolic process	5.9372e-14	1.6163	443	179	1668	7.4873e-12
6661	GOCC name	catalytic step 2 spliceosome	1.2447e-13	2.7273	66	45	1668	8.8453e-12
6661	GOBP name	negative regulation of metabolic process	1.003e-13	1.5849	477	189	1668	1.2271e-11
6661	GOMF name	transition metal ion binding	5.1784e-14	1.4954	650	243	1668	1.4287e-11
6661	GOBP name	cellular biosynthetic process	1.301e-13	1.3474	1134	382	1668	1.5682e-11
6661	Pfam	PHD	6.3768e-15	3.3846	39	33	1668	1.9762e-11
6661	GOMF name	protein binding transcription factor activity	1.6196e-13	2.0915	153	80	1668	4.0215e-11
6661	GOBP name	positive regulation of cellular metabolic process	9.4682e-13	1.5035	572	215	1668	1.1087e-10
6661	GOCC name	nuclear chromosome part	2.7674e-12	2.2385	109	61	1668	1.8438e-10
6661	GOBP name	biosynthetic process	1.9484e-12	1.3219	1171	387	1668	2.2494e-10
6661	GOMF name	transcription factor binding transcription factor activity	1.0095e-12	2.0671	149	77	1668	2.2788e-10
6661	GOBP name	DNA metabolic process	3.1845e-12	1.812	234	106	1668	3.6254e-10
6661	Keywords	DNA-directedRNApolymerase	1.358e-11	4	18	18	1668	4.1939e-10
6661	GOMF name	transcription cofactor activity	2.5536e-12	2.0699	143	74	1668	5.2839e-10
6661	GOBP name	positive regulation of macromolecule metabolic process	6.1002e-12	1.4867	565	210	1668	6.8497e-10
6661	GOBP name	regulation of biological process	1.1056e-11	1.1665	2750	802	1668	1.2246e-09
6661	GOMF name	RNA polymerase activity	1.358e-11	4	18	18	1668	2.4086e-09
6661	GOMF name	DNA-directed RNA polymerase activity	1.358e-11	4	18	18	1668	2.5939e-09
6661	GOBP name	organelle organization	3.5706e-11	1.3541	901	305	1668	3.9024e-09
6661	Keywords	Phosphoprotein	1.3481e-10	1.1373	3169	901	1668	3.9321e-09
6661	GOBP name	chromatin remodeling	3.6591e-11	3.1111	36	28	1668	3.9465e-09
6661	GOBP name	biological regulation	4.0329e-11	1.1554	2870	829	1668	4.2932e-09
6661	Pfam	zf-C2H2	3.911e-12	3.5556	27	24	1668	6.0601e-09
6661	KEGG name	RNA polymerase	5.4741e-11	4	17	17	1668	7.3627e-09
6661	GOBP name	positive regulation of metabolic process	1.9474e-10	1.4239	618	220	1668	2.0206e-08
6661	GOCC name	nuclear body	3.4361e-10	1.8987	158	75	1668	2.0349e-08
6661	GOBP name	RNA splicing, via transesterification reactions	3.4658e-10	3	36	27	1668	3.5073e-08
6661	GOBP name	transcription from RNA polymerase II promoter	3.5896e-10	3.0588	34	26	1668	3.5883e-08
6661	GOBP name	RNA splicing, via transesterification reactions with bulged adenosine as nucleophile	1.0507e-09	2.9714	35	26	1668	1.0253e-07
6661	GOBP name	nuclear mRNA splicing, via spliceosome	1.0507e-09	2.9714	35	26	1668	1.0376e-07
6661	GOBP name	histone acetylation	1.5469e-09	2.7273	44	30	1668	1.4575e-07
6661	GOCC name	RNA polymerase complex	3.5754e-09	4	14	14	1668	1.7325e-07
6661	GOCC name	nuclear DNA-directed RNA polymerase complex	3.5754e-09	4	14	14	1668	1.815e-07
6661	GOCC name	DNA-directed RNA polymerase complex	3.5754e-09	4	14	14	1668	1.9057e-07
6661	GOBP name	internal peptidyl-lysine acetylation	7.562e-09	2.6087	46	30	1668	6.8873e-07
6661	GOBP name	negative regulation of cellular process	9.3164e-09	1.2806	1012	324	1668	8.3919e-07
6661	GOBP name	negative regulation of biological process	9.7118e-09	1.2639	1114	352	1668	8.653e-07
6661	GOCC name	nuclear speck	2.8515e-08	2.0426	94	48	1668	1.2665e-06
6661	GOCC name	intrinsic to membrane	4.0825e-08	1.275	960	306	1668	1.6118e-06
6661	GOCC name	histone acetyltransferase complex	4.0612e-08	2.5217	46	29	1668	1.6651e-06
6661	GOCC name	macromolecular complex	4.0069e-08	1.1682	2010	587	1668	1.7085e-06
6661	GOCC name	integrator complex	5.7857e-08	4	12	12	1668	2.2027e-06
6661	GOBP name	peptidyl-lysine acetylation	3.1592e-08	2.5	48	30	1668	2.6158e-06
6661	GOCC name	protein complex	7.5065e-08	1.1916	1618	482	1668	2.7593e-06
6661	GOMF name	regulatory region nucleic acid binding	2.0964e-08	2.0417	96	49	1668	3.0619e-06
6661	GOCC name	small nuclear ribonucleoprotein complex	9.08e-08	3.3684	19	16	1668	3.2264e-06
6661	GOMF name	regulatory region DNA binding	2.0964e-08	2.0417	96	49	1668	3.2533e-06
6661	GOMF name	transcription regulatory region DNA binding	2.8515e-08	2.0426	94	48	1668	3.9334e-06
6661	GOBP name	peptidyl-lysine modification	4.8001e-08	2.2424	66	37	1668	3.9346e-06
6661	GOCC name	heterochromatin	1.294e-07	2.6667	36	24	1668	4.3106e-06
6661	GOBP name	snRNA processing	5.7857e-08	4	12	12	1668	4.6956e-06
6661	GOCC name	nucleus	1.515e-07	1.2003	1453	436	1668	4.8939e-06
6661	GOBP name	internal protein amino acid acetylation	6.1328e-08	2.449	49	30	1668	4.9285e-06
6661	GOBP name	positive regulation of cellular process	6.6784e-08	1.2444	1125	350	1668	5.3148e-06
6661	GOCC name	SWI/SNF complex	2.3258e-07	4	11	11	1668	6.7008e-06
6661	GOCC name	SWI/SNF-type complex	2.4235e-07	3.5	16	14	1668	6.7985e-06
6661	GOCC name	npBAF complex	2.3258e-07	4	11	11	1668	6.8869e-06
6661	GOCC name	nBAF complex	2.3258e-07	4	11	11	1668	7.0837e-06
6661	GOCC name	DNA-directed RNA polymerase II, core complex	2.3258e-07	4	11	11	1668	7.2921e-06
6661	GOMF name	transcription corepressor activity	6.6247e-08	2.3704	54	32	1668	8.2245e-06
6661	GOCC name	MLL1 complex	3.3039e-07	3	24	18	1668	8.5902e-06
6661	GOCC name	nuclear chromatin	3.7523e-07	2.3077	52	30	1668	9.5236e-06
6661	GOBP name	snRNA metabolic process	1.5135e-07	3.7143	14	13	1668	1.1704e-05
6661	GOBP name	response to DNA damage stimulus	1.5422e-07	1.6632	190	79	1668	1.1705e-05
6661	Keywords	Transmembrane	6.0531e-07	1.2503	931	291	1668	1.3817e-05
6661	GOCC name	membrane part	9.2642e-07	1.1789	1520	448	1668	2.1469e-05
6661	GOCC name	transcriptional repressor complex	9.2239e-07	2.5882	34	22	1668	2.185e-05
6661	GOBP name	cellular component organization at cellular level	2.9329e-07	1.2172	1229	374	1668	2.1856e-05
6661	GOCC name	nucleolus	9.1845e-07	1.4368	348	125	1668	2.2252e-05
6661	GOBP name	positive regulation of biological process	3.0482e-07	1.2147	1248	379	1668	2.251e-05
6661	Keywords	Transmembranehelix	1.1998e-06	1.2445	916	285	1668	2.3329e-05
6661	GOBP name	histone H4 acetylation	3.3039e-07	3	24	18	1668	2.418e-05
6661	GOCC name	integral to membrane	1.5057e-06	1.2408	922	286	1668	3.3439e-05
6661	Keywords	Chromosome	1.8303e-06	1.7273	132	57	1668	3.4317e-05
6661	GOMF name	transcription factor binding	3.5948e-07	2.2456	57	32	1668	4.2504e-05
6661	GOBP name	protein acetylation	6.5071e-07	2.2642	53	30	1668	4.5982e-05
6661	GOMF name	transcription coactivator activity	4.1491e-07	2	84	42	1668	4.6828e-05
6661	Keywords	Cellmembrane	2.8559e-06	1.308	578	189	1668	4.9978e-05
6661	GOBP name	embryonic organ morphogenesis	7.6467e-07	2.8148	27	19	1668	5.3573e-05
6661	GOBP name	DNA recombination	8.1564e-07	2.2143	56	31	1668	5.6659e-05
6661	GOCC name	intracellular part	2.7244e-06	1.0476	5212	1365	1668	5.927e-05
6661	Keywords	DNAdamage	4.4021e-06	1.7544	114	50	1668	7.2222e-05
6661	GOCC name	U12-type spliceosomal complex	3.4181e-06	3.25	16	13	1668	7.2875e-05
6661	GOCC name	PcG protein complex	3.4899e-06	3.1111	18	14	1668	7.2946e-05
6661	GOBP name	stem cell maintenance	1.1063e-06	2.4615	39	24	1668	7.5568e-05
6661	GOCC name	histone deacetylase complex	4.8879e-06	2.6667	27	18	1668	0.0001002
6661	Keywords	Exosome	7.7214e-06	3.6364	11	10	1668	0.00011582
6661	Keywords	Alternativesplicing	9.5355e-06	1.14	1793	511	1668	0.00013906
6661	GOBP name	cellular component organization or biogenesis at cellular level	2.2387e-06	1.1937	1260	376	1668	0.00014799
6661	Keywords	DNArepair	1.0507e-05	1.7524	105	46	1668	0.00014908
6661	Keywords	Meiosis	1.0915e-05	3.0588	17	13	1668	0.0001508
6661	GOCC name	Ino80 complex	7.7214e-06	3.6364	11	10	1668	0.00015243
6661	GOCC name	DNA helicase complex	7.7214e-06	3.6364	11	10	1668	0.0001553
6661	GOBP name	DNA repair	2.4529e-06	1.7323	127	55	1668	0.00015958
6661	Keywords	Palmitate	1.3212e-05	1.8353	85	39	1668	0.00017785
6661	GOCC name	nucleoplasm	9.3261e-06	1.6667	132	55	1668	0.00018076
6661	GOMF name	structure-specific DNA binding	3.1042e-06	1.9487	78	38	1668	0.00027527
6661	GOBP name	protein acylation	7.318e-06	2.069	58	30	1668	0.00044434
6661	GOMF name	purine NTP-dependent helicase activity	7.2516e-06	1.971	69	34	1668	0.00052958
6661	GOMF name	ATP-dependent helicase activity	7.2516e-06	1.971	69	34	1668	0.00054563
6661	GOCC name	exosome (RNase complex)	3.3548e-05	3	16	12	1668	0.00062741
6661	GOBP name	primary metabolic process	1.2014e-05	1.0994	2725	749	1668	0.0007136
6661	GOBP name	negative regulation of cell differentiation	1.4859e-05	1.635	137	56	1668	0.00087623
6661	GOMF name	helicase activity	1.3738e-05	1.8022	91	41	1668	0.00089767
6661	Keywords	GPI-anchor	8.672e-05	2.2353	34	19	1668	0.0010117
6661	GOCC name	PTW/PP1 phosphatase complex	6.0461e-05	4	7	7	1668	0.0011112
6661	GOCC name	anchored to membrane	6.3762e-05	2.2222	36	20	1668	0.001152
6661	Keywords	Homeobox	0.00010108	2.9333	15	11	1668	0.0011537
6661	GOBP name	regulation of chromosome organization	2.2032e-05	2.1277	47	25	1668	0.0012286
6661	GOBP name	cellular component organization	2.2302e-05	1.1462	1553	445	1668	0.0012352
6661	GOBP name	macromolecule methylation	2.2032e-05	2.1277	47	25	1668	0.001237
6661	Keywords	mRNAtransport	0.00012508	1.9259	54	26	1668	0.0013681
6661	Keywords	DNArecombination	0.00012436	2.3704	27	16	1668	0.0013891
6661	GOBP name	protein-DNA complex disassembly	2.8188e-05	3.6	10	9	1668	0.0015102
6661	GOBP name	nucleosome disassembly	2.8188e-05	3.6	10	9	1668	0.0015201
6661	GOBP name	histone H4-K8 acetylation	2.8188e-05	3.6	10	9	1668	0.0015302
6661	GOBP name	peptidyl-amino acid modification	2.797e-05	1.5314	175	67	1668	0.0015387
6661	GOBP name	histone H4-K5 acetylation	2.8188e-05	3.6	10	9	1668	0.0015404
6661	GOBP name	regulation of histone methylation	2.9522e-05	2.8889	18	13	1668	0.0015612
6661	GOBP name	DNA modification	2.9522e-05	2.8889	18	13	1668	0.0015714
6661	GOMF name	RNA polymerase II transcription cofactor activity	2.9522e-05	2.8889	18	13	1668	0.001629
6661	GOMF name	nucleotidyltransferase activity	2.8451e-05	2.0377	53	27	1668	0.0016429
6661	GOMF name	methylated histone residue binding	2.9522e-05	2.8889	18	13	1668	0.001666
6661	GOBP name	histone methylation	3.4509e-05	2.56	25	16	1668	0.0018133
6661	GOMF name	sequence-specific DNA binding RNA polymerase II transcription factor activity	3.77e-05	2.2857	35	20	1668	0.0019917
6661	Keywords	Helicase	0.00018744	1.7073	82	35	1668	0.0020082
6661	GOBP name	regulation of cell differentiation	4.407e-05	1.3487	347	117	1668	0.002272
6661	GOBP name	cell differentiation	4.6234e-05	1.3004	446	145	1668	0.0023686
6661	Keywords	Metal-binding	0.00023573	1.1453	1156	331	1668	0.00238
6661	Keywords	Mitosis	0.00026674	1.6162	99	40	1668	0.0026422
6661	GOBP name	cellular metabolic process	5.5932e-05	1.0881	2746	747	1668	0.0028127
6661	KEGG name	Basal transcription factors	8.8825e-05	2.5	24	15	1668	0.0029868
6661	GOMF name	histone demethylase activity	6.0461e-05	4	7	7	1668	0.0031276
6661	GOBP name	methylation	6.3217e-05	1.9636	55	27	1668	0.0031406
6661	Keywords	Telomere	0.00034972	3	12	9	1668	0.0032786
6661	Keywords	Membrane	0.00035727	1.1027	1792	494	1668	0.0032906
6661	GOBP name	skeletal system morphogenesis	6.7425e-05	2.4615	26	16	1668	0.0033294
6661	GOCC name	nuclear matrix	0.00020433	2	44	22	1668	0.0035131
6661	GOMF name	histone binding	7.6361e-05	2.1538	39	21	1668	0.0037177
6661	GOBP name	regulation of cell cycle process	8.0921e-05	1.5704	135	53	1668	0.0039482
6661	KEGG name	Huntington's disease	0.00019182	1.5294	136	52	1668	0.0039692
6661	GOCC name	ESC/E(Z) complex	0.0002425	4	6	6	1668	0.0041032
6661	GOBP name	ncRNA processing	8.7912e-05	1.6364	110	45	1668	0.004264
6661	GOBP name	cellular component organization or biogenesis	9.2047e-05	1.1288	1584	447	1668	0.0044383
6661	GOBP name	macromolecule modification	9.5455e-05	1.2256	656	201	1668	0.0045228
6661	GOBP name	RNA polyadenylation	0.00010108	2.9333	15	11	1668	0.0047348
6661	GOBP name	mRNA polyadenylation	0.00010108	2.9333	15	11	1668	0.004762
6661	GOCC name	plasma membrane part	0.00030399	1.2443	479	149	1668	0.0048367
6661	GOBP name	cellular response to stress	0.00010591	1.3294	340	113	1668	0.0049327
6661	Keywords	rRNAprocessing	0.0006356	1.7857	56	25	1668	0.0050559
6661	Keywords	Nuclearporecomplex	0.00058836	2.1333	30	16	1668	0.0050637
6661	Keywords	Centromere	0.00061166	1.8723	47	22	1668	0.0050972
6661	Keywords	Cellcycle	0.00060618	1.3333	249	83	1668	0.005133
6661	Keywords	Coatedpit	0.00058836	2.1333	30	16	1668	0.0051481
6661	GOMF name	protein-lysine N-methyltransferase activity	0.00011624	2.5455	22	14	1668	0.0051539
6661	GOBP name	positive regulation of histone methylation	0.00011325	3.0769	13	10	1668	0.0052446
6661	GOMF name	lysine N-methyltransferase activity	0.00011624	2.5455	22	14	1668	0.0052477
6661	GOMF name	histone-lysine N-methyltransferase activity	0.00011624	2.5455	22	14	1668	0.0053448
6661	GOMF name	histone methyltransferase activity	0.00012436	2.3704	27	16	1668	0.0054173
6661	GOBP name	cell cycle process	0.00011835	1.4087	230	81	1668	0.0054199
6661	GOBP name	organ morphogenesis	0.00012259	1.5474	137	53	1668	0.0055827
6661	GOBP name	regulation of histone modification	0.00014257	2.1714	35	19	1668	0.0063515
6661	GOMF name	substrate-specific transmembrane transporter activity	0.00015328	1.4737	171	63	1668	0.0064507
6661	GOMF name	transmembrane transporter activity	0.00016114	1.4468	188	68	1668	0.0065591
6661	GOCC name	extrinsic to membrane	0.00044799	1.6986	73	31	1668	0.0067262
6661	GOCC name	pore complex	0.00046808	1.8182	55	25	1668	0.0069301
6661	GOBP name	cellular process	0.00015648	1.0462	4523	1183	1668	0.0069333
6661	GOBP name	embryonic morphogenesis	0.00016114	1.64	100	41	1668	0.0070633
6661	GOBP name	transcription initiation, DNA-dependent	0.00016038	2.2667	30	17	1668	0.0070678
6661	GOBP name	cell division	0.00016913	1.4968	155	58	1668	0.0072205
6661	GOMF name	protein methyltransferase activity	0.00019499	2.1818	33	18	1668	0.0073357
6661	Keywords	Lipoprotein	0.00095743	1.3077	260	85	1668	0.0073919
6661	GOBP name	pattern specification process	0.00017572	1.6703	91	38	1668	0.0074631
6661	GOBP name	regulation of cell cycle arrest	0.00018907	1.8361	61	28	1668	0.0079885
6661	GOBP name	mRNA 3'-end processing	0.00019309	2.6667	18	12	1668	0.0080753
6661	GOCC name	nuclear pore	0.00056314	1.9512	41	20	1668	0.0081123
6661	GOBP name	histone lysine methylation	0.00019309	2.6667	18	12	1668	0.0081167
6661	GOMF name	double-stranded DNA binding	0.00022691	2.1111	36	19	1668	0.0084091
6661	Keywords	Myogenesis	0.0012268	3.1111	9	7	1668	0.0088232
6661	GOMF name	chromatin DNA binding	0.00024296	2.75	16	11	1668	0.0088715
6661	GOMF name	N-methyltransferase activity	0.00026685	2.1935	31	17	1668	0.0096027
6661	GOBP name	embryonic eye morphogenesis	0.0002425	4	6	6	1668	0.0099388
6661	Keywords	Myristate	0.0014813	1.5897	78	31	1668	0.0101
6661	GOMF name	calcium channel activity	0.00029727	2.4762	21	13	1668	0.010252
6661	GOMF name	RNA polymerase II transcription factor binding transcription factor activity	0.0002963	2.3077	26	15	1668	0.010362
6661	Keywords	RNA-binding	0.0015837	1.2368	359	111	1668	0.010393
6661	Keywords	LIMdomain	0.0015646	1.7872	47	21	1668	0.010398
6661	Keywords	Bromodomain	0.0015453	2.1667	24	13	1668	0.010401
6661	Pfam	Helicase_C	1.0611e-05	1.9429	70	34	1668	0.010961
6661	GOCC name	nuclear heterochromatin	0.00085346	2.7692	13	9	1668	0.011664
6661	GOMF name	lysine N-acetyltransferase activity	0.00036545	2.2069	29	16	1668	0.011784
6661	GOCC name	mediator complex	0.00085346	2.7692	13	9	1668	0.011815
6661	GOBP name	meiosis	0.00029727	2.4762	21	13	1668	0.011886
6661	GOMF name	histone acetyltransferase activity	0.00036545	2.2069	29	16	1668	0.01194
6661	GOMF name	steroid hormone receptor activity	0.00036314	3.5	8	7	1668	0.012023
6661	GOMF name	ATPase activity, coupled	0.00036161	1.4795	146	54	1668	0.012134
6661	GOMF name	DNA bending activity	0.00038229	3.2	10	8	1668	0.01217
6661	GOBP name	negative regulation of cell cycle process	0.00031137	2.1176	34	18	1668	0.01233
6661	GOBP name	regulation of cell cycle	0.00031968	1.3671	237	81	1668	0.012598
6661	GOCC name	U7 snRNP	0.00097218	4	5	5	1668	0.012794
6661	GOCC name	sarcoglycan complex	0.00097218	4	5	5	1668	0.012954
6661	GOCC name	clathrin coat of coated pit	0.00097218	4	5	5	1668	0.013118
6661	GOBP name	mRNA transport	0.00034604	1.8246	57	26	1668	0.013572
6661	GOBP name	maturation of 5.8S rRNA	0.00036314	3.5	8	7	1668	0.014108
6661	GOBP name	histone H4-K16 acetylation	0.00038229	3.2	10	8	1668	0.014712
6661	GOCC name	euchromatin	0.0012268	3.1111	9	7	1668	0.015032
6661	GOBP name	histone H3 acetylation	0.00039367	2.5263	19	12	1668	0.015079
6661	GOCC name	intrinsic to plasma membrane	0.0012213	1.5556	90	35	1668	0.015138
6661	GOCC name	mRNA cleavage and polyadenylation specificity factor complex	0.0012743	3.4286	7	6	1668	0.015436
6661	GOCC name	transcription factor TFIID complex	0.001343	2.5	16	10	1668	0.016086
6661	GOMF name	nuclear hormone receptor binding	0.00054583	2.3636	22	13	1668	0.016732
6661	GOBP name	embryo development	0.00045334	1.4545	154	56	1668	0.017204
6661	GOCC name	apical plasma membrane	0.0015728	1.5455	88	34	1668	0.018424
6661	GOCC name	non-membrane-bounded organelle	0.0016339	1.1171	1085	303	1668	0.018728
6661	GOCC name	intracellular non-membrane-bounded organelle	0.0016339	1.1171	1085	303	1668	0.018932
6661	GOBP name	transcription initiation from RNA polymerase II promoter	0.00051701	2.5882	17	11	1668	0.01909
6661	GOBP name	embryonic skeletal system morphogenesis	0.00051701	2.5882	17	11	1668	0.019176
6661	KEGG name	mRNA surveillance pathway	0.002005	1.7037	54	23	1668	0.019975
6661	Keywords	Repeat	0.0034727	1.076	1606	432	1668	0.020035
6661	GOCC name	NuRD complex	0.0017943	2.5714	14	9	1668	0.020134
6661	GOBP name	muscle tissue development	0.00056314	1.9512	41	20	1668	0.020425
6661	KEGG name	Notch signaling pathway	0.0024491	2.3529	17	10	1668	0.021252
6661	GOCC name	extrinsic to internal side of plasma membrane	0.0020015	1.9394	33	16	1668	0.021771
6661	GOBP name	cell cycle checkpoint	0.00061166	1.8723	47	22	1668	0.022087
6661	GOMF name	ion transmembrane transporter activity	0.00075154	1.4422	147	53	1668	0.022215
6661	Keywords	Celldivision	0.0040269	1.3421	152	51	1668	0.02249
6661	GOMF name	N-acetyltransferase activity	0.00077193	1.9487	39	19	1668	0.022549
6661	GOMF name	cation transmembrane transporter activity	0.00081066	1.4839	124	46	1668	0.023405
6661	GOBP name	protein methylation	0.00066287	2.0606	33	17	1668	0.023727
6661	GOBP name	protein alkylation	0.00066287	2.0606	33	17	1668	0.023831
6661	GOBP name	regulation of receptor activity	0.00067065	2.6667	15	10	1668	0.023901
6661	Keywords	Translocation	0.0043539	1.6296	54	22	1668	0.024061
6661	GOMF name	S-adenosylmethionine-dependent methyltransferase activity	0.00085607	1.8039	51	23	1668	0.024155
6661	Keywords	Signal-anchor	0.004529	1.4054	111	39	1668	0.024262
6661	GOBP name	negative regulation of developmental process	0.00069889	1.3913	184	64	1668	0.0248
6661	GOCC name	H4/H2A histone acetyltransferase complex	0.0023705	2.6667	12	8	1668	0.02527
6661	GOBP name	regulation of mRNA processing	0.00072391	2	36	18	1668	0.025467
6661	GOCC name	SAGA-type complex	0.0024491	2.3529	17	10	1668	0.025849
6661	GOBP name	eye morphogenesis	0.0007392	2.4	20	12	1668	0.025894
6661	GOBP name	protein modification process	0.00074573	1.1878	623	185	1668	0.026012
6661	GOMF name	hormone receptor binding	0.00094298	2.2609	23	13	1668	0.026308
6661	GOMF name	binding	0.0010257	1.0476	3677	963	1668	0.027988
6661	Keywords	Coiledcoil	0.0054884	1.1038	877	242	1668	0.028249
6661	GOMF name	N-acyltransferase activity	0.001135	1.8605	43	20	1668	0.029665
6661	GOCC name	heterotrimeric G-protein complex	0.0029717	2.2	20	11	1668	0.03017
6661	GOCC name	NuA4 histone acetyltransferase complex	0.00307	2.8	10	7	1668	0.030585
6661	GOCC name	mRNA cleavage factor complex	0.00307	2.8	10	7	1668	0.030874
6661	GOMF name	histone acetyltransferase activity (H4-K8 specific)	0.0012743	3.4286	7	6	1668	0.031019
6661	GOBP name	gland development	0.00091351	2.0645	31	16	1668	0.031071
6661	GOMF name	ligand-dependent nuclear receptor activity	0.0012268	3.1111	9	7	1668	0.031084
6661	GOMF name	RNA polymerase II core promoter proximal region sequence-specific DNA binding transcription factor activity	0.0012954	2.2857	21	12	1668	0.031228
6661	GOMF name	histone acetyltransferase activity (H4-K5 specific)	0.0012743	3.4286	7	6	1668	0.031327
6661	GOMF name	calcium-release channel activity	0.0012268	3.1111	9	7	1668	0.031405
6661	GOMF name	cation channel activity	0.0013725	2	32	16	1668	0.031556
6661	GOMF name	histone acetyltransferase activity (H4-K16 specific)	0.0012743	3.4286	7	6	1668	0.03164
6661	GOMF name	H4 histone acetyltransferase activity	0.0012743	3.4286	7	6	1668	0.031959
6661	GOBP name	rRNA transcription	0.00097218	4	5	5	1668	0.03266
6661	GOBP name	embryonic camera-type eye morphogenesis	0.00097218	4	5	5	1668	0.032794
6661	GOBP name	histone H3-K4 methylation	0.0010525	2.9091	11	8	1668	0.034234
6661	GOCC name	U5 snRNP	0.0038957	4	4	4	1668	0.034607
6661	GOCC name	postsynaptic density	0.0039293	1.8286	35	16	1668	0.034617
6661	GOCC name	chromosome	0.0035864	1.5758	66	26	1668	0.034755
6661	GOCC name	U4/U6 x U5 tri-snRNP complex	0.0038957	4	4	4	1668	0.034898
6661	GOBP name	cell cycle phase	0.0010844	1.479	119	44	1668	0.035133
6661	Keywords	Developmentalprotein	0.0078306	1.2364	220	68	1668	0.035137
6661	GOCC name	telomere cap complex	0.0038957	4	4	4	1668	0.035194
6661	Keywords	Exocytosis	0.0073365	1.8065	31	14	1668	0.035336
6661	GOCC name	nuclear telomere cap complex	0.0038957	4	4	4	1668	0.035494
6661	Keywords	Iontransport	0.0077902	1.3565	115	39	1668	0.035564
6661	GOMF name	substrate-specific channel activity	0.0015646	1.7872	47	21	1668	0.035642
6661	GOCC name	transcriptionally active chromatin	0.003826	3	8	6	1668	0.035777
6661	GOCC name	meiotic cohesin complex	0.0038957	4	4	4	1668	0.0358
6661	GOCC name	chromosome, telomeric region	0.0041376	2.2222	18	10	1668	0.035859
6661	GOCC name	Set1C/COMPASS complex	0.003826	3	8	6	1668	0.036093
6661	GOCC name	DNA replication factor C complex	0.0038957	4	4	4	1668	0.036112
6661	GOCC name	chromosome, centromeric region	0.0041376	2.2222	18	10	1668	0.036153
6661	GOCC name	Sin3-type complex	0.0043781	3.3333	6	5	1668	0.036179
6661	GOCC name	exon-exon junction complex	0.003826	3	8	6	1668	0.036416
6661	GOCC name	Sin3 complex	0.0043781	3.3333	6	5	1668	0.036461
6661	GOCC name	anchored to plasma membrane	0.003826	3	8	6	1668	0.036744
6661	GOCC name	PRC1 complex	0.0043781	3.3333	6	5	1668	0.036748
6661	GOCC name	cohesin complex	0.0043781	3.3333	6	5	1668	0.03704
6661	GOCC name	nuclear membrane	0.004744	1.4257	101	36	1668	0.038901
6661	GOBP name	sister chromatid cohesion	0.0012268	3.1111	9	7	1668	0.039283
6661	GOMF name	transcription regulatory region sequence-specific DNA binding	0.0017442	2.0741	27	14	1668	0.039371
6661	GOBP name	regulation of positive chemotaxis	0.0012268	3.1111	9	7	1668	0.039437
6661	GOBP name	positive regulation of positive chemotaxis	0.0012268	3.1111	9	7	1668	0.039592

## Sheet: Cluster (E)
Cluster ID	Type	Name	P value	Enrichment	Total	In cluster	Cluster size	Ben. Ho. FDR
6563	GOBP name	small molecule metabolic process	1.7695e-52	2.0222	851	358	1388	1.4505e-48
6563	Keywords	Cytoplasm	1.6848e-50	1.5389	2096	671	1388	8.8453e-48
6563	GOMF name	catalytic activity	3.6486e-50	1.4727	2448	750	1388	9.0594e-47
6563	GOCC name	cytosol	2.326e-36	2.0438	588	250	1388	4.1325e-34
6563	GOBP name	cellular ketone metabolic process	7.1992e-33	2.2817	375	178	1388	2.9506e-29
6563	GOBP name	oxoacid metabolic process	3.141e-32	2.2853	366	174	1388	6.4367e-29
6563	GOBP name	organic acid metabolic process	4.5962e-32	2.2735	370	175	1388	7.535e-29
6563	GOBP name	carboxylic acid metabolic process	3.141e-32	2.2853	366	174	1388	8.5822e-29
6563	GOBP name	cellular amine metabolic process	6.7454e-29	2.6404	213	117	1388	9.2153e-26
6563	GOBP name	cellular amino acid metabolic process	2.6829e-26	2.7123	179	101	1388	3.1417e-23
6563	GOBP name	cofactor metabolic process	1.3516e-25	2.794	160	93	1388	1.3849e-22
6563	GOBP name	amine metabolic process	8.1658e-23	2.2908	256	122	1388	7.4372e-20
6563	GOBP name	coenzyme metabolic process	2.5946e-22	2.9074	124	75	1388	2.1268e-19
6563	GOBP name	alcohol metabolic process	5.8867e-22	2.3505	227	111	1388	4.3867e-19
6563	GOBP name	catabolic process	1.1967e-21	1.7445	631	229	1388	8.1748e-19
6563	Keywords	Acetylation	3.2371e-20	1.4245	1451	430	1388	3.399e-18
6563	GOBP name	monosaccharide metabolic process	1.7562e-19	2.7468	126	72	1388	1.1074e-16
6563	Keywords	Proteasome	5.4915e-18	3.8055	48	38	1388	4.1186e-16
6563	GOBP name	cellular nitrogen compound biosynthetic process	1.3368e-18	2.3529	190	93	1388	7.827e-16
6563	GOCC name	cytoplasm	2.4872e-17	1.3827	1481	426	1388	2.9459e-15
6563	GOMF name	oxidoreductase activity, acting on the CH-OH group of donors, NAD or NADP as acceptor	3.0564e-18	3.2479	74	50	1388	3.7946e-15
6563	GOBP name	heterocycle metabolic process	7.7057e-18	2.0148	303	127	1388	4.2109e-15
6563	KEGG name	Proteasome	1.9266e-17	4.0674	39	33	1388	5.1826e-15
6563	GOMF name	oxidoreductase activity, acting on CH-OH group of donors	1.2015e-17	3.143	78	51	1388	9.9448e-15
6563	GOBP name	small molecule biosynthetic process	1.1949e-16	2.334	173	84	1388	5.4412e-14
6563	GOBP name	hexose metabolic process	1.2654e-15	2.7399	100	57	1388	5.4591e-13
6563	Keywords	Oxidoreductase	1.2743e-14	1.9098	297	118	1388	6.6903e-13
6563	GOBP name	cellular carbohydrate metabolic process	2.4377e-15	2.124	215	95	1388	9.9907e-13
6563	GOBP name	alcohol catabolic process	3.2642e-15	3.2046	63	42	1388	1.2741e-12
6563	Keywords	Ligase	8.4436e-14	2.2513	158	74	1388	3.4099e-12
6563	GOBP name	metabolic process	9.2393e-15	1.1986	3028	755	1388	3.4425e-12
6563	GOBP name	carbohydrate catabolic process	1.1281e-14	2.9341	77	47	1388	4.0205e-12
6563	GOBP name	cellular carbohydrate catabolic process	1.4976e-14	3.2046	60	40	1388	5.1149e-12
6563	GOMF name	cofactor binding	1.4376e-14	2.2587	166	78	1388	7.1389e-12
6563	GOMF name	ligase activity	2.0222e-14	2.1531	192	86	1388	8.3685e-12
6563	GOMF name	oxidoreductase activity	3.7254e-14	1.7683	386	142	1388	1.3215e-11
6563	GOBP name	nucleobase-containing small molecule metabolic process	4.2652e-14	1.9804	250	103	1388	1.3447e-11
6563	Keywords	Directproteinsequencing	7.1946e-13	1.411	1005	295	1388	2.3607e-11
6563	Keywords	Hydrolase	8.2695e-13	1.5022	720	225	1388	2.5538e-11
6563	GOBP name	small molecule catabolic process	9.0359e-14	2.277	152	72	1388	2.6453e-11
6563	GOBP name	carbohydrate metabolic process	8.8149e-14	1.9336	266	107	1388	2.6761e-11
6563	GOBP name	monosaccharide catabolic process	8.2447e-13	3.3048	48	33	1388	2.1801e-10
6563	Keywords	Transferase	1.4117e-11	1.5359	579	185	1388	4.1175e-10
6563	KEGG name	Glycolysis / Gluconeogenesis	4.6987e-12	3.1726	50	33	1388	4.2131e-10
6563	Keywords	Magnesium	2.0516e-11	1.9228	220	88	1388	5.3853e-10
6563	Keywords	NADP	1.9778e-11	2.4035	104	52	1388	5.4649e-10
6563	GOBP name	amine biosynthetic process	2.3848e-12	3.0145	59	37	1388	5.9238e-10
6563	GOMF name	magnesium ion binding	2.5028e-12	2.5569	94	50	1388	6.2145e-10
6563	GOBP name	nucleotide metabolic process	5.3881e-12	1.9312	229	92	1388	1.2268e-09
6563	GOBP name	nucleoside phosphate metabolic process	5.3881e-12	1.9312	229	92	1388	1.2619e-09
6563	GOBP name	cofactor biosynthetic process	1.0136e-11	2.6844	77	43	1388	2.2456e-09
6563	KEGG name	Amino sugar and nucleotide sugar metabolism	5.8202e-11	3.2828	41	28	1388	3.9141e-09
6563	KEGG name	Aminoacyl-tRNA biosynthesis	7.3078e-11	3.6853	30	23	1388	3.9316e-09
6563	Keywords	NAD	1.8049e-10	2.3128	106	51	1388	4.12e-09
6563	Keywords	Aminoacyl-tRNAsynthetase	2.7246e-10	3.6466	29	22	1388	5.9601e-09
6563	GOBP name	cellular amino acid biosynthetic process	3.0278e-11	3.2046	45	30	1388	6.3637e-09
6563	GOCC name	mitochondrion	1.0389e-10	1.4573	696	211	1388	7.9109e-09
6563	GOBP name	cellular aromatic compound metabolic process	4.8574e-11	2.622	77	42	1388	9.7112e-09
6563	GOMF name	ligase activity, forming carbon-oxygen bonds	6.1658e-11	3.6052	32	24	1388	1.0206e-08
6563	GOMF name	transferase activity, transferring alkyl or aryl (other than methyl) groups	5.0193e-11	3.5345	34	25	1388	1.0386e-08
6563	GOMF name	ligase activity, forming aminoacyl-tRNA and related compounds	6.1658e-11	3.6052	32	24	1388	1.0935e-08
6563	GOCC name	proteasome core complex	1.5505e-10	4.5242	17	16	1388	1.1019e-08
6563	GOBP name	tRNA aminoacylation	6.1658e-11	3.6052	32	24	1388	1.1754e-08
6563	GOMF name	aminoacyl-tRNA ligase activity	6.1658e-11	3.6052	32	24	1388	1.1777e-08
6563	KEGG name	Glutathione metabolism	2.6706e-10	3.2889	38	26	1388	1.1973e-08
6563	GOBP name	amino acid activation	6.1658e-11	3.6052	32	24	1388	1.2034e-08
6563	GOBP name	cellular metabolic process	7.2671e-11	1.1798	2746	674	1388	1.3538e-08
6563	GOBP name	cellular modified amino acid metabolic process	1.0935e-10	2.7911	62	36	1388	1.9918e-08
6563	Keywords	Threonineprotease	1.1077e-09	4.2728	18	16	1388	2.2368e-08
6563	GOBP name	hexose catabolic process	1.9369e-10	3.2447	40	27	1388	3.4514e-08
6563	GOBP name	tRNA aminoacylation for protein translation	2.2498e-10	3.5664	31	23	1388	3.9238e-08
6563	GOBP name	glutathione metabolic process	3.162e-10	3.7387	27	21	1388	5.3998e-08
6563	GOBP name	heterocycle biosynthetic process	4.5118e-10	2.1574	127	57	1388	6.9779e-08
6563	GOBP name	coenzyme biosynthetic process	4.4337e-10	2.9219	51	31	1388	6.989e-08
6563	GOBP name	cellular catabolic process	4.4141e-10	1.5374	494	158	1388	7.0946e-08
6563	GOBP name	glucose metabolic process	5.312e-10	2.5681	73	39	1388	8.0633e-08
6563	GOBP name	glucose catabolic process	8.895e-10	3.2479	37	25	1388	1.3257e-07
6563	GOMF name	threonine-type peptidase activity	1.1077e-09	4.2728	18	16	1388	1.618e-07
6563	GOMF name	threonine-type endopeptidase activity	1.1077e-09	4.2728	18	16	1388	1.7191e-07
6563	GOBP name	pyridine-containing compound metabolic process	1.2268e-09	3.2962	35	24	1388	1.7338e-07
6563	GOBP name	pyridine nucleotide metabolic process	1.2268e-09	3.2962	35	24	1388	1.7642e-07
6563	GOBP name	nicotinamide nucleotide metabolic process	1.2268e-09	3.2962	35	24	1388	1.7957e-07
6563	KEGG name	Alanine, aspartate and glutamate metabolism	5.6315e-09	3.8913	21	17	1388	1.8936e-07
6563	GOBP name	tRNA metabolic process	1.9733e-09	2.9042	48	29	1388	2.7415e-07
6563	GOMF name	transferase activity	3.0183e-09	1.409	713	209	1388	4.1636e-07
6563	Pfam	Proteasome	1.5505e-10	4.5242	17	16	1388	4.8049e-07
6563	Keywords	Lyase	3.652e-08	2.3402	76	37	1388	6.1849e-07
6563	GOBP name	primary metabolic process	4.6102e-09	1.1607	2725	658	1388	6.1951e-07
6563	GOBP name	cellular carbohydrate biosynthetic process	4.7667e-09	2.7732	52	30	1388	6.302e-07
6563	GOBP name	organic acid biosynthetic process	5.9296e-09	2.1318	115	51	1388	7.5946e-07
6563	GOBP name	carboxylic acid biosynthetic process	5.9296e-09	2.1318	115	51	1388	7.7151e-07
6563	GOMF name	coenzyme binding	7.1642e-09	2.0883	122	53	1388	8.8944e-07
6563	KEGG name	Pyruvate metabolism	3.0267e-08	3.1104	34	22	1388	9.0465e-07
6563	GOBP name	oxidoreduction coenzyme metabolic process	9.6883e-09	3.0043	40	25	1388	1.2218e-06
6563	GOMF name	nucleotide binding	1.1257e-08	1.2837	1202	321	1388	1.331e-06
6563	KEGG name	Fructose and mannose metabolism	6.2006e-08	3.2046	30	20	1388	1.668e-06
6563	GOBP name	acetyl-CoA metabolic process	1.345e-08	3.2046	33	22	1388	1.6704e-06
6563	Pfam	GST_C	1.1077e-09	4.2728	18	16	1388	1.7164e-06
6563	Keywords	3D-structure	1.1356e-07	1.3626	702	199	1388	1.7535e-06
6563	Keywords	Allostericenzyme	1.3875e-07	3.1012	31	20	1388	1.9688e-06
6563	Keywords	Multifunctionalenzyme	1.3217e-07	2.9376	36	22	1388	1.9825e-06
6563	GOBP name	peptide metabolic process	2.0539e-08	2.7468	49	28	1388	2.4759e-06
6563	GOBP name	ribonucleoside monophosphate biosynthetic process	2.6029e-08	3.3151	29	20	1388	3.0922e-06
6563	GOCC name	intracellular membrane-bounded organelle	7.0757e-08	1.1464	2713	647	1388	3.1428e-06
6563	GOBP name	nucleobase-containing compound biosynthetic process	2.8101e-08	2.1805	97	44	1388	3.2906e-06
6563	GOCC name	membrane-bounded organelle	8.5971e-08	1.1451	2716	647	1388	3.6658e-06
6563	Keywords	Purinebiosynthesis	2.9134e-07	4.4063	12	11	1388	3.8239e-06
6563	KEGG name	Pentose phosphate pathway	1.6291e-07	3.4049	24	17	1388	3.984e-06
6563	Keywords	Glycolysis	4.0412e-07	3.2687	25	17	1388	5.0514e-06
6563	Keywords	Protease	4.1943e-07	1.7295	189	68	1388	5.121e-06
6563	GOMF name	hydrolase activity	5.479e-08	1.2839	1097	293	1388	6.1838e-06
6563	GOMF name	NAD binding	5.8476e-08	2.8841	40	24	1388	6.3129e-06
6563	GOMF name	hydrolase activity, acting on ester bonds	6.4224e-08	1.5872	318	105	1388	6.3787e-06
6563	GOBP name	carbohydrate biosynthetic process	8.6114e-08	2.4416	63	32	1388	9.2878e-06
6563	Keywords	Pyridoxalphosphate	8.9073e-07	2.9462	31	19	1388	9.7424e-06
6563	Keywords	Proteinbiosynthesis	8.6767e-07	2.0455	94	40	1388	9.9027e-06
6563	GOBP name	sulfur compound metabolic process	1.2111e-07	2.2276	82	38	1388	1.2567e-05
6563	GOBP name	alcohol biosynthetic process	1.5629e-07	2.6591	47	26	1388	1.6014e-05
6563	Keywords	Nucleotide-binding	1.558e-06	1.2762	904	240	1388	1.6359e-05
6563	GOBP name	ribonucleoside monophosphate metabolic process	1.9754e-07	2.969	34	21	1388	1.9747e-05
6563	GOMF name	peptidase activity, acting on L-amino acid peptides	2.389e-07	1.7006	212	75	1388	2.197e-05
6563	GOMF name	peptidase activity	2.871e-07	1.6738	224	78	1388	2.5459e-05
6563	KEGG name	Metabolism of xenobiotics by cytochrome P450	1.3338e-06	2.9836	29	18	1388	2.5628e-05
6563	GOMF name	lyase activity	3.1938e-07	2.1129	91	40	1388	2.7345e-05
6563	KEGG name	Methane metabolism	1.3315e-06	3.2046	24	16	1388	2.7552e-05
6563	Keywords	ATP-binding	2.6822e-06	1.3173	686	188	1388	2.7611e-05
6563	GOBP name	cofactor catabolic process	2.9379e-07	3.0043	32	20	1388	2.8669e-05
6563	KEGG name	Cysteine and methionine metabolism	1.3315e-06	3.2046	24	16	1388	2.9848e-05
6563	Keywords	Amino-acidbiosynthesis	3.5222e-06	3.4717	18	13	1388	3.5561e-05
6563	GOBP name	nucleoside monophosphate biosynthetic process	3.9215e-07	2.8841	35	21	1388	3.7817e-05
6563	GOMF name	purine ribonucleoside triphosphate binding	5.2178e-07	1.2853	935	250	1388	4.1793e-05
6563	GOMF name	purine nucleotide binding	5.0556e-07	1.2825	952	254	1388	4.1844e-05
6563	GOBP name	nucleotide biosynthetic process	4.8819e-07	2.1064	89	39	1388	4.5996e-05
6563	KEGG name	Galactose metabolism	2.6126e-06	3.3648	20	14	1388	4.6853e-05
6563	GOCC name	proteasome accessory complex	1.4375e-06	3.8455	15	12	1388	4.9433e-05
6563	KEGG name	Purine metabolism	3.2991e-06	1.9734	95	39	1388	5.2204e-05
6563	Keywords	Calcium/phospholipid-binding	5.6696e-06	4.3262	10	9	1388	5.4119e-05
6563	GOBP name	glycolysis	6.3734e-07	3.0902	28	18	1388	5.8699e-05
6563	KEGG name	Citrate cycle (TCA cycle)	4.0119e-06	2.9185	28	17	1388	5.9956e-05
6563	GOMF name	ribonucleotide binding	8.3519e-07	1.2764	949	252	1388	6.0993e-05
6563	GOMF name	purine ribonucleotide binding	8.3519e-07	1.2764	949	252	1388	6.2841e-05
6563	KEGG name	Carbon fixation in photosynthetic organisms	4.5616e-06	3.6052	16	12	1388	6.4582e-05
6563	GOCC name	nucleus	2.0192e-06	1.2009	1453	363	1388	6.7264e-05
6563	GOBP name	monocarboxylic acid metabolic process	8.9059e-07	1.7558	167	61	1388	7.7661e-05
6563	GOBP name	purine ribonucleoside monophosphate biosynthetic process	9.8778e-07	3.5419	19	14	1388	8.4342e-05
6563	GOMF name	glutathione transferase activity	1.2332e-06	3.6759	17	13	1388	8.5055e-05
6563	GOBP name	purine nucleoside monophosphate biosynthetic process	9.8778e-07	3.5419	19	14	1388	8.523e-05
6563	GOMF name	oxidoreductase activity, acting on the CH-NH group of donors, NAD or NADP as acceptor	1.2909e-06	4.3699	11	10	1388	8.6632e-05
6563	GOMF name	carboxylic ester hydrolase activity	1.2294e-06	2.4506	51	26	1388	8.722e-05
6563	GOBP name	aromatic compound biosynthetic process	1.2332e-06	3.6759	17	13	1388	0.0001021
6563	GOMF name	adenyl nucleotide binding	1.6746e-06	1.3064	758	206	1388	0.00010661
6563	GOBP name	coenzyme catabolic process	1.3338e-06	2.9836	29	18	1388	0.00010719
6563	GOBP name	dicarboxylic acid metabolic process	1.3315e-06	3.2046	24	16	1388	0.00010806
6563	KEGG name	Tyrosine metabolism	8.8488e-06	3.2889	19	13	1388	0.00011902
6563	KEGG name	Drug metabolism - cytochrome P450	1.0175e-05	2.6095	35	19	1388	0.00012441
6563	GOMF name	ATP binding	2.0477e-06	1.3069	743	202	1388	0.00012711
6563	GOBP name	monosaccharide biosynthetic process	1.7406e-06	2.8541	32	19	1388	0.00013852
6563	KEGG name	Neurotrophin signaling pathway	1.3207e-05	2.1364	63	28	1388	0.00015446
6563	GOMF name	adenyl ribonucleotide binding	2.8105e-06	1.2988	755	204	1388	0.00017021
6563	GOMF name	exopeptidase activity	3.045e-06	2.3581	53	26	1388	0.00018002
6563	GOMF name	intramolecular transferase activity, phosphotransferases	3.4523e-06	4.8069	8	8	1388	0.00019049
6563	GOMF name	aminoacyl-tRNA editing activity	3.4523e-06	4.8069	8	8	1388	0.00019482
6563	Keywords	Annexin	2.4728e-05	3.9329	11	9	1388	0.00022776
6563	GOMF name	oxidoreductase activity, acting on the aldehyde or oxo group of donors, NAD or NADP as acceptor	4.2988e-06	3.1349	23	15	1388	0.00023204
6563	KEGG name	Propanoate metabolism	2.1844e-05	2.7468	28	16	1388	0.00023504
6563	GOBP name	proteolysis	3.0513e-06	1.5071	303	95	1388	0.00023596
6563	GOMF name	vitamin B6 binding	5.0097e-06	2.7911	31	18	1388	0.00025386
6563	GOMF name	pyridoxal phosphate binding	5.0097e-06	2.7911	31	18	1388	0.00025915
6563	KEGG name	Toll-like receptor signaling pathway	2.8295e-05	2.4035	40	20	1388	0.00026246
6563	GOMF name	oxidoreductase activity, acting on the aldehyde or oxo group of donors	5.0097e-06	2.7911	31	18	1388	0.00026466
6563	KEGG name	Valine, leucine and isoleucine degradation	2.807e-05	2.3476	43	21	1388	0.00026967
6563	GOBP name	cellular metabolic compound salvage	3.5222e-06	3.4717	18	13	1388	0.00026983
6563	KEGG name	Starch and sucrose metabolism	2.7511e-05	2.9259	23	14	1388	0.00027409
6563	GOMF name	small protein activating enzyme activity	5.6696e-06	4.3262	10	9	1388	0.00027603
6563	GOMF name	acid-thiol ligase activity	5.6696e-06	4.3262	10	9	1388	0.00028155
6563	Pfam	GST_N	2.9134e-07	4.4063	12	11	1388	0.00030096
6563	GOMF name	isomerase activity	6.5994e-06	1.9432	94	38	1388	0.00031512
6563	GOMF name	antioxidant activity	7.4133e-06	2.4035	46	23	1388	0.00034088
6563	GOMF name	NADP binding	7.6948e-06	2.8178	29	17	1388	0.00034118
6563	GOBP name	pteridine-containing compound biosynthetic process	4.5616e-06	3.6052	16	12	1388	0.00034622
6563	GOBP name	nucleoside metabolic process	4.7437e-06	2.3563	51	25	1388	0.00035673
6563	Keywords	Tricarboxylicacidcycle	4.1767e-05	2.9757	21	13	1388	0.00037806
6563	Keywords	Kinase	4.29e-05	1.4561	274	83	1388	0.00038174
6563	KEGG name	Arginine and proline metabolism	4.3729e-05	2.4721	35	18	1388	0.00039211
6563	GOBP name	aspartate family amino acid biosynthetic process	5.6696e-06	4.3262	10	9	1388	0.00042249
6563	GOCC name	proteasome core complex, alpha-subunit complex	1.6662e-05	4.8069	7	7	1388	0.00042289
6563	GOBP name	vitamin metabolic process	5.8601e-06	2.6862	34	19	1388	0.00043275
6563	GOBP name	pteridine-containing compound metabolic process	6.2189e-06	3.2046	21	14	1388	0.00044716
6563	GOBP name	NADP metabolic process	6.2189e-06	3.2046	21	14	1388	0.00045112
6563	KEGG name	Tryptophan metabolism	5.2383e-05	2.804	24	14	1388	0.00045455
6563	GOBP name	nucleoside monophosphate metabolic process	7.4133e-06	2.4035	46	23	1388	0.00052385
6563	Keywords	Isomerase	6.2107e-05	1.8662	85	33	1388	0.0005259
6563	Keywords	Carbohydratemetabolism	6.344e-05	2.2432	45	21	1388	0.00052866
6563	Keywords	One-carbonmetabolism	7.8435e-05	3.6052	12	9	1388	0.00062391
6563	GOBP name	purine ribonucleoside monophosphate metabolic process	9.0963e-06	3.0043	24	15	1388	0.00062657
6563	GOBP name	purine nucleoside monophosphate metabolic process	9.0963e-06	3.0043	24	15	1388	0.00063188
6563	GOBP name	acetyl-CoA catabolic process	9.0963e-06	3.0043	24	15	1388	0.00063728
6563	GOMF name	ligase activity, forming carbon-nitrogen bonds	1.5843e-05	1.773	122	45	1388	0.00067825
6563	GOMF name	protein serine/threonine kinase inhibitor activity	1.6662e-05	4.8069	7	7	1388	0.00068952
6563	GOMF name	CoA-ligase activity	1.6662e-05	4.8069	7	7	1388	0.00070121
6563	GOMF name	aminopeptidase activity	1.8044e-05	2.8841	25	15	1388	0.00073448
6563	KEGG name	Pentose and glucuronate interconversions	9.4333e-05	3.1104	17	11	1388	0.00076895
6563	GOBP name	purine nucleoside metabolic process	1.1797e-05	2.8485	27	16	1388	0.00080586
6563	GOBP name	aspartate family amino acid metabolic process	1.2303e-05	3.3931	17	12	1388	0.00083346
6563	KEGG name	RIG-I-like receptor signaling pathway	0.0001078	2.481	31	16	1388	0.00085291
6563	Pfam	Aldo_ket_red	1.5022e-06	4.0674	13	11	1388	0.00093105
6563	GOMF name	CoA hydrolase activity	2.4728e-05	3.9329	11	9	1388	0.00095937
6563	Keywords	Manganese	0.00015294	1.8488	78	30	1388	0.0011637
6563	Pfam	ADH_zinc_N	1.5022e-06	4.0674	13	11	1388	0.0011638
6563	GOBP name	ribonucleoside metabolic process	1.8092e-05	2.4035	42	21	1388	0.0012057
6563	KEGG name	Apoptosis	0.00018756	2.103	48	21	1388	0.0014415
6563	Keywords	Serineesterase	0.00020213	3.3279	13	9	1388	0.0014739
6563	GOMF name	thiolester hydrolase activity	4.0836e-05	2.25	47	22	1388	0.0015363
6563	GOMF name	tRNA binding	4.1978e-05	3.3048	16	11	1388	0.0015557
6563	GOCC name	proteasome complex	8.099e-05	2.8405	22	13	1388	0.001629
6563	GOCC name	prefoldin complex	8.0367e-05	4.8069	6	6	1388	0.0016475
6563	GOMF name	endopeptidase activity	4.6849e-05	1.7032	127	45	1388	0.0017107
6563	GOBP name	tricarboxylic acid cycle	2.7511e-05	2.9259	23	14	1388	0.0017618
6563	GOMF name	carbohydrate kinase activity	5.8603e-05	3.4335	14	10	1388	0.0021088
6563	GOMF name	hydro-lyase activity	6.041e-05	2.6705	27	15	1388	0.0021428
6563	KEGG name	Selenocompound metabolism	0.00029483	3.0043	16	10	1388	0.0021435
6563	GOCC name	cytoplasmic part	0.00011026	1.0867	3008	680	1388	0.0021767
6563	Pfam	Aldedh	4.5616e-06	3.6052	16	12	1388	0.0023561
6563	GOBP name	regulation of insulin secretion	3.8665e-05	2.6521	29	16	1388	0.0024194
6563	Keywords	Aminopeptidase	0.00036235	2.783	19	11	1388	0.0025031
6563	Pfam	ThiF	5.6696e-06	4.3262	10	9	1388	0.00251
6563	GOCC name	mitochondrial matrix	0.00014301	1.7765	92	34	1388	0.0025408
6563	KEGG name	beta-Alanine metabolism	0.00036235	2.783	19	11	1388	0.002565
6563	GOBP name	NAD metabolic process	4.1978e-05	3.3048	16	11	1388	0.0026068
6563	KEGG name	Vitamin B6 metabolism	0.00038742	4.8069	5	5	1388	0.0026722
6563	GOBP name	purine-containing compound metabolic process	4.6662e-05	1.5841	176	58	1388	0.0028544
6563	KEGG name	Carbon fixation pathways in prokaryotes	0.00044876	3.0902	14	9	1388	0.0030179
6563	Keywords	Antioxidant	0.00044876	3.0902	14	9	1388	0.0030205
6563	GOBP name	purine ribonucleoside metabolic process	5.2383e-05	2.804	24	14	1388	0.0031806
6563	GOMF name	oxidoreductase activity, acting on the CH-NH group of donors	9.4333e-05	3.1104	17	11	1388	0.0032532
6563	GOMF name	NADPH binding	0.00010568	4.2061	8	7	1388	0.0034986
6563	GOMF name	intramolecular oxidoreductase activity, interconverting aldoses and ketoses	0.00010568	4.2061	8	7	1388	0.0035458
6563	GOMF name	aldo-keto reductase (NADP) activity	0.00010568	4.2061	8	7	1388	0.0035944
6563	GOBP name	serine family amino acid metabolic process	6.3035e-05	3.0359	19	12	1388	0.0036645
6563	GOBP name	positive regulation of peptide secretion	6.3035e-05	3.0359	19	12	1388	0.0036907
6563	GOBP name	positive regulation of peptide hormone secretion	6.3035e-05	3.0359	19	12	1388	0.0037173
6563	GOBP name	positive regulation of insulin secretion	6.3035e-05	3.0359	19	12	1388	0.0037442
6563	GOBP name	hexose biosynthetic process	6.3035e-05	3.0359	19	12	1388	0.0037715
6563	GOBP name	regulation of peptide hormone secretion	6.5742e-05	2.5637	30	16	1388	0.003795
6563	KEGG name	One carbon pool by folate	0.00067535	3.2046	12	8	1388	0.0043254
6563	KEGG name	Drug metabolism - other enzymes	0.00066932	2.508	23	12	1388	0.0043914
6563	GOMF name	intramolecular transferase activity	0.00013942	3.2046	15	10	1388	0.0044959
6563	GOBP name	oxaloacetate metabolic process	8.0367e-05	4.8069	6	6	1388	0.0046068
6563	GOBP name	response to organic substance	8.304e-05	1.267	626	165	1388	0.0047269
6563	GOMF name	transferase activity, transferring phosphorus-containing groups	0.00014873	1.3394	384	107	1388	0.0047345
6563	GOMF name	kinase activity	0.00015645	1.3692	330	94	1388	0.0049172
6563	GOBP name	deoxyribonucleotide metabolic process	9.4333e-05	3.1104	17	11	1388	0.0052962
6563	GOBP name	cellular aldehyde metabolic process	9.4333e-05	3.1104	17	11	1388	0.0053327
6563	KEGG name	Histidine metabolism	0.00088954	2.8841	15	9	1388	0.0054383
6563	Keywords	Thiolprotease	0.00084116	1.9046	53	21	1388	0.005452
6563	GOBP name	protein tetramerization	0.00010131	2.0601	56	24	1388	0.005649
6563	GOBP name	protein homotetramerization	0.00010362	2.2833	40	19	1388	0.0057388
6563	GOBP name	2-oxoglutarate metabolic process	0.00010568	4.2061	8	7	1388	0.0058136
6563	KEGG name	Terpenoid backbone biosynthesis	0.00099618	3.3648	10	7	1388	0.0058255
6563	GOBP name	regulation of peptide transport	0.0001078	2.481	31	16	1388	0.005852
6563	GOBP name	regulation of peptide secretion	0.0001078	2.481	31	16	1388	0.005891
6563	GOBP name	ribonucleotide biosynthetic process	0.00011139	1.9838	63	26	1388	0.0060069
6563	GOCC name	pre-autophagosomal structure membrane	0.00038742	4.8069	5	5	1388	0.0061641
6563	GOMF name	protein kinase activator activity	0.00020213	3.3279	13	9	1388	0.0062737
6563	Pfam	Proteasome_A_N	1.6662e-05	4.8069	7	7	1388	0.0064543
6563	GOCC name	cytosolic part	0.00043569	1.8912	61	24	1388	0.0068301
6563	KEGG name	Inositol phosphate metabolism	0.0012751	2.1207	34	15	1388	0.0069999
6563	KEGG name	Fatty acid metabolism	0.0012751	2.1207	34	15	1388	0.0071458
6563	GOMF name	phosphatase activity	0.00023825	1.6148	128	43	1388	0.0072142
6563	KEGG name	Glyoxylate and dicarboxylate metabolism	0.0013921	2.9581	13	8	1388	0.0074893
6563	GOBP name	positive regulation of hormone secretion	0.00014776	2.717	23	13	1388	0.0078142
6563	GOMF name	sugar binding	0.00026916	2.4035	30	15	1388	0.0079563
6563	GOMF name	monosaccharide binding	0.00026916	2.4035	30	15	1388	0.0080522
6563	Pfam	Annexin	2.4728e-05	3.9329	11	9	1388	0.0085147
6563	GOMF name	caspase regulator activity	0.00029483	3.0043	16	10	1388	0.0086125
6563	GOBP name	glutamine family amino acid metabolic process	0.000168	2.3348	35	17	1388	0.0086608
6563	GOBP name	cellular lipid metabolic process	0.000171	1.4056	277	81	1388	0.0087604
6563	KEGG name	NOD-like receptor signaling pathway	0.0016865	2.4035	22	11	1388	0.0088952
6563	KEGG name	ErbB signaling pathway	0.0018649	1.9457	42	17	1388	0.009465
6563	GOMF name	vitamin binding	0.00033296	1.9228	60	24	1388	0.0095027
6563	KEGG name	Folate biosynthesis	0.0018423	4.0058	6	5	1388	0.0095306
6563	GOBP name	amino sugar metabolic process	0.00019238	2.9376	18	11	1388	0.0097342
6563	KEGG name	Colorectal cancer	0.0019733	2.103	32	14	1388	0.00983
6563	KEGG name	T cell receptor signaling pathway	0.0020551	1.8139	53	20	1388	0.010051
6563	GOBP name	pentose metabolic process	0.00020213	3.3279	13	9	1388	0.010103
6563	GOBP name	mannose metabolic process	0.00020213	3.3279	13	9	1388	0.010165
6563	GOMF name	carboxylesterase activity	0.00036235	2.783	19	11	1388	0.010224
6563	KEGG name	mTOR signaling pathway	0.0021817	2.1548	29	13	1388	0.010296
6563	KEGG name	Nitrogen metabolism	0.0021716	3.0589	11	7	1388	0.010432
6563	GOMF name	enzyme inhibitor activity	0.00038918	1.5897	127	42	1388	0.010619
6563	GOMF name	isocitrate dehydrogenase activity	0.00038742	4.8069	5	5	1388	0.010689
6563	GOMF name	alditol:NADP+ 1-oxidoreductase activity	0.00038742	4.8069	5	5	1388	0.010809
6563	GOBP name	macromolecule catabolic process	0.00021889	1.4463	226	68	1388	0.010809
6563	Keywords	Methioninebiosynthesis	0.0018423	4.0058	6	5	1388	0.011247
6563	Keywords	Purinesalvage	0.0018666	4.8069	4	4	1388	0.011264
6563	GOMF name	cysteine-type endopeptidase activity	0.0004243	2.4035	28	14	1388	0.011328
6563	KEGG name	Progesterone-mediated oocyte maturation	0.0024464	1.9004	43	17	1388	0.011346
6563	GOMF name	calcium-dependent phospholipid binding	0.00044876	3.0902	14	9	1388	0.011607
6563	GOMF name	peroxiredoxin activity	0.00044594	4.1202	7	6	1388	0.011655
6563	GOMF name	enzyme regulator activity	0.00046003	1.2818	435	116	1388	0.011776
6563	GOMF name	alcohol dehydrogenase (NADP+) activity	0.00044594	4.1202	7	6	1388	0.011779
6563	KEGG name	Porphyrin and chlorophyll metabolism	0.0026889	2.4035	20	10	1388	0.012055
6563	KEGG name	MAPK signaling pathway	0.0026492	1.5522	96	31	1388	0.012079
6563	GOBP name	glycogen metabolic process	0.00025572	2.6037	24	13	1388	0.012403
6563	GOBP name	glucan metabolic process	0.00025572	2.6037	24	13	1388	0.012477
6563	GOBP name	cellular glucan metabolic process	0.00025572	2.6037	24	13	1388	0.012552
6563	GOBP name	amine catabolic process	0.00026049	2.0601	49	21	1388	0.01256
6563	GOBP name	vitamin biosynthetic process	0.00028394	3.4959	11	8	1388	0.013224
6563	GOBP name	IMP metabolic process	0.00028394	3.4959	11	8	1388	0.0133
6563	GOBP name	glutamate metabolic process	0.00028394	3.4959	11	8	1388	0.013376
6563	GOBP name	fructose metabolic process	0.00028394	3.4959	11	8	1388	0.013454
6563	GOBP name	water-soluble vitamin metabolic process	0.00029483	3.0043	16	10	1388	0.013577
6563	KEGG name	Prostate cancer	0.0031622	1.8572	44	17	1388	0.013945
6563	GOBP name	proteolysis involved in cellular protein catabolic process	0.00030572	1.5682	141	46	1388	0.014
6563	Keywords	S-nitrosylation	0.0023843	2.2186	26	12	1388	0.014224
6563	GOMF name	carbon-oxygen lyase activity	0.00057693	2.1974	35	16	1388	0.01447
6563	GOMF name	phosphotransferase activity, alcohol group as acceptor	0.00060981	1.3453	293	82	1388	0.014845
6563	GOBP name	cellular biogenic amine metabolic process	0.00034377	2.1631	40	18	1388	0.015655
6563	GOMF name	phosphoric ester hydrolase activity	0.00067055	1.4836	162	50	1388	0.016009
6563	GOBP name	regulation of catecholamine secretion	0.00038742	4.8069	5	5	1388	0.016039
6563	GOBP name	L-methionine salvage from methylthioadenosine	0.00038742	4.8069	5	5	1388	0.01612
6563	GOMF name	carbon-carbon lyase activity	0.0006703	2.4035	26	13	1388	0.016159
6563	GOBP name	L-methionine salvage	0.00038742	4.8069	5	5	1388	0.016203
6563	GOBP name	organophosphate metabolic process	0.00039406	1.6468	108	37	1388	0.016232
6563	GOBP name	tetrahydrofolate metabolic process	0.00037699	3.7387	9	7	1388	0.016264
6563	GOBP name	L-methionine biosynthetic process	0.00038742	4.8069	5	5	1388	0.016286
6563	GOBP name	pentose-phosphate shunt	0.00037699	3.7387	9	7	1388	0.01635
6563	GOBP name	isocitrate metabolic process	0.00038742	4.8069	5	5	1388	0.01637
6563	GOBP name	NADPH regeneration	0.00037699	3.7387	9	7	1388	0.016437
6563	GOBP name	GMP metabolic process	0.00038742	4.8069	5	5	1388	0.016454
6563	GOBP name	isoprenoid biosynthetic process	0.00037699	3.7387	9	7	1388	0.016525
6563	GOBP name	folic acid-containing compound biosynthetic process	0.00038742	4.8069	5	5	1388	0.01654
6563	GOBP name	glycogen biosynthetic process	0.00037699	3.7387	9	7	1388	0.016614
6563	GOBP name	amino acid salvage	0.00038742	4.8069	5	5	1388	0.016627
6563	GOBP name	energy derivation by oxidation of organic compounds	0.0003707	2.2086	37	17	1388	0.016696
6563	GOBP name	glucan biosynthetic process	0.00037699	3.7387	9	7	1388	0.016704
6563	GOBP name	cellular polysaccharide metabolic process	0.0004137	2.3259	31	15	1388	0.016788
6563	GOBP name	folic acid-containing compound metabolic process	0.00037699	3.7387	9	7	1388	0.016795
6563	GOBP name	energy reserve metabolic process	0.0004243	2.4035	28	14	1388	0.016966
6563	GOBP name	isoprenoid metabolic process	0.00042256	2.4996	25	13	1388	0.016979
6563	GOBP name	N-acetylglucosamine metabolic process	0.00044876	3.0902	14	9	1388	0.017189
6563	GOBP name	glucosamine metabolic process	0.00044876	3.0902	14	9	1388	0.01727
6563	GOBP name	response to protozoan	0.00044594	4.1202	7	6	1388	0.017324
6563	GOBP name	cellular iron ion homeostasis	0.00044876	3.0902	14	9	1388	0.017351
6563	Keywords	Innateimmunity	0.0029826	1.5835	85	28	1388	0.017399
6563	GOBP name	regulation of translational fidelity	0.00044594	4.1202	7	6	1388	0.017406
6563	GOBP name	methionine biosynthetic process	0.00044594	4.1202	7	6	1388	0.01749
6563	Keywords	Immunity	0.0030329	1.4533	129	39	1388	0.017497
6563	GOBP name	cellular amino acid catabolic process	0.0004409	2.0757	44	19	1388	0.017544
6563	GOBP name	deoxyribonucleotide biosynthetic process	0.00044594	4.1202	7	6	1388	0.017574
6563	GOBP name	defense response to protozoan	0.00044594	4.1202	7	6	1388	0.017659
6563	GOBP name	purine-containing compound biosynthetic process	0.00049293	1.8488	65	25	1388	0.018283
6563	KEGG name	Nicotinate and nicotinamide metabolism	0.0043742	2.5637	15	8	1388	0.018385
6563	Keywords	Proteinphosphataseinhibitor	0.003362	3.2046	9	6	1388	0.018979
6563	KEGG name	Insulin signaling pathway	0.0047164	1.5622	80	26	1388	0.019518
6563	Keywords	Lipidmetabolism	0.0034972	1.362	180	51	1388	0.019532
6563	Keywords	Redox-activecenter	0.0036645	1.9793	34	14	1388	0.020251
6563	GOBP name	positive regulation of secretion	0.0005642	1.8607	62	24	1388	0.020646
6563	GOBP name	nucleobase metabolic process	0.00056778	2.8276	17	10	1388	0.020685
6563	GOBP name	regulation of hormone secretion	0.00057693	2.1974	35	16	1388	0.020833
6563	KEGG name	Ubiquitin mediated proteolysis	0.0053229	1.6023	69	23	1388	0.021695
6563	KEGG name	Non-small cell lung cancer	0.0055686	1.9528	32	13	1388	0.022358
6563	Keywords	Aminotransferase	0.0041313	2.804	12	7	1388	0.02236
6563	Keywords	Ublconjugationpathway	0.0042601	1.3285	199	55	1388	0.022365
6563	GOMF name	racemase and epimerase activity	0.00099618	3.3648	10	7	1388	0.022903
6563	GOMF name	enzyme activator activity	0.00098733	1.4449	173	52	1388	0.022912
6563	GOBP name	benzene-containing compound metabolic process	0.00066932	2.508	23	12	1388	0.023854
6563	GOMF name	cysteine-type peptidase activity	0.0010578	1.8124	61	23	1388	0.023876
6563	Keywords	Metal-binding	0.0047564	1.1019	1156	265	1388	0.024724
6563	KEGG name	Fc epsilon RI signaling pathway	0.0062846	1.8694	36	14	1388	0.024861
6563	Keywords	Lipiddegradation	0.0048433	1.9228	35	14	1388	0.024929
6563	KEGG name	Butanoate metabolism	0.0064862	2.277	19	9	1388	0.025287
6563	GOBP name	lipid metabolic process	0.00074661	1.2988	359	97	1388	0.026379
6563	GOCC name	COPI vesicle coat	0.0021716	3.0589	11	7	1388	0.026609
6563	Keywords	Antiviraldefense	0.0055686	1.9528	32	13	1388	0.028111
6563	GOBP name	response to chemical stimulus	0.00084849	1.166	907	220	1388	0.029596
6563	GOMF name	racemase and epimerase activity, acting on carbohydrates and derivatives	0.0014139	3.6052	8	6	1388	0.030006
6563	GOMF name	prenyltransferase activity	0.0014139	3.6052	8	6	1388	0.030264
6563	GOBP name	generation of precursor metabolites and energy	0.00088396	1.4863	152	47	1388	0.030317
6563	KEGG name	VEGF signaling pathway	0.0080168	1.8188	37	14	1388	0.030373
6563	GOMF name	heat shock protein binding	0.0014139	3.6052	8	6	1388	0.030528
6563	GOMF name	protein phosphatase binding	0.0013921	2.9581	13	8	1388	0.030589
6563	GOMF name	dipeptidase activity	0.0014139	3.6052	8	6	1388	0.030795
6563	GOMF name	intramolecular oxidoreductase activity	0.0015178	2.2318	28	13	1388	0.031406
6563	GOBP name	regulation of translational elongation	0.00099618	3.3648	10	7	1388	0.033329
6563	GOBP name	metallo-sulfur cluster assembly	0.00099618	3.3648	10	7	1388	0.033466
6563	GOBP name	response to hormone stimulus	0.0010055	1.3705	235	67	1388	0.033504
6563	GOBP name	iron-sulfur cluster assembly	0.00099618	3.3648	10	7	1388	0.033604
6563	GOBP name	IMP biosynthetic process	0.00099618	3.3648	10	7	1388	0.033743
6563	Keywords	Transitpeptide	0.0068437	1.2206	319	81	1388	0.033895
6563	KEGG name	Chagas disease (American trypanosomiasis)	0.0093954	1.6677	49	17	1388	0.035102
6563	GOMF name	thyroid hormone binding	0.0018666	4.8069	4	4	1388	0.035111
6563	Pfam	UQ_con	0.00012499	2.8841	20	12	1388	0.035214
6563	GOMF name	succinate-CoA ligase activity	0.0018666	4.8069	4	4	1388	0.035379
6563	Keywords	Chaperone	0.007283	1.3956	124	36	1388	0.035403
6563	Keywords	Schiffbase	0.0073958	3.8455	5	4	1388	0.035622
6563	GOMF name	phosphorylase activity	0.0018666	4.8069	4	4	1388	0.035652
6563	GOMF name	phosphoglucomutase activity	0.0018666	4.8069	4	4	1388	0.035928
6563	GOMF name	phosphofructokinase activity	0.0018666	4.8069	4	4	1388	0.036209
6563	GOMF name	cyclin-dependent protein kinase inhibitor activity	0.0018666	4.8069	4	4	1388	0.036494
6563	GOMF name	aminoacylase activity	0.0018666	4.8069	4	4	1388	0.036783
6563	GOMF name	aldehyde dehydrogenase (NAD) activity	0.0018423	4.0058	6	5	1388	0.036891
6563	GOMF name	3-chloroallyl aldehyde dehydrogenase activity	0.0018666	4.8069	4	4	1388	0.037078
6563	GOMF name	acyl-CoA hydrolase activity	0.0018423	4.0058	6	5	1388	0.037191
6563	Keywords	Autophagy	0.0080168	1.8188	37	14	1388	0.037917
6563	KEGG name	Valine, leucine and isoleucine biosynthesis	0.0108	3.0043	8	5	1388	0.039259
6563	Keywords	Serinebiosynthesis	0.0089879	4.8069	3	3	1388	0.039988

## Sheet: Cluster (F)
Cluster ID	Type	Name	P value	Enrichment	Total	In cluster	Cluster size	Ben. Ho. FDR
6543	GOCC name	cytoplasmic part	2.6205e-84	1.4759	3008	1032	1551	2.7935e-81
6543	Keywords	Transmembranehelix	6.7616e-79	2.1227	916	452	1551	3.5499e-76
6543	Keywords	Transmembrane	2.5336e-78	2.107	931	456	1551	6.6506e-76
6543	GOCC name	integral to membrane	1.0384e-71	2.0622	922	442	1551	5.5346e-69
6543	Keywords	Membrane	3.7734e-70	1.6708	1792	696	1551	6.6034e-68
6543	GOCC name	membrane part	1.081e-65	1.7292	1520	611	1551	3.8413e-63
6543	GOCC name	intrinsic to membrane	2.4037e-65	1.9851	960	443	1551	6.4058e-63
6543	Keywords	Mitochondrion	1.1896e-61	2.2483	618	323	1551	1.5613e-59
6543	GOCC name	mitochondrial part	1.2731e-57	2.4186	466	262	1551	2.7143e-55
6543	GOCC name	organelle membrane	9.9358e-53	1.8959	928	409	1551	1.7653e-50
6543	Keywords	Endoplasmicreticulum	1.3114e-43	2.3424	393	214	1551	1.377e-41
6543	GOCC name	endoplasmic reticulum part	3.2991e-42	2.4381	337	191	1551	5.024e-40
6543	Keywords	Ribosomalprotein	4.7926e-39	3.2915	132	101	1551	4.1935e-37
6543	Keywords	Mitochondrioninnermembrane	1.4381e-35	2.976	159	110	1551	1.0786e-33
6543	Keywords	Transitpeptide	8.061e-35	2.3329	319	173	1551	5.29e-33
6543	Keywords	Transport	1.3301e-33	1.7991	746	312	1551	7.759e-32
6543	GOMF name	structural constituent of ribosome	1.0413e-34	3.2622	120	91	1551	2.5855e-31
6543	GOCC name	endoplasmic reticulum membrane	7.8582e-33	2.5583	227	135	1551	1.0471e-30
6543	Keywords	Ribonucleoprotein	3.2921e-31	2.581	210	126	1551	1.5712e-29
6543	KEGG name	Ribosome	3.5543e-31	3.6113	81	68	1551	9.5612e-29
6543	GOCC name	mitochondrion	6.9537e-30	1.78	696	288	1551	8.2362e-28
6543	GOCC name	mitochondrial membrane	1.1467e-27	2.2673	277	146	1551	1.2224e-25
6543	GOCC name	mitochondrial inner membrane	4.6758e-27	2.5112	197	115	1551	4.5312e-25
6543	GOBP name	translation	6.2649e-29	3.0324	122	86	1551	5.1353e-25
6543	GOCC name	membrane	8.3555e-27	1.4121	1712	562	1551	7.4224e-25
6543	GOCC name	mitochondrial membrane part	9.074e-27	3.1518	101	74	1551	7.4407e-25
6543	Keywords	Electrontransport	2.4798e-24	3.384	75	59	1551	1.0849e-22
6543	GOCC name	organelle inner membrane	6.0463e-24	2.3538	212	116	1551	4.2969e-22
6543	Keywords	Respiratorychain	1.0884e-23	3.8716	50	45	1551	4.3953e-22
6543	GOCC name	cell part	2.3694e-21	1.0834	5662	1426	1551	1.5786e-19
6543	KEGG name	Oxidative phosphorylation	5.8325e-21	2.8678	102	68	1551	5.2298e-19
6543	KEGG name	Parkinson's disease	4.0323e-21	2.927	97	66	1551	5.4235e-19
6543	GOBP name	electron transport chain	6.2305e-22	3.1239	84	61	1551	2.5536e-18
6543	KEGG name	Alzheimer's disease	1.8631e-19	2.67	116	72	1551	1.2529e-17
6543	GOCC name	intracellular organelle part	2.1622e-19	1.2274	2874	820	1551	1.3558e-17
6543	GOCC name	membrane-enclosed lumen	1.0781e-18	2.1817	209	106	1551	6.385e-17
6543	GOCC name	small ribosomal subunit	5.3107e-18	3.5695	47	39	1551	2.9796e-16
6543	GOCC name	organelle part	6.5369e-18	1.2135	2928	826	1551	3.4842e-16
6543	GOCC name	ribosome	4.0759e-16	2.9066	74	50	1551	2.069e-14
6543	GOCC name	large ribosomal subunit	8.9807e-16	3.5014	43	35	1551	4.3515e-14
6543	GOBP name	oxidation-reduction process	1.8772e-17	2.1962	190	97	1551	5.129e-14
6543	GOCC name	intracellular organelle lumen	1.949e-15	2.1632	175	88	1551	9.0332e-14
6543	GOCC name	organelle lumen	4.6538e-15	2.1387	177	88	1551	2.0671e-13
6543	Keywords	Directproteinsequencing	1.1788e-14	1.4125	1005	330	1551	4.1257e-13
6543	GOBP name	transport	5.0138e-15	1.4117	1033	339	1551	5.1373e-12
6543	GOCC name	cytosolic small ribosomal subunit	1.8598e-13	3.8408	28	25	1551	7.0806e-12
6543	GOCC name	endoplasmic reticulum	2.8214e-13	1.8236	276	117	1551	1.0371e-11
6543	GOCC name	intracellular membrane-bounded organelle	1.1711e-12	1.186	2713	748	1551	4.0272e-11
6543	GOCC name	respiratory chain complex I	1.315e-12	3.6079	31	26	1551	4.1229e-11
6543	GOCC name	ribonucleoprotein complex	1.3572e-12	1.6438	403	154	1551	4.1337e-11
6543	GOCC name	NADH dehydrogenase complex	1.315e-12	3.6079	31	26	1551	4.2478e-11
6543	GOCC name	mitochondrial respiratory chain complex I	1.315e-12	3.6079	31	26	1551	4.3806e-11
6543	GOCC name	membrane-bounded organelle	1.5598e-12	1.1847	2716	748	1551	4.6188e-11
6543	Keywords	Prenylation	2.2423e-12	2.501	86	50	1551	5.8861e-11
6543	GOBP name	lipid metabolic process	9.7605e-14	1.7255	359	144	1551	6.6672e-11
6543	GOBP name	establishment of localization	9.4139e-14	1.3839	1060	341	1551	7.015e-11
6543	Pfam	Ras	2.7634e-14	2.9361	63	43	1551	8.5637e-11
6543	KEGG name	Huntington's disease	4.3015e-12	2.1509	136	68	1551	2.3142e-10
6543	GOMF name	oxidoreductase activity	5.849e-13	1.6717	386	150	1551	3.6307e-10
6543	GOCC name	cytosolic large ribosomal subunit	1.7403e-11	3.5601	29	24	1551	5.014e-10
6543	GOBP name	generation of precursor metabolites and energy	2.6326e-12	2.0943	152	74	1551	1.3487e-09
6543	GOCC name	respiratory chain	5.3259e-11	4.0753	19	18	1551	1.4941e-09
6543	GOCC name	mitochondrial matrix	6.4527e-11	2.3379	92	50	1551	1.7196e-09
6543	Keywords	Lipidmetabolism	1.0761e-10	1.9119	180	80	1551	2.4563e-09
6543	Keywords	Lysosome	1.7647e-10	2.2123	105	54	1551	3.8603e-09
6543	GOCC name	intracellular part	3.2225e-10	1.0697	5212	1296	1551	8.3786e-09
6543	GOMF name	transmembrane transporter activity	2.6624e-11	1.9221	188	84	1551	1.3222e-08
6543	GOMF name	electron carrier activity	6.5214e-11	2.7882	54	35	1551	2.6988e-08
6543	GOMF name	NADH dehydrogenase activity	1.044e-10	3.8921	21	19	1551	2.8803e-08
6543	Keywords	Microsome	1.5877e-09	2.8352	44	29	1551	3.0872e-08
6543	GOMF name	NADH dehydrogenase (ubiquinone) activity	1.044e-10	3.8921	21	19	1551	3.2403e-08
6543	GOCC name	lytic vacuole	1.3718e-09	2.1509	104	52	1551	3.4007e-08
6543	GOCC name	lysosome	1.3718e-09	2.1509	104	52	1551	3.4817e-08
6543	GOMF name	NADH dehydrogenase (quinone) activity	1.044e-10	3.8921	21	19	1551	3.7032e-08
6543	GOCC name	vacuole	1.5502e-09	2.1118	110	54	1551	3.7558e-08
6543	Keywords	Acetylation	3.3567e-09	1.2422	1451	419	1551	5.8743e-08
6543	GOMF name	inorganic cation transmembrane transporter activity	2.5311e-10	2.4339	76	43	1551	6.2846e-08
6543	GOMF name	transporter activity	2.8201e-10	1.696	279	110	1551	6.3657e-08
6543	GOMF name	substrate-specific transmembrane transporter activity	3.1163e-10	1.9119	171	76	1551	6.4481e-08
6543	KEGG name	Protein processing in endoplasmic reticulum	1.5502e-09	2.1118	110	54	1551	6.9501e-08
6543	GOCC name	cytoplasmic membrane-bounded vesicle	3.15e-09	1.6395	286	109	1551	7.4619e-08
6543	Keywords	Ubiquinone	5.5694e-09	4.3017	13	13	1551	9.432e-08
6543	GOCC name	Golgi membrane	4.6674e-09	1.8703	161	70	1551	1.0816e-07
6543	GOMF name	GDP binding	6.2175e-10	3.163	34	25	1551	1.1875e-07
6543	GOCC name	eukaryotic translation initiation factor 3 complex	5.5694e-09	4.3017	13	13	1551	1.2632e-07
6543	Keywords	Iron	1.1083e-08	1.9406	133	60	1551	1.6624e-07
6543	GOMF name	substrate-specific transporter activity	1.0064e-09	1.739	235	95	1551	1.785e-07
6543	GOCC name	Golgi apparatus part	9.3773e-09	1.6597	254	98	1551	2.04e-07
6543	Keywords	Heme	1.7135e-08	2.7961	40	26	1551	2.4314e-07
6543	Keywords	Proteintransport	1.6788e-08	1.5407	349	125	1551	2.4482e-07
6543	GOCC name	membrane-bounded vesicle	1.154e-08	1.6058	292	109	1551	2.4603e-07
6543	GOCC name	vesicle	1.2595e-08	1.5506	344	124	1551	2.5819e-07
6543	GOBP name	cellular protein metabolic process	1.0397e-09	1.3515	853	268	1551	3.1564e-07
6543	GOMF name	oxidoreductase activity, acting on NADH or NADPH	3.44e-09	2.7722	45	29	1551	5.6944e-07
6543	Keywords	ER-Golgitransport	4.2695e-08	2.3114	67	36	1551	5.8987e-07
6543	GOCC name	cytoplasmic vesicle	3.4535e-08	1.5486	325	117	1551	6.8175e-07
6543	GOMF name	monooxygenase activity	9.2545e-09	3.309	26	20	1551	1.4362e-06
6543	Keywords	Monooxygenase	1.1221e-07	3.3241	22	17	1551	1.4728e-06
6543	GOCC name	pigment granule	7.8698e-08	2.2418	71	37	1551	1.4981e-06
6543	GOCC name	melanosome	7.8698e-08	2.2418	71	37	1551	1.5253e-06
6543	GOMF name	cation transmembrane transporter activity	1.1241e-08	1.9774	124	57	1551	1.6418e-06
6543	GOMF name	active transmembrane transporter activity	1.3099e-08	2.2305	81	42	1551	1.8069e-06
6543	GOBP name	protein transport	8.5283e-09	1.4481	505	170	1551	2.1184e-06
6543	GOBP name	cellular lipid metabolic process	8.4416e-09	1.6306	277	105	1551	2.1624e-06
6543	KEGG name	Lysosome	6.0814e-08	2.2075	76	39	1551	2.337e-06
6543	Keywords	Signal-anchor	1.8346e-07	1.9377	111	50	1551	2.3492e-06
6543	GOBP name	establishment of protein localization	1.0163e-08	1.4395	517	173	1551	2.4501e-06
6543	GOMF name	ion transmembrane transporter activity	1.9451e-08	1.8729	147	64	1551	2.542e-06
6543	Keywords	Lipidbiosynthesis	2.2286e-07	2.1236	79	39	1551	2.7857e-06
6543	Keywords	Oxidoreductase	2.3528e-07	1.5353	297	106	1551	2.8074e-06
6543	Keywords	Chaperone	2.3154e-07	1.8733	124	54	1551	2.8269e-06
6543	Keywords	FAD	2.5604e-07	2.2141	68	35	1551	2.9871e-06
6543	Keywords	Signal	2.7672e-07	1.2963	813	245	1551	3.1583e-06
6543	GOCC name	endoplasmic reticulum lumen	1.77e-07	2.3331	59	32	1551	3.3102e-06
6543	Keywords	Glycoprotein	3.3237e-07	1.2771	896	266	1551	3.7126e-06
6543	GOMF name	oxidoreductase activity, acting on NADH or NADPH, quinone or similar compound as acceptor	3.0887e-08	3.2693	25	19	1551	3.8346e-06
6543	GOCC name	endosome membrane	2.916e-07	1.8389	131	56	1551	5.3593e-06
6543	Keywords	Golgiapparatus	5.2871e-07	1.5157	298	105	1551	5.6647e-06
6543	GOCC name	proton-transporting ATP synthase complex	3.4583e-07	3.7282	15	13	1551	6.1443e-06
6543	GOCC name	mitochondrial proton-transporting ATP synthase complex	3.4583e-07	3.7282	15	13	1551	6.2484e-06
6543	GOBP name	metabolic process	4.7018e-08	1.1252	3028	792	1551	9.6351e-06
6543	GOBP name	lipid biosynthetic process	4.8224e-08	1.8354	150	64	1551	9.6413e-06
6543	Keywords	Lipoprotein	1.0843e-06	1.5387	260	93	1551	1.1162e-05
6543	Keywords	GTP-binding	1.132e-06	1.6509	185	71	1551	1.1429e-05
6543	GOMF name	heme binding	9.7118e-08	2.495	50	29	1551	1.1483e-05
6543	GOMF name	ATPase activity, coupled to transmembrane movement of substances	1.3632e-07	2.5093	48	28	1551	1.354e-05
6543	GOMF name	tetrapyrrole binding	1.2262e-07	2.4349	53	30	1551	1.384e-05
6543	GOMF name	metal ion transmembrane transporter activity	1.835e-07	2.9667	29	20	1551	1.6273e-05
6543	GOMF name	monovalent inorganic cation transmembrane transporter activity	1.77e-07	2.3331	59	32	1551	1.6277e-05
6543	GOMF name	primary active transmembrane transporter activity	2.125e-07	2.3899	54	30	1551	1.7588e-05
6543	GOMF name	P-P-bond-hydrolysis-driven transmembrane transporter activity	2.125e-07	2.3899	54	30	1551	1.8195e-05
6543	Keywords	Receptor	1.8691e-06	1.7039	154	61	1551	1.8515e-05
6543	GOCC name	endosomal part	1.1264e-06	1.764	139	57	1551	1.8761e-05
6543	GOBP name	intracellular transport	9.848e-08	1.4471	434	146	1551	1.8773e-05
6543	GOMF name	hydrolase activity, acting on acid anhydrides, catalyzing transmembrane movement of substances	2.4495e-07	2.4581	49	28	1551	1.9007e-05
6543	GOMF name	ATPase activity, coupled to movement of substances	2.4495e-07	2.4581	49	28	1551	1.962e-05
6543	GOBP name	protein metabolic process	1.1363e-07	1.2553	1100	321	1551	2.0699e-05
6543	GOBP name	ATP biosynthetic process	1.1221e-07	3.3241	22	17	1551	2.0905e-05
6543	GOCC name	intracellular organelle	1.3526e-06	1.0967	3385	863	1551	2.2183e-05
6543	GOMF name	guanyl ribonucleotide binding	3.8172e-07	1.6255	217	82	1551	2.6328e-05
6543	GOMF name	guanyl nucleotide binding	3.8172e-07	1.6255	217	82	1551	2.708e-05
6543	GOBP name	vesicle-mediated transport	1.9298e-07	1.4765	370	127	1551	3.2955e-05
6543	GOCC name	organelle	2.1636e-06	1.0941	3393	863	1551	3.4424e-05
6543	GOBP name	energy coupled proton transport, down electrochemical gradient	2.4092e-07	3.9708	13	12	1551	3.8721e-05
6543	Keywords	Integrin	4.0245e-06	3.1697	19	14	1551	3.9128e-05
6543	GOBP name	ATP synthesis coupled proton transport	2.4092e-07	3.9708	13	12	1551	3.9496e-05
6543	GOBP name	respiratory electron transport chain	2.7973e-07	3.0973	25	18	1551	4.4095e-05
6543	GOMF name	flavin adenine dinucleotide binding	1.0433e-06	2.3703	49	27	1551	6.6422e-05
6543	GOCC name	endoplasmic reticulum-Golgi intermediate compartment membrane	4.635e-06	3.2896	17	13	1551	6.959e-05
6543	GOMF name	GTPase activity	1.2602e-06	1.7789	133	55	1551	7.6316e-05
6543	GOBP name	catabolic process	7.5309e-07	1.3294	631	195	1551	0.00010463
6543	GOMF name	GTP binding	1.8523e-06	1.5902	211	78	1551	0.0001095
6543	KEGG name	SNARE interactions in vesicular transport	3.4773e-06	2.7654	28	18	1551	0.00011692
6543	KEGG name	Protein export	4.0245e-06	3.1697	19	14	1551	0.00012029
6543	GOBP name	protein folding	9.6062e-07	1.8771	110	48	1551	0.00012908
6543	GOBP name	cellular catabolic process	9.4939e-07	1.3759	494	158	1551	0.0001297
6543	Keywords	ATPsynthesis	1.4967e-05	3.8716	10	9	1551	0.00013548
6543	GOBP name	mitochondrion organization	1.0793e-06	1.9817	89	41	1551	0.00014269
6543	Keywords	2Fe-2S	1.724e-05	3.3799	14	11	1551	0.00015341
6543	Keywords	Flavoprotein	1.7989e-05	2.0164	64	30	1551	0.0001574
6543	GOBP name	cellular metabolic process	1.2208e-06	1.1185	2746	714	1551	0.00015885
6543	KEGG name	Pancreatic secretion	6.1102e-06	2.4266	39	22	1551	0.00016436
6543	GOBP name	establishment of localization in cell	1.3686e-06	1.3571	523	165	1551	0.00017529
6543	GOBP name	lipid catabolic process	1.5276e-06	1.9597	90	41	1551	0.00019264
6543	Keywords	Mitochondrionoutermembrane	2.5718e-05	1.9854	65	30	1551	0.00021777
6543	GOCC name	chaperonin-containing T-complex	1.4967e-05	3.8716	10	9	1551	0.00022159
6543	GOCC name	SNARE complex	1.5329e-05	3.2263	16	12	1551	0.00022385
6543	Keywords	Initiationfactor	2.8031e-05	2.2533	42	22	1551	0.00023359
6543	GOCC name	outer membrane	1.7482e-05	1.9245	76	34	1551	0.00024848
6543	GOMF name	structural molecule activity	4.6566e-06	1.4802	279	96	1551	0.00025694
6543	GOMF name	ATPase activity, coupled to transmembrane movement of ions	4.8837e-06	2.5093	36	21	1551	0.00026361
6543	GOBP name	organic acid catabolic process	2.1786e-06	1.9737	85	39	1551	0.00026653
6543	GOBP name	carboxylic acid catabolic process	2.1786e-06	1.9737	85	39	1551	0.00027057
6543	GOCC name	integrin complex	2.3797e-05	2.8678	21	14	1551	0.00032945
6543	GOBP name	small GTPase mediated signal transduction	2.7997e-06	1.6774	159	62	1551	0.00033748
6543	GOBP name	intracellular protein transport	2.8945e-06	1.5105	262	92	1551	0.00034385
6543	GOMF name	hydrogen ion transmembrane transporter activity	6.5668e-06	2.2369	50	26	1551	0.00034693
6543	GOBP name	purine ribonucleoside triphosphate metabolic process	3.44e-06	1.8322	108	46	1551	0.00040282
6543	GOCC name	lysosomal membrane	3.0668e-05	2.1987	45	23	1551	0.00040865
6543	GOCC name	organelle outer membrane	3.3989e-05	1.8928	75	33	1551	0.00044186
6543	Keywords	Fattyacidmetabolism	6.496e-05	1.8602	74	32	1551	0.00052467
6543	Keywords	Iron-sulfur	7.4001e-05	2.3464	33	18	1551	0.00058864
6543	GOCC name	mitochondrial outer membrane	5.0592e-05	1.9262	67	30	1551	0.00063448
6543	GOBP name	ATP metabolic process	5.6616e-06	2.1156	61	30	1551	0.00063573
6543	GOBP name	purine nucleoside triphosphate metabolic process	5.7679e-06	1.7892	113	47	1551	0.00063891
6543	GOBP name	purine ribonucleoside triphosphate biosynthetic process	7.0522e-06	2.67	29	18	1551	0.00077076
6543	GOCC name	external side of plasma membrane	6.496e-05	1.8602	74	32	1551	0.0007869
6543	GOBP name	ribonucleoside triphosphate metabolic process	7.5637e-06	1.7735	114	47	1551	0.00081578
6543	GOBP name	cellular lipid catabolic process	7.6956e-06	2.1509	56	28	1551	0.00081924
6543	Keywords	Iontransport	0.00010558	1.6459	115	44	1551	0.00082727
6543	Keywords	Endosome	0.00010793	1.4873	188	65	1551	0.00083325
6543	GOMF name	ATPase activity, coupled to transmembrane movement of ions, phosphorylative mechanism	1.7833e-05	2.8055	23	15	1551	0.00085151
6543	GOCC name	endoplasmic reticulum-Golgi intermediate compartment	7.4001e-05	2.3464	33	18	1551	0.00086687
6543	Keywords	Referenceproteome	0.00012147	1.008	6598	1546	1551	0.00087358
6543	Keywords	Completeproteome	0.00012147	1.008	6598	1546	1551	0.00088571
6543	GOMF name	catalytic activity	1.9731e-05	1.1106	2448	632	1551	0.00092436
6543	GOBP name	fatty acid metabolic process	9.8283e-06	1.714	128	51	1551	0.0010198
6543	GOBP name	nucleoside triphosphate metabolic process	1.0513e-05	1.7207	125	50	1551	0.0010771
6543	GOCC name	vacuolar membrane	0.00010133	1.9119	63	28	1551	0.0011492
6543	GOBP name	protein glycosylation	1.2086e-05	2.3009	43	23	1551	0.0011936
6543	GOBP name	macromolecule glycosylation	1.2086e-05	2.3009	43	23	1551	0.0012081
6543	GOBP name	purine nucleoside triphosphate biosynthetic process	1.3562e-05	2.581	30	18	1551	0.0012926
6543	GOBP name	glycosylation	1.3553e-05	2.2444	46	24	1551	0.001307
6543	GOBP name	small molecule metabolic process	1.456e-05	1.2334	851	244	1551	0.0013718
6543	GOMF name	translation initiation factor activity	3.0668e-05	2.1987	45	23	1551	0.0013845
6543	KEGG name	Glycosaminoglycan degradation	6.3265e-05	3.5196	11	9	1551	0.0014182
6543	KEGG name	N-Glycan biosynthesis	6.8616e-05	2.7961	20	13	1551	0.0014198
6543	GOBP name	monocarboxylic acid metabolic process	1.591e-05	1.5971	167	62	1551	0.0014653
6543	GOCC name	proton-transporting two-sector ATPase complex	0.00013847	2.663	21	13	1551	0.0015538
6543	GOBP name	sphingolipid metabolic process	1.7537e-05	2.4768	33	19	1551	0.0015797
6543	GOCC name	respiratory chain complex III	0.00015664	4.3017	6	6	1551	0.0016698
6543	GOCC name	mitochondrial respiratory chain complex III	0.00015664	4.3017	6	6	1551	0.0016867
6543	GOCC name	ER membrane protein complex	0.00015664	4.3017	6	6	1551	0.0017039
6543	GOMF name	iron ion binding	3.872e-05	1.8087	88	37	1551	0.0017168
6543	KEGG name	Cardiac muscle contraction	9.7904e-05	2.1509	42	21	1551	0.0017557
6543	KEGG name	Sphingolipid metabolism	9.2406e-05	2.8678	18	12	1551	0.0017755
6543	GOBP name	fatty acid oxidation	2.1377e-05	2.3899	36	20	1551	0.0018445
6543	GOCC name	organelle envelope lumen	0.00019149	2.2123	35	18	1551	0.0020211
6543	GOMF name	2 iron, 2 sulfur cluster binding	4.9698e-05	3.1546	15	11	1551	0.0020915
6543	GOCC name	integral to plasma membrane	0.00021191	1.7781	75	31	1551	0.0021721
6543	GOCC name	proton-transporting ATP synthase complex, coupling factor F(o)	0.00022316	3.764	8	7	1551	0.0022656
6543	GOMF name	oxidoreductase activity, acting on paired donors, with incorporation or reduction of molecular oxygen, NADH or NADPH as one donor, and incorporation of one atom of oxygen	5.8536e-05	3.309	13	10	1551	0.0023443
6543	GOBP name	membrane lipid metabolic process	3.0578e-05	2.4039	34	19	1551	0.0025576
6543	GOCC name	intrinsic to organelle membrane	0.00026303	1.8436	63	27	1551	0.0026205
6543	GOCC name	recycling endosome membrane	0.00026622	2.7835	17	11	1551	0.0026277
6543	GOMF name	oxidoreductase activity, acting on paired donors, with incorporation or reduction of molecular oxygen	7.3151e-05	1.9427	62	28	1551	0.0028831
6543	GOBP name	lipid oxidation	3.5793e-05	2.3253	37	20	1551	0.0029339
6543	GOCC name	cell surface	0.00031367	1.6034	110	41	1551	0.0030677
6543	GOCC name	microbody	0.0003311	1.7977	67	28	1551	0.0032087
6543	GOBP name	organic ether metabolic process	4.4159e-05	2.2009	43	22	1551	0.0034805
6543	GOBP name	glycerol ether metabolic process	4.4159e-05	2.2009	43	22	1551	0.0035143
6543	GOBP name	proton transport	4.3734e-05	2.4197	32	18	1551	0.0035146
6543	GOMF name	rRNA binding	9.8871e-05	2.6185	23	14	1551	0.0035579
6543	GOMF name	cation-transporting ATPase activity	9.8871e-05	2.6185	23	14	1551	0.0036102
6543	Keywords	Hydrogeniontransport	0.0005829	2.225	29	15	1551	0.003687
6543	Pfam	p450	4.8058e-06	3.6399	13	11	1551	0.0037233
6543	GOBP name	fatty acid beta-oxidation	4.9829e-05	2.5492	27	16	1551	0.00389
6543	GOBP name	ribonucleoside triphosphate biosynthetic process	5.1451e-05	2.3352	35	19	1551	0.0039415
6543	GOMF name	coenzyme binding	0.00011123	1.622	122	46	1551	0.0039455
6543	GOBP name	establishment of protein localization to organelle	5.1033e-05	2.0681	52	25	1551	0.0039464
6543	Keywords	Sodium/potassiumtransport	0.0006755	4.3017	5	5	1551	0.00403
6543	Keywords	CF(1)	0.0006755	4.3017	5	5	1551	0.0040763
6543	GOCC name	endocytic vesicle	0.0004323	1.9314	49	22	1551	0.0041516
6543	KEGG name	ABC transporters	0.00026622	2.7835	17	11	1551	0.0044758
6543	GOBP name	Golgi vesicle transport	6.2311e-05	1.8436	77	33	1551	0.0046433
6543	GOBP name	mitochondrial transport	6.3635e-05	2.2033	41	21	1551	0.0046573
6543	GOBP name	purine ribonucleotide metabolic process	6.494e-05	1.6172	133	50	1551	0.0047107
6543	Pfam	Mito_carr	4.6627e-06	2.8127	26	17	1551	0.0048165
6543	Keywords	Sphingolipidmetabolism	0.00084235	3.6872	7	6	1551	0.0049137
6543	Keywords	CF(0)	0.00084235	3.6872	7	6	1551	0.0049689
6543	GOBP name	hydrogen transport	7.4001e-05	2.3464	33	18	1551	0.0051406
6543	GOCC name	cytoplasmic vesicle membrane	0.00056186	1.5608	113	41	1551	0.0053004
6543	GOCC name	mitochondrial intermembrane space	0.0005829	2.225	29	15	1551	0.0054033
6543	GOCC name	coated pit	0.0005829	2.225	29	15	1551	0.0054507
6543	GOMF name	cofactor binding	0.00017266	1.503	166	58	1551	0.0058727
6543	Keywords	rRNA-binding	0.0010451	2.7654	14	9	1551	0.0060292
6543	GOCC name	proton-transporting ATP synthase complex, catalytic core F(1)	0.0006755	4.3017	5	5	1551	0.0061546
6543	GOCC name	vacuolar part	0.00072088	1.6669	80	31	1551	0.0065124
6543	GOMF name	hydrolase activity	0.0002032	1.1607	1097	296	1551	0.0068182
6543	GOCC name	phagocytic vesicle	0.00077161	2.3301	24	13	1551	0.0069121
6543	GOCC name	vesicle membrane	0.0008006	1.5162	122	43	1551	0.0069385
6543	Keywords	Disulfidebond	0.0012642	1.1688	714	194	1551	0.0069862
6543	GOCC name	cytoplasmic vesicle part	0.0008	1.4632	147	50	1551	0.0069902
6543	GOCC name	organellar large ribosomal subunit	0.00084235	3.6872	7	6	1551	0.0071266
6543	Keywords	Redox-activecenter	0.0013383	2.0243	34	16	1551	0.0071694
6543	GOCC name	mitochondrial proton-transporting ATP synthase complex, coupling factor F(o)	0.00084235	3.6872	7	6	1551	0.0071836
6543	Keywords	Fattyacidbiosynthesis	0.0013349	2.0815	31	15	1551	0.007225
6543	GOCC name	mitochondrial large ribosomal subunit	0.00084235	3.6872	7	6	1551	0.0072415
6543	GOMF name	hydrogen ion transporting ATP synthase activity, rotational mechanism	0.00022316	3.764	8	7	1551	0.007388
6543	Keywords	Hydrolase	0.0014144	1.1651	720	195	1551	0.0075007
6543	GOCC name	late endosome membrane	0.00092017	1.9854	39	18	1551	0.0077236
6543	Pfam	Cation_ATPase_N	1.4967e-05	3.8716	10	9	1551	0.0077304
6543	Keywords	Proteinbiosynthesis	0.0015311	1.5559	94	34	1551	0.0080381
6543	GOMF name	translation factor activity, nucleic acid binding	0.00027502	1.8641	60	26	1551	0.008536
6543	GOCC name	organellar small ribosomal subunit	0.0010451	2.7654	14	9	1551	0.0086359
6543	GOCC name	mitochondrial small ribosomal subunit	0.0010451	2.7654	14	9	1551	0.0087034
6543	GOBP name	lipid modification	0.00014331	1.904	61	27	1551	0.0090361
6543	GOBP name	cellular ketone metabolic process	0.00014451	1.3192	375	115	1551	0.0090421
6543	Pfam	Cation_ATPase_C	1.4967e-05	3.8716	10	9	1551	0.0092765
6543	Keywords	Lectin	0.0018366	1.9245	38	17	1551	0.0093615
6543	GOBP name	'de novo' protein folding	0.00015746	3.0727	14	10	1551	0.0094214
6543	GOBP name	transmembrane transport	0.00016153	1.8021	74	31	1551	0.0094577
6543	GOBP name	ribonucleotide metabolic process	0.00016065	1.5405	148	53	1551	0.0094738
6543	GOBP name	'de novo' posttranslational protein folding	0.00015746	3.0727	14	10	1551	0.0094906
6543	GOBP name	positive regulation of cAMP metabolic process	0.00015664	4.3017	6	6	1551	0.009582
6543	GOBP name	positive regulation of cAMP biosynthetic process	0.00015664	4.3017	6	6	1551	0.009654
6543	GOBP name	mitochondrial electron transport, NADH to ubiquinone	0.00015664	4.3017	6	6	1551	0.0097272
6543	GOCC name	transport vesicle	0.0012356	2.2369	25	13	1551	0.010055
6543	GOBP name	purine nucleotide metabolic process	0.00017562	1.5283	152	54	1551	0.010138
6543	GOBP name	organic acid metabolic process	0.00019038	1.3138	370	113	1551	0.010837
6543	GOBP name	nucleoside triphosphate biosynthetic process	0.00020381	2.1509	38	19	1551	0.011521
6543	KEGG name	Various types of N-glycan biosynthesis	0.00074403	2.6886	16	10	1551	0.011773
6543	GOBP name	translational elongation	0.00022349	3.4414	10	8	1551	0.012295
6543	GOBP name	protein N-linked glycosylation	0.00022349	3.4414	10	8	1551	0.012378
6543	GOBP name	protein N-linked glycosylation via asparagine	0.00022316	3.764	8	7	1551	0.012444
6543	Pfam	EMP24_GP25L	3.6305e-05	4.3017	7	7	1551	0.012501
6543	GOBP name	peptidyl-asparagine modification	0.00022316	3.764	8	7	1551	0.012529
6543	GOCC name	integral to mitochondrial membrane	0.0016402	2.366	20	11	1551	0.013048
6543	Keywords	Methylation	0.0027215	1.322	205	63	1551	0.013608
6543	GOBP name	ER to Golgi vesicle-mediated transport	0.00025271	2.2943	30	16	1551	0.01381
6543	Pfam	HSP70	6.3265e-05	3.5196	11	9	1551	0.014004
6543	GOMF name	divalent inorganic cation transmembrane transporter activity	0.00048571	2.9781	13	9	1551	0.014188
6543	GOCC name	plasma membrane part	0.0018947	1.2034	479	134	1551	0.014636
6543	GOBP name	oxoacid metabolic process	0.00027687	1.3046	366	111	1551	0.014931
6543	GOBP name	carboxylic acid metabolic process	0.00027687	1.3046	366	111	1551	0.01503
6543	Pfam	Cpn60_TCP1	6.3265e-05	3.5196	11	9	1551	0.015081
6543	Pfam	Integrin_alpha2	5.8536e-05	3.309	13	10	1551	0.015117
6543	GOCC name	Golgi apparatus	0.0019911	1.2677	302	89	1551	0.01527
6543	GOCC name	cis-Golgi network	0.0020076	2.581	15	9	1551	0.015286
6543	Keywords	Peroxisome	0.0032193	1.7045	53	21	1551	0.015506
6543	KEGG name	Mineral absorption	0.0010451	2.7654	14	9	1551	0.015618
6543	KEGG name	Bile secretion	0.0011236	2.3464	22	12	1551	0.015908
6543	GOBP name	ion transport	0.00029992	1.5254	141	50	1551	0.016068
6543	KEGG name	Phagosome	0.0012751	1.5486	100	36	1551	0.016334
6543	Pfam	Hydrolase	5.8536e-05	3.309	13	10	1551	0.016491
6543	GOBP name	ion transmembrane transport	0.00031238	2.0075	45	21	1551	0.016627
6543	KEGG name	Valine, leucine and isoleucine degradation	0.0012413	1.9008	43	19	1551	0.016695
6543	GOBP name	small molecule catabolic process	0.00032121	1.4999	152	53	1551	0.016987
6543	GOCC name	endosome	0.0023006	1.3808	162	52	1551	0.017031
6543	GOCC name	macromolecular complex	0.0022866	1.0744	2010	502	1551	0.017045
6543	GOMF name	sodium:potassium-exchanging ATPase activity	0.0006755	4.3017	5	5	1551	0.017115
6543	GOCC name	integral to organelle membrane	0.0023409	1.7207	55	22	1551	0.01721
6543	GOMF name	potassium-transporting ATPase activity	0.0006755	4.3017	5	5	1551	0.017291
6543	GOMF name	potassium ion transmembrane transporter activity	0.0006755	4.3017	5	5	1551	0.017472
6543	GOMF name	oxidoreductase activity, acting on the aldehyde or oxo group of donors, disulfide as acceptor	0.0006755	4.3017	5	5	1551	0.017656
6543	GOMF name	oxidoreductase activity, acting on paired donors, with incorporation or reduction of molecular oxygen, reduced flavin or flavoprotein as one donor, and incorporation of one atom of oxygen	0.0006755	4.3017	5	5	1551	0.017843
6543	GOMF name	metal cluster binding	0.00064438	2.0377	38	18	1551	0.017977
6543	Pfam	Cyt-b5	5.8167e-05	3.8238	9	8	1551	0.018026
6543	GOMF name	oligosaccharyl transferase activity	0.0006755	4.3017	5	5	1551	0.018035
6543	GOMF name	sodium ion transmembrane transporter activity	0.00062965	3.1285	11	8	1551	0.018179
6543	GOMF name	iron-sulfur cluster binding	0.00064438	2.0377	38	18	1551	0.018182
6543	GOMF name	dolichyl-diphosphooligosaccharide-protein glycotransferase activity	0.0006755	4.3017	5	5	1551	0.018231
6543	GOMF name	aromatase activity	0.0006755	4.3017	5	5	1551	0.018432
6543	GOBP name	very long-chain fatty acid metabolic process	0.00036305	2.8678	15	10	1551	0.018955
6543	GOCC name	intrinsic to plasma membrane	0.0026365	1.5295	90	32	1551	0.01925
6543	GOCC name	phagocytic vesicle membrane	0.0027221	1.9553	33	15	1551	0.019475
6543	GOCC name	endocytic vesicle membrane	0.0027221	1.9553	33	15	1551	0.019606
6543	GOCC name	TRAPP complex	0.0029116	4.3017	4	4	1551	0.019896
6543	GOCC name	succinate dehydrogenase complex (ubiquinone)	0.0029116	4.3017	4	4	1551	0.020024
6543	GOBP name	protein targeting	0.0003931	1.5317	132	47	1551	0.020139
6543	GOCC name	succinate dehydrogenase complex	0.0029116	4.3017	4	4	1551	0.020154
6543	GOCC name	sodium:potassium-exchanging ATPase complex	0.0029116	4.3017	4	4	1551	0.020286
6543	GOCC name	mitochondrial respiratory chain complex II	0.0029116	4.3017	4	4	1551	0.02042
6543	GOBP name	fatty acid biosynthetic process	0.00040391	1.8771	55	24	1551	0.020438
6543	GOBP name	organelle fusion	0.00040157	2.2203	31	16	1551	0.020445
6543	GOMF name	sulfuric ester hydrolase activity	0.00084235	3.6872	7	6	1551	0.020505
6543	GOCC name	fumarate reductase complex	0.0029116	4.3017	4	4	1551	0.020555
6543	GOMF name	calcium-transporting ATPase activity	0.00084235	3.6872	7	6	1551	0.020709
6543	GOMF name	calcium ion transmembrane transporter activity	0.00084235	3.6872	7	6	1551	0.020916
6543	GOMF name	nucleoside-triphosphatase activity	0.00086806	1.245	425	123	1551	0.020926
6543	GOCC name	intrinsic to mitochondrial inner membrane	0.0031132	3.5848	6	5	1551	0.021004
6543	GOCC name	peroxisome	0.0031365	1.8007	43	18	1551	0.021029
6543	GOCC name	integral to mitochondrial inner membrane	0.0031132	3.5848	6	5	1551	0.021138
6543	GOBP name	cellular component biogenesis	0.0004323	1.9314	49	22	1551	0.021476
6543	GOBP name	sperm-egg recognition	0.00048571	2.9781	13	9	1551	0.023147
6543	GOBP name	binding of sperm to zona pellucida	0.00048571	2.9781	13	9	1551	0.023283
6543	GOBP name	exocytosis	0.00051646	1.8228	59	25	1551	0.024471
6543	GOMF name	pyrophosphatase activity	0.0010456	1.2318	447	128	1551	0.024493
6543	GOCC name	intrinsic to endoplasmic reticulum membrane	0.0040392	1.9972	28	13	1551	0.026255
6543	GOCC name	stored secretory granule	0.0042496	1.5815	68	25	1551	0.026965
6543	Keywords	Steroidbiosynthesis	0.0059917	2.0574	23	11	1551	0.027353
6543	GOBP name	cellular amino acid catabolic process	0.0006311	1.9553	44	20	1551	0.028115
6543	GOBP name	sphingolipid catabolic process	0.00062965	3.1285	11	8	1551	0.028204
6543	GOBP name	fatty acid catabolic process	0.00063714	2.0894	35	17	1551	0.028231
6543	GOBP name	neutral lipid metabolic process	0.0006175	2.1509	32	16	1551	0.028278
6543	GOBP name	membrane lipid catabolic process	0.00062965	3.1285	11	8	1551	0.028359
6543	GOMF name	hydrolase activity, acting on acid anhydrides	0.0012226	1.225	453	129	1551	0.028371
6543	GOBP name	monocarboxylic acid catabolic process	0.00064438	2.0377	38	18	1551	0.028398
6543	GOBP name	steroid metabolic process	0.00066786	1.7089	73	29	1551	0.029275
6543	GOBP name	ribosomal small subunit assembly	0.0006755	4.3017	5	5	1551	0.029297
6543	GOBP name	arachidonic acid metabolic process	0.0006755	4.3017	5	5	1551	0.029453
6543	Keywords	Endocytosis	0.0067579	1.5409	67	24	1551	0.029814
6543	GOMF name	hydrolase activity, acting on acid anhydrides, in phosphorus-containing anhydrides	0.0013133	1.2236	450	128	1551	0.029918
6543	Keywords	Palmitate	0.0067475	1.4677	85	29	1551	0.030021
6543	Keywords	Cytoplasmicvesicle	0.0071019	1.3214	153	47	1551	0.030561
6543	KEGG name	Hematopoietic cell lineage	0.002647	2.2533	21	11	1551	0.030958
6543	GOCC name	peroxisomal part	0.005036	1.8436	35	15	1551	0.031212
6543	GOCC name	microbody part	0.005036	1.8436	35	15	1551	0.031394
6543	GOMF name	organic acid transmembrane transporter activity	0.0014514	2.8678	12	8	1551	0.032467
6543	GOBP name	sphingoid metabolic process	0.00077161	2.3301	24	13	1551	0.032603
6543	KEGG name	Glycosphingolipid biosynthesis - globo series	0.0029116	4.3017	4	4	1551	0.032634
6543	GOMF name	carboxylic acid transmembrane transporter activity	0.0014514	2.8678	12	8	1551	0.032762
6543	GOCC name	Golgi cisterna membrane	0.0056263	1.9284	29	13	1551	0.034272
6543	GOCC name	perinuclear region of cytoplasm	0.0056935	1.2517	244	71	1551	0.034485
6543	GOCC name	peroxisomal membrane	0.0058541	1.9854	26	12	1551	0.034863
6543	GOBP name	glycolipid catabolic process	0.00084235	3.6872	7	6	1551	0.03505
6543	GOCC name	mitochondrial nucleoid	0.0058541	1.9854	26	12	1551	0.035059
6543	GOBP name	monovalent inorganic cation transport	0.0008403	1.882	48	21	1551	0.035143
6543	GOCC name	microbody membrane	0.0058541	1.9854	26	12	1551	0.035257
6543	GOCC name	autophagic vacuole membrane	0.0059648	2.8678	9	6	1551	0.035325
6543	Keywords	Thiaminepyrophosphate	0.008369	3.0727	7	5	1551	0.035433
6543	GOCC name	clathrin-coated vesicle	0.0060363	1.668	49	19	1551	0.035551
6543	Keywords	Phospholipidmetabolism	0.0087793	2.0484	21	10	1551	0.03573
6543	KEGG name	Salivary secretion	0.0033463	1.8282	40	17	1551	0.036007
6543	Keywords	Phospholipidbiosynthesis	0.0087793	2.0484	21	10	1551	0.036009
6543	KEGG name	Peroxisome	0.0037783	1.739	47	19	1551	0.036299
6543	GOBP name	acylglycerol metabolic process	0.00089625	2.1509	30	15	1551	0.037104
6543	KEGG name	Fatty acid metabolism	0.0037441	1.8978	34	15	1551	0.037302
6543	KEGG name	Proximal tubule bicarbonate reclamation	0.0041743	2.7375	11	7	1551	0.03872
6543	GOMF name	steroid binding	0.0018057	2.2444	23	12	1551	0.038988
