# Supplementary material for: Time- and compartment-resolved proteome profiling of the extracellular niche in lung injury and repair
Source: Mol Syst Biol. 2015 Jul 14;11(7):819. doi: 10.15252/msb.20156123 (PMC4547847; doi:10.15252/msb.20156123)
Supplement: Supplementary file 4 [file msb0011-0819-sd4.xlsx]

## Sheet: Solubility difference_fisher
Type	Name	Total size	Selection size (Solubility FDR < 0.05)	Category size	Intersection size	Enrichment factor	P value	Benj. Hoch. FDR
Division	Core matrisome	8367	283	171	29	5.014	3.2771e-13	6.5542e-13
GSEA	PID_INTEGRIN1_PATHWAY	8367	283	64	21	9.7011	6.4695e-16	6.6151e-12
Matrisome	+	8367	283	435	44	2.9905	2.658e-11	2.658e-11
Category	ECM Glycoproteins	8367	283	117	22	5.5593	3.2084e-11	1.9251e-10
GOCC name	extracellular region part	8367	283	530	52	2.9008	1.0558e-12	1.154e-09
GOCC name	laminin complex	8367	283	11	9	24.19	2.6328e-12	1.4388e-09
GOCC name	extracellular matrix part	8367	283	130	24	5.4582	5.9885e-12	2.1818e-09
Pfam	Laminin_EGF	8367	283	19	11	17.117	3.1781e-12	1.0983e-08
Keywords	LamininEGF-likedomain	8367	283	16	9	16.631	4.6352e-10	1.2353e-07
Keywords	Extracellularmatrix	8367	283	131	22	4.9652	3.122e-10	1.664e-07
KEGG name	ECM-receptor interaction	8367	283	69	16	6.8557	6.5695e-10	1.7672e-07
Keywords	Methylation	8367	283	238	29	3.6025	1.2048e-09	2.1406e-07
Pfam	Laminin_N	8367	283	12	8	19.71	6.7347e-10	1.1637e-06
GSEA	PID_INTEGRIN4_PATHWAY	8367	283	12	8	19.71	6.7347e-10	3.4431e-06
GSEA	KEGG_ECM_RECEPTOR_INTERACTION	8367	283	72	16	6.5701	1.2813e-09	4.3672e-06
GSEA	EXTRACELLULAR_REGION	8367	283	215	27	3.7129	2.3695e-09	6.0571e-06
KEGG name	Small cell lung cancer	8367	283	53	12	6.694	1.2273e-07	1.6507e-05
GSEA	PICCALUGA_ANGIOIMMUNOBLASTIC_LYMPHOMA_UP	8367	283	157	22	4.1429	1.0029e-08	1.7091e-05
Keywords	Basementmembrane	8367	283	27	9	9.8551	1.3154e-07	1.7527e-05
KEGG name	Amoebiasis	8367	283	77	14	5.3755	1.9819e-07	1.7771e-05
GSEA	REACTOME_INTEGRIN_CELL_SURFACE_INTERACTIONS	8367	283	71	15	6.2462	8.8141e-09	1.8025e-05
GSEA	IGLESIAS_E2F_TARGETS_UP	8367	283	122	19	4.6044	1.8318e-08	2.6757e-05
GOCC name	extracellular vesicular exosome	8367	283	54	12	6.5701	1.5265e-07	4.1711e-05
GOCC name	extracellular organelle	8367	283	56	12	6.3354	2.3256e-07	4.2365e-05
GOCC name	extracellular membrane-bounded organelle	8367	283	56	12	6.3354	2.3256e-07	5.0838e-05
GOCC name	membrane-bounded vesicle	8367	283	364	32	2.5992	3.9352e-07	6.1445e-05
KEGG name	Focal adhesion	8367	283	157	19	3.578	9.9472e-07	6.6895e-05
Keywords	Secreted	8367	283	551	41	2.2	7.461e-07	7.9535e-05
KEGG name	Pathways in cancer	8367	283	178	20	3.322	1.6533e-06	8.8948e-05
GOCC name	laminin-1 complex	8367	283	7	5	21.118	8.3951e-07	0.0001147
GSEA	EXTRACELLULAR_REGION_PART	8367	283	171	21	3.6308	2.1172e-07	0.00024054
GSEA	KEGG_SMALL_CELL_LUNG_CANCER	8367	283	55	12	6.4506	1.8888e-07	0.00024142
GSEA	PID_A6B1_A6B4_INTEGRIN_PATHWAY	8367	283	37	10	7.9906	2.38e-07	0.00024336
GSEA	GCM_ACTG1	8367	283	130	18	4.0937	2.6506e-07	0.00024638
GSEA	CROMER_TUMORIGENESIS_UP	8367	283	38	10	7.7804	3.1242e-07	0.00026621
Pfam	Laminin_B	8367	283	10	6	17.739	2.6097e-07	0.00030064
GSEA	KHETCHOUMIAN_TRIM24_TARGETS_UP	8367	283	32	9	8.3153	6.6609e-07	0.00040063
GSEA	POTTI_TOPOTECAN_SENSITIVITY	8367	283	97	15	4.572	6.3407e-07	0.00040521
GSEA	PID_INTEGRIN3_PATHWAY	8367	283	40	10	7.3913	5.2408e-07	0.00041221
GSEA	KEGG_FOCAL_ADHESION	8367	283	167	20	3.5408	6.1244e-07	0.00041748
GOCC name	macromolecular complex	8367	283	2375	114	1.4191	3.5219e-06	0.00042772
GSEA	STRUCTURAL_MOLECULE_ACTIVITY	8367	283	214	23	3.1776	6.0815e-07	0.00044417
GOCC name	vesicle	8367	283	429	33	2.2743	4.6135e-06	0.00050426
GSEA	SCHUETZ_BREAST_CANCER_DUCTAL_INVASIVE_UP	8367	283	219	23	3.105	9.0556e-07	0.00051441
GSEA	YAO_TEMPORAL_RESPONSE_TO_PROGESTERONE_CLUSTER_16	8367	283	64	12	5.5435	1.0491e-06	0.00056457
Keywords	Acetylation	8367	283	1902	95	1.4767	6.62e-06	0.00058807
GSEA	ESC_V6.5_UP_EARLY.V1_DN	8367	283	104	15	4.2642	1.5522e-06	0.00079354
GOCC name	ribonucleoprotein complex	8367	283	464	34	2.1664	9.12e-06	0.0009062
GSEA	KEGG_PATHWAYS_IN_CANCER	8367	283	183	20	3.2312	2.5219e-06	0.0012279
KEGG name	Toxoplasmosis	8367	283	74	11	4.3949	2.8252e-05	0.0012666
GOMF name	extracellular matrix structural constituent	8367	283	24	8	9.8551	6.6948e-07	0.0017801
Keywords	Ribonucleoprotein	8367	283	234	21	2.6533	2.8081e-05	0.0021381
GSEA	MODULE_5	8367	283	314	27	2.5422	4.7422e-06	0.002204
Keywords	Transmembrane	8367	283	1248	21	0.49749	4.2213e-05	0.0024999
Keywords	Viralnucleoprotein	8367	283	7	4	16.894	4.0531e-05	0.0027004
GSEA	HSIAO_HOUSEKEEPING_GENES	8367	283	357	29	2.4017	6.3022e-06	0.0028017
GSEA	MODULE_38	8367	283	302	26	2.5454	6.9172e-06	0.0028291
GSEA	REACTOME_SMOOTH_MUSCLE_CONTRACTION	8367	283	32	8	7.3913	7.3218e-06	0.0028794
GSEA	MODULE_47	8367	283	163	18	3.2649	6.8363e-06	0.0029125
GOCC name	laminin-10 complex	8367	283	3	3	29.565	3.8299e-05	0.0032201
Keywords	Transmembranehelix	8367	283	1229	21	0.50519	6.2138e-05	0.0033119
GOCC name	intrinsic to membrane	8367	283	1293	22	0.50305	3.6557e-05	0.0033297
GSEA	MODULE_24	8367	283	271	24	2.6183	9.7281e-06	0.0035525
GSEA	OUELLET_OVARIAN_CANCER_INVASIVE_VS_LMP_UP	8367	283	106	14	3.9049	9.5668e-06	0.003623
GSEA	REACTOME_COLLAGEN_FORMATION	8367	283	44	9	6.0475	1.1269e-05	0.0039734
GSEA	REN_ALVEOLAR_RHABDOMYOSARCOMA_DN	8367	283	333	27	2.3972	1.3406e-05	0.0044219
GSEA	MODULE_2	8367	283	258	23	2.6357	1.3316e-05	0.0045386
GSEA	BYSTRYKH_HEMATOPOIESIS_STEM_CELL_QTL_TRANS	8367	283	541	37	2.022	1.6516e-05	0.0049669
GSEA	REACTOME_COMMON_PATHWAY	8367	283	11	5	13.439	1.6132e-05	0.0049985
GSEA	EXTRACELLULAR_MATRIX_STRUCTURAL_CONSTITUENT	8367	283	18	6	9.8551	1.7615e-05	0.0050031
GSEA	BIOCARTA_AMI_PATHWAY	8367	283	18	6	9.8551	1.7615e-05	0.0051461
GSEA	BIOCARTA_FIBRINOLYSIS_PATHWAY	8367	283	11	5	13.439	1.6132e-05	0.0051547
Keywords	Repeat	8367	283	2023	94	1.3738	0.00011698	0.0056684
Keywords	Virion	8367	283	9	4	13.14	0.00013633	0.0060555
GSEA	DANG_BOUND_BY_MYC	8367	283	770	47	1.8046	2.2043e-05	0.0060915
GSEA	LIU_PROSTATE_CANCER_DN	8367	283	288	24	2.4638	2.5678e-05	0.006564
GSEA	FERNANDEZ_BOUND_BY_MYC	8367	283	131	15	3.3853	2.5466e-05	0.0066766
GSEA	BIOCARTA_INTRINSIC_PATHWAY	8367	283	19	6	9.3364	2.4891e-05	0.0066976
GOCC name	integral to membrane	8367	283	1250	22	0.52035	8.6488e-05	0.0067522
GSEA	MORF_TPT1	8367	283	102	13	3.7681	2.8616e-05	0.0068045
GSEA	MODULE_52	8367	283	290	24	2.4468	2.8604e-05	0.0069638
GSEA	MODULE_1	8367	283	271	23	2.5092	2.8377e-05	0.0070769
GSEA	KEEN_RESPONSE_TO_ROSIGLITAZONE_DN	8367	283	76	11	4.2792	3.6213e-05	0.0084155
GSEA	LI_AMPLIFIED_IN_LUNG_CANCER	8367	283	136	15	3.2609	3.9078e-05	0.0086863
GSEA	EXTRACELLULAR_MATRIX_PART	8367	283	51	9	5.2174	3.8256e-05	0.0086926
GOCC name	nucleosome	8367	283	35	7	5.9131	0.00012356	0.0090035
Keywords	Hydrolase	8367	283	857	13	0.44848	0.00022453	0.0092058
GSEA	ZHU_CMV_ALL_DN	8367	283	92	12	3.8564	4.5697e-05	0.0099416
Pfam	Laminin_II	8367	283	6	4	19.71	1.797e-05	0.010351
GSEA	MORF_RAD21	8367	283	173	17	2.9053	5.2411e-05	0.011165
GOCC name	extracellular space	8367	283	306	23	2.2222	0.00016519	0.011285
Keywords	Disulfidebond	8367	283	889	48	1.5963	0.00029821	0.011353
GSEA	YAMAZAKI_TCEB3_TARGETS_UP	8367	283	125	14	3.3113	5.9062e-05	0.012078
GSEA	MORF_PPP2CA	8367	283	125	14	3.3113	5.9062e-05	0.012325
Pfam	Laminin_I	8367	283	6	4	19.71	1.797e-05	0.012421
GSEA	ZHU_CMV_24_HR_DN	8367	283	67	10	4.4127	6.2246e-05	0.01248
Pfam	Tropomyosin	8367	283	11	5	13.439	1.6132e-05	0.013938
GSEA	KINSEY_TARGETS_OF_EWSR1_FLII_FUSION_DN	8367	283	179	17	2.8079	7.8946e-05	0.015524
GSEA	RIBONUCLEOPROTEIN_COMPLEX	8367	283	129	14	3.2086	8.2362e-05	0.01589
GSEA	BASEMENT_MEMBRANE	8367	283	33	7	6.2714	8.3967e-05	0.015899
Division	Matrisome-associated	8367	283	264	15	1.6799	0.016987	0.016987
Keywords	Hydroxylation	8367	283	57	8	4.1495	0.00049658	0.017645
GOBP name	regulation of cell adhesion	8367	283	150	18	3.5478	2.1483e-06	0.018488
Pfam	Fib_alpha	8367	283	3	3	29.565	3.8299e-05	0.018909
KEGG name	Complement and coagulation cascades	8367	283	58	8	4.078	0.00055697	0.021404
GSEA	REACTOME_EXTRACELLULAR_MATRIX_ORGANIZATION	8367	283	59	9	4.51	0.00012084	0.021678
GSEA	PASINI_SUZ12_TARGETS_DN	8367	283	222	19	2.5304	0.00011982	0.021879
GSEA	MODULE_88	8367	283	422	29	2.0317	0.00011826	0.021986
GSEA	REACTOME_HEMOSTASIS	8367	283	300	23	2.2667	0.00012532	0.022093
GSEA	MORF_NME2	8367	283	152	15	2.9176	0.00013309	0.022309
GSEA	HETEROGENEOUS_NUCLEAR_RIBONUCLEOPROTEIN_COMPLEX	8367	283	16	5	9.2392	0.00012878	0.022318
GSEA	V$SRF_Q5_01	8367	283	135	14	3.066	0.0001319	0.022477
Keywords	GTP-binding	8367	283	217	17	2.3162	0.00068171	0.022709
Keywords	Directproteinsequencing	8367	283	1131	56	1.4639	0.0007308	0.022913
GSEA	HOSHIDA_LIVER_CANCER_SUBCLASS_S1	8367	283	171	16	2.7664	0.0001482	0.024441
GOMF name	structural molecule activity	8367	283	301	25	2.4556	1.8618e-05	0.024753
GOCC name	catalytic step 2 spliceosome	8367	283	69	9	3.8564	0.00038966	0.025053
GSEA	SENGUPTA_NASOPHARYNGEAL_CARCINOMA_UP	8367	283	172	16	2.7503	0.00015807	0.025656
GSEA	MORF_ACTG1	8367	283	138	14	2.9994	0.00016497	0.026356
GSEA	GNF2_TPT1	8367	283	37	7	5.5934	0.00017685	0.026989
GSEA	RODRIGUES_THYROID_CARCINOMA_ANAPLASTIC_UP	8367	283	476	31	1.9255	0.00017676	0.027385
GSEA	LANDIS_BREAST_CANCER_PROGRESSION_DN	8367	283	62	9	4.2917	0.00017642	0.027753
GSEA	MORF_UBE2I	8367	283	230	19	2.4424	0.00018555	0.0279
Category	ECM Regulators	8367	283	134	10	2.2064	0.0096476	0.028943
GSEA	GTPASE_ACTIVITY	8367	283	77	10	3.8397	0.00019704	0.029199
GSEA	MODULE_55	8367	283	415	28	1.9948	0.00020325	0.029689
Keywords	Signal	8367	283	1022	51	1.4754	0.0010311	0.030532
GSEA	BIOCARTA_EXTRINSIC_PATHWAY	8367	283	10	4	11.826	0.00021964	0.030765
GSEA	MARTORIATI_MDM4_TARGETS_FETAL_LIVER_DN	8367	283	375	26	2.0499	0.00022338	0.030866
GOCC name	spliceosomal complex	8367	283	137	13	2.8055	0.00051013	0.030976
GSEA	PROTEINACEOUS_EXTRACELLULAR_MATRIX	8367	283	78	10	3.7904	0.00021857	0.03104
GSEA	GSE339_CD4POS_VS_CD4CD8DN_DC_IN_CULTURE_DN	8367	283	125	13	3.0748	0.00021801	0.031396
GSEA	JOHANSSON_GLIOMAGENESIS_BY_PDGFB_UP	8367	283	51	8	4.6377	0.00023416	0.031923
GSEA	CROONQUIST_STROMAL_STIMULATION_UP	8367	283	39	7	5.3066	0.00024699	0.033229
GSEA	KAYO_CALORIE_RESTRICTION_MUSCLE_UP	8367	283	65	9	4.0937	0.00025138	0.033381
GSEA	ROZANOV_MMP14_TARGETS_SUBSET	8367	283	28	6	6.3354	0.00025506	0.033435
GSEA	EXTRACELLULAR_MATRIX	8367	283	80	10	3.6957	0.00026747	0.034618
GSEA	VERHAAK_GLIOBLASTOMA_NEURAL	8367	283	128	13	3.0027	0.00027276	0.034862
Category	Collagens	8367	283	35	4	3.3789	0.023404	0.035106
GSEA	LU_EZH2_TARGETS_DN	8367	283	219	18	2.43	0.00028405	0.035857
GSEA	SWEET_LUNG_CANCER_KRAS_DN	8367	283	340	24	2.087	0.00029408	0.036671
GSEA	LI_CISPLATIN_RESISTANCE_DN	8367	283	11	4	10.751	0.00033362	0.037487
GSEA	GAUSSMANN_MLL_AF4_FUSION_TARGETS_E_UP	8367	283	53	8	4.4627	0.00030473	0.03754
GSEA	GSE22886_NEUTROPHIL_VS_MONOCYTE_DN	8367	283	183	16	2.585	0.00030948	0.037672
GSEA	EXTRACELLULAR_SPACE	8367	283	98	11	3.3186	0.00033978	0.037764
GOCC name	fibrinogen complex	8367	283	6	3	14.783	0.00069159	0.037795
GSEA	WOO_LIVER_CANCER_RECURRENCE_UP	8367	283	67	9	3.9715	0.00031441	0.037821
GSEA	KANG_AR_TARGETS_DN	8367	283	11	4	10.751	0.00033362	0.037903
GSEA	WONG_ADULT_TISSUE_STEM_MODULE	8367	283	406	27	1.9662	0.00032111	0.038179
GSEA	DANG_REGULATED_BY_MYC_DN	8367	283	203	17	2.4759	0.0003334	0.038303
GSEA	RNA_BINDING	8367	283	222	18	2.3972	0.0003319	0.038564
GSEA	MORF_ACP1	8367	283	204	17	2.4638	0.00035186	0.038685
GSEA	V$SRF_C	8367	283	148	14	2.7967	0.00033036	0.038827
GOCC name	basal lamina	8367	283	13	4	9.097	0.00067539	0.038852
GSEA	PETROVA_ENDOTHELIUM_LYMPHATIC_VS_BLOOD_DN	8367	283	115	12	3.0851	0.00036073	0.039239
GOCC name	extracellular matrix	8367	283	144	13	2.6691	0.00079499	0.039497
GOCC name	protein-DNA complex	8367	283	47	7	4.4034	0.00077114	0.040136
Keywords	Prenylation	8367	283	100	10	2.9565	0.0014379	0.040336
GSEA	GNF2_PTX3	8367	283	30	6	5.9131	0.00037573	0.04044
KEGG name	Vascular smooth muscle contraction	8367	283	68	8	3.4783	0.0015338	0.041259
KEGG name	Ribosome	8367	283	83	9	3.2059	0.0014119	0.042199
GSEA	GSE9006_TYPE_1_DIABETES_AT_DX_VS_1MONTH_POST_DX_PBMC_UP	8367	283	151	14	2.7412	0.00040114	0.042725
GSEA	LINDGREN_BLADDER_CANCER_CLUSTER_2B	8367	283	226	18	2.3548	0.00040618	0.042817
Category	Proteoglycans	8367	283	19	3	4.6682	0.021513	0.043025
GSEA	GCM_CSNK2B	8367	283	101	11	3.22	0.00043597	0.044578
GSEA	RODWELL_AGING_KIDNEY_NO_BLOOD_UP	8367	283	152	14	2.7231	0.00042737	0.04459
GSEA	MORF_DEK	8367	283	247	19	2.2743	0.00043307	0.044729
GSEA	RODWELL_AGING_KIDNEY_UP	8367	283	288	21	2.1558	0.00044548	0.045099
GSEA	V$SRF_Q6	8367	283	153	14	2.7053	0.00045501	0.04517
GSEA	LINDGREN_BLADDER_CANCER_HIGH_RECURRENCE	8367	283	43	7	4.813	0.00045218	0.045329
KEGG name	Cardiac muscle contraction	8367	283	52	7	3.98	0.0013857	0.046595
GSEA	REACTOME_APOPTOTIC_EXECUTION_PHASE	8367	283	57	8	4.1495	0.00049658	0.047014
GSEA	GNF2_NPM1	8367	283	71	9	3.7477	0.0004788	0.047074
GSEA	GCM_NPM1	8367	283	119	12	2.9814	0.00048565	0.047293
GSEA	MODULE_23	8367	283	311	22	2.0914	0.00049068	0.047333
GSEA	HILLION_HMGA1B_TARGETS	8367	283	57	8	4.1495	0.00049658	0.047454
GSEA	MARTINEZ_RB1_AND_TP53_TARGETS_DN	8367	283	355	24	1.9988	0.00052506	0.047511
GSEA	MORF_HDAC2	8367	283	251	19	2.238	0.00052087	0.047553
GSEA	CHIARADONNA_NEOPLASTIC_TRANSFORMATION_KRAS_DN	8367	283	103	11	3.1575	0.00051169	0.047564
GSEA	IKEDA_MIR1_TARGETS_UP	8367	283	44	7	4.7036	0.0005199	0.047892
GSEA	WANG_TUMOR_INVASIVENESS_UP	8367	283	312	22	2.0847	0.00051081	0.047917
GSEA	KEGG_CARDIAC_MUSCLE_CONTRACTION	8367	283	58	8	4.078	0.00055697	0.049957
