# Supplementary material for: Time- and compartment-resolved proteome profiling of the extracellular niche in lung injury and repair
Source: Mol Syst Biol. 2015 Jul 14;11(7):819. doi: 10.15252/msb.20156123 (PMC4547847; doi:10.15252/msb.20156123)
Supplement: Supplementary file 5 [file msb0011-0819-sd5.xlsx]

## Sheet: all_fpkm_ttest_FDR005_S01
Gene name	Bleo/PBS_RNA	t-test Significant	p value (-log10)	t-test Difference	Bleo_rep1	Bleo_rep2	Bleo_rep3	Bleo_rep4	PBS_rep1	PBS_rep2	PBS_rep3	PBS_rep4
Myh8	7.96231	+	0.968026	4.99019	1.29248	1.30824	0.967046	-3.66071	-8.2291	-5.83326	-7.83182	1.84048
Crct1	7.69792	+	0.874965	4.81804	6.78907	5.17417	4.64804	3.0483	NaN	-3.06836	-2.78681	6.14573
Krt13	7.6777	+	0.790269	4.53279	6.76061	5.3318	4.29605	-0.327478	-2.92164	-2.80591	-3.00979	6.66716
Tnfsf18	6.8124	+	5.40492	6.47567	1.68879	0.452785	1.32969	1.94557	-5.42005	-5.46782	-5.18627	-4.4117
Krt4	6.77323	+	0.678176	3.90438	6.30356	4.97563	3.51567	-1.24284	-2.75153	-3.19523	-2.30363	6.18489
Dspp	6.69019	+	2.70703	6.44628	-2.19742	-3.64339	-1.64306	-1.17274	NaN	-9.25121	-7.96966	NaN
Dmp1	6.25801	+	3.29127	5.96831	-1.79069	-1.89371	-0.00826538	-1.53318	-7.9283	-5.97606	NaN	-7.91995
Tarm1	6.18358	+	5.13532	6.01626	-0.814156	-1.06414	-0.360203	-0.650995	-7.37626	-5.74595	-6.46441	-7.36791
Lor	6.17461	+	0.62497	3.28406	7.46076	6.21888	5.71493	-0.482757	-0.163627	-0.533321	-0.251775	6.72431
Krtdap	6.14849	+	0.678824	3.94846	3.86123	2.17351	1.17383	-3.16135	-6.64958	-3.21192	-5.73773	3.85262
Col11a1	5.79895	+	3.46978	6.00297	-1.97831	-2.48273	0.988245	-0.720945	-6.35243	-6.8376	-7.55605	-7.45956
Arg1	5.75053	+	4.10988	5.6472	5.8621	4.409	7.0717	6.37399	0.608184	-0.215229	0.200967	0.53407
Ear6	5.73443	+	3.45156	5.04502	-0.170645	-2.58109	0.144539	-0.235063	-5.89321	-6.26291	-5.98136	-4.88486
Ankrd34b	5.71999	+	5.44304	5.55929	-1.07084	-2.00203	-1.89037	-1.08211	-7.16216	-6.39434	-7.2503	-7.47573
Serpina3m	5.70643	+	2.77793	4.96908	1.31341	-1.63499	2.26329	2.20052	-4.09084	-3.74433	-3.81642	-4.0825
Fgf23	5.63658	+	2.79009	5.98895	0.472473	-1.9153	1.41195	-1.35015	-6.07542	-5.86015	NaN	-7.06707
Glod5	5.60525		0	5.86599	2.02855	-0.675067	0.283682	0.0268364	NaN	-5.44999	NaN	NaN
Fst	5.60287	+	4.44212	5.32262	2.449	1.52841	3.59508	2.94791	-2.94052	-2.02071	-2.87666	-2.93217
Saa3	5.58616	+	6.21368	5.53762	6.0579	5.67918	6.37392	5.97371	0.259551	1.01761	0.599737	0.0573331
Spp1	5.47805	+	5.33674	5.39572	7.34105	6.45547	7.73911	7.39975	2.14805	1.32775	2.24004	1.63664
Gjb4	5.4524	+	2.89014	5.25034	-0.244201	-1.36755	-0.538084	-0.426778	-7.90206	-6.6868	-5.18286	-3.80625
Pla1a	5.43676	+	4.24644	5.08694	2.99191	2.19613	3.37464	3.57638	-2.45118	-0.921398	-2.78033	-2.0558
AK089981	5.4279	+	3.45287	5.30315	-1.34262	-1.86771	-0.597674	-0.571609	-6.40223	NaN	NaN	-6.39388
Ereg	5.31893	+	3.3684	5.16301	1.38857	-0.171363	3.1592	1.27022	-3.9719	-4.00717	-4.12418	-2.90215
Chl1	5.31516	+	3.91743	5.05949	-0.112648	-0.901567	0.680814	0.220772	-5.7655	-4.75668	-5.91924	-3.90916
Gbx2	5.26071	+	3.4935	5.25379	-0.275095	-1.7044	0.347457	-0.242895	-6.43156	-5.21629	-5.51971	NaN
Lipn	5.26014		0	5.20062	-2.56781	-2.62054	-2.62668	-2.91748	-7.88375	NaN	NaN	NaN
Pdyn	5.20369	+	4.41931	5.09612	-1.82139	-1.86771	-0.762861	-1.10175	-6.66526	-6.03496	-6.75341	NaN
Vsig4	5.17385	+	2.49492	4.25221	1.62815	-0.616755	2.33891	2.21485	-3.76615	-3.13584	-3.36887	-1.17284
9930013L23Rik	5.08777	+	3.38325	5.34793	-0.422103	-0.419889	0.212815	1.76674	-4.69549	-3.67286	-6.19867	-5.68714
1700012B07Rik	5.06117	+	4.54846	4.69921	-2.11787	-2.75042	-1.80848	-1.85134	-7.3651	-6.7348	-5.86829	-7.35675
AK036422	4.96707	+	3.35003	4.72752	-0.874968	-1.99168	0.252821	-0.628581	-5.71884	-5.08854	-5.80699	NaN
Serpinb9b	4.87478	+	3.86466	4.52191	2.05199	0.313787	1.8085	2.64967	-3.06752	-2.87779	-3.01128	-2.3071
Lypd3	4.84655	+	0.597236	2.8822	1.14215	-0.577781	-0.847121	-5.85673	-7.12256	-5.9073	-5.21071	0.572285
Grem1	4.77668	+	3.89968	5.08903	5.49436	5.40272	6.65812	5.57301	1.57357	-0.315502	-0.0339558	1.54797
Timp1	4.76432	+	4.37246	4.52473	5.57577	4.15523	6.03392	5.50968	0.990759	0.566051	1.07798	0.540903
Msr1	4.76425	+	6.24844	4.66357	3.02966	2.40503	3.18608	3.22954	-1.93774	-1.55345	-1.74866	-1.5641
Gm11428	4.75825	+	5.78705	4.65009	6.22027	5.63581	6.66743	6.37576	1.47149	1.91146	1.60805	1.30789
Awat1	4.75087	+	4.11555	4.79701	-2.39895	-2.08503	-1.75306	-2.54635	NaN	-7.18188	NaN	-6.80384
Gdf3	4.71973	+	3.48906	4.55967	1.4586	2.01597	0.675512	2.93931	-3.51854	-1.66585	-2.86973	-3.09516
Retnlb	4.698	+	1.41201	4.02996	-0.244201	-3.72865	-0.729257	0.0830435	NaN	-4.8255	-5.54396	NaN
Adamts4	4.68889	+	6.36095	4.80187	0.723123	0.688423	1.55234	1.0124	-3.80885	-3.83341	-3.93653	-3.6524
Lce1c	4.67754	+	1.28212	3.85028	0.753654	-0.450685	-1.51228	NaN	-4.94338	-5.31307	-6.03153	-0.725578
Ear11	4.67705	+	4.28672	4.87729	3.1063	3.64291	3.2301	4.11381	NaN	-1.24054	-1.95899	-0.862497
Ibsp	4.62775		0	4.79041	-2.73376	-2.85564	-1.43676	-3.502	NaN	NaN	NaN	-7.42245
Hmga2	4.60719	+	2.343	4.77919	-2.70842	-3.99583	0.699004	-0.980163	-5.95565	-7.32535	-5.87388	-6.94731
Chodl	4.59305	+	3.87309	4.34324	-2.03298	-0.801216	-1.43642	-1.06642	-5.8004	-4.49202	-5.88855	-6.52902
Mmp12	4.58061	+	3.57295	4.81601	1.82241	2.90587	0.234873	1.16128	-2.85137	-2.91317	-3.26436	-4.11072
Lama1	4.57949	+	5.27666	4.90676	0.0565134	1.18286	0.439908	0.171054	-4.35554	-4.18637	-5.04233	-4.19247
Rph3a	4.57716	+	4.51367	4.4466	-5.06079	-4.06525	-4.27254	-5.0581	-9.1984	-9.56809	-9.28655	-8.19005
Clec4n	4.57694	+	5.22584	4.63363	2.99482	3.18864	2.85467	2.67464	-1.70917	-1.04668	-1.59521	-2.4707
Ccl2	4.52847	+	3.97061	4.42222	4.22919	2.98668	5.35521	4.44626	-0.29711	-0.122484	0.00705886	-0.259014
Acta1	4.52109		0.48573	3.21656	6.38051	6.53411	6.00265	0.639066	-2.996	6.20274	-2.86176	6.34513
Darc	4.50639	+	3.70473	4.36859	6.62161	5.0922	5.85664	6.38387	1.14175	2.55228	0.699969	2.08597
AK089519	4.47226		0	4.41299	-0.884205	-1.60312	-0.539186	-0.0573895	NaN	NaN	-5.18396	NaN
Kcnt1	4.46602	+	3.6525	4.44806	-5.77412	-7.13303	-5.59085	-5.35489	-9.86019	-9.81485	-11.5333	-10.4368
Il24	4.44068	+	1.86627	3.45857	-3.04171	-6.07048	-3.76708	-3.47291	-8.06067	-6.43036	-8.14882	NaN
Alox12b	4.40725		0.522116	2.57508	-0.119383	-1.44089	-3.31303	-6.26679	-7.53262	-7.90232	-6.03581	0.0303142
Fam25c	4.40677		0.545999	2.37907	5.50222	3.48286	3.43116	-1.47854	-1.15942	-1.01454	-0.884993	4.48037
Npy	4.38861	+	3.2689	4.29182	-0.149565	0.082196	0.0636646	-1.16573	-4.43156	-3.80125	-5.51971	NaN
Mybpc1	4.34062		0.459887	3.08191	0.462473	1.02764	0.354414	-4.6659	-8.43423	1.23773	-8.52238	0.569884
fad104	4.32492	+	4.69502	4.41239	-2.11163	-1.944	-2.13656	-1.84239	-5.80866	-7.17836	-6.89681	-5.80031
Pappa	4.32347	+	3.10154	3.92988	-1.53851	-2.79886	-0.424104	-0.143273	-5.31731	-5.39482	-5.29224	-4.61988
Gpnmb	4.31036	+	4.93415	4.34159	3.6974	4.99417	4.77217	4.27881	0.18813	-0.374771	0.242124	0.320699
Tm4sf19	4.30343	+	3.76517	4.53376	-1.27568	-0.293	-1.88884	-1.3625	-6.25282	-5.62252	-5.34097	NaN
Trem2	4.30093	+	6.32284	4.46131	3.66326	3.52032	4.06966	3.75284	-0.551755	-0.634009	-0.47884	-1.17454
Ccl8	4.29757	+	4.74584	4.18777	4.66194	3.98247	5.4368	5.2939	0.624769	0.454384	0.73593	0.808968
Lrrc15	4.2467	+	2.80981	5.04018	3.98528	3.6613	7.4423	3.82856	-0.406899	0.0978765	-0.272654	-0.661584
Inhba	4.24069	+	3.68199	4.1193	1.2817	0.447475	1.59016	1.68351	-2.02711	-3.35373	-3.83772	-2.2558
Clec5a	4.23771	+	5.15026	4.38544	-2.13942	-2.44516	-2.48841	-2.25611	-6.72954	-6.44715	-6.16561	-7.52854
Adamts12	4.2297	+	3.98698	4.50122	-0.021953	0.336316	0.782093	1.16656	-3.60911	-3.73189	-5.17119	-3.22967
Wisp1	4.22764	+	5.38098	4.2881	-2.90475	-2.82732	-2.75566	-2.40434	-6.44979	-7.55644	-7.2749	-6.76336
Has2	4.21605	+	4.30193	3.9803	2.46779	1.69704	2.59242	2.88191	-1.74381	-1.62808	-2.15389	-0.756225
Fn1	4.18095	+	5.29526	4.15223	3.44201	3.76356	4.53981	4.29151	-0.262095	0.117535	-0.382736	-0.0447351
AK145614	4.17622	+	1.90646	3.62565	-3.49844	-5.46832	-2.52337	-2.05517	NaN	-7.56517	-6.28362	-7.18713
AK019137	4.1758	+	4.24056	4.10289	-2.90349	-3.64169	-2.86881	-2.97903	-7.74736	-7.11706	NaN	-6.73901
Clec4d	4.1664	+	4.64924	4.10256	-1.34126	-0.78784	-0.684583	-1.3233	-4.3261	-5.15522	-5.28871	-5.77718
Serpinb3c	4.14159	+	1.03175	4.47939	1.47842	-0.553511	-1.57204	NaN	NaN	-6.61384	NaN	-2.77637
Tnc	4.13702	+	4.26032	4.14436	5.54532	5.22228	6.85888	5.82999	1.57716	2.33767	1.4401	1.52411
Col28a1	4.13192	+	4.90314	4.19766	0.769697	0.181568	1.00368	1.63674	-3.16267	-3.60933	-3.32778	-3.09918
P4ha3	4.12688	+	4.85194	4.1075	1.24077	1.10182	2.29592	1.82617	-2.47333	-2.0311	-2.71349	-2.74739
Mmp8	4.12572	+	4.3331	4.53229	1.69658	1.87425	1.92956	3.25958	-2.35498	-1.89686	-2.09263	-3.02471
Chit1	4.12207	+	1.29254	3.37313	-1.58221	-3.52609	-3.19413	-4.11295	-8.25325	-7.62295	-7.3414	-2.69032
Lgals7	4.11749	+	0.760631	2.63039	4.20035	2.76321	2.59267	-0.0408835	-2.18119	-1.87281	-1.0063	4.05406
Nrcam	4.11007	+	4.88799	4.08611	-3.4799	-3.11484	-2.83121	-3.03292	-7.77557	-6.65984	-7.60068	-6.76722
Krt78	4.10962		0.572535	2.51336	-0.201346	-1.24115	-2.03066	-5.91971	-7.7705	-5.43976	-6.0513	-0.184727
Tmem8c	4.09272	+	3.49881	4.20075	-2.88729	-3.15761	-1.64181	-1.47317	-5.83586	-6.79052	-5.92401	-7.41247
Bcat1	4.05727	+	1.83202	3.31181	-3.65259	-4.61569	-1.9193	-2.95791	-7.3667	-4.21283	-7.45485	-7.35835
AK037056	4.03521	+	0.759068	3.20532	-4.35223	-8.64403	-3.75567	-2.78343	NaN	NaN	-8.13741	-8.04091
Ms4a6d	4.0291	+	5.40023	3.99405	5.09127	4.47239	5.36536	5.58825	1.21715	1.18129	1.21998	0.922653
Ccl7	3.99054	+	3.38088	3.71416	3.20126	1.79057	4.1124	3.48414	-0.537879	-0.943197	-0.0293831	-0.757799
Acsl6	3.97734	+	2.75849	3.81976	-3.6079	-4.29243	-1.53112	-2.73598	-7.4466	-7.17886	-7.11971	-5.70128
A2m	3.96232	+	1.50111	3.04884	-0.593305	-2.61877	0.0686762	0.413891	-5.20843	-4.3937	-4.05557	-1.26719
Frzb	3.95064	+	4.32993	4.26679	0.9596	1.46183	1.88781	0.813076	-2.93008	-2.52925	-3.93577	-2.54976
Rasl10b	3.92416	+	3.82164	3.83865	0.140938	-1.04846	0.333697	0.0518689	-3.32817	-4.89288	-3.75073	-3.90478
Car6	3.90488	+	2.24987	4.0027	-4.38901	-5.01096	-2.72207	-3.73533	NaN	-8.10782	-7.82627	NaN
Tnnc2	3.886		0.41027	2.54805	5.93724	5.88957	5.37336	0.197048	-2.24936	6.05161	-2.33751	5.74027
Serpinb12	3.88155	+	0.727669	2.82791	0.808914	-0.997461	-2.25487	-3.40365	-6.66948	-4.57974	-6.4357	0.526222
Myh2	3.87549		0.202148	1.78019	-2.61164	3.84191	2.491	-5.52089	-6.20176	5.24112	-6.28991	-1.66985
Serpina3n	3.87435	+	3.93372	3.71153	6.32542	5.40247	7.2618	7.02792	2.80826	2.79637	2.88615	2.68069
Phgr1	3.86249	+	3.52491	3.79413	1.3322	-0.637674	0.566187	1.11189	-2.9498	-3.0971	-2.81555	-3.94145
Slc16a14	3.86034	+	3.29035	3.86274	-2.41768	-2.1366	-1.38461	-0.626492	-5.62929	-5.26202	NaN	-5.62094
Thbs4	3.85956	+	2.54661	4.27741	1.3079	1.28631	2.63478	1.15361	-3.76566	-1.35925	-4.36838	-1.23375
Lox	3.8465	+	4.4056	3.7285	4.96154	4.18815	5.58155	5.48051	1.36288	1.61193	0.93678	1.38616
Ccr1	3.8331	+	5.49833	3.70335	6.14915	5.5969	6.5605	6.3909	2.32225	2.68794	2.4812	2.39266
Gpr176	3.8289	+	4.27617	3.62586	2.70186	2.89763	3.62611	3.71397	-0.772781	0.342951	-0.597895	-0.536163
4832428D23Rik	3.82462	+	3.39219	3.46721	2.01302	0.667397	2.68965	2.44631	-1.59913	-0.968823	-1.89373	-1.59078
Kng2	3.82329	+	3.95968	3.72032	-1.58516	-2.46192	-2.00619	-1.66272	-5.86715	-5.44835	-4.77088	-6.51088
Etv4	3.81265	+	4.0551	3.95914	-1.83222	-2.1892	-0.296608	-1.34282	-5.09694	-5.29671	-5.60012	-5.50362
Megf10	3.80045	+	3.77009	3.69743	-1.61009	-1.94876	-0.471201	-0.625215	-4.73326	-5.10295	-4.19797	-5.4108
Tlr8	3.80004	+	4.38224	3.85994	7.48236	8.25634	7.61849	8.36557	3.85707	4.41767	3.36294	4.6453
E030010A14Rik	3.78618	+	3.70233	3.89326	4.02197	3.08663	5.27796	3.73891	0.198056	0.539215	-0.175292	-0.00953174
Gcnt4	3.77687	+	4.09473	4.06784	-0.795251	-0.990668	0.902834	-0.303216	-4.26466	-4.25102	-4.55444	-4.38755
Siglec1	3.772	+	4.87862	3.70273	-0.0118939	0.698093	0.441809	0.974213	-3.51546	-2.89191	-3.51218	-2.78914
Cwh43	3.76386	+	2.21698	3.2366	-3.04235	-3.99246	-3.73088	-3.32778	-7.79001	NaN	-7.29319	-5.19669
Chrna7	3.7628	+	3.8637	4.2168	0.702098	0.746836	0.7667	1.40879	-2.57129	-3.03409	-4.65943	-2.97797
AK080010	3.75998	+	3.32146	3.58825	-3.23018	NaN	-2.70762	-3.15888	-6.92721	NaN	-6.01536	-6.91886
Tgm3	3.75707		0.344526	1.75753	0.979708	-0.0564308	-1.38958	-5.53835	-5.21922	-3.74092	-5.6293	1.55466
Fkbp5	3.75311	+	1.98167	3.00187	3.16033	2.10533	4.5737	4.11995	-0.125209	2.30921	-0.131435	-0.10074
Mt2	3.75125	+	3.007	3.55066	7.75708	6.00183	8.76963	7.73137	4.20919	3.73566	3.77676	4.33566
Actn3	3.74837	+	0.725913	2.40263	1.76872	1.39007	1.18321	-2.73335	-4.25749	-1.34833	-3.57512	1.17909
Gad2	3.72942	+	1.67844	3.93979	-5.27746	-6.47812	-3.06083	-5.10294	NaN	-9.0604	-8.77885	NaN
Ccl12	3.71828	+	3.79602	3.52154	3.41653	2.36877	3.84308	3.91074	-0.051418	-0.733056	0.362934	-0.125531
Shc4	3.71288	+	5.64034	3.7739	-1.37255	-1.39935	-0.772408	-0.776805	-5.19215	-4.89627	-4.67885	-4.64947
Tcfl5	3.70679	+	3.22322	3.81899	-6.18745	-6.50197	-4.15127	-4.64137	-9.07713	-9.44682	-9.16528	-9.06878
Nrip3	3.70402	+	3.66657	3.60713	-1.0648	-2.36638	-1.09073	-0.416974	-5.04846	-5.31124	-4.51512	-4.49262
AK008491	3.69724	+	2.53323	3.69713	0.267512	-0.895006	0.647177	0.883133	-5.20713	-2.76947	-3.71031	-2.19878
AK077272	3.69713	+	3.62169	3.43197	-0.142517	-1.10759	0.458841	0.483251	-3.35412	-3.72382	-4.02724	-2.93074
Prss22	3.66639	+	3.20254	3.81889	0.544014	-0.210884	2.50383	1.16528	-3.0461	-3.00076	-2.60374	-2.62272
Rtn4rl2	3.65993	+	3.37607	4.05676	1.81368	1.60839	3.66311	2.55959	-1.0923	-1.11407	-1.83253	-2.54338
Psca	3.63353	+	3.20518	3.60778	-0.0145042	-1.21115	-0.154912	-0.607456	-5.17097	-3.21873	-4.67416	-3.35526
Fam132b	3.63187	+	3.051	3.50134	-1.85157	-1.99391	-1.11197	-1.19889	-5.89099	-3.86837	-5.97914	-4.42321
Pira6	3.62767	+	4.34566	3.52384	-1.23755	-0.471456	-1.76562	-1.04131	-4.98521	-4.09187	-4.93586	-4.59835
AK138462	3.60109	+	0.916329	2.49387	-0.490181	0.25567	-1.78671	-0.644541	NaN	-0.24054	-4.16845	-5.07195
Col24a1	3.59832	+	4.18441	3.83033	-3.18149	-2.66162	-1.902	-2.56943	-5.99544	-6.43224	-7.22109	-5.98709
Fcrlb	3.5901	+	4.97578	3.76281	-0.166822	-0.613301	-0.455675	-0.00453591	-3.70036	-3.84766	-4.78851	-3.95504
Prss27	3.58922	+	1.03406	2.77233	-0.559143	-1.94266	-1.77833	-2.96958	-5.55735	-5.34208	-6.64549	-0.79411
Ankrd2	3.58746		0.591926	2.33093	-2.73961	0.0588751	-0.564518	-4.85531	-6.53618	-0.320913	-6.62433	-3.94287
Clec4e	3.58334	+	4.38912	3.71555	0.817537	1.1094	0.920095	0.788692	-2.70182	-2.07152	-2.72723	-3.72589
Hrnr	3.57623		0.370979	1.92889	-2.82252	-4.38713	-5.04309	-8.65581	-9.92165	-8.29134	NaN	-3.25509
Tnfsf4	3.54652	+	5.39176	3.39955	-2.25197	-1.96774	-2.22444	-2.82335	-5.89654	-5.68127	-5.39972	-5.88819
AK157531	3.53687		0	3.40175	-0.760398	-1.99487	-1.08051	-1.13427	NaN	-4.64426	NaN	NaN
Mmp13	3.53007	+	5.94882	3.51927	0.910901	1.11494	0.732326	1.16882	-2.35111	-2.23538	-2.68318	-2.88042
Drd4	3.51612		0	3.50082	-2.96442	-3.97938	-2.33495	-3.28871	NaN	NaN	-6.64269	NaN
C3ar1	3.51589	+	5.30047	3.60301	6.96391	6.93987	6.67677	7.71726	3.66635	3.35954	3.51245	3.3474
Gpr37	3.50155	+	3.2159	3.65924	0.0126412	-0.644642	1.47731	0.93001	-2.71576	-4.08545	-3.04491	-3.01553
Pdgfc	3.4975	+	3.89973	3.40268	-0.0699084	-0.741216	1.01126	0.32719	-3.38059	-3.35714	-3.46873	-2.87691
Hhipl1	3.49522	+	3.01304	3.43187	-2.05617	-2.03161	-0.361745	-0.599099	-3.83894	-5.20863	-4.41251	-5.31601
Ulbp1	3.48885	+	3.45056	3.04641	-1.28598	-0.39192	-0.398817	-0.378149	-3.83863	-2.62336	-4.2487	-3.92982
Cadps	3.48047	+	1.28051	2.7414	-5.61074	-6.68015	-5.32945	-5.93058	-10.2553	-5.6708	-10.3434	-8.24696
Ptk6	3.47252	+	3.09609	3.17255	-2.00787	-2.50826	-2.73324	-1.68008	-6.08342	-5.77504	-5.68614	-4.07507
Saa1	3.45691	+	1.82392	3.14105	-1.67419	-1.82606	-1.13764	-0.937445	-4.31876	-2.10349	-5.4069	-6.31041
Mchr1	3.44089	+	4.30796	3.35563	-0.46502	-1.41303	0.138131	-0.598726	-3.92869	-3.75781	-4.01684	-4.05784
Cxcl13	3.43443	+	1.52645	2.74729	4.55251	3.09919	4.44285	4.1686	-0.119111	1.86169	-0.129256	3.66066
Col10a1	3.43283	+	2.78564	3.55935	-2.84953	-1.4409	-0.692261	-2.77823	-4.96161	-4.69387	-6.21968	-6.12318
Ska1	3.41926	+	1.88654	2.80392	-3.79715	-4.06747	-3.00147	-3.52053	-7.33069	-4.11542	-6.83387	-7.32234
Fbn2	3.41811	+	3.54398	3.85631	-1.34983	-1.47415	0.39419	-0.677788	-4.59706	-5.4432	-4.22578	-4.26679
Lipf	3.38779	+	2.31996	3.16395	-2.31855	-2.21803	-2.07902	-4.2278	-4.90867	-7.27836	-5.99682	-5.31535
C1qtnf6	3.38664	+	4.6579	3.51652	2.83248	2.71299	3.94493	3.39309	-0.255351	-0.100837	-0.29236	-0.534032
Clcn5	3.37845	+	4.8568	3.52238	1.39781	1.1592	1.23942	1.9138	-1.76566	-2.354	-2.56841	-1.69123
Gpr3	3.37509	+	2.26919	3.33869	-0.371957	0.0611343	2.24054	0.834272	-2.43156	-1.21629	-3.51971	-3.42321
Il1r2	3.37174	+	2.0836	3.26687	0.493372	-0.202579	0.672558	0.689731	-3.3032	-2.27434	-4.85078	-0.986096
Sfrp1	3.37122	+	4.83178	3.35066	4.79816	4.39398	5.47156	5.30319	1.83069	1.37463	1.7325	1.62641
Ptx3	3.36893	+	3.92495	3.66222	2.06967	1.9571	3.49071	2.01201	-0.781757	-1.23786	-1.68146	-1.41831
Sectm1a	3.36808	+	2.81872	3.32435	-2.21338	-2.76196	-2.38194	-2.26393	-5.88966	-4.33335	-5.49238	-7.20324
Serpinb11	3.36479	+	0.816553	2.63146	-0.316687	-2.37512	-2.74456	-4.23699	-6.23979	-5.60948	-7.32794	-1.02199
Tfpi2	3.36077	+	5.90817	3.29905	3.20216	2.78405	3.11452	3.17748	0.0499276	-0.39132	-0.0382204	-0.538368
Dhrs9	3.35794	+	3.44705	3.23536	-0.498	-0.649642	-1.53801	-0.283993	-4.21862	-3.6449	-4.83728	-3.21027
Gda	3.35771	+	5.10237	3.19894	4.63579	3.91403	4.87303	4.84664	1.42541	1.41693	1.28132	1.3501
Ugt1a7c	3.35644	+	4.3474	3.26439	0.706374	0.750357	1.17014	1.35968	-2.36878	-2.42361	-2.77009	-1.50854
Cck	3.35052	+	1.94432	3.61365	-2.83541	-3.7349	-0.395876	-2.09002	-6.72509	-5.09479	-5.81324	NaN
Thbs2	3.33099	+	3.29184	3.77745	2.44524	2.26876	4.41086	2.3622	-0.901117	-0.953422	-1.41695	-0.351256
Cd200r2	3.32843	+	3.85041	3.47791	-2.93536	-2.29428	-3.06488	-3.79625	-6.28447	-6.0692	-6.37262	-7.27612
Slc39a2	3.32049	+	5.38826	3.24892	0.319433	-0.330724	0.22534	0.116751	-3.23731	-3.06157	-2.83447	-3.53152
Cd68	3.30056	+	6.13826	3.13894	4.23761	4.5261	4.46679	4.50687	1.12136	1.68771	1.22341	1.14912
LOC100038947	3.29888	+	5.13067	3.39598	-1.87156	-1.7805	-2.19521	-1.8459	-5.18573	-4.996	-5.12949	-5.96588
Chi3l4	3.29707	+	2.83423	3.42279	1.61345	-0.233571	0.146092	2.37017	-2.68062	-2.2798	-2.3968	-2.43781
Il6	3.29267	+	2.4983	3.51593	0.0236825	-1.63554	1.67113	-0.933974	-3.62573	-3.8699	-4.17331	-3.26946
Gm694	3.29186	+	1.60078	2.95658	1.29185	-2.05058	-0.899182	0.394987	NaN	-3.8255	-3.54396	-2.44746
Wfdc5	3.28979		0.543447	2.06392	-1.27015	-3.12741	-3.38695	-6.55221	-7.81804	-7.18774	-5.90619	-1.68041
C1qb	3.28747	+	5.13651	3.23685	8.21021	8.02445	8.74703	8.61952	5.17212	5.55976	5.08267	4.83926
Tnfrsf9	3.28478	+	3.87222	2.96191	0.283745	-0.287309	0.213292	-0.00752497	-3.25077	-1.96395	-3.11303	-3.31771
Sdk2	3.27883	+	4.73289	3.11607	-4.38465	-3.63321	-3.82267	-3.38195	-6.52226	-7.0846	-7.15097	-6.92895
Pld5	3.27819	+	3.37067	3.56544	-1.14305	-1.23518	-0.891145	-1.14241	-6.03273	-4.81746	-3.79895	-4.02438
BC055004	3.27571	+	5.07973	3.2838	-1.43602	-1.88409	-1.27055	-0.877484	-4.44732	-4.76455	-4.89804	-4.49342
Il11	3.26033	+	2.65337	3.19376	2.35551	0.486669	2.97101	1.40973	-0.651279	-1.25046	-1.50496	-2.14543
Gabrb3	3.25209	+	3.24202	3.14445	-5.55445	-6.475	-4.7481	-5.37993	-8.38273	-9.33739	-9.05584	-7.95934
Ano3	3.22994	+	3.28831	3.24933	-5.68383	-4.73531	-5.92377	-4.691	-7.89543	-9.26513	-8.98358	-7.88708
AK043904	3.22423	+	1.95061	2.92766	-3.16809	-4.2375	-3.18564	-2.96186	-7.96466	-5.74939	-7.05281	-4.49688
Syt8	3.22172	+	2.07194	2.65699	-2.90395	-4.25275	-3.32786	-3.03369	-6.94338	-6.99115	-5.8616	-4.35007
Ccnb1	3.21872	+	1.49393	2.54049	-0.484516	-0.158176	0.64768	0.288529	-3.5262	0.107444	-3.66879	-2.78088
1300002K09Rik	3.21162	+	3.62477	3.09562	-1.9205	-1.43221	-2.7855	-2.03235	-5.77212	-4.40484	-5.2753	-5.1008
Cfi	3.21048	+	4.37128	2.97302	-0.0225508	-0.626296	0.404082	0.217626	-3.08215	-3.14373	-2.47516	-3.21819
Ccl9	3.20495	+	7.12987	3.27528	6.79713	6.70417	6.98226	6.84296	3.57044	3.69191	3.65976	3.30331
Atp6v0d2	3.19479	+	5.25356	3.31673	5.17407	5.51047	5.23182	5.04324	2.27211	1.82555	2.19075	1.40429
Them5	3.19035	+	0.684932	2.10381	0.50917	-1.26068	-1.50442	-3.23015	-5.08095	-4.71368	-4.43213	0.325431
Trem1	3.1869	+	3.97365	3.1741	-0.288142	-0.899869	0.142453	-0.271812	-2.90414	-3.21155	-3.7222	-4.1759
Clca1	3.18591	+	3.56841	3.26922	-2.48972	-3.41228	-2.40773	-2.18395	-5.44978	-5.81948	-6.85986	-5.44143
Crh	3.18478	+	2.02968	3.12242	-1.69737	-2.98918	0.862658	-0.713537	-4.39441	-3.7641	-4.48256	-4.38606
Ajap1	3.18267	+	3.7875	2.91095	-1.28129	-0.948114	-0.663253	-0.979137	-4.17097	-2.9084	-4.12161	-4.31462
Wnt10a	3.17609	+	2.10057	3.35659	-0.944216	-1.10342	-0.87891	-1.22093	-5.27684	-3.12297	-6.36499	-2.80906
Glyatl3	3.1679	+	1.21256	2.5405	-2.29021	-4.94458	-2.37815	-2.34702	NaN	-5.71951	NaN	-5.34147
5330437I02Rik	3.16356	+	4.10493	3.08488	-2.41167	-3.37675	-2.14912	-2.47209	-6.20824	-5.33001	-5.59595	-5.61493
Ccr5	3.15872	+	5.09618	3.02219	3.33105	3.30967	2.6516	3.62021	0.192421	0.391351	0.109139	0.130868
Myh1	3.15533		0.364168	2.18943	1.89684	2.31023	1.5347	-3.22808	-5.73492	2.31592	-5.19504	2.37002
Pcdhgc5	3.15128	+	5.1503	3.17615	-1.10781	-0.147778	-0.648461	-0.416688	-4.01244	-3.64517	-3.68555	-3.68216
A930038C07Rik	3.14581	+	6.53349	3.03879	4.72168	4.74977	4.33589	4.63783	1.788	1.48016	1.58773	1.43409
Cd5l	3.13662	+	2.53397	3.05515	1.54293	-1.15596	0.341003	0.144128	-3.43156	-2.12883	-3.27178	-2.51632
Lrrn1	3.13613	+	1.61047	2.81549	-0.990156	-1.70907	-1.13207	-1.29207	-5.6168	-3.0796	-5.70495	-1.98396
Tlr13	3.1343	+	5.23664	3.13495	2.33821	2.14566	2.61166	2.80429	-0.554383	-0.302589	-0.76435	-1.01867
Fcgr3	3.13238	+	5.52918	3.20697	3.77854	3.59788	4.1757	4.21655	0.870459	0.856096	0.833385	0.38085
Adam12	3.13179	+	2.89207	3.06382	-0.470759	-0.643262	0.887894	0.277626	-3.09812	-1.91692	-3.83013	-3.35859
AK149188	3.12254	+	2.44465	3.07131	-2.66097	-2.67593	-1.69446	-2.81533	-3.92916	-6.62078	-6.33924	-5.24274
AA467197	3.12249	+	4.14807	3.01243	2.77255	2.38323	3.17679	2.27567	-0.496605	0.336792	-0.68909	-0.592593
F10	3.12074	+	4.80159	3.37158	0.800843	1.30282	0.797182	0.811454	-2.50526	-2.05183	-2.12392	-3.09301
2610002D18Rik	3.11804	+	1.377	2.24072	-1.55176	-0.870622	-0.450411	-0.88256	-4.06593	-0.663035	-3.93169	-4.05758
Svop	3.11552	+	3.87775	3.06683	-4.26472	-3.99428	-4.18273	-4.77309	-7.1544	-7.52409	-6.65758	-8.14605
Itln1	3.11522	+	2.58584	2.89646	-1.89723	-1.04726	-2.53145	-1.01489	-5.31047	-3.87281	-3.59126	-5.30212
Gm14461	3.10841		0	3.35248	-2.61489	-1.60748	-2.94794	-2.91681	NaN	-5.87426	NaN	NaN
Wfdc12	3.10451	+	3.01047	2.8415	1.83826	1.2607	1.35765	2.24416	-1.46645	-1.54664	-1.72453	0.0724084
Fcgr1	3.10426	+	4.4325	3.35416	1.9829	1.81884	1.93772	2.54774	-1.31585	-0.828505	-0.97205	-2.01306
Rgs5	3.10423	+	2.54625	3.31816	2.78205	2.78267	2.67031	2.55041	-1.0412	0.285102	-2.35817	0.627076
Frem1	3.10301	+	3.84171	2.9378	-4.23559	-3.52739	-3.50153	-3.16429	-6.93262	-6.30232	-7.02077	-5.92427
Pbk	3.09744	+	1.57228	2.3571	1.45202	2.19959	2.18266	2.00254	-1.46803	1.88613	-1.43835	-0.571331
Sectm1b	3.09654	+	2.82206	2.72048	-0.925519	-2.51089	-0.954956	-0.995052	-4.11776	-4.80938	-4.02534	-3.31586
Stfa2l1	3.09601	+	2.38847	3.24178	1.37824	1.13195	0.262281	1.95011	-1.79684	-0.774222	-1.88499	-3.7885
Tprg	3.08952	+	1.40153	2.85026	-1.65089	-3.51385	-3.89084	-4.07471	-7.56294	-6.93263	-6.65109	-3.38466
Rgs16	3.08362	+	5.74628	2.93651	1.91039	1.98989	2.03639	1.45878	-1.06586	-0.835486	-1.24813	-1.2011
Atf7ip2	3.08264	+	3.22275	2.99716	-6.25501	-6.20895	-5.64252	-6.31182	-9.31462	-9.68431	NaN	-8.30627
AK036949	3.0772	+	2.52418	3.05283	1.08203	-1.03985	0.48594	0.680574	-2.03004	-3.9847	-2.70316	-2.28473
Myoz1	3.07383		0.511782	2.17407	2.99384	2.73778	2.23062	-1.23851	-3.35995	2.18068	-3.4481	2.65483
Fndc8	3.07219	+	2.84881	3.1273	-4.03862	-4.98249	-4.50917	-4.12189	-7.38773	-6.75742	-8.47588	NaN
Syt12	3.07213	+	5.03738	3.1961	1.30992	1.28329	2.15535	1.57825	-1.87521	-1.67459	-1.58149	-1.32629
Tmem37	3.07081	+	4.09303	2.9736	9.49815	8.40198	9.42144	9.1833	6.52495	6.17254	6.29058	5.62237
Clec4a2	3.06523	+	5.3348	2.95143	0.859243	0.314536	0.837	0.790916	-2.26747	-2.23507	-1.90748	-2.59399
Cxcl3	3.06363	+	2.44764	2.87523	-0.662575	0.605886	-0.909213	-1.98241	-3.72218	-2.67684	-4.07336	-3.97686
Ltbp2	3.06283	+	4.80524	2.97947	3.17203	3.94396	4.14301	3.63622	0.657214	1.01541	0.797301	0.507424
Clspn	3.0582	+	1.02719	2.0945	-2.59367	-1.36158	-1.64132	-1.43907	-5.11411	-0.918366	-5.29847	-4.08268
Ctss	3.05778	+	6.44244	3.13568	6.79227	6.76208	7.02096	6.77399	3.75166	3.96008	3.69903	3.39581
Tph2	3.05598		0	2.90892	-4.81406	-3.71354	-4.054	-3.88536	-7.02566	NaN	NaN	NaN
Mybph	3.05275	+	0.798364	2.28521	-3.2632	-2.54412	-3.22561	-4.60951	-6.61231	-5.98201	-8.28542	-1.90352
1700011H14Rik	3.05006	+	3.00486	2.61593	-2.69965	-2.94309	-4.49214	-3.04596	-6.04876	-5.41846	-6.13691	-6.04041
Arl11	3.04685	+	6.36047	3.10837	2.60898	2.76328	2.68726	2.87713	-0.16196	-0.204292	-0.43887	-0.691707
KIAA1199 homolog	3.04508	+	1.58225	2.81195	-3.59823	-3.81964	-1.93128	-1.91951	-5.80984	-4.17953	-6.89798	NaN
Serpinb2	3.04456	+	1.7603	2.57474	-1.15954	-3.54261	-1.09424	-1.7524	-5.7552	-4.35936	-4.64171	-3.0915
Ntm	3.04168	+	2.5501	3.83782	-3.74524	-3.71263	-3.66325	-3.52662	-6.68554	-9.86259	-6.77369	-6.67719
Fcgr4	3.03774	+	4.25555	3.04901	2.87319	2.82222	2.80433	2.94002	-0.438441	0.506375	0.0583735	-0.882604
Baalc	3.03757	+	3.93432	3.03991	-0.704978	-1.34143	0.255506	-0.452338	-3.3691	-3.52729	-3.70517	-3.80132
Sprr1a	3.03647	+	2.42031	2.79119	7.49051	6.94112	6.69421	6.77581	3.25844	3.47371	4.17029	5.83447
OTTMUSG00000013918	3.02773	+	3.48445	2.76895	-0.839811	-1.21323	-0.899182	-0.633582	-3.78838	-4.00607	-4.2391	-2.62803
Apol8	3.02703	+	1.79253	3.2333	-4.5926	-6.24697	-1.63615	-4.64941	-7.6522	-7.0219	-7.74035	-7.64386
Cdc25c	3.02616	+	1.37219	2.52647	-2.22324	-1.64436	-1.0004	-1.23364	-5.39832	-1.59809	-5.67912	-3.53199
Fgf2	3.01905	+	3.52315	3.3426	-0.41557	-0.319393	0.110404	0.375622	-3.09966	-3.14743	-4.60285	-2.76939
Matn3	3.01626	+	2.88095	3.3279	-3.66085	-4.07818	-1.40132	-3.01405	-6.35788	-6.31254	-6.44603	-6.34953
Csmd1	3.01025	+	3.36275	2.98226	-1.02836	-0.492247	-0.777219	-1.32248	-4.04044	-3.78564	-4.80666	-2.91661
4932435O22Rik	3.00887	+	3.08118	2.82426	-1.68477	-3.16922	-2.82518	-2.0005	-4.38181	-5.7515	-5.46995	-5.37346
Slc6a12	3.00639	+	3.48596	3.44806	-4.31059	-4.17055	-3.52817	-4.29701	-8.78523	-6.833	-7.28842	-7.19192
4833422F24Rik	3.00519	+	3.00716	3.00555	-1.96432	-1.04667	-2.16613	-1.8512	-5.0764	-3.57162	-4.74951	-5.65301
Il1rn	3.00168	+	4.88804	3.04588	1.1496	1.28824	0.525316	0.612233	-2.07208	-1.85375	-2.16945	-2.51286
Tcfec	3.00156	+	4.69094	2.90086	0.173466	-0.287521	0.433238	0.509654	-3.06199	-2.3162	-2.56517	-2.83125
Ms4a7	2.99234	+	5.57412	3.10526	1.06132	1.07186	1.04617	1.23154	-1.87611	-1.66084	-1.9754	-2.49781
Cmah	2.99232	+	1.7616	2.30089	-3.69877	-4.0763	-6.53295	-4.28609	-7.28889	-6.07362	-7.37703	-7.05814
Fhl5	2.99114	+	2.20519	3.05749	-2.62007	-1.91187	-3.02351	-3.46631	-5.3171	NaN	NaN	-6.30875
Fga	2.98741	+	2.11758	2.95477	-3.53772	-5.34409	-2.62386	-4.18093	-5.74933	-7.11902	-6.57444	-8.06291
Gdf6	2.98613	+	3.21711	3.28397	-0.929864	-0.368796	-0.983534	-0.730587	-4.29759	-3.22671	-3.33511	-5.28924
Rab31	2.98242	+	4.76743	3.06482	2.95977	2.90108	3.31774	3.40597	0.511794	0.234218	-0.499186	0.0784374
2310033E01Rik	2.97857	+	0.749855	2.11819	1.10081	-0.63845	-1.28352	-2.65232	-4.50311	-3.87281	-4.0063	0.435973
AK084265	2.97702	+	1.87066	2.34501	1.04048	-1.75063	0.545157	0.94951	-2.23386	-2.45155	-1.68458	-2.22551
Phox2a	2.97338	+	1.59762	3.16788	-5.31149	-5.05897	-2.56654	-2.01779	-6.78613	-7.15582	NaN	-6.77778
Kif18b	2.97311	+	1.14728	2.16427	-0.861992	0.460916	0.562384	0.0760409	-3.18051	0.566336	-3.57679	-2.22875
Kng1	2.97264	+	1.54187	3.15867	-5.31873	-5.80317	-5.13721	-3.90862	-7.01576	-9.38545	NaN	NaN
AK131952	2.97194	+	2.20324	2.45236	1.50454	-0.826495	1.4995	1.62188	-1.6723	-1.52742	-1.39788	-1.41241
Lrrtm2	2.96009	+	1.75265	2.45733	-1.95469	-2.19813	-0.332142	-0.716044	-4.3038	-2.6735	NaN	-4.29546
C1qc	2.95887	+	4.80634	2.82126	8.16313	7.87573	8.62196	8.54399	5.46789	5.88471	5.32149	5.2457
BB123696	2.95571	+	1.3156	2.47836	-5.17262	-7.4226	-4.1337	-3.9143	-7.5648	-6.19753	-7.65295	-9.14141
AK019057	2.9488	+	2.28631	2.51834	1.28867	-0.283237	1.53112	1.24033	-1.68847	-2.4732	-0.454689	-1.68012
Lce3b	2.94878		0.185124	1.78178	2.79435	1.21733	0.362922	-5.88207	NaN	-5.93263	NaN	1.61534
Raet1d	2.94588	+	3.14798	2.7078	-4.14536	-3.97773	-3.7008	-3.99159	-5.84239	-7.21208	-6.93054	NaN
Emr1	2.94572	+	5.24854	3.00259	1.10699	1.52491	1.46738	1.95801	-1.51485	-1.29835	-1.3843	-1.75558
Slc37a2	2.94327	+	2.59113	2.55148	0.66639	0.763007	0.500447	0.907959	-2.57174	-0.339226	-2.27112	-2.18603
9130024F11Rik	2.94206	+	1.93158	3.02139	-5.46337	-6.36285	-4.13346	-5.35025	-8.35305	NaN	NaN	-8.3447
Bmp8a	2.94007	+	3.68555	2.95291	-4.55499	-4.93252	-5.17344	-4.55735	-7.14511	-8.5148	-7.23325	-8.13676
Marco	2.93806	+	3.08167	3.14953	3.8769	2.88761	4.96318	2.8994	0.276989	0.555952	0.851806	0.344232
Col5a2	2.92786	+	5.01881	2.98524	4.85692	4.85378	5.69483	5.45332	2.34892	2.11446	2.21799	2.23654
AK161361	2.92538	+	3.60827	2.84626	-2.28651	-2.11888	-1.31144	-1.98075	-4.98355	-4.35324	NaN	-4.9752
Tnip3	2.9253	+	3.80635	2.65271	0.457912	0.35963	-0.753129	0.287514	-2.86229	-2.19317	-2.52235	-2.68111
1500015O10Rik	2.91994	+	4.00685	2.95928	1.78566	1.49688	2.78471	2.19107	-0.458554	-1.25709	-0.86863	-0.994525
Ntrk2	2.91777	+	3.84341	2.74416	-0.116717	1.32658	0.893197	0.957798	-2.12696	-1.78951	-2.14171	-1.85759
Nav3	2.91715	+	3.62055	3.08602	-3.95925	-4.01074	-3.21051	-3.00617	-6.71142	-6.29262	-7.45165	-6.07504
Gjb5	2.91689	+	3.0306	2.81277	4.63967	3.24517	4.91483	4.37056	1.37654	0.717335	2.02535	1.79992
1100001G20Rik	2.91252	+	4.00171	3.09363	4.66042	4.41452	5.05245	4.12911	1.87179	1.37811	1.91341	0.718674
Myot	2.91183		0.30366	1.66825	1.08261	1.45659	0.598996	-4.11326	-5.01652	1.86171	-5.36771	0.874469
Hmmr	2.9058	+	1.64153	2.34832	0.0419557	0.780764	0.77382	0.87186	-2.53914	0.361496	-3.02938	-1.71787
Cthrc1	2.90271	+	2.73259	3.10066	2.62817	1.86092	4.56736	2.86984	0.00236583	-0.309777	0.202199	-0.371156
Gm5483	2.90132	+	2.78132	2.78677	1.07096	0.586509	-0.631331	1.43151	-2.18796	-1.68318	-2.86107	-1.95721
Ncapg2	2.9003	+	2.22765	2.73056	-1.25305	-0.548179	-1.19252	-0.475226	-3.93947	-1.92923	-4.9207	-3.60182
Creg2	2.90023	+	5.09478	3.12193	0.540893	1.26081	0.468549	0.527341	-2.20938	-2.43469	-2.29753	-2.74852
AK054042	2.89336	+	2.89815	2.5884	-1.80456	-1.11213	-0.602283	-0.470843	-4.2178	-3.78014	-3.72099	-2.62449
Tal2	2.89332	+	3.4332	2.97073	-1.82247	-1.85625	-1.12381	-0.748343	-5.03408	-3.6668	-4.70719	-4.02573
5730590G19Rik	2.89195	+	0.996085	1.96551	-4.49188	-3.6429	-3.40989	-3.62572	-6.90993	-2.86632	-7.11356	-6.14259
4933430I17Rik	2.89089	+	5.60329	3.00873	-3.34821	-3.03748	-3.39949	-3.28693	-6.32535	-6.69504	-6.09157	-5.99507
Atp13a5	2.8864	+	3.1045	3.04043	-4.99302	-5.33661	-5.80412	-4.1122	-8.16811	-8.95284	-7.93433	-7.3524
AK081809	2.88638	+	2.0983	2.83019	-2.95325	-4.02266	-4.45622	-3.16206	NaN	-6.11951	-6.83796	NaN
mKIAA1668	2.88412	+	2.60488	2.67911	-5.28458	-6.50599	-5.93956	-4.81532	-8.49619	-7.86588	-8.58434	NaN
Il23a	2.87771	+	1.75832	2.76336	0.0380145	-0.8168	-0.359994	0.349213	-1.99462	-1.19439	-4.08277	-4.57124
Cxcl1	2.87699	+	2.3603	2.8948	1.56239	1.31849	3.1777	0.0941981	-0.930627	-1.37627	-1.49682	-1.62272
F7	2.87095	+	5.37012	2.98181	3.18976	3.69756	3.48213	3.13686	0.623099	0.343603	0.58638	0.0259805
Aoah	2.86818	+	3.92973	2.93552	-0.759964	-0.276776	0.198726	0.328324	-3.71512	-2.72224	-2.93255	-2.88185
Apoc4	2.86677	+	0.7399	2.51595	-1.01091	-2.49536	0.573571	0.654747	-1.31563	-4.85525	NaN	NaN
Mmp19	2.86551	+	5.97703	3.00074	1.86445	2.31196	1.73929	1.68488	-1.03096	-1.24483	-1.09633	-1.03028
Col12a1	2.85968	+	4.61305	2.87446	1.479	1.87484	2.62387	2.08547	-0.68243	-0.993171	-0.859876	-0.899166
Eln	2.85542	+	5.59742	2.93523	7.98056	7.99357	8.6208	8.31537	5.41647	5.13371	5.43757	5.18162
Cd109	2.85093	+	2.55382	2.68639	0.435851	0.269766	2.08754	1.57835	-1.74443	-2.06651	-1.94323	-0.619863
Ctsk	2.84473	+	4.50224	3.14941	5.61909	5.86147	6.423	5.56708	2.94412	2.11033	2.97156	2.84699
Egfem1	2.83966	+	3.62813	3.25717	-2.85862	-2.80075	-1.90855	-2.66647	-5.73436	-5.41218	-5.27502	-6.84149
Shcbp1	2.82434	+	1.47661	2.32869	0.524915	0.765461	1.13098	1.15879	-2.89131	0.908921	-2.28431	-1.46792
Col6a3	2.81572	+	3.4868	2.92696	1.80057	2.3958	3.38889	3.01008	-0.0902227	-0.135328	-0.85201	-0.0349258
Cxcl9	2.81018	+	1.29115	2.89282	4.59904	3.98221	1.84216	2.70665	-0.823398	2.31936	-1.82908	1.8919
Pyy	2.80909	+	1.12091	2.56032	-0.225586	-2.24055	-1.03669	-0.434394	NaN	-2.1854	-4.90385	NaN
Ccl6	2.80878	+	5.0404	3.01635	8.65815	8.49305	9.01985	8.41387	5.8595	5.68138	5.85227	5.12637
Kcnn3	2.80839	+	3.75041	2.89763	-3.43969	-2.42457	-3.78942	-2.90657	-5.72792	-6.23512	-6.46815	-5.71957
Epha3	2.80377	+	4.03938	2.93613	-0.655509	-0.696641	0.126724	0.125716	-2.9727	-2.86846	-3.83845	-3.16464
Syt13	2.79407		0.59313	1.76814	-0.949206	-1.27276	-0.691903	-0.589353	-4.72966	1.38312	-4.3153	-2.91395
Morc1	2.79373	+	4.19959	2.89718	-2.72683	-2.63754	-2.90119	-2.68948	-5.45781	-5.09054	-5.54596	-6.44946
Nuf2	2.79213	+	1.69313	2.28939	-0.521509	-0.112253	-0.0508479	0.0556382	-3.06614	-0.373904	-3.66525	-2.68123
Grp	2.79036	+	4.39863	2.90508	3.49871	2.49511	2.97312	2.35877	-0.117284	0.107384	0.00478602	-0.289507
Cxcr7	2.78746	+	4.86656	2.7732	5.10432	4.78608	5.64121	5.19519	2.73003	2.47222	2.25237	2.17941
Pdcd1	2.78259	+	1.46424	2.2307	1.25537	1.11381	0.609159	0.818293	-2.53243	1.03932	-2.17312	-1.45995
Eda2r	2.78254	+	5.03818	2.67926	-0.334138	-0.309403	-0.495044	-0.170977	-2.92736	-3.29706	-3.28125	-2.52093
Dao	2.78063	+	1.79198	2.22742	-4.97891	-5.61536	-7.21885	-5.18772	-8.19052	-7.56021	NaN	-8.18217
AK016177	2.78063		0.444175	1.33231	-3.9119	-3.07442	-2.12948	-2.95079	NaN	-1.36392	-5.88973	-5.79323
AK043163	2.77258	+	3.21019	2.7339	-1.32332	-1.25137	-2.3288	-1.81224	-5.30046	-3.67016	-4.38861	-4.29211
Krt6a	2.76746	+	1.33961	2.92326	-2.10608	-3.59052	-3.94163	-3.08042	NaN	-7.45291	NaN	-4.75294
Ckap2	2.76477	+	1.98759	2.29883	1.522	2.23769	2.31496	2.16246	-1.07817	1.37546	-1.20429	-0.0512059
Diap3	2.76162	+	2.87414	2.53551	0.915191	1.38269	1.3947	1.50089	-1.59981	-0.0894629	-2.11326	-1.14605
Htr1d	2.76012	+	1.29113	2.83019	-6.55658	-7.30406	-4.4157	-5.44346	NaN	-9.40092	-8.11937	NaN
MAIR-IIa	2.75967	+	5.15598	2.78172	0.467294	0.44927	0.336034	0.301878	-2.87085	-1.96752	-2.45649	-2.27753
Cilp	2.75911	+	3.44528	2.65833	0.673163	0.624001	1.43844	0.139393	-2.00852	-2.21254	-2.328	-1.20927
Chsy3	2.75795	+	4.31285	2.93662	-0.970192	-1.12465	-0.042325	-0.525196	-3.46157	-3.36659	-3.54972	-4.03098
Crisp1	2.75074		0.421171	1.52118	-0.637609	-1.92941	-2.77802	-6.23873	-5.9196	-4.2893	-6.00775	-1.45182
Bean1	2.74165	+	2.77484	3.12346	-3.13388	-3.51141	-1.15988	-2.34269	-5.63654	-6.39325	-5.28859	-5.32333
Amn	2.73788	+	1.37545	2.80362	-3.17112	-3.90932	-1.7954	-3.20484	-6.43003	-3.34029	-8.10314	-5.42168
Ctrb1	2.7373		0	2.7373	NaN	NaN	-3.33214	NaN	NaN	-6.25846	NaN	-5.88042
Prr11	2.73556	+	1.95738	2.1878	1.09799	1.93057	2.26888	2.21843	-0.743594	1.26431	-1.17752	-0.578519
Ppy	2.73431	+	2.11821	2.71887	-0.78413	-2.91628	-2.16927	-0.903671	-4.64344	-5.59809	-3.50919	-3.89812
Oas1e	2.73279	+	3.23767	2.78466	-2.70894	-4.59549	-3.74895	-3.31985	-6.22311	-6.17777	-6.31126	-6.79972
Olr1	2.72882	+	3.27955	2.89768	3.00373	3.6653	1.86332	2.6141	0.132014	0.046623	0.113575	-0.736489
Tlr7	2.72589	+	3.71201	2.60623	-0.396267	-0.620819	0.509821	0.176604	-2.96151	-2.12262	-2.77333	-2.89812
2200002J24Rik	2.72315	+	1.85086	2.17911	-3.17494	-4.65939	-2.67792	-2.64678	-5.64958	-5.01927	-5.73773	NaN
Cd177	2.72264	+	4.23913	2.93514	2.82701	3.40502	2.78838	3.7167	0.504744	-0.294938	0.31387	0.472876
Ankrd37	2.72254	+	5.9483	2.70474	3.11485	2.87091	3.26901	3.41879	0.307513	0.374975	0.563811	0.608313
Serpinb5	2.72232	+	0.670124	2.36694	-1.34312	-2.94786	-3.18618	-4.08031	-7.87666	-3.70203	-7.96481	-1.48173
Tpx2	2.72152	+	1.39009	1.97782	-1.8164	-0.863984	-0.809834	-0.916595	-4.11767	-0.97679	-3.92636	-3.29726
Aurkb	2.72081	+	1.21389	1.93727	0.909614	1.71845	2.09764	1.67116	-1.30199	2.04186	-1.34205	-0.750022
Igf1	2.71834	+	6.71784	2.70076	1.41704	1.56886	1.66519	1.23993	-1.14165	-1.3196	-1.27735	-1.17343
Fcgr2b	2.71791	+	5.21935	2.71937	2.37534	2.17706	2.88873	2.81724	-0.130936	-0.11231	-0.341009	-0.0348644
mACS4	2.71616	+	2.32099	2.65868	-2.96302	-2.44747	-1.14407	-1.17183	-4.43766	-4.80735	-4.52581	NaN
Csf2rb2	2.71579	+	4.80097	2.68253	1.67197	1.85369	1.63696	1.54938	-1.40213	-0.493341	-1.25512	-0.867521
Cyp21a1	2.71373	+	2.03949	2.61338	-3.3293	-3.93928	-3.13184	-4.53811	-6.80395	NaN	-5.89209	NaN
Pkp1	2.70494		0.448913	2.5143	0.646601	-0.996501	-1.418	-4.61568	-6.88151	-0.942869	-8.96966	0.353248
Lce1a1	2.70138	+	0.656969	2.57331	4.63412	3.46929	1.92025	NaN	NaN	-1.00607	NaN	2.54189
AK021299	2.70111	+	3.01952	2.5977	0.463444	0.26279	0.829221	-0.0209989	-1.14244	-2.31949	-3.03795	-2.35648
Fosl1	2.69967	+	1.95007	3.03162	-3.73285	-4.07979	-1.58047	-2.74002	-6.94445	-5.31415	NaN	-5.9361
Fabp7	2.69571	+	5.28126	2.73555	1.02361	0.306801	0.74132	0.596379	-1.97758	-2.34727	-1.87308	-2.07614
Fbn1	2.69534	+	4.7747	2.67455	3.16879	3.51596	4.06318	3.89101	1.08736	0.780926	0.928939	1.14351
Prrx2	2.69519	+	3.63796	2.7859	1.71627	1.25352	2.89341	1.98663	-0.969875	-0.972787	-0.633525	-0.7176
Ceacam-ps1	2.68895	+	3.60169	2.70539	-0.888058	-0.787542	-1.80607	-1.28951	-3.77774	-4.14743	NaN	-3.76939
Casc5	2.68649	+	1.1692	2.33659	-2.35869	-1.7168	-2.5605	-1.59349	-5.35528	-1.68395	-6.44343	-4.09317
Chi3l3	2.683	+	4.04954	2.89818	6.92976	6.60997	7.35813	6.923	4.19912	4.28764	4.48205	3.25933
Gtse1	2.68172	+	1.75731	2.03732	-1.26989	-0.448381	-0.145519	-0.518963	-3.17287	-0.896569	-3.15792	-3.30469
Tat	2.6779		0.640163	1.47112	-1.26704	-4.98415	-0.984758	-0.964349	-2.0966	-4.38056	-3.71199	-3.89561
Prune2	2.67592	+	4.73152	2.84042	-1.47634	-1.54825	-1.25163	-0.697073	-3.96102	-4.4324	-4.1188	-3.82274
AK030268	2.67064	+	3.37762	2.36969	-3.96424	-4.77061	-3.70168	-3.99247	-5.76081	-6.54554	-6.84895	-6.75246
Olfm4	2.66839	+	1.69334	2.5984	-4.1119	-3.72962	-4.02992	-3.12277	-6.50408	-4.21081	-6.59223	-8.0807
Mastl	2.66692	+	2.49006	2.33506	-0.869102	-0.447671	-0.170447	-0.111195	-3.42175	-1.50851	-3.47818	-2.53021
Serpina3i	2.66633	+	3.47081	2.443	0.439014	-0.303342	0.870388	0.526232	-2.37564	-1.44699	-2.42531	-1.99178
Mrc1	2.66332	+	4.28102	2.61859	4.05119	3.70999	4.5538	4.78778	1.75148	1.52687	1.84492	1.50513
AK167957	2.66329		0	2.28917	-4.11045	-5.5949	-4.2915	NaN	NaN	-6.95478	NaN	NaN
Scube1	2.65734	+	4.07978	2.57731	-0.0091567	0.643755	1.25732	0.828001	-1.90123	-1.6849	-2.06153	-1.94168
Serpina10	2.65723	+	3.68896	2.66539	-0.87724	-1.64326	-1.54249	-2.11707	-4.20603	-4.6912	-4.29418	-3.65019
Cnfn	2.65679		0.17742	1.81943	2.80057	1.1774	-0.320296	-5.29291	NaN	-6.92844	NaN	2.47197
Fstl3	2.65581	+	2.74828	2.6294	0.434659	-0.252604	0.313827	0.484938	-1.50311	-1.73308	-2.83005	-3.47052
Pde10a	2.6548	+	2.94883	2.54502	-4.0082	-4.36271	-3.1286	-3.12201	-6.22738	-5.43561	-6.9196	-6.21903
Col8a1	2.6543	+	4.95086	2.61152	5.39184	5.6868	6.12156	5.54913	2.94551	3.43044	2.9549	2.97242
Mctp1	2.65355	+	6.25034	2.58085	1.51376	1.13478	1.29615	1.46311	-1.25998	-1.00164	-1.36612	-1.28785
Ildr2	2.64604	+	4.58576	2.8075	-1.01902	-1.24561	-0.890465	-0.995212	-3.54685	-4.52713	-3.55273	-3.75358
Bmper	2.64505	+	2.72269	2.51669	2.75347	2.24145	3.71805	3.64541	0.66914	1.35911	0.439636	-0.17629
AK007436	2.63747	+	4.10525	2.86785	0.140279	0.601893	0.168325	0.647102	-2.12527	-2.24342	-3.2838	-2.26131
Lilrb4	2.6339	+	6.35322	2.67365	2.04564	1.95275	2.19486	1.84791	-0.902932	-0.481084	-0.58476	-0.68466
Kif20a	2.62491	+	2.00513	2.19316	-1.10569	-0.227062	-0.347903	-0.0986008	-3.20671	-1.1208	-3.60632	-2.61808
Iqcf5	2.61966		0	2.60148	-2.16386	-2.80031	-3.4038	-2.6946	NaN	NaN	NaN	-5.36712
Lrg1	2.61523	+	4.20378	2.8069	9.40359	9.17236	9.72227	9.09263	6.98047	6.73993	6.60556	5.8373
Sgol1	2.61463	+	1.07586	2.00711	-1.55034	-0.881312	-0.791511	-0.908972	-4.11613	-0.413196	-4.72784	-2.90342
Alx4	2.61082	+	4.45915	2.65367	-3.74629	-3.99258	-3.42615	-3.91858	-6.46194	-5.89875	-6.42456	-6.91302
AK015324	2.61057	+	2.66068	2.35328	-3.34223	-4.01932	-3.45289	-3.96608	NaN	-6.60161	-6.32006	-5.22356
Serpina12	2.60966	+	1.92491	2.29422	-2.48867	-3.97312	-2.95923	-2.20272	-4.83778	-6.20748	-3.92593	-5.82943
Gzmc	2.6072	+	2.11455	2.66985	-2.74032	-1.63981	-2.98027	-1.94913	-4.95193	-3.9997	-6.04008	NaN
Sh2d5	2.6001	+	1.96435	2.32953	-2.46383	-3.82489	-1.24083	-2.03705	-5.35351	-3.83012	-4.54857	-5.15251
Cenpe	2.60003	+	1.17096	1.79162	-0.890131	0.13415	0.0816711	0.0943693	-2.83752	0.294415	-3.01682	-2.1865
Dgkk	2.59916	+	2.22028	2.82028	-5.07392	-6.29534	-4.18459	-4.43473	-9.28553	-7.3333	-7.37368	-7.27718
Lrp8	2.59764	+	1.49913	2.02227	-1.32242	-1.66987	-0.5168	-0.981707	-3.88246	-1.10986	-3.9706	-3.61695
Gpr84	2.59588	+	4.23729	2.65943	0.914496	1.62645	1.45591	1.44265	-0.975182	-1.92984	-1.06333	-1.22987
Lelp1	2.59521	+	1.11752	2.18461	-0.524309	0.183889	-2.24968	0.266883	-3.22134	NaN	-2.30949	NaN
Enox1	2.59417	+	3.89382	2.70973	-3.60929	-3.77671	-2.54576	-3.1385	-5.68117	-6.29187	-6.14783	-5.7883
Gal3st2	2.59285		0	2.54528	-5.40183	-5.30131	-5.90481	-6.1956	NaN	-8.24616	NaN	NaN
Slc7a11	2.59007	+	1.2693	1.92705	0.561365	0.765939	0.502845	0.223024	-2.25431	0.946967	-2.48605	-1.86162
Pla2g7	2.58845	+	5.80365	2.62562	2.29738	2.35438	2.46843	2.83388	-0.175357	0.0749182	-0.178724	-0.269257
Ccnb2	2.58717	+	1.27938	1.90875	2.04268	2.65954	3.21768	2.91156	-0.0912358	3.00739	-0.207673	0.488001
Hmox1	2.5842	+	3.20016	2.49007	5.46752	4.48494	6.25212	5.4179	2.9165	2.67882	3.26637	2.80052
P2ry13	2.58396	+	4.31471	2.39228	6.71152	6.32432	6.37465	6.77486	3.94661	4.75798	3.93999	3.97164
AK045624	2.58329	+	2.21376	2.18494	-5.92039	-6.72677	-5.16034	-5.1292	-8.132	-7.50169	NaN	-8.12365
Nrg1	2.58034	+	4.30014	2.48525	-1.65809	-1.84844	-1.00654	-1.17568	-3.91165	-4.0828	-4.12318	-3.51211
C1qa	2.57304	+	4.46365	2.60109	8.30221	8.10184	8.84789	8.69042	6.05822	6.21999	5.78833	5.47145
Clca2	2.56941		0.711811	1.70875	-2.10908	-3.85656	-1.8047	-3.25899	-5.99875	-2.14606	NaN	-5.25344
Cdk1	2.56538	+	1.65202	2.11476	3.34076	3.79979	4.2497	3.83708	0.962439	3.61178	0.650395	1.54368
Ceacam19	2.56451	+	0.906583	2.11482	-2.25993	-1.63476	-4.10395	-3.90932	-6.39754	-6.76723	-4.90073	-2.30173
Hivep3	2.55615	+	3.98125	2.41775	-5.32069	-4.15605	-4.48869	-4.34508	-6.86245	-6.86957	-7.17299	-7.07649
Fmod	2.5512	+	3.48011	2.93715	2.92279	3.05315	4.55903	3.07717	0.504362	0.523565	0.667912	0.167683
Cd300lf	2.54998	+	3.87771	2.82473	1.77211	1.50925	2.85923	1.74338	-0.753962	-0.622525	-0.830522	-1.20796
S100a14	2.5494	+	2.78177	2.28156	3.85321	2.54122	3.18992	3.15027	0.493456	0.568772	0.672619	1.87352
Itm2a	2.54935	+	3.0884	2.25384	5.17965	5.02945	5.41077	4.97417	2.52253	3.94576	2.5763	2.53411
2810417H13Rik	2.54394		0.834452	1.56606	1.28884	1.77191	1.86464	1.84982	-0.854798	2.90734	-0.930235	-0.611345
BC100530	2.54278		0	2.07659	-1.54798	-2.22507	-4.466	-1.17183	NaN	NaN	NaN	-4.42931
Sema7a	2.53592	+	3.94784	2.45814	4.81261	4.37582	4.89999	5.07061	2.59322	2.84535	2.04755	1.84036
Dmbt1	2.53534	+	3.17069	2.73146	-4.35609	-4.91454	-4.59603	-3.49451	-7.83073	-7.20043	-6.43345	-6.82238
Musk	2.53426	+	0.963675	1.76468	-5.06564	-5.39808	-6.41662	-7.12245	-8.12524	-8.75797	-8.79836	-5.37993
Sh2b2	2.53128	+	3.66325	2.57079	-1.07191	-1.15797	-0.668943	-0.986488	-3.7224	-2.78953	-4.25801	-3.39855
Plk1	2.52876	+	1.14825	1.65197	-0.58546	0.528095	0.551596	0.452773	-2.15883	0.680924	-2.26513	-1.91782
BC030867	2.5251	+	1.26121	1.86396	-3.49522	-2.62603	-2.36593	-2.3757	-5.70683	-2.55994	-5.64297	-4.40897
4930415F15Rik	2.52133	+	1.30056	1.94731	-1.9287	-4.2205	-1.65407	-2.3599	-5.62573	-2.99543	-4.71388	-4.61738
Tbxas1	2.52076	+	7.46151	2.50028	0.349139	0.581868	0.625733	0.485912	-2.03043	-1.9168	-2.06795	-1.9433
Ccna2	2.52048	+	1.35272	1.88651	2.829	3.44093	3.87358	3.60609	0.70059	3.62751	0.570006	1.30547
Orm1	2.5192	+	2.25656	2.23653	1.33941	0.299523	1.22409	1.48471	-1.74757	-0.727322	-2.04985	-0.0736442
Ctla4	2.51738	+	1.61563	2.41635	-0.94378	-1.62567	-0.519876	-1.67196	-4.67476	-1.79653	-5.02594	-2.92945
Cxcl2	2.51189	+	3.14115	2.67057	-1.28459	-1.35081	-0.630469	-2.24749	-3.74652	-3.72029	-3.91267	-4.81617
Prox1	2.50775	+	2.84274	2.18055	-1.21494	-0.861392	-2.1255	-1.03321	-2.76634	-3.89685	-3.92724	-3.3668
Col5a1	2.50741	+	3.29961	2.6663	3.35077	3.64651	5.13162	4.21686	1.45218	1.47824	1.35378	1.39636
Col4a1	2.50647	+	5.71344	2.43849	5.41699	5.8162	6.02236	5.76455	3.32665	3.4597	3.23864	3.24115
Piwil2	2.50624	+	4.02433	2.41834	-0.931282	-1.56459	-0.399326	-0.897632	-3.55479	-3.31876	-3.52264	-3.07
Casp14	2.50555		0.219834	0.951358	-1.69225	-2.84413	-3.5578	-5.07099	-6.33682	-5.70651	NaN	-0.684615
Htr2b	2.50506	+	3.63309	2.33039	0.203258	-0.225446	-0.993617	-0.327478	-2.69519	-2.86785	-2.1867	-2.91511
Acan	2.50398		0.581974	2.03272	-6.5447	-6.72959	-3.89637	-5.54706	-8.54986	-4.46012	NaN	-10.1265
Fgg	2.50001	+	2.57004	2.45354	-1.44382	-2.38611	-0.694876	-1.94636	-3.16638	-4.72872	-3.93261	-4.4576
Vcan	2.49887	+	4.50964	2.49663	-0.479408	-0.764874	-0.052789	-0.194867	-2.54035	-3.26609	-2.96617	-2.70585
Fam64a	2.4975	+	1.54948	2.07053	0.938088	1.92608	1.71928	1.502	-1.3333	1.3414	-1.76434	-0.440429
Prc1	2.4945	+	1.93675	2.04627	-1.13215	-0.0974623	-0.352337	-0.350305	-3.36422	-1.06149	-3.20083	-2.4908
Col22a1	2.492	+	1.99537	1.97804	-3.76125	-3.2457	-3.1608	-3.02976	-5.86038	-3.77064	-5.94853	-5.53011
Cxcl10	2.48921	+	1.79805	2.05705	2.16242	1.85101	0.88298	1.40321	-1.24583	1.07962	-0.478368	-1.28402
Map3k6	2.48731	+	3.21215	2.46962	0.923006	0.432327	1.82532	1.96561	-1.13349	-1.09281	-1.45337	-1.05254
Col1a1	2.48721	+	3.42068	2.5879	5.56497	6.00916	7.2556	6.42622	3.82667	3.72194	3.73902	3.61672
Cdkn1a	2.48659	+	4.2514	2.64538	3.95754	3.70403	4.77846	4.20019	1.7183	1.15584	1.67862	1.50593
AK079714	2.48593	+	3.49108	2.28853	-0.310603	0.107654	0.0551748	0.126952	-1.55392	-2.09354	-2.81199	-2.71549
Loxl2	2.48525	+	3.95112	2.64641	2.56622	2.52413	3.76252	2.9549	0.515243	0.15626	0.316537	0.234086
Gm1045	2.48304	+	1.59993	2.38707	-0.69615	-2.53815	0.886264	-1.17505	-2.24294	-3.99115	-3.7096	-3.12768
Kif2c	2.4813	+	1.4334	1.88666	-1.06997	-0.577963	-0.379008	-0.342439	-3.49363	-0.502842	-3.30876	-2.61081
AK076984	2.47824	+	2.53965	2.34879	0.869162	0.263252	1.3617	0.868596	-0.544079	-2.19757	-2.26966	-1.02116
Tgm1	2.47749	+	3.79826	2.31414	0.293383	-0.00628042	0.112333	-0.162419	-2.46778	-2.67242	-2.38116	-1.4982
Serpine1	2.4768	+	3.19254	2.46077	4.66447	3.9302	5.70179	5.12609	2.22199	2.38852	2.44843	2.52055
St18	2.47595	+	4.45614	2.33589	-7.0857	-7.10449	-7.58868	-7.04297	-9.78274	-9.15243	-9.87088	-9.35935
Bmpr2	2.47541	+	2.9506	2.40143	3.28477	3.89261	2.53448	3.81871	1.51754	0.969428	0.254621	1.18324
Sema6b	2.47303	+	4.25189	2.60848	1.073	0.868805	1.73753	1.10409	-1.13137	-1.08603	-1.7955	-1.6376
Mxd3	2.47287		0.864597	1.55201	1.20224	2.38605	2.20964	1.83396	-0.569382	2.94287	-0.616888	-0.332764
Cdca8	2.47092	+	1.12723	1.71198	-0.417663	0.238551	0.486499	0.155837	-2.39698	0.704481	-2.54171	-2.15047
Lce1d	2.47072		0.209146	1.40478	3.74842	2.91403	2.61539	-2.48276	-2.16363	NaN	NaN	2.75161
Cd163	2.46971	+	1.7861	2.12448	0.0178453	-1.42761	0.848605	1.39893	-2.22036	-2.07968	-1.9933	-1.36681
Cd33	2.468	+	5.00337	2.61998	0.0597446	0.0574682	0.27078	0.643109	-2.3748	-2.10978	-2.73359	-2.23067
Lcn2	2.46717	+	3.92007	2.50034	7.28221	7.47399	7.3561	6.88993	5.03286	4.67111	5.22805	4.06883
Mylpf	2.46006		0.354832	1.5401	5.25582	5.1117	4.65166	0.190943	-0.527402	4.70673	0.136522	4.73386
Pcdha10	2.45838	+	1.96102	2.38101	-6.14255	-4.81964	-7.06057	-5.18143	NaN	-8.40192	-8.12038	-8.02388
Cenpm	2.45583	+	1.38611	2.02002	-1.74515	-1.01729	-1.21336	-1.28914	-3.60006	-1.17225	-4.7586	-3.81411
Ttk	2.45564	+	1.47593	1.88741	-2.47446	-1.83215	-1.62636	-1.64453	-4.47635	-1.89459	-4.8446	-3.9116
Birc5	2.45554	+	1.04788	1.72027	0.331374	0.656274	1.27432	0.782737	-1.88583	1.5215	-1.75358	-1.71849
Abcb11	2.45408	+	2.99818	2.43674	-7.18769	-6.67214	-7.10571	-6.65953	NaN	-9.03203	NaN	-9.65399
Cenpf	2.4518	+	1.36469	1.96151	-1.34106	-0.034096	-0.434463	-0.583284	-3.38098	-0.54981	-3.76779	-2.54036
Clgn	2.45103	+	2.22688	2.37485	-5.57479	-5.32227	-6.3408	-5.78359	-7.63439	NaN	NaN	-8.62604
Serpina3f	2.45098	+	2.35318	2.45576	1.23848	0.0856014	2.15799	0.737315	-1.4873	-0.506891	-2.1706	-1.43887
AK053136	2.44745		0	2.14904	-3.28129	-5.3507	-3.19931	-4.07506	NaN	-6.12563	NaN	NaN
Cd200r1	2.44699	+	5.62629	2.44683	0.578402	0.75052	0.369215	0.486108	-1.92805	-1.60368	-1.90143	-2.16992
C4bp	2.44452	+	2.19756	2.38581	-3.68463	-2.34311	-3.47711	-4.35287	NaN	-5.40344	-6.12189	-6.02539
Irg1	2.44369	+	2.42199	2.91897	-3.05156	-0.641994	-3.17602	-2.70782	-5.84813	-4.75839	-5.12892	-5.51785
Troap	2.44185	+	1.09977	1.76045	-2.78993	-1.84949	-1.50546	-2.00866	-4.96254	-1.49094	-4.63566	-4.1062
Kifc1	2.44024	+	1.1284	1.72752	-0.704532	0.124614	0.291844	-0.0211693	-2.58829	0.464429	-2.90673	-2.18875
Nhs	2.43925	+	3.96674	2.4717	-3.2719	-2.67835	-2.96753	-2.74375	-5.05849	-5.53127	-6.00462	-4.95392
Slc28a1	2.43789	+	1.11511	1.84109	-6.09335	-7.57779	-4.68943	-4.98023	-6.98303	NaN	-8.07117	-7.97468
Pcsk9	2.43766	+	1.45705	2.4421	-3.73102	-3.77936	-1.46971	-2.98289	-6.70816	-3.434	-6.21134	-5.37788
Ankib1	2.4351	+	3.37835	2.6126	-5.28129	-5.67459	-6.02243	-5.45907	-8.10957	-7.8943	-9.19772	-7.68618
Cldn2	2.43487	+	3.18133	2.49897	0.494074	-0.309585	0.124309	0.759777	-1.80341	-3.00961	-2.44795	-1.66633
Trfr2	2.43468	+	4.627	2.28433	-4.12499	-4.84648	-4.30604	-4.37819	-6.88914	-6.72832	-6.82528	-6.35028
Gm7932	2.43144	+	4.73162	2.42956	0.0375453	0.186806	0.170669	0.716664	-2.32276	-2.32989	-2.18264	-1.77127
F13a1	2.42918	+	1.81881	2.16418	1.49027	0.555729	2.81394	3.15216	-0.583882	0.493413	-0.292073	-0.262089
Ivl	2.42738	+	3.52235	2.30592	5.05958	4.4808	5.60597	5.40497	3.25844	2.58389	3.0259	2.45943
Vmn2r1	2.4265	+	2.26586	2.19731	-4.94868	-5.84817	-4.8667	-4.35013	-7.83836	-6.20805	-7.92651	-6.83001
Pira1	2.42603	+	1.0213	1.58672	-4.40519	-4.88964	-5.17121	-6.19896	NaN	-5.24953	-7.55295	-7.45645
Lhfpl2	2.42465	+	4.82187	2.43593	1.28539	1.8412	0.925587	1.41882	-0.981945	-1.14568	-1.11506	-1.03003
Gpr143	2.42368	+	2.32623	2.15144	-5.82226	-5.72174	-4.93292	-5.03107	NaN	-8.08163	-7.80009	-6.70359
Tlr2	2.42061	+	7.31259	2.48951	6.31702	6.33046	6.43075	6.33944	3.9031	3.92558	3.97195	3.65902
Lamc2	2.41722	+	5.73467	2.36453	5.21701	4.90915	5.09051	5.25309	3.01822	2.52035	2.799	2.67407
Crlf1	2.41612	+	5.45857	2.4835	2.8398	2.79961	3.12532	2.83958	0.678321	0.144847	0.611133	0.236009
AK172459	2.41514	+	1.31993	1.78796	-3.71693	-5.3713	-3.99751	-3.5107	-5.77653	-4.33887	-6.86468	-6.76818
Top2a	2.41255	+	0.988247	1.69736	1.22693	2.13858	1.80403	1.95206	-0.824292	2.59593	-1.19475	-0.24472
Expi	2.41014		0.263837	0.988261	-2.10218	-3.00167	-1.56077	-2.14106	-4.99186	1.29666	-4.08001	-4.98351
Jsrp1	2.40575		0.59158	1.94956	-0.946547	-1.12401	-1.02153	-3.11141	-5.43614	-0.52043	-6.52429	-1.5209
Lair1	2.4024	+	5.11037	2.31691	-0.911865	-0.90882	-1.20131	-0.879059	-3.31593	-2.91744	-3.30956	-3.62576
D10Bwg1379e	2.40061	+	2.40649	2.20544	-2.88895	-2.19975	-4.06331	-2.82359	-4.45001	-5.40466	-5.83361	-5.10908
Itgam	2.39959	+	4.28084	2.34718	0.174461	0.470043	0.655859	1.0593	-1.87291	-1.36266	-1.80036	-1.99315
Apoc2	2.39551	+	2.33793	2.46876	1.27302	0.540257	1.94816	2.15963	-1.06076	-0.227364	-0.509086	-2.15675
Tbx15	2.39435		0.416362	1.38136	-0.420595	-0.626	-0.796534	-4.44281	-4.88921	-1.37138	-4.83986	-0.710939
Cd80	2.39408	+	4.3423	2.17491	-0.199441	-0.663942	-0.147901	-0.24093	-2.73214	-1.99119	-2.69999	-2.52853
Mest	2.39406	+	5.22823	2.25937	1.73966	1.68484	1.1465	1.74222	-0.685957	-0.677663	-0.562446	-0.798198
Hgf	2.39359	+	3.81909	2.66193	-0.598566	-0.56948	-0.828725	-0.325748	-2.87999	-2.98968	-4.13503	-2.96555
9030425E11Rik	2.39276	+	4.44419	2.57341	0.232958	0.416331	1.13644	0.618557	-1.91267	-1.77289	-2.36581	-1.83797
Lass6	2.39149	+	3.29579	2.3691	0.87209	1.4325	1.46865	1.73522	-1.0111	-0.31741	-1.7687	-0.870751
Cdhr1	2.38734	+	2.03814	1.97984	-1.19987	-1.65426	-0.621648	-0.210346	-3.26708	-1.65405	-3.35523	-3.32912
Duox1	2.38582		0.435624	1.1426	-3.6051	-4.08955	-5.00854	-5.7468	NaN	-6.93486	-6.97524	-3.35519
Saa4	2.38444	+	2.3308	2.89084	-1.7761	-0.0906242	-1.55661	-1.21938	-3.40275	-3.77244	NaN	-4.97936
Slc39a14	2.38383	+	3.32622	2.54871	0.811837	0.405149	2.09691	1.26546	-1.38636	-1.29015	-1.63497	-1.30401
Sdk1	2.38351	+	2.67363	2.06334	-3.3096	-2.40679	-1.75271	-2.24118	-4.75999	-3.78865	-4.71064	-4.70434
Tnfsf11	2.3832	+	2.10871	2.35382	1.49487	0.273463	2.25967	0.301174	-1.4411	-0.246891	-1.52925	-1.86885
Tnni1	2.38278		0.66871	1.95764	-2.33308	-0.404743	-1.48556	-2.40438	-5.95972	0.0856212	-5.04787	-3.53633
Mcpt2	2.38256	+	2.42108	2.12816	-4.86381	-3.34826	-4.04486	-3.85023	NaN	-5.70815	-6.4266	-6.3301
Tnfrsf12a	2.38085	+	3.90885	2.21377	5.14119	4.22078	5.29614	4.99339	2.91426	2.66438	2.7085	2.50928
Pappa2	2.37647	+	4.19739	2.35295	-1.2349	-1.2512	-1.86999	-1.75815	-3.57204	-4.19171	-4.16542	-3.59686
Ppfia2	2.37603	+	2.43969	2.25589	-5.95143	-5.93837	-6.78698	-5.2935	-7.92857	-8.7133	-9.01672	-7.33526
Crisp2	2.37566	+	1.90842	2.64542	-3.45964	-5.3226	-4.37766	-3.78393	-8.04976	NaN	-6.13791	-6.45645
Ctxn3	2.37431		0.384606	1.14691	1.59389	0.870402	0.292175	-2.75069	-1.7726	-2.46422	-1.81344	1.46841
Gas2l3	2.37394	+	3.67552	2.24714	-0.92032	-0.464323	-0.460912	-0.506932	-3.03948	-2.20107	-3.42083	-2.67966
Foxm1	2.37384	+	1.17681	1.7261	-0.221587	0.954602	1.68317	1.06047	-1.49058	1.09729	-1.79244	-1.24203
E2f8	2.36861	+	1.03125	1.67285	-1.75372	-0.860247	-0.633666	-0.808982	-3.54644	-0.38506	-3.95651	-2.86001
2310002J15Rik	2.36592		0.446244	1.87477	4.26921	2.44644	1.34302	-1.08528	-0.766148	-3.45777	-0.176224	3.87447
Slc15a3	2.36563	+	3.93562	2.50202	0.916042	1.66395	1.24295	0.891849	-1.28493	-0.829707	-1.28734	-1.89129
Psrc1	2.36541	+	3.35228	2.19867	0.622546	0.773527	0.440936	0.532013	-1.83262	-0.714518	-2.13489	-1.74365
Naip2	2.36456	+	4.57744	2.23999	-0.839296	-0.497322	-1.35106	-0.578618	-3.11256	-2.96666	-3.10252	-3.0445
Kif4	2.36263	+	1.50272	1.79064	-1.15388	-0.321782	-0.0674191	-0.299139	-3.14565	-0.512945	-2.86271	-2.48348
Lif	2.36205	+	4.10231	2.55131	1.07096	1.18139	1.95862	1.02855	-0.942361	-1.55163	-0.999314	-1.47243
Trex2	2.35885	+	0.94056	2.05546	4.60635	3.23246	2.19008	2.16233	-0.103506	-0.473201	0.808345	3.73773
Crabp2	2.35782	+	0.76708	2.02768	1.17506	-0.512919	-0.347026	-2.69671	-4.96254	-2.52488	-3.05069	0.0458036
Cpxm1	2.35768	+	5.43666	2.51469	4.19055	4.18175	4.72158	4.40776	1.95536	1.58765	1.97229	1.92759
Tm7sf4	2.35636	+	1.52836	2.20519	-3.35077	-1.73352	-5.42259	-3.74991	-5.25675	-5.91595	-5.89744	-6.00739
Fcna	2.35464	+	1.48077	2.02692	1.2462	0.250794	1.74322	1.51436	-2.15444	-0.30174	-1.64698	0.750075
Fam107a	2.35432	+	1.8007	2.02516	-0.0511361	-1.2521	1.28688	0.991462	-1.21715	-2.14009	-1.86641	-1.90191
AK137696	2.3496	+	2.95191	2.37689	-4.67357	-5.6275	-5.59159	-5.35186	NaN	-8.10287	-7.82132	-7.13986
C1rb	2.34941		0.793551	1.40685	-5.13565	-5.20506	-5.3167	-7.92942	-7.61029	NaN	-7.69844	-6.60194
Hapln1	2.3483	+	4.78582	2.27954	-1.22322	-1.6864	-1.50482	-1.24475	-3.37879	-3.93135	-3.95237	-3.51483
Atp1a3	2.34396	+	2.68843	2.0035	-1.16597	-0.0387433	0.0546972	-0.412462	-2.63738	-1.61153	-2.50175	-2.82583
Bub1b	2.34129	+	1.45485	1.66041	0.828237	1.60723	1.49919	1.56294	-0.895537	1.4601	-0.983685	-0.724916
Csf2rb	2.34095	+	4.97608	2.28634	1.57088	2.08786	1.80895	1.70906	-0.685174	-0.119574	-0.659793	-0.50409
Rims1	2.34005	+	2.62184	2.36777	-1.69423	-1.5266	-2.83464	-1.90304	-5.39127	-3.76096	-3.89445	-4.38292
Rab8b	2.33948	+	3.15887	2.53039	2.09343	2.2533	1.62968	2.29254	-0.199969	-0.132258	-1.55115	0.0307722
Bst1	2.33872	+	4.43792	2.47292	2.51957	2.56386	2.8537	2.71082	0.577875	0.225729	0.371515	-0.418829
AK200207	2.33852	+	4.21967	2.46152	1.04378	1.67798	1.04087	1.13195	-0.805257	-1.02295	-1.47837	-1.6449
Col4a2	2.33722	+	5.13075	2.3159	5.85535	6.27172	6.5101	6.31112	4.00181	4.0883	3.90658	3.68799
Itga2	2.33445	+	3.01918	2.42289	0.265993	1.17857	-0.24211	0.78182	-1.99065	-1.63043	-2.62899	-1.45721
Unc13c	2.33136	+	2.77476	2.09923	-6.2911	-5.77554	-5.20911	-5.32998	-8.18078	-6.96551	-8.26892	-7.58746
Fam54a	2.32949	+	1.43705	1.90696	-2.30405	-1.70383	-1.79912	-1.70777	-4.79463	-1.9944	-4.98231	-3.37124
Wnk3	2.32864	+	4.19346	2.33887	-3.71834	-4.43227	-4.07997	-4.06042	-6.11052	-6.06518	-6.78363	-6.68714
Serpina3h	2.32857	+	3.39286	2.3827	-0.0515562	-0.302689	0.509262	0.524897	-1.7679	-1.79943	-2.88353	-2.40001
Dscam	2.32517	+	1.68963	1.99422	-5.35794	-4.80677	-6.79053	-5.30372	-8.56955	-6.35428	-7.33577	-7.97624
4632434I11Rik	2.32418	+	2.96779	2.15823	-0.848974	-0.510298	-0.600696	-0.318208	-2.82612	-1.7465	-3.40525	-2.93324
Disc1	2.32379	+	2.01353	1.98898	-4.37777	-3.40279	-3.97386	-3.41666	-6.26745	-6.63715	-5.77064	-4.45175
Atp2a1	2.31931		0.164095	0.849052	3.1747	3.42773	3.08516	-2.10736	-1.4663	4.09	-1.52723	3.08754
Gnat1	2.31799	+	3.05439	2.67703	-3.58998	-3.78492	-2.21849	-3.16135	-5.64958	-5.43431	-5.73773	-6.64123
Nusap1	2.31756	+	1.05722	1.61515	0.124524	0.66047	0.666407	0.58219	-1.96884	1.18502	-2.21954	-1.42363
AK077405	2.31752	+	3.32346	2.26632	-1.5142	-1.97695	-1.15468	-0.836667	-4.12635	-3.11753	-3.44896	-3.85496
Retnla	2.3174	+	4.27478	2.38996	8.1799	7.64916	8.0635	8.27266	5.77024	5.08485	5.91191	5.83837
Fmnl2	2.31441	+	3.09262	2.75891	-0.451608	-0.439165	-0.475976	0.147985	-2.79341	-2.43822	-4.2966	-2.72617
Dok5	2.30999	+	2.55783	2.35842	-2.58451	-3.30996	-1.618	-1.93917	-5.58966	-4.152	-4.56234	-4.58132
Csf3	2.30909	+	1.47768	3.13594	-2.49443	-3.35084	1.313	-3.5777	-5.25858	-5.21323	-4.93169	-5.25023
Zfp804a	2.30842	+	1.83018	2.73027	-6.713	-7.87551	-8.04605	-5.33684	-9.60267	-9.97237	NaN	-9.59433
Defb4	2.30791		0.121169	1.34927	4.09781	1.68736	0.841667	-5.40332	NaN	-5.45389	NaN	3.3671
Rims3	2.30761	+	2.39877	2.17283	-4.17114	-3.60312	-5.1436	-4.61127	-6.49378	-5.60044	-6.90385	-7.22239
Drd1a	2.30747	+	1.34468	2.23327	0.185483	-1.75839	1.26747	0.102206	-2.16363	-1.53332	NaN	-3.15528
Ptafr	2.30743	+	2.19393	2.41596	0.825676	1.80345	-0.531451	0.957097	-1.44867	-1.38342	-2.64785	-1.12911
Mki67	2.30501	+	0.936444	1.54136	1.13297	2.2028	2.06835	1.97465	-0.654886	2.63482	-0.854474	0.0878727
Bglap-rs1	2.30408		0.534828	1.80069	-2.05051	-3.40943	-4.01293	NaN	-6.98459	-5.35428	-6.07274	-1.42165
Cd302	2.30189	+	5.19155	2.30828	3.69649	3.37723	4.12872	3.78589	1.50788	1.36871	1.4783	1.4003
Ptprt	2.30101	+	2.59088	2.15844	-5.81562	-4.26612	-4.89714	-4.42806	-6.51266	-7.29739	-7.6008	-6.62984
Ncapg	2.30049	+	1.16451	1.62941	-0.681719	-0.237471	-0.142302	-0.170505	-2.80113	0.18337	-2.92405	-2.20782
Morc	2.29976		0	2.29975	-4.0308	NaN	NaN	NaN	NaN	NaN	-6.33055	NaN
Lce1b	2.29946		0.460174	2.00041	3.91588	3.26397	1.71493	NaN	-1.16363	NaN	NaN	3.09265
Rnf149	2.29666	+	4.97848	2.34252	4.75074	4.52253	5.30551	4.8344	2.66496	2.49939	2.49242	2.38631
Iqgap3	2.29583	+	2.02946	2.11076	-1.54158	0.144558	-0.291651	-0.603738	-3.22679	-1.68685	-3.56158	-2.26026
Bcl2l15	2.29516	+	1.90558	2.33059	-2.70422	-3.54014	-3.07681	-3.2645	-6.80336	-4.17305	-6.30654	-4.62508
Tcp11l1	2.29309	+	4.94277	2.32773	-1.21558	-1.30575	-0.914151	-0.772312	-3.19015	-3.65004	-3.15277	-3.52575
Pcsk2	2.29184		0.721686	1.82084	-3.23975	-4.7242	-5.15777	-6.32303	-8.58886	-7.3736	-7.09205	-3.67362
Acmsd	2.29019	+	1.26994	1.75617	-4.57479	-4.6442	-5.3408	-4.78359	-5.04943	-7.00408	-7.72254	NaN
Cdkn3	2.28624	+	1.79789	1.92409	-0.954545	-0.471658	-0.748825	-0.542942	-3.518	-1.03208	-3.3546	-2.50965
Frem3	2.28598	+	1.98122	2.2585	-2.97111	-3.92505	-4.2517	-2.22056	-5.44576	-6.40041	-4.5339	-6.02237
Nrk	2.28489	+	2.07095	2.50313	-4.05318	-4.93972	-4.05137	-2.71655	-6.15231	-6.52201	-7.6555	-5.44352
Oip5	2.28422	+	1.52573	1.70748	0.283859	0.687386	1.07265	0.954035	-1.65645	0.751468	-1.27893	-1.6481
Fam135b	2.28157	+	2.62301	2.33298	-6.59661	-6.34409	-5.92967	-6.80542	NaN	-8.44095	NaN	-9.06291
F2r	2.27981	+	4.55817	2.2254	10.0794	9.78994	10.3951	10.3589	8.07159	8.22629	7.80712	7.61676
Abhd15	2.27892	+	2.2116	1.83238	-0.141301	-0.571042	0.24155	0.296254	-2.20091	-0.693282	-2.35318	-2.25669
Sh3pxd2b	2.27884	+	3.60302	2.33642	1.36033	1.82471	2.76973	2.19802	-0.211057	-0.220506	-0.4469	-0.314456
Il13ra2	2.27554	+	1.22363	2.48257	-3.0905	-5.7074	-5.51947	-5.54723	-6.81307	-5.27587	-8.90122	-8.80472
Slfn10-ps	2.27482	+	2.41176	2.25141	-3.5487	-3.44818	-3.72129	-3.33717	-6.94088	-4.57361	-5.61399	-5.93253
Ppil5	2.27377	+	0.834215	1.6833	-2.43776	-2.29877	-2.65834	-1.97338	-4.07746	-1.19234	-5.62504	-5.20661
AK082954	2.27336	+	1.82301	2.42909	0.220467	-0.143685	-1.22111	-1.18998	-1.60781	-4.56247	-3.28092	-2.59946
Kcnh1	2.27333	+	4.69199	2.22646	-0.469897	-0.446152	-1.01845	-0.491679	-2.72111	-2.63002	-2.78712	-3.19374
AK140358	2.2733	+	1.18872	1.91929	-4.8554	-6.56224	-4.77342	-5.06421	NaN	-7.92213	NaN	-6.54409
Gprc5d	2.27277		0	2.36282	-6.31923	-4.92921	-4.36278	-6.11301	-7.79388	NaN	NaN	NaN
Ghrhr	2.26924		0.834824	1.39172	-6.11688	-7.01636	-6.44993	-9.32568	-9.00655	-7.37625	-9.0947	-8.99821
Fxyd4	2.26783	+	2.83912	2.07949	0.0833035	0.173093	-0.0913486	-0.935534	-2.42376	-2.93096	-1.61379	-2.11995
Slc41a2	2.26476	+	4.74885	2.24931	2.62746	2.28994	3.10366	2.91376	0.571181	0.354687	0.518511	0.49319
Lrrc25	2.2645	+	3.94244	2.27611	2.16354	2.17559	2.26041	2.55162	0.14233	0.620633	-0.235325	-0.480934
P2ry12	2.26407	+	2.96417	2.04037	1.01621	0.33236	1.55906	1.73064	-0.93236	-1.11763	-1.02051	-0.452705
Sirpb1a	2.26389	+	1.958	1.91071	-2.2442	-2.28504	-3.48414	-2.34198	-5.19277	-3.56247	-5.28092	-3.96203
Zbtb16	2.26099	+	2.29809	2.35902	0.489905	-1.01182	1.3255	0.0296088	-1.7314	-1.93297	-2.86901	-2.0695
Apol11a	2.25937		0	2.34346	-3.69404	NaN	NaN	NaN	-5.58372	-5.95341	NaN	-6.57537
Cd200r4	2.25359	+	4.74973	2.41629	0.701168	0.915065	0.59298	0.408295	-1.5945	-1.57563	-1.61852	-2.25899
Cacng5	2.2526	+	1.4512	2.24269	-6.15928	-5.4421	-6.0773	-6.36809	-8.37089	-9.74059	-6.65168	NaN
Mpeg1	2.25156	+	5.75777	2.24619	5.32841	5.76372	5.44863	5.50794	3.28099	3.49065	3.17247	3.11984
Slc1a6	2.25088	+	1.8351	1.93405	-3.64641	-4.13086	-2.14939	-2.51418	-5.44298	-5.22771	-4.07169	-5.43463
AY139115	2.25087		0	1.90997	-2.84906	-4.91847	-0.767079	-1.47291	NaN	NaN	-4.41185	NaN
Exoc3l2	2.24989	+	2.94695	2.17488	0.490065	0.0482105	1.01915	1.41285	-1.37285	-0.841319	-1.61772	-1.89737
Cdca5	2.24682		0.880128	1.49175	-1.17197	-0.563023	-0.0945904	-0.540976	-2.86442	0.382558	-3.12249	-2.73321
Reln	2.2467	+	3.4685	2.16835	-1.38302	-1.96011	-0.841815	-0.934886	-3.15848	-3.82343	-3.56318	-3.24813
Ddit4	2.24607	+	2.77214	2.02281	6.99958	5.67425	7.29274	6.61034	4.68653	4.96418	4.43124	4.40372
Add2	2.24423	+	1.84628	1.84891	-8.82037	-7.37882	-7.25296	-7.76615	NaN	-9.81671	-10.1201	-9.02363
Adamts7	2.24384	+	3.56048	2.07358	-3.27695	-2.65637	-2.16294	-2.52153	-4.87445	-4.30304	-4.94349	-4.79114
Trip13	2.24328	+	1.62934	1.75733	-0.722981	-0.64647	0.0888094	-0.0664386	-2.71628	-0.460656	-2.55166	-2.64781
Tnni2	2.24128		0.291425	1.2379	5.62341	5.38037	4.90295	0.870286	0.636874	5.50834	0.516304	5.1639
Madcam1	2.23921	+	1.19268	2.63972	-1.60659	-4.7349	-5.16847	-4.23687	-6.72509	-5.28743	NaN	-7.71674
Lhx2	2.23504	+	0.958757	1.5278	-6.29804	-6.29706	-5.95302	-6.24381	-8.50964	-5.29437	-8.59779	-8.5013
Gpa33	2.23454		0.583179	1.34657	-4.14305	-4.04254	-6.64603	-5.6149	-6.6177	-3.89993	-7.70584	-7.60935
Fam83d	2.23235	+	2.00408	2.02244	-1.78541	-0.89363	-0.4754	-0.894027	-3.73563	-1.97722	-3.90867	-2.51672
Igsf6	2.22801	+	4.2817	2.14555	3.85195	3.95147	3.74044	4.3238	1.62991	2.3224	1.71749	1.61566
Wnt9b	2.22751	+	2.38547	1.99836	-0.93372	-2.0462	-0.61727	-0.0802436	-2.91086	-2.4732	-3.19165	-3.09516
Uck2	2.22667	+	2.43192	1.99212	3.53841	3.31793	4.54721	3.95912	1.52765	2.86354	1.51654	1.48646
Itgb2	2.22626	+	3.17313	2.05715	2.5688	3.3905	2.86791	2.73309	0.55163	1.63159	0.587495	0.560991
Aspm	2.22544	+	1.12169	1.91163	-2.17029	-1.06132	-1.90524	-1.47788	-4.61138	-1.29603	-5.13125	-3.22261
Cgref1	2.22241	+	4.026	2.37215	0.632386	0.364878	0.809181	0.799995	-1.49979	-2.42891	-1.51265	-1.44081
Acp5	2.21985	+	3.47115	2.03373	3.26496	3.40564	3.24196	3.20132	0.899864	2.04521	0.866509	1.16736
Cep55	2.21964	+	1.61611	1.89376	-1.84324	-0.943022	-1.54291	-1.27326	-3.94591	-1.59845	-4.32357	-3.30953
Tubb6	2.21896	+	3.702	2.31932	3.12498	3.03469	4.24647	3.50897	1.40324	1.15108	1.03857	1.04493
Racgap1	2.21741	+	1.4979	1.69254	0.0613616	0.745055	1.35526	0.878182	-1.60567	0.686957	-1.56523	-1.24634
Socs3	2.21708	+	3.61423	2.49424	7.08824	6.79453	8.13319	6.81811	4.84842	4.74343	4.72876	4.53651
Creb3l3	2.21628	+	2.93778	2.71307	-4.02167	-4.09108	-2.52465	-3.69996	-6.08127	-5.866	-7.16942	-6.07292
Nhedc2	2.21552	+	3.36917	2.08521	-2.74328	-3.40933	-2.35496	-2.45782	-4.41723	-4.95684	-4.6753	-5.25687
AK158295	2.2148	+	1.02617	1.83724	-4.26903	-5.01651	-4.77201	-2.60337	-6.74368	-4.52841	NaN	-6.73532
AK017409	2.21331	+	1.35043	1.88422	-4.63556	-3.89762	-3.67911	-5.84437	NaN	-6.4799	-7.19835	-5.51689
Loxl4	2.21212	+	4.33993	2.25281	0.377362	-0.181621	0.288331	0.697726	-1.80976	-2.29077	-1.94878	-1.78014
Tcfap2a	2.21172	+	3.46075	1.95622	-3.75452	-3.52558	-3.44458	-3.40019	-5.79475	-5.59885	-5.82632	-4.72982
Ramp3	2.21124	+	3.17272	2.24828	1.2088	0.796071	2.26649	1.91649	-0.633491	-0.663699	-0.503459	-1.00463
Rad18	2.20992	+	2.6037	1.89785	0.504799	0.24467	1.20067	0.982884	-1.49699	-0.229254	-1.48657	-1.44557
Tmem213	2.20881	+	2.83621	2.28224	1.9534	1.39799	3.12488	2.20507	0.383338	-0.0238309	-0.235325	-0.571787
AK142879	2.20673	+	3.77691	2.08927	-1.05399	-1.85781	-0.771707	-1.36893	-3.49826	-3.36545	-3.47093	-3.07487
Dpep2	2.20626	+	5.17385	2.24073	0.688963	0.536821	0.962827	1.09643	-1.44367	-1.65558	-1.26156	-1.31706
Mmp14	2.20425	+	4.09694	2.39518	5.37121	5.58757	6.45771	5.76293	3.53599	3.44079	3.5012	3.12072
Ccl1	2.20135		0	1.99048	-0.975607	-0.302513	-2.0091	-0.492538	NaN	-2.93542	NaN	NaN
AK050909	2.19702	+	1.78249	2.52413	-3.88287	-3.67544	-3.41386	-5.20715	-5.88802	-7.84268	-5.97617	NaN
Cdc20	2.19678	+	1.26744	1.56409	0.305368	1.35567	1.44297	0.922692	-1.32548	1.21101	-1.29249	-0.822709
Cdca3	2.19403	+	1.14513	1.70666	1.6878	2.01907	2.7484	2.33674	-0.649937	2.64755	-0.363689	0.331445
C330027C09Rik	2.1927	+	1.54617	1.88563	-1.04072	-0.671855	-1.2209	-0.538069	-3.05316	-0.953107	-3.96297	-3.04481
Gsg1	2.19232	+	4.89987	2.21479	-2.86471	-3.3789	-2.66951	-3.22879	-5.3691	-5.15383	-5.28732	-5.19082
Col5a3	2.19169	+	3.08569	2.38937	0.599912	0.45139	2.11335	0.91735	-1.48333	-1.47751	-1.38861	-1.12601
Lipa	2.19095	+	3.69166	2.01482	4.04996	4.4408	4.27569	3.99926	2.00913	2.86322	1.89948	1.93462
Mmrn1	2.19012	+	4.00063	2.10356	1.65796	0.993632	1.69098	1.74165	-0.322576	-0.976139	-0.652529	-0.378755
Ctsd	2.18732	+	5.91176	2.25811	7.22655	7.40474	7.69169	7.30073	5.18899	5.14184	5.26401	4.99641
Chst13	2.1806	+	1.4719	2.51382	-1.25915	-1.7436	1.07076	-0.660605	-4.14883	-2.1966	NaN	-3.14048
AK155839	2.1801		0	2.07659	-1.62667	-1.91847	-2.35204	-3.05787	NaN	NaN	NaN	-4.31535
Arsi	2.17625	+	1.0642	1.76049	-0.0556519	0.220361	0.793133	0.128882	-2.42646	0.899657	-2.85164	-1.57681
Cd84	2.17546	+	3.30827	1.97401	2.22553	2.36445	2.10063	2.18309	-0.159204	1.07917	-0.0694345	0.12713
Fam3b	2.17427	+	3.68612	2.04425	0.032928	-0.840084	-0.531451	-0.345805	-1.93921	-2.69593	-2.52986	-2.6964
Myoz3	2.17326		0.296116	1.40483	0.93137	1.44692	-0.0935605	-3.08479	-4.1807	0.671997	-4.85381	1.94313
Gdf15	2.17251	+	2.2382	2.09341	-0.257117	0.221644	-1.29407	-0.642352	-1.65103	-2.35003	-2.89445	-3.45003
6430704M03Rik	2.17087	+	2.31798	2.00322	-7.24107	-6.72551	NaN	-6.71291	NaN	-9.0854	NaN	-8.70736
Lce1f	2.17087	+	0.704142	2.36466	2.64888	1.63392	1.20035	NaN	NaN	-2.31093	NaN	1.23704
Serpinb3a	2.1692		0.404295	2.66	2.85061	0.745066	-0.568209	NaN	NaN	-1.42414	-6.27188	2.74348
Bdkrb2	2.1679	+	3.89263	2.24549	-0.05787	0.597773	0.0981151	0.19964	-1.52305	-1.98021	-2.58318	-2.05784
Tubb3	2.16778	+	3.30636	2.19841	0.508315	0.678819	1.37946	0.733404	-1.8567	-0.713583	-1.71744	-1.2059
mKIAA1902	2.16775	+	2.29746	1.76928	-3.46274	-4.23192	-3.16145	-3.41571	-5.61116	-4.32877	-5.80622	-5.60281
ENSMUSG00000058934	2.1659		0	2.11749	-0.613435	-2.09788	-0.116413	-1.40721	NaN	NaN	-3.17622	NaN
Pitx1	2.16579	+	0.746168	1.87763	-0.208973	-1.77142	-2.28745	NaN	-4.02465	-4.71627	-3.84977	-0.610309
Nts	2.16288	+	2.33374	1.9647	1.36607	0.102225	2.11036	1.20659	-1.04717	-0.880809	-0.872282	-0.273285
AK133391	2.1621	+	2.28763	1.9867	-1.85329	-2.56013	-1.72068	-2.11457	-4.96536	-4.33506	-2.93803	-3.95701
Sfpi1	2.16172	+	4.70141	2.11278	3.75897	4.06302	4.05272	3.92765	1.83272	2.23998	1.82421	1.45434
Fstl1	2.16134	+	4.32905	2.27317	5.94896	5.83364	6.75172	6.27599	4.08068	3.7347	4.00891	3.89335
Tyrobp	2.16092	+	5.33191	2.2215	6.67818	6.46335	6.62652	6.47188	4.40097	4.60688	4.37559	3.9705
Enpp1	2.15968	+	4.02889	2.30997	-0.814798	-0.910282	0.0220745	-0.69116	-3.10783	-2.71748	-3.1729	-2.63583
Gins2	2.15916	+	2.65677	1.96056	2.79485	2.85924	3.2217	3.05363	0.698393	2.09307	0.896153	0.39956
Adap2	2.15893	+	4.33076	2.16032	0.489784	0.865757	1.23666	1.20453	-1.14748	-1.10009	-1.54531	-1.05167
Ncaph	2.15745	+	1.71447	1.70483	0.117287	0.715302	0.639844	0.768548	-1.34528	0.355414	-1.974	-1.61447
Xkr4	2.15621	+	2.19931	2.32895	-3.23793	-3.49998	-3.28147	-2.57226	-5.71257	-4.27491	-6.80071	-5.11926
Il17a	2.15404		0.598703	2.21851	NaN	-2.47493	-6.66339	NaN	-6.63505	-7.00475	-6.7232	NaN
Xkr5	2.15358	+	1.83622	2.13637	-3.58545	-2.89057	-2.46164	-3.10036	-6.56259	-3.72283	-5.32881	-4.96928
Havcr2	2.15327	+	5.67774	2.13928	0.901821	1.09601	1.27084	1.28602	-0.857797	-0.88471	-1.05499	-1.20493
Sh2d1b1	2.15288	+	5.10541	2.13068	1.80135	1.6701	1.80028	1.59925	-0.663238	-0.180489	-0.153127	-0.654889
mKIAA1026	2.14958	+	2.05916	2.40644	-1.40877	-2.04522	-1.32679	-1.61758	-4.03542	-2.99007	-5.70853	-3.2901
Kif20b	2.14952	+	1.55667	1.75728	-2.19011	-1.76144	-2.01444	-1.64705	-4.33163	-1.95694	-4.6103	-3.74328
Olfr56	2.1477	+	2.38222	1.76974	-2.5411	-2.86589	-4.05951	-2.64629	-4.73744	-4.31067	-5.07352	-5.07013
Ccne1	2.1469	+	1.65956	1.72521	0.864612	0.919192	1.5025	1.38163	-0.988541	1.04321	-1.28314	-1.00444
Cfb	2.14633	+	4.18619	2.20693	3.28279	3.21167	3.09438	3.31755	1.26191	0.4376	1.43928	0.939893
Mt1	2.14574	+	2.28669	2.06394	5.78925	4.56784	6.85154	5.70307	3.9765	3.47979	3.72106	3.4786
Sla	2.14534	+	1.47656	1.55337	1.59544	1.10701	1.95807	1.70811	-0.505354	1.64763	-0.504357	-0.48277
Pvalb	2.14208		0.177662	0.951053	-0.29409	-0.556144	-0.391076	-5.1874	-6.09066	1.08911	-4.76377	-0.467601
2310005G13Rik	2.14094	+	1.1039	2.36836	-3.25673	-5.84551	-5.43108	-5.43237	-7.57267	-8.94237	NaN	-5.56432
Naip1	2.13996	+	1.96821	2.57321	-5.44714	-5.64619	-6.11723	-6.48602	-8.33682	-7.70651	-10.425	-7.52112
Ucma	2.1394		0	1.93414	-3.89669	-5.38113	-4.13663	-3.47323	NaN	-6.15606	NaN	NaN
Gjb3	2.13917	+	2.29477	2.33947	1.01733	0.29665	1.69923	1.54999	-0.933748	-2.50508	-0.777274	-0.578596
Asf1b	2.13857	+	1.29697	1.60575	1.35031	1.67383	1.79016	2.03166	-0.52673	2.01047	-0.774356	-0.286434
Rab11fip1	2.13744	+	2.45235	2.01952	-3.68087	-3.40545	-4.40144	-4.00997	-4.89247	-6.08159	-6.71759	-5.88412
Gbgt1	2.13721	+	3.67818	2.09542	-0.211034	0.588052	-0.366089	0.565511	-2.02963	-1.89031	-2.11778	-1.76752
Loxl3	2.1365	+	3.49862	2.19025	0.335318	0.658226	1.67012	1.14386	-1.34869	-1.15033	-1.32058	-1.13389
9930111J21Rik2	2.13571	+	3.04037	2.2222	-2.26805	-1.48946	-2.50799	-3.21382	-4.47965	-4.84935	-4.5678	-4.47131
ENSMUSG00000073777	2.13134	+	2.65607	1.94927	6.39881	6.66367	7.52057	7.15997	4.56982	5.81517	4.6242	4.93675
Scarb1	2.12931	+	4.60024	2.14455	3.58526	3.47404	3.68857	3.24104	1.41296	1.68744	1.38773	0.922595
Pi15	2.12926	+	2.30511	1.9863	2.56658	1.30708	3.36523	2.79967	0.647128	0.14364	0.460611	0.84198
Ror1	2.12867	+	2.83646	2.39535	-1.14567	-0.938833	-0.180724	0.0698982	-2.51206	-2.62743	-3.88778	-2.74946
Timp3	2.12706	+	4.72704	2.03897	4.7748	4.59284	4.83613	4.99818	3.17765	2.6368	2.51161	2.72001
C5ar1	2.12671	+	4.08734	2.37513	2.27511	2.27915	2.64937	2.86687	0.36954	0.318117	0.35699	-0.474681
Rrm2	2.12667		0.712903	1.23451	1.67368	2.45859	2.62425	2.46947	0.333184	3.51392	0.0993193	0.341533
Vash2	2.1255	+	2.70833	2.29834	-1.79696	-1.96522	-1.07686	-1.72061	-4.11769	-3.65088	-4.92573	-3.05871
Tram2	2.12488	+	3.89607	2.24421	0.420016	1.04519	0.548694	0.951966	-1.32527	-1.15655	-2.1053	-1.42384
Srpx2	2.1248	+	3.68231	2.27635	0.640321	0.578211	1.68746	1.22354	-1.23224	-1.03065	-1.15349	-1.5595
Fam5b	2.1246	+	2.52532	2.14064	-3.66943	-4.4825	-2.66991	-3.77515	-5.99207	-5.16013	-5.7017	-6.30565
Spag5	2.12342		0.936417	1.40294	-0.507703	0.413736	0.310123	0.401985	-2.31554	0.856656	-2.1513	-1.38343
Slfn9	2.121	+	2.46139	2.37471	-1.40455	-0.267695	-1.64266	-0.748291	-3.51662	-2.69367	-4.47353	-2.87823
2300002M23Rik	2.11767		0.187702	1.52674	0.942919	-0.922777	-1.17263	-5.40203	NaN	-7.03755	NaN	0.706813
Cdca2	2.11667	+	1.02782	1.49215	-2.39598	-1.33269	-1.29573	-1.46061	-4.25835	-1.16861	-4.02457	-3.00207
Trim16	2.11505	+	6.28867	2.14954	-0.648027	-0.799257	-0.655958	-0.456033	-2.69894	-2.83514	-2.95215	-2.67123
AK031221	2.11353	+	2.7734	2.30722	-2.87997	-3.18933	-3.58225	-4.23562	-5.40192	-5.50857	-5.49006	-6.71549
Ak5	2.11147	+	3.31806	2.50892	-0.257161	-0.378017	0.926808	-0.317646	-2.27153	-3.05627	-2.20768	-2.52622
Psg22	2.111	+	1.37321	2.29257	-2.51366	-5.2205	-4.23903	-3.52982	-5.2107	-5.99543	-7.29884	NaN
AK153828	2.1104	+	0.871306	1.57253	NaN	NaN	-0.296073	-1.17183	-2.8527	-1.22239	NaN	-2.84435
Mdga1	2.10894	+	2.50619	1.98797	-2.15342	-1.7668	-0.872725	-1.5753	-3.88066	-2.65652	-3.67931	-4.10364
AK043004	2.10865	+	2.17825	2.38258	-3.19242	-3.79234	-2.22591	-3.5167	-6.78254	-5.15223	-4.54876	-5.77419
Tigit	2.10763	+	2.67557	1.85531	0.138637	0.824116	0.835332	0.389261	-1.42911	-0.392815	-1.83919	-1.57277
Tnfrsf11b	2.10749	+	5.22734	2.18098	3.02362	2.93878	2.68258	2.89765	0.784463	0.872619	0.836975	0.324663
Stil	2.10681	+	1.18876	1.66805	-4.31755	-3.27348	-2.88283	-3.34152	-5.59825	-3.24466	-6.41432	-5.23036
Tdo2	2.10518	+	3.05681	1.96267	0.454021	-0.577169	0.361231	0.74029	-1.4069	-2.07032	-1.83608	-1.55901
Cd300lb	2.10321	+	1.75105	1.84088	1.02767	1.62978	-0.896968	0.577254	-1.03745	-0.859133	-1.56404	-1.56515
Cpa2	2.10303	+	2.51155	1.85909	-3.02498	-3.71587	-2.76242	-2.81875	-4.82155	-5.60628	-4.10234	-5.22824
Cntnap4	2.10303	+	1.62654	1.99173	-8.00231	-9.22373	-7.4349	-8.21112	-10.2139	NaN	NaN	-10.2056
Ticam2	2.10188	+	2.4994	1.81275	2.74894	3.3926	2.06797	3.13877	0.660721	1.75261	0.945616	0.738332
Gla	2.09903	+	6.90854	2.12931	3.65054	3.60666	3.79098	3.68107	1.58822	1.54534	1.69211	1.38635
Hipk2	2.0988	+	3.51148	2.10927	5.04072	5.59831	4.66303	5.46768	3.43206	2.99707	2.58982	3.31371
Kcnk13	2.09874	+	2.74475	2.22511	-0.633197	-1.07001	0.580253	0.169419	-2.42913	-2.19174	-2.23212	-3.00097
Gna12	2.09721	+	5.02285	1.99524	4.80261	5.30847	5.17437	5.20137	3.38407	3.14543	3.03588	2.94047
AI607873	2.09712	+	3.50766	2.05714	0.907475	0.573926	1.72466	1.53879	-1.03852	-0.697213	-0.874397	-0.873583
Syk	2.09673	+	1.71921	2.07596	-5.83417	-6.05558	-4.07411	-6.77994	-8.04577	-6.8305	-8.13392	-8.03742
Ube2c	2.09578		0.808996	1.38619	1.02475	1.7735	1.98809	1.46149	-0.94293	2.60255	-0.801073	-0.15549
Hpgds	2.09547	+	4.70374	2.1461	3.7486	3.45082	3.52267	4.0733	1.29972	1.83094	1.58122	1.49911
Rasd1	2.09543	+	1.3119	1.75998	4.62887	2.32162	5.61486	4.45593	2.15283	2.57604	2.3179	2.93459
Emilin2	2.09445	+	3.54098	2.15088	-0.0502788	0.296489	1.20817	0.760621	-1.56516	-1.43158	-1.56663	-1.82515
Lrp12	2.09366	+	5.09147	2.01622	1.52053	1.83853	1.87926	1.71949	-0.222962	0.0320066	-0.40634	-0.50978
mKIAA1889	2.09341	+	2.28976	2.1054	-3.8517	-4.43568	-3.03275	-3.32354	-6.64826	-5.21061	-6.15145	-5.05495
Dbc1	2.09231	+	2.99433	2.26444	-0.343482	-0.132784	1.21008	0.581938	-1.69587	-2.31067	-1.74839	-1.98708
Ubd	2.09174		0.313557	1.60603	2.7052	-0.345993	-0.961169	-1.48023	-4.70542	3.68975	-4.37853	-1.11211
Dynlt1a	2.09164	+	2.24631	1.99018	-3.08969	-3.98918	-2.68578	-2.2985	-4.97937	NaN	-5.06752	-4.97102
Serpina11	2.09164	+	2.08403	1.91092	-5.69156	NaN	-5.9315	NaN	-7.90317	-7.27286	-7.99131	NaN
Slc26a4	2.08887	+	2.2603	2.07373	1.52341	2.50767	1.08133	0.511253	-0.570716	-1.09653	-0.0017519	-1.00228
Pgap1	2.08864	+	2.05953	1.92641	-1.0446	-1.00358	-2.70933	-1.49045	-3.17132	-3.54101	-4.32985	-2.91143
Gpr20	2.08359	+	3.18364	1.97978	0.564267	0.751198	0.476327	-0.151501	-2.0803	-1.28007	-1.84652	-1.07195
Fbln2	2.07984	+	2.43963	2.08683	2.15713	1.69203	3.65535	3.10171	0.501633	0.389343	0.597524	0.770405
Espl1	2.07938	+	1.31757	1.61747	-1.9628	-1.1871	-1.6279	-1.26069	-3.89633	-1.34614	-4.11488	-3.15102
BC065997	2.07833	+	1.55789	2.11761	-6.42079	-5.4902	-5.60184	-4.51412	NaN	-7.26512	-7.98358	NaN
BC024582	2.07582	+	2.11472	2.11065	-2.48217	-3.17961	-3.98515	-1.77844	-5.23692	-4.50708	-5.54746	-4.57649
Cybb	2.0722	+	3.88209	2.14839	4.55361	5.38864	4.35253	4.78569	2.56547	2.90194	2.62942	2.39008
Ppfia4	2.07163	+	2.86866	1.96284	-6.60863	-5.55702	-5.04122	-5.38448	-7.49831	-7.868	-7.58645	-7.48996
Sgol2	2.07099	+	1.73297	1.72455	-1.71944	-0.97734	-1.08691	-1.07648	-3.50151	-1.56378	-3.88922	-2.80386
Dusp13	2.07038	+	1.43487	2.17813	-2.63349	-2.82349	-2.92188	-2.81533	-5.92916	-3.37286	-6.75428	-3.85042
Pnpla1	2.06945		0.601802	1.59355	-3.38943	-4.65148	-5.8924	-6.76816	-7.44903	-7.23376	-8.53718	-3.85572
Hephl1	2.06908		0.525386	1.40165	-4.2517	-6.23864	-6.25717	-6.54797	NaN	-8.59853	-8.31699	-4.76106
Lgmn	2.06766	+	4.20758	2.10778	5.51038	5.20708	6.08907	5.78608	3.69394	3.46721	3.70862	3.29172
Klhdc8a	2.0664	+	4.14615	1.98738	2.75156	1.9791	2.61104	2.43073	0.549965	0.180271	0.733689	0.359006
Pcdhga10	2.06479	+	1.08899	1.43651	-3.70773	-3.54832	-3.71885	-4.00964	-6.01244	-5.9671	-3.16199	-5.58906
AK042998	2.06421	+	1.76775	1.89338	-2.69633	-4.54334	-2.83007	-3.16817	-4.58601	-5.54066	-4.52215	-6.16262
Slc7a5	2.06343	+	2.43038	2.06663	2.63454	2.51534	4.04686	3.23524	0.602532	1.82001	1.09268	0.650229
Kif14	2.06119		0.910273	1.33706	-2.31306	-1.13008	-1.69404	-1.30758	-3.75968	-0.87562	-3.79338	-3.36431
Col1a2	2.06033	+	3.36106	2.19564	5.18332	5.33636	6.54556	5.87703	3.66016	3.40682	3.64663	3.4461
Gria3	2.05974	+	3.70021	1.92266	-2.20134	-1.81716	-1.42821	-1.33891	-3.54853	-3.26679	-3.81631	-3.84462
Dsg3	2.05953		0.223635	1.50515	-2.06646	-3.46164	-3.21714	-6.82986	NaN	-8.88042	NaN	-1.91742
S100a4	2.05654	+	3.34896	1.94607	6.71963	5.90165	7.17948	6.7309	4.67214	4.66531	4.9227	4.48727
Il1rl2	2.05532	+	3.8436	2.02754	0.576356	0.955366	1.0203	1.13276	-0.959924	-1.17504	-1.63303	-0.657392
1700019B03Rik	2.05508	+	0.824229	1.7222	-5.69495	-8.76436	-3.876	-5.90376	-8.1696	-7.53929	-8.25774	-7.16125
March4	2.05493	+	4.14413	1.96937	-0.977814	-1.51473	-0.840237	-1.3159	-2.74885	-3.17665	-3.22694	-3.37372
AK034282	2.05445	+	1.97512	1.71204	-5.77688	-4.9394	-4.37297	-4.17834	-6.66656	-7.03625	-6.75471	-5.65821
AK044106	2.05386	+	2.32054	1.91326	1.68868	1.9412	1.18571	2.27738	-0.593312	0.791882	-0.874105	0.115477
Adamts2	2.05314	+	3.75219	2.07041	1.9462	2.40328	3.05474	2.67314	0.630662	0.194917	0.562243	0.407901
Nt5e	2.05046	+	3.4519	1.91975	4.64696	3.58354	4.53131	4.50753	2.54407	2.10837	2.47208	2.46585
Capn6	2.05019	+	5.09097	2.14721	-0.363409	-0.185944	0.1647	-0.369963	-2.1352	-2.55853	-2.35559	-2.29414
Gm7120	2.04983	+	1.77449	2.21932	-2.89382	-2.05633	-1.81183	-2.10262	-3.78349	-4.47512	-6.19357	-3.28972
2410018L13Rik	2.04383	+	2.14337	2.40869	-5.04769	-5.3305	-5.1177	-5.18611	-9.25929	-7.62899	-6.76248	-6.66598
D630042F21Rik	2.04305	+	1.69629	2.09394	-5.66991	-7.47628	-7.90985	-6.20064	-8.88151	NaN	-8.96966	-8.87316
Scamp5	2.04215	+	4.94245	2.06309	1.34149	1.27427	1.86665	1.79703	-0.477106	-0.442903	-0.46868	-0.584234
AK142074	2.04175		0.483501	2.04175	-3.86644	-7.05133	NaN	NaN	-7.45656	NaN	-7.54471	NaN
Ctgf	2.03667	+	3.73453	1.9973	6.55281	5.94407	7.0951	6.69943	4.6626	4.5163	4.67514	4.44815
Fam150a	2.03628	+	2.71457	1.95501	0.498745	-0.0484371	0.684352	0.701132	-0.85806	-1.85579	-1.03367	-2.23673
AK151815	2.03491	+	4.19148	2.02673	-0.930641	-1.02366	-1.13816	-1.23631	-3.50214	-2.70191	-2.85333	-3.37832
Gm4934	2.03488		0	1.67309	-6.06296	-6.32502	-8.56594	-6.85673	NaN	NaN	-8.62575	NaN
Npy2r	2.03488	+	2.03312	1.7347	-3.03428	-2.29633	-2.21533	-2.82805	-3.50892	-4.87861	-4.59707	NaN
Panx3	2.03439		0	1.88221	-4.12276	-5.02225	-3.71885	-4.00964	NaN	NaN	-6.10059	NaN
Slc15a5	2.03439	+	1.32822	1.76552	-7.06916	NaN	NaN	-6.95604	-7.95884	-9.32853	-9.04699	NaN
Rnase10	2.03217	+	3.04994	1.89141	-4.67976	-3.99428	-4.59777	-4.38606	-5.83247	-6.52409	NaN	-6.56109
Tbc1d2	2.03088	+	6.64375	2.03334	1.87656	1.9761	2.06138	1.78143	-0.1867	-0.20706	-0.0217295	-0.022401
Kirrel3	2.03063	+	2.59624	2.11665	-3.83707	-4.28199	-2.37042	-3.35783	-5.57475	-5.68141	-5.25691	-5.80087
Plat	2.02989	+	4.05819	2.11089	3.27556	2.93039	3.91852	3.35422	1.44662	1.01851	1.18373	1.38628
Dnmt3l	2.02849	+	3.92182	2.01275	-3.36592	-3.62507	-2.87909	-2.96958	-5.31788	-5.0746	-4.90853	-5.58964
Rad51ap1	2.02624		0.979584	1.35413	-1.31916	-0.9602	-0.994903	-0.934789	-3.3025	-0.315502	-3.16324	-2.84435
AF529169	2.02599	+	1.72339	1.89776	-6.19937	-5.22438	-5.31003	-5.60082	-8.08905	-6.87378	NaN	NaN
Hnf4a	2.02587	+	1.83824	1.74091	-6.03228	-6.76826	-6.89371	-6.1845	-6.86537	-8.35054	-8.65396	-8.9725
Folr2	2.02549	+	2.43691	2.03233	1.52496	0.9137	2.46463	2.62389	-0.142729	-0.654776	0.0813364	0.114058
Agxt	2.02514		0.150514	0.589687	-2.71965	-7.45202	-1.9314	-2.85446	-2.0499	-5.64199	-5.36044	-4.26395
Ccdc99	2.02488	+	1.16445	1.59324	-0.0711636	0.296067	0.197234	0.385609	-2.6489	0.640148	-1.96837	-1.58808
Cda	2.01884	+	3.46042	2.03836	2.306	1.68317	2.80521	2.30949	-0.186347	0.180924	0.396882	0.558967
Pgf	2.01739	+	5.10136	1.95065	3.48567	3.2795	3.5969	3.40853	1.55098	1.29833	1.81027	1.30844
H60b	2.01563	+	2.66069	2.22398	-4.89392	-4.74094	-4.98186	-5.4653	-6.95353	-6.73826	-8.04168	NaN
Serpina3g	2.0143	+	2.95552	2.06245	3.16833	2.60771	3.84589	2.69424	0.665236	1.56717	0.714069	1.11989
Ccdc80	2.01275	+	4.13753	2.19943	2.57523	2.82353	3.51593	2.84035	0.898751	0.42019	0.841384	0.79699
Nfam1	2.01226	+	3.82325	1.91758	0.473953	1.10082	0.39405	0.937593	-1.39401	-0.756918	-1.26757	-1.3454
Tmem26	2.01082	+	4.26751	1.90593	-0.685423	-0.565924	-0.499769	-1.1525	-2.68422	-2.344	-2.58877	-2.91034
Uhmk1	2.01074	+	2.67911	2.04888	2.75238	2.92963	1.87157	3.00206	0.824501	0.836022	-0.299271	0.99886
Col3a1	2.00973	+	4.01523	2.16715	5.88172	5.98892	6.85491	6.31226	4.25824	3.82923	4.13343	4.14829
Gpr63	2.00846	+	2.70808	1.87476	-3.23873	-3.09514	-2.52871	-2.41511	-5.26591	-3.87007	-4.86863	-4.77213
Adam9	2.0074	+	5.0803	1.90201	4.14537	3.84439	4.294	4.34714	2.47399	2.1243	2.22452	2.20005
AK043679	2.00694	+	1.96386	1.59923	-4.11274	-5.76711	-4.61572	-4.16954	-6.58738	-6.22011	-5.67553	-6.57903
Ksr2	2.00688	+	2.46725	1.75834	-5.83493	-5.16184	-6.64603	-5.49625	-7.84009	-6.98739	-7.5132	-7.83174
Accsl	2.00681	+	1.41837	1.75704	-6.61198	-7.58185	-6.01542	-6.16871	NaN	-7.35678	-8.39716	-9.30066
Serpine2	2.00618	+	4.0495	2.1064	5.11614	5.06967	5.97782	5.48099	3.39372	3.13118	3.50308	3.19104
Smoc2	2.00589	+	2.39501	1.98752	-1.0929	-1.79262	-0.0741838	-0.311266	-2.45757	-3.34752	-2.87096	-2.54498
1700020N01Rik	2.00332	+	1.48887	1.67872	-3.58257	-5.06701	-3.69323	-3.98402	NaN	-5.84194	-6.56039	-4.87893
Car13	2.003	+	3.4667	1.86665	1.67061	1.26206	1.69238	1.40159	-0.272708	-0.770319	-0.661089	0.264137
Clec7a	2.0029	+	2.66214	2.14266	6.47836	7.00562	5.30022	5.66207	3.94271	4.19192	4.21484	3.52617
Tgfbi	2.00102	+	4.88778	2.04663	4.25871	4.1457	4.81506	4.44988	2.41057	2.29599	2.51649	2.25979
Lmbrd2	2.00069	+	2.29485	2.02798	0.0396272	0.158864	-0.982848	0.47123	-1.68972	-2.11318	-3.09102	-1.53112
AI427809	1.9996	+	2.48342	1.75366	-1.6027	-1.15705	-2.60089	-1.18808	-3.70184	-3.07153	-3.62006	-3.16992
Asb16	1.99853		0.392309	1.16323	-3.12548	-3.02497	-5.62846	NaN	-6.60013	-3.64789	-6.68827	-3.42185
D5Ertd605e	1.99744		0.638555	1.25723	-1.68899	-2.43647	-1.5597	-1.37842	-4.48556	-0.363396	-3.76635	-3.47721
Nid1	1.99625	+	4.70918	1.95437	3.55628	3.88455	4.23398	4.08532	2.12214	2.08154	1.84313	1.89583
Znf618	1.99623	+	2.51543	2.37871	-4.35173	-3.73664	-3.37666	-4.36789	NaN	-5.8335	-7.13691	-6.04041
Gpr87	1.99526		0.308347	1.2922	-1.25483	-2.78658	-3.54208	-6.41783	-7.0987	-3.22047	-7.18685	-1.66409
Slc27a6	1.99495	+	3.85983	2.03255	1.55497	2.18296	1.94992	2.13424	0.142053	0.217298	-0.0477909	-0.619672
Svep1	1.99469	+	2.80694	1.74139	0.234536	0.965163	1.3569	1.38235	-0.833445	-0.271454	-0.833869	-1.08783
Fpr1	1.99356	+	3.8988	2.03707	5.76997	6.26183	5.25519	5.7748	3.92197	3.87786	3.67979	3.4339
Tmem90b	1.99242	+	1.27697	1.79156	-3.47264	-5.2372	-3.47812	-4.30948	-7.44978	-5.81948	-5.95297	-4.44143
Fcrls	1.99177	+	3.88895	2.05729	2.12698	2.32326	2.19356	2.85061	0.301843	-0.0454829	0.777464	0.231438
Kif11	1.99044		0.836081	1.4371	0.357768	1.25894	1.10903	1.10316	-1.16268	1.87098	-2.0218	-0.606024
Krt14	1.99022		0.409907	1.37276	0.751237	-0.574369	-0.00793827	-3.00532	-4.39669	-0.618482	-3.94427	0.632011
Cenpn	1.98954	+	1.2997	1.39615	-1.24166	-0.666399	-0.265028	-0.507457	-2.58065	-0.47087	-2.64131	-2.5723
D630023F18Rik	1.98879	+	1.73971	1.71307	-5.7802	-5.73413	-6.28317	-7.57397	-8.8398	-8.20949	-7.34299	-7.83145
Aurka	1.9868	+	1.3583	1.42201	0.249888	0.877087	1.02336	0.812456	-1.12854	0.909516	-1.3507	-1.15552
Gdf11	1.98597	+	2.39095	1.9612	0.219746	0.735299	-0.233602	0.081327	-2.06586	-0.776593	-2.59458	-1.605
Enc1	1.98562	+	4.99908	1.97242	2.93704	2.77911	3.3037	3.3061	1.14642	0.94335	1.22343	1.12306
Ept1	1.9853	+	3.11207	1.83693	-2.75617	-2.59676	-3.47779	-2.41039	-4.42346	-4.90007	-4.99704	-4.26827
Shroom4	1.98497	+	2.2472	2.04665	-0.453347	0.449632	-1.39665	-0.177054	-2.18148	-2.41887	-3.2778	-1.88585
Cdh18	1.98405	+	1.31948	1.86537	NaN	-7.09322	-5.52679	-6.33216	-7.82038	-9.19007	-6.90853	-8.81203
Ear2	1.98315	+	4.52202	2.02491	4.15508	3.81008	3.60005	3.56573	1.59864	2.05451	1.84519	1.53299
Xylt1	1.98269	+	4.1191	2.08098	-2.03986	-1.34297	-2.22607	-1.98993	-4.21333	-3.71427	-3.96706	-4.0281
Rpl39l	1.97817	+	1.59555	2.06357	-1.73453	-2.91085	-2.34442	-1.81209	-6.01652	-2.92678	-4.10467	-4.00817
Cxcl14	1.97795	+	4.06203	1.88395	5.08186	4.38498	5.22449	5.1	3.13568	3.16603	3.09028	2.86353
Spock2	1.97657	+	5.883	1.94555	4.93563	4.8936	4.81655	4.82235	3.19009	2.91984	2.84297	2.73305
Mia2	1.97074	+	3.20942	2.24497	-0.974508	-1.07753	-1.16317	-1.0562	-2.86419	-4.31188	-2.87833	-3.19687
Aff2	1.96862	+	3.50495	2.01747	-3.38043	-2.9061	-3.4482	-2.78479	-4.66497	-5.20459	-5.70065	-5.01919
Arhgap25	1.96856	+	1.89366	2.01199	-2.75314	-2.70226	-3.82549	-3.64421	-5.29192	-4.12104	-6.51757	-5.04256
AU018091	1.96838	+	3.85257	2.02909	-1.23126	-1.97874	-2.08216	-1.58446	-3.7059	-4.0756	-3.79405	-3.41745
AK043851	1.96619	+	2.21079	1.7234	0.0657541	-0.108352	-0.326193	0.0710708	-0.660426	-1.83747	-2.55593	-2.1375
Pld3	1.96614	+	4.66243	1.92456	3.91537	4.26963	4.29107	4.0683	2.1636	2.55005	2.24204	1.89041
Itga6	1.9654	+	3.59738	2.10175	1.73365	2.00517	1.33582	1.83847	-0.184094	-0.0665441	-1.06865	-0.174588
D2Ertd750e	1.96426	+	1.08822	1.72639	-2.33475	-1.44068	-2.3617	-1.65249	-4.00578	-1.49284	-5.28658	-3.90997
AK132872	1.96369	+	3.14531	2.02667	-2.78195	-2.81894	-2.03011	-2.59221	-5.13106	-4.50075	-3.89728	-4.80078
Psat1	1.96202	+	2.33098	1.62926	1.88308	1.34141	2.00849	2.07238	-0.324526	1.14532	-0.197722	0.165248
Tnfsf8	1.96139	+	4.50858	1.92393	1.76885	1.51458	1.30814	1.52851	-0.442752	-0.436937	-0.695959	0
Pla2g15	1.96079	+	3.9412	2.02936	-1.64547	-0.859829	-1.79297	-1.16915	-3.25338	-3.29187	-3.59528	-3.44434
Phex	1.95448	+	4.51069	2.0154	1.44019	1.92935	1.5481	1.28471	-0.221073	-0.604573	-0.316108	-0.717516
Chrm4	1.95408	+	1.42327	1.61844	-5.6888	-5.32525	-5.34378	-5.04961	-7.90041	-6.68514	-5.40359	-7.89206
Kif22	1.95295		0.793643	1.27707	0.665934	1.38558	1.83261	1.37466	-0.911277	2.26552	-0.969368	-0.234379
FKBP1b-B	1.95207	+	1.34739	2.1925	-2.55809	-3.30557	-3.06107	-1.35186	NaN	-5.40243	-4.12088	NaN
Lypd5	1.95122		0.390685	1.28617	-1.44651	-3.18471	-3.99679	-5.60951	-4.70542	-6.66008	-6.37853	-1.63818
Tlr6	1.9501	+	3.63942	1.95059	-0.837981	-1.01852	-0.880623	-0.656843	-3.32261	-2.25489	-3.04152	-2.57729
Zfp366	1.94868	+	2.19059	2.0064	0.167113	0.984322	-0.875997	0.368542	-1.86872	-1.49299	-2.68678	-1.33313
Ston1	1.94769	+	4.11689	1.95549	0.00574434	0.33347	0.353575	0.732175	-1.24996	-1.64791	-1.9387	-1.56043
Cyp26c1	1.94745		0	1.89904	-5.06118	-4.96067	-5.9792	-5.68503	NaN	-7.32056	NaN	NaN
2310039D24Rik	1.94681		0.152284	0.787956	0.0900241	-1.34195	-1.52399	-6.45863	-6.1395	-3.33927	-3.4203	0.512701
Gm12776	1.94624	+	1.98893	1.61335	-2.7761	-3.99751	-2.69412	-3.30684	-4.98771	-4.3574	-5.07586	NaN
Depdc1a	1.94355		0.778036	1.64369	-3.86389	-3.64972	-3.39071	-3.66359	-5.98387	-2.49176	-7.45053	-5.21653
Htr4	1.94319	+	2.11642	2.4705	-5.99376	-6.94769	-6.27435	-5.24321	-8.05336	-8.10113	-10.1415	-8.04502
Ndc80	1.94273		1.03253	1.3901	0.350362	1.12403	1.06176	0.826968	-1.59331	1.39276	-1.29732	-0.699421
Plaur	1.94139	+	3.2867	1.95114	3.45208	2.86658	3.95137	3.35084	1.89861	1.50425	1.41589	0.997546
A4gnt	1.94102	+	1.1601	1.64434	-5.71289	-5.71191	-5.36788	-7.24363	NaN	-7.29419	-8.01265	NaN
Pcdhga6	1.93897	+	2.8035	1.8228	-1.15314	-0.450705	-0.158136	-0.385152	-1.73942	-2.29467	-2.98511	-2.41913
Alox5	1.9381	+	4.23092	1.90861	0.984179	1.1935	1.51984	1.63295	-0.386724	-0.776136	-0.349885	-0.791238
Cxcl5	1.93807	+	2.22077	1.94352	-0.348331	0.761063	0.178438	-1.24594	-1.82297	-2.6077	-2.22306	-1.77509
Lcn8	1.93789	+	2.08376	1.59982	-3.72802	-3.89054	-3.3241	-3.6149	NaN	-4.40243	-5.70584	-5.60935
Slc36a4	1.93595	+	3.4616	2.00889	1.08683	1.10328	1.19578	1.61608	-0.247836	-1.14914	-1.21293	-0.423687
Axl	1.93532	+	4.95921	1.81114	2.31143	2.81441	2.84749	2.74566	0.880284	1.01528	0.769708	0.809146
Aff4	1.93305	+	3.21516	2.13729	-0.768344	-0.419198	-0.955418	-0.213386	-2.3281	-2.71383	-3.52378	-2.33982
Myc	1.932	+	1.64974	1.7129	1.05482	0.145237	2.20764	1.02597	-1.11895	0.484227	-0.977452	-0.805748
4930547N16Rik	1.93171	+	1.05713	1.5218	-0.73576	-0.111874	-0.680493	-0.158164	-2.80866	0.0884317	-3.15984	-1.89342
Ecel1	1.93159		0.536875	1.16737	-6.00437	-7.90385	-8.92238	-5.89125	-8.89405	-7.26374	NaN	-8.8857
Gabbr2	1.93067	+	1.13471	1.67386	-6.18378	-4.4983	-6.1018	-6.80763	-8.07346	NaN	-8.16161	-6.48015
Defb14	1.92756		0.473123	1.36009	1.43832	-0.544936	-1.33214	-2.79286	-2.47373	-3.25846	-3.56188	0.622082
Megf11	1.92639	+	4.31979	1.91812	-2.21647	-2.16372	-1.72881	-2.14371	-3.9945	-4.20454	-3.56043	-4.16571
Lamb1-1	1.92406	+	1.20542	1.68818	-6.98004	-6.24209	-4.78258	-5.60389	-8.45468	-7.23941	-8.54283	-6.1244
Hs2st	1.92396	+	4.42583	1.85791	1.4293	1.0761	1.44089	1.25444	-0.393267	-0.222392	-0.770921	-0.844349
Spred1	1.92267	+	4.37114	1.93768	3.03809	2.80599	3.46717	3.29484	1.44405	1.16292	0.923746	1.32467
Ttyh2	1.92227	+	3.80769	1.76136	0.181636	0.789064	0.719094	0.487599	-1.3129	-0.753439	-1.32495	-1.47674
Wnt1	1.91988	+	1.1872	2.01561	-6.57736	-6.47684	-4.49537	-4.97881	NaN	-7.83673	NaN	-7.45869
Ngp	1.91864		1.08157	1.34726	-0.370579	0.317156	-0.268416	-1.51968	-2.32254	-0.256137	-2.49815	-2.15373
Col4a4	1.91831	+	3.83676	1.80376	3.29066	3.37791	3.06499	3.4725	1.37748	1.45446	1.12118	2.03791
Myh15	1.91787		0.497505	1.50603	-6.10011	-5.23092	-8.18805	-5.67149	NaN	-6.35948	-9.24786	NaN
Ccbe1	1.91566	+	2.77024	1.90282	-0.181322	-0.118925	1.06134	0.835948	-1.43921	-1.11252	-1.67508	-1.78743
Stab1	1.91476	+	3.30525	2.06133	0.237003	0.805788	0.745669	1.46557	-1.23565	-1.04241	-1.72696	-0.986292
CRLM3	1.91463	+	3.41474	1.72212	1.0693	0.81367	1.00926	0.767381	-0.119941	-1.10261	-1.00164	-1.00468
1500011B03Rik	1.91444	+	1.69632	1.78941	3.36257	1.44372	3.98557	3.15376	0.687012	1.41353	1.29547	1.39197
Rgs8	1.91441	+	0.938289	1.76592	-5.17362	-6.39504	-5.99853	-6.28932	NaN	-9.33989	-8.05834	-5.79192
Pkhd1	1.91425	+	2.95258	1.96067	-3.44159	-3.55258	-4.1186	-2.79998	-5.16621	-5.88738	-5.65646	-5.04539
Gm14005	1.91319	+	3.89576	1.98809	0.927227	0.575418	1.46961	0.875223	-0.951804	-0.722461	-1.07213	-1.35849
Kitl	1.91014	+	1.15351	1.39172	-8.3061	-7.37551	-9.80908	-7.51491	-8.78074	-10.1504	-9.86889	-9.77239
mKIAA1334	1.91014	+	1.03061	1.74547	-3.55406	-5.0385	-1.47207	-2.59294	-3.85877	-5.81343	-4.53188	-5.43539
Thbs1	1.90923	+	3.02069	1.81759	4.69546	4.34791	5.58147	5.2482	3.0562	2.96339	3.069	3.51409
Luzp1	1.90825	+	4.68643	1.79679	1.8489	1.99877	2.22329	2.27746	0.616751	0.138942	0.147183	0.258374
Selp	1.90797	+	3.25194	1.93565	0.93553	-0.0959189	0.772029	-0.189975	-1.53659	-1.64451	-1.56554	-1.57429
Bcl2a1b	1.90742	+	5.72952	1.89854	5.55672	5.21483	5.1348	5.38489	3.39965	3.5636	3.38522	3.34862
Itgbl1	1.90719	+	2.49624	2.05716	0.730402	0.0811948	1.87789	1.13002	-0.732462	-1.72274	-1.04888	-0.905076
AK134203	1.90456	+	2.46488	1.67757	-2.9182	-2.73968	-2.42118	-2.15738	-4.58548	-3.3031	-4.67363	-4.38449
Vegfc	1.90428	+	5.14909	1.94357	2.0988	2.06347	2.56727	2.41728	0.469134	0.335793	0.195875	0.37173
Ercc6l	1.90367	+	1.55473	1.55991	3.39463	3.77154	3.80607	4.00071	1.92752	3.69738	1.26564	1.84276
Gm94	1.90282		0.133595	1.24013	2.36229	0.284848	-0.610169	-5.33837	NaN	-5.97389	NaN	1.84294
Rnf180	1.9026	+	5.26132	1.8426	-1.65219	-1.23304	-1.2827	-1.44459	-3.37134	-3.06784	-3.16114	-3.38262
Arhgap11a	1.90213	+	1.6049	1.41653	-0.767488	0.0069412	0.366921	0.186228	-1.98623	-0.276198	-1.97643	-1.63465
Fkbp1b	1.90122	+	3.13166	1.71524	3.75781	2.90777	3.98878	3.82306	2.19608	1.64197	2.0084	1.77003
Emilin1	1.90073	+	3.98467	1.89679	3.0716	3.43215	3.76663	3.38205	1.69063	1.85699	1.32209	1.19556
Pla2g2e	1.90038	+	2.82724	1.88999	-2.71156	-3.48551	-2.84108	-2.57244	-4.25331	-4.62301	-5.56386	-4.73039
Rnf152	1.898	+	4.58028	1.85358	-1.43405	-1.03638	-1.14177	-0.886488	-2.73728	-2.83804	-3.20158	-3.13611
Ms4a8a	1.8975	+	4.81155	1.88777	1.89786	1.62602	1.84295	2.07466	0.0672395	-0.121428	0.245978	-0.301381
Fndc3b	1.89592	+	5.55652	1.86897	2.76375	2.7012	3.06651	3.10015	1.15753	1.00149	0.959777	1.03692
Emilin3	1.89296	+	1.68028	2.7158	-4.67939	-3.61129	-3.33437	-4.70762	-5.89099	-6.03829	NaN	-8.46761
Ccnf	1.89275		0.781629	1.21828	-2.45263	-1.5785	-1.91285	-1.73198	-4.18911	-0.929663	-3.88391	-3.54641
AK020235	1.89228	+	1.85508	1.57326	-2.07202	-1.87839	NaN	-3.01779	-3.28363	-3.65332	-4.37178	-4.27528
Rgs4	1.89227	+	4.8325	2.02557	5.34076	5.50516	5.87663	5.58742	3.62841	3.68653	3.67963	3.21314
Esco2	1.8919		0.860291	1.3315	0.0600891	0.745568	0.439234	0.491449	-1.79922	1.30952	-2.04606	-1.0539
Mdga2	1.89164	+	1.45589	1.70841	-8.14345	-8.99046	-7.77196	-8.93722	-11.203	-10.5727	-10.2912	-8.60974
Col4a3	1.89083	+	4.32508	1.85044	3.60466	3.44578	3.0649	3.5476	1.69956	1.51217	1.22342	1.82603
Slc24a1	1.89055	+	4.38997	1.79672	-3.34744	-3.66682	-3.22238	-3.35271	-5.28151	-5.48128	-5.19973	-4.81373
Ngf	1.89042	+	1.77471	1.63334	-1.68422	-3.04667	-1.11984	-1.50475	-4.0764	-3.70912	-2.84261	-3.26069
Nfil3	1.8904	+	2.0056	2.06812	2.19609	1.58957	4.05331	2.82566	0.500521	0.156183	0.740427	0.995028
Dlk1	1.89004	+	0.941254	1.6837	-7.42591	-7.79488	-7.34392	-8.41232	-10.9005	-8.10032	-10.9887	-7.72227
A730069N07Rik	1.88791	+	1.40958	1.70573	-7.11785	-5.40066	-5.27033	-5.40066	-6.74449	-8.69915	-7.83264	-6.73615
P2ry2	1.88778	+	3.36613	2.01638	-0.028096	0.580306	0.989076	0.218428	-1.27773	-1.2858	-1.69102	-2.05127
Accn4	1.8855	+	1.19306	1.39473	-5.42908	-5.5916	-5.34709	NaN	-7.31876	-5.36652	-7.4069	-7.31041
Cdc6	1.88421		0.477352	1.08525	-7.1903	-5.93778	NaN	-5.98407	-8.66494	-5.33419	-8.75309	-7.07163
Cacng1	1.88314		0.371423	1.887	1.89083	1.35336	0.815841	-2.33293	-5.59877	-0.798535	NaN	2.03164
Olfr18	1.88133		0	1.50572	-5.05691	NaN	-4.97493	-6.26572	NaN	NaN	NaN	-6.93824
Ect2	1.87712	+	1.25635	1.46123	-1.82114	-0.98003	-1.15218	-1.19685	-3.35771	-1.10497	-3.7869	-2.74554
Cyfip1	1.87597	+	3.71307	1.84582	-0.658375	-0.213142	-0.869587	-0.271817	-2.08411	-2.67264	-2.59802	-2.04144
Gm5111	1.87577		0.0805721	0.437751	-3.81709	NaN	-4.47207	NaN	-6.0287	-1.69795	NaN	-6.02035
Dag1	1.87543	+	5.37921	1.8458	3.53773	3.56331	3.71405	3.80674	2.07372	1.68232	1.63842	1.84417
Arhgap19	1.87499	+	2.05222	1.59702	-0.34372	-0.203032	-0.433446	0.146813	-2.10153	-0.614245	-2.31048	-2.1952
Itgb8	1.87494	+	2.50017	2.25275	-3.638	-3.75048	-2.98813	-3.65629	-5.54475	-5.49941	-7.02522	-4.97452
Clec2e	1.87235	+	2.68502	2.06123	-0.174939	-1.24435	-0.677917	-0.924315	-2.64958	-2.69735	-3.73773	-2.1818
Il4ra	1.87197	+	3.081	2.0312	3.30067	3.0466	4.4313	3.41864	1.56305	1.84375	1.41232	1.25329
Adcy3	1.87123	+	3.13351	1.67615	-0.596549	-0.0500385	0.203503	-0.130995	-2.13173	-1.22344	-2.05454	-1.86896
Eya4	1.86941	+	1.32095	1.98563	-3.2545	-3.69455	-4.00259	-3.35478	-6.55921	-4.22847	-7.23232	-4.22893
AK155489	1.86899	+	4.84095	1.89782	0.796638	0.241457	0.248079	0.655258	-1.30855	-1.46965	-1.36499	-1.50665
D8Ertd82e	1.8685	+	2.88543	1.91433	-1.48784	-0.855054	-0.0346245	-0.964247	-2.72574	-2.34855	-2.83056	-3.09424
Fmn1	1.867	+	4.34169	1.8873	-3.12286	-3.09649	-2.86235	-2.75117	-4.59483	-5.13445	-5.09801	-4.55477
Cpne4	1.86606	+	1.59201	2.00891	-6.63974	-5.16999	-7.23582	-6.67862	-8.52941	-7.09175	-9.61756	-8.52107
Irs4	1.86572	+	0.958654	1.64475	NaN	-7.99192	-6.10356	-6.71628	-8.39715	-8.76684	NaN	NaN
Ckap2l	1.86525	+	1.5077	1.50996	-0.0288588	0.72609	0.421007	0.715177	-1.54603	0.364933	-1.97706	-1.04829
Pilra	1.86508	+	3.4883	2.03702	0.598751	1.15048	0.486285	0.461415	-1.25845	-0.857966	-1.38668	-1.94807
Mex3a	1.86253	+	1.49785	1.48011	-0.692696	-0.507418	-0.532942	-0.576915	-2.21242	-0.521577	-2.6225	-2.87393
Hhipl2	1.86198	+	1.34708	1.37221	-3.2496	-3.67746	-3.16762	-4.0148	-5.46121	-3.39794	-5.54936	-5.18983
Dctd	1.86125	+	1.8225	1.7146	-3.61294	-3.79105	-3.28875	-3.21115	-6.23442	-3.90367	-5.54496	-5.07923
Mark1	1.86109	+	3.69569	1.73462	0.349806	1.08037	1.35689	1.04789	-0.794686	-0.690121	-0.799234	-0.819504
Abca1	1.85873	+	4.43064	1.9046	3.588	3.73933	3.34684	4.05101	1.70754	1.90232	1.53661	1.96031
Ms4a6c	1.85867	+	3.24644	1.84601	2.9416	2.36782	2.94711	3.57601	0.833838	1.44328	1.15884	1.01253
Grrp1	1.85766	+	3.39362	1.72198	7.37204	7.06222	7.32212	6.64653	5.79532	5.55607	5.11296	5.05063
Htr2a	1.85736	+	1.99805	2.13115	-0.356729	-0.542414	0.598563	0.728026	-1.39416	-2.07873	-3.34738	-1.27688
Tnfaip8l2	1.85684	+	3.25577	1.55815	7.76557	7.75482	7.14474	7.71561	5.82234	6.56905	5.93213	5.82461
Cxcr2	1.856	+	1.06722	1.41316	0.17922	0.696984	-2.00006	0.0563116	-1.75541	-0.77783	-1.72107	-2.46588
G530011O06Rik	1.85546	+	2.69552	1.67795	1.99118	1.15245	2.23791	1.93146	0.68646	-0.113868	-0.29699	0.325576
Cd209e	1.85481		0.929907	1.4898	-1.05727	-2.80475	-2.75289	-1.68112	-4.53191	-1.57968	-3.62006	-4.52356
AK016496	1.85323	+	2.02716	2.05313	-1.67047	-1.28044	-2.17344	-1.46424	-5.14511	-3.19287	-3.64829	-2.81483
Tnfrsf8	1.85253	+	1.30052	1.66827	-3.47516	-3.37464	-3.07124	-3.31473	-6.36483	-3.14957	-5.45298	-4.94145
Bicc1	1.85105	+	3.48801	1.80498	0.559634	0.67108	1.16812	1.17764	-0.498599	-1.28196	-1.15333	-0.709563
1700109F18Rik	1.84832	+	1.62969	1.60724	-5.05905	-5.22157	-4.97707	-6.26786	NaN	NaN	-7.03688	-6.94038
Kntc1	1.84786	+	1.056	1.59275	-2.00277	-0.81932	-1.79811	-1.10863	-3.56541	-1.02278	-4.47459	-3.03705
Strn	1.8473	+	3.80292	2.01543	0.593457	0.792881	0.532448	1.03295	-1.18292	-1.12535	-1.8902	-0.911534
Gm5150	1.84627	+	3.2089	1.77009	0.911779	0.925238	0.193701	1.03268	-0.901951	-0.62631	-0.953573	-1.53515
Lepre1	1.84453	+	4.38298	1.88715	0.691739	0.794152	1.43861	1.12871	-0.819992	-0.750432	-0.946208	-0.978752
AK020854	1.84434		0	1.84434	-4.8325	NaN	NaN	NaN	NaN	-6.67684	NaN	NaN
AK143856	1.84434		0	1.27374	-6.16439	NaN	-6.08241	-7.95816	NaN	-8.00872	NaN	NaN
Dgkh	1.8442	+	3.27357	1.72665	-2.03035	-1.46417	-2.43845	-1.45188	-3.52171	-3.77515	-3.6612	-3.33338
Hcn1	1.84407	+	2.4106	1.92118	-2.33065	-2.28617	-1.29049	-1.43512	-3.02769	-4.59003	-3.68288	-3.72656
Insl6	1.84267	+	1.2033	1.55653	0.997617	0.78065	1.27891	1.12138	-1.83959	1.3584	-0.927743	-0.638601
Peg3	1.84031	+	1.9193	1.89075	0.230442	-0.0154142	1.23695	1.65906	-1.31533	-0.897902	-1.95498	-0.283735
Lass3	1.83783	+	2.81152	1.82048	0.17659	-0.307857	-0.536986	-0.812905	-2.64167	-1.91621	-2.60429	-1.6009
D19Wsu162e	1.83754	+	5.49069	1.80823	-2.37936	-2.32066	-2.23684	-2.05924	-3.81336	-4.18305	-4.16454	-4.06805
Cd300ld	1.83669	+	3.48543	1.78904	3.52785	3.98482	3.00853	3.57447	1.7426	2.09367	1.68634	1.41689
BC089491	1.83527		0.548584	1.03693	-5.18149	-4.44355	-4.36254	-6.97526	NaN	-7.02583	-5.15932	-6.64779
Ctsh	1.83346	+	3.60434	1.75051	6.41605	5.74224	6.35468	6.26189	4.54673	4.01182	4.81135	4.40291
Msln	1.83237	+	1.68614	1.61691	4.57061	3.36631	4.52035	4.19967	2.92807	1.57406	3.55996	2.12722
Rab3il1	1.8322	+	4.93248	1.83184	0.685968	0.659399	1.12504	1.15334	-0.905911	-1.00225	-0.847956	-0.947487
Il17c	1.83136		0.586066	1.06123	-4.03862	-2.52306	-2.37167	-3.66246	-4.9283	-1.97606	-5.01644	-4.91995
Slc7a8	1.83136	+	3.4239	1.87572	0.536928	0.698502	1.53006	1.30454	-1.15519	-0.617994	-0.834756	-0.824913
AK012157	1.83115		0.390881	1.30231	0.603796	-1.0871	-1.63615	-2.92694	-3.19277	-4.56247	NaN	0.0635029
Pdzrn3	1.83069	+	3.41182	1.99112	2.41029	2.3316	3.49106	2.92682	0.942442	0.5771	0.871624	0.804105
Plk4	1.82983	+	2.2225	1.5289	-1.44069	-1.37847	-1.06173	-1.07315	-3.18353	-1.72344	-3.23492	-2.92774
Nfasc	1.82774	+	2.00939	2.01622	-5.6031	-5.78173	-4.79622	-5.60679	-7.96226	-6.90311	-8.58092	-6.40642
F630043A04Rik	1.82653	+	1.06012	1.46145	-0.499422	-0.153794	0.652952	0.0190849	-2.2371	0.470451	-2.50967	-1.55068
Shisa6	1.82627	+	2.0269	1.75123	-0.645953	-0.347991	0.707058	0.43212	-2.44252	-0.848742	-1.5672	-2.00121
Melk	1.82374	+	2.05342	1.47418	-0.0718372	0.65332	0.563195	0.64799	-1.34897	-0.0442376	-1.62353	-1.08733
5430435G22Rik	1.82148	+	1.46312	1.51426	-2.14928	-1.35042	-3.79521	-1.65974	-3.76688	-4.04911	-3.6851	-3.5106
E2f7	1.81914	+	1.62706	1.55502	-3.72825	-2.23115	-2.20697	-2.63979	-4.39204	-3.35456	-5.16245	-4.11718
Sytl5	1.81894	+	1.42408	1.55623	-3.62601	-3.65478	-4.76642	-2.77428	-5.18554	-6.01467	-5.73312	-4.11306
Armcx4	1.81579	+	4.91872	1.86479	4.22779	4.56181	3.98795	4.02088	2.48023	2.34232	2.27477	2.24194
Cyyr1	1.81526	+	2.58274	1.98799	3.88384	4.53468	3.22212	4.12263	2.27689	2.35163	1.08371	2.09907
Adm2	1.81381		1.01714	1.2398	-3.27558	-4.60803	-2.77856	-2.84696	-5.33519	-3.38295	-4.42334	-5.32684
AK087483	1.812	+	1.27796	1.54724	1.3948	-0.717677	2.17068	1.09853	-0.122909	-0.78211	-0.348561	-0.989029
Cyp7b1	1.81157	+	4.72209	1.80082	2.74143	2.31979	2.96398	2.59696	0.916089	0.79916	0.990342	0.713256
Galr3	1.8113	+	1.38636	1.87049	-4.37177	-2.76875	-4.70482	-4.99561	-5.26145	-6.63114	-6.34959	NaN
Laptm5	1.8107	+	2.06369	1.50214	2.31848	2.8777	2.84908	2.7021	0.55265	2.25639	0.951958	0.977812
Ptar1	1.81021	+	3.25673	1.81684	-0.514209	-0.0291716	-0.208873	0.136121	-2.06462	-1.79385	-2.5678	-1.45723
Apobec1	1.80958	+	4.80662	1.68765	2.61172	2.59224	2.21429	2.58862	0.638519	1.05604	0.695051	0.86665
U09772	1.80916	+	1.50509	1.67682	-2.89764	-2.42789	-4.81566	-3.52149	-5.20236	-4.83509	-5.87547	-4.45705
Fkbp14	1.8091	+	3.63119	1.69785	1.75603	1.20131	2.06162	2.09155	0.22073	-0.101087	0.139205	0.0602605
Angptl7	1.80874	+	2.48446	1.75744	1.04414	1.53155	2.16396	0.641695	-0.369097	-0.679897	0.0732702	-0.672691
Sardh	1.80862	+	4.59364	1.87116	0.806664	0.891861	1.19551	1.27661	-0.624747	-0.768251	-0.761621	-1.15939
Gm1966	1.80659	+	0.991153	1.45239	-1.05045	-0.976465	-3.27196	-1.31121	-3.43954	-2.53531	-4.40216	-2.04263
AK142058	1.80644	+	2.34367	1.74213	-1.39733	-0.773253	-1.50799	-0.628859	-3.47966	-2.01285	-3.20523	-2.57822
4931406P16Rik	1.80625	+	3.38266	2.0944	1.7456	2.14374	1.67833	1.93309	0.110936	0.00592112	-1.05396	0.0602744
Camp	1.80352		0.418849	0.773984	-0.0718372	-0.0108497	0.086096	-2.90514	-1.84904	-0.370738	-1.93719	-1.84069
Foxp3	1.80175	+	2.74766	1.82962	-3.21695	-2.54512	-2.70472	-3.40151	-4.9018	-4.16914	-5.49245	-4.62337
Fscn1	1.80144	+	3.44028	1.70319	3.68554	3.89596	4.12363	3.76873	2.03411	2.79446	2.02769	1.80487
Pif1	1.80138		0.462972	0.903572	-3.68114	-2.8396	-2.72653	-2.9736	-4.91321	-1.41783	-5.00136	-4.50276
C030046E11Rik	1.80063	+	3.20508	1.92492	-0.711184	-0.546305	-0.881795	-0.317672	-2.60894	-2.2498	-3.26594	-2.03194
Slc40a1	1.79884	+	2.53864	1.58774	1.1811	1.18305	1.60252	1.42905	-0.558147	0.686221	-0.427435	-0.6559
Gm9766	1.79695	+	2.25177	1.84296	0.454629	0.757774	-0.211847	0.677932	-1.20288	-1.25846	-2.50048	-0.731555
Ppic	1.79165	+	4.36468	1.81871	7.54541	7.28168	7.98143	7.57516	5.90137	5.59564	5.97591	5.63591
Plau	1.79002	+	4.44442	1.84663	1.7455	1.59291	1.83217	1.77683	0.0791502	0.173564	-0.136873	-0.554949
Hecw1	1.78954	+	3.28046	1.82994	-7.65174	-7.02927	-7.68524	-6.97603	-9.6569	-9.02659	-8.74505	-9.23351
Hoxd8	1.78953	+	1.44184	1.71422	-1.68487	-2.32604	-1.44242	-2.0504	-4.49208	-2.82225	-4.75016	-2.29611
Rps6ka3	1.78869	+	4.55142	1.95016	4.65366	4.5726	4.56499	4.80427	2.88224	2.76665	2.2211	2.92491
Kdelr3	1.78791	+	3.54577	1.75454	3.67122	3.43842	4.40307	4.03925	2.14011	1.99454	2.40744	1.99173
Fam83c	1.78786		0.690702	1.6211	-1.89605	-3.50603	-3.2291	-3.5199	NaN	-5.15542	-6.45884	-2.36234
Plekhg4	1.78747	+	2.85674	1.77985	-4.40703	-4.67735	-3.41431	-3.90214	-6.13321	-5.5029	-6.12182	-5.76229
Car12	1.78738		0.651602	1.12861	-2.29537	-3.06932	-2.0729	-4.10563	-5.05952	-4.01417	-4.92527	-2.0587
Atp1a4	1.7849	+	1.47486	1.77985	-4.28768	-6.18717	-4.74627	-5.49649	-5.85543	-6.54706	-7.26551	-8.16901
Zfp618	1.7848	+	2.72244	1.80968	-3.4916	-2.77965	-1.97221	-2.53048	-4.50681	-4.24847	-4.88447	-4.37293
Gldc	1.78466	+	2.19057	2.1767	-4.80487	-5.09667	-4.02774	-4.40599	-6.08686	-6.28663	-8.17501	-6.49355
Elovl4	1.7846		0.884568	1.30767	1.69922	-0.0951869	1.9187	0.583516	-0.611927	-1.23439	-0.67454	1.39642
Matn2	1.78338	+	2.73584	1.87852	-0.34211	-0.782434	0.767975	0.00487781	-1.85305	-2.29819	-2.05094	-1.66358
Fam163a	1.78279	+	1.06327	1.5102	-2.40609	-3.89054	-2.06107	-2.35186	-3.6177	-2.81747	-4.70584	-5.60935
AK040202	1.78092		0	1.72952	-5.37005	-4.53256	-4.7031	-4.99389	NaN	-6.62942	NaN	NaN
Lrrc8b	1.78056	+	2.68104	1.95982	1.95024	2.78856	1.5381	2.31657	0.501948	0.626486	-0.57798	0.203744
Reep3	1.77955	+	3.7334	1.83169	2.63633	2.8416	2.3878	2.94594	1.1684	0.750425	0.39118	1.17492
Ext1	1.77759	+	4.70076	1.80267	3.75943	3.92036	4.4315	4.18443	2.29936	2.25025	2.3186	2.21683
Xkr9	1.7766		0.854924	1.19675	-5.17415	-5.98053	-5.41409	-6.11992	NaN	-7.75545	-7.47391	-5.37741
Uprt	1.77649	+	1.7696	1.94585	1.4917	1.87738	0.401372	1.67385	0.0640593	-0.451486	-2.02409	0.0724084
Cd276	1.77643	+	4.03092	1.94791	1.28925	1.52242	2.08473	1.49919	-0.203095	-0.710703	-0.154113	-0.328145
Mnda	1.77638	+	4.02397	1.8231	-1.62957	-2.03671	-1.77661	-1.15535	-3.64358	-3.4872	-3.28812	-3.47173
Mtap2	1.77603	+	4.17601	1.6882	-2.02098	-2.19288	-2.59125	-1.95856	-3.93746	-4.11	-3.82846	-3.64054
Nxf2	1.77586	+	2.72437	1.87881	-5.58291	-5.51987	-5.29447	-5.32223	-7.17303	-7.22079	-8.26118	-6.57972
Tnnt3	1.77463		0.16246	0.694207	1.39485	1.39101	0.923159	-3.08501	-2.62533	1.80798	-2.7257	1.39023
Pole	1.77454		1.04314	1.18101	-3.00173	-2.01362	-2.43728	-2.02915	-4.20645	-1.96284	-4.22748	-3.80906
Unc5b	1.77408	+	3.00922	1.84833	0.29981	1.16681	1.46945	0.843125	-0.702782	-0.642181	-0.835434	-1.43374
AK019757	1.77402	+	1.78584	1.85483	-0.307527	-1.17049	-0.34102	-0.40942	-2.31268	-1.45999	-1.98579	-3.8893
Lrp1	1.77372	+	3.25709	1.65293	2.93299	3.52413	3.9797	3.88496	2.01335	2.08322	1.8483	1.76522
Lamb3	1.77349	+	5.53385	1.77502	3.94492	4.15269	4.09081	4.07086	2.43586	2.17883	2.47001	2.07448
Rad51	1.77326		0.9635	1.16619	-1.8076	-1.03975	-1.12812	-1.11406	-3.04589	-0.690208	-3.27539	-2.7428
Cep170	1.77254	+	2.4875	1.86433	4.03042	4.65127	3.66682	4.58472	2.27449	2.79557	1.50827	2.89755
Mmp2	1.7723	+	3.20152	1.90431	5.33126	5.73755	6.64283	5.81086	4.16538	3.73609	4.11508	3.88874
Prg4	1.77154	+	2.21319	1.61985	-0.184509	-1.27218	0.33948	-0.0575432	-1.79212	-1.993	-1.49033	-2.37872
Slit1	1.77114	+	1.75918	1.81644	-5.56763	-5.91458	-4.41526	-5.0109	-7.77924	-6.34158	-7.86739	-6.18593
1110038B12Rik	1.7705	+	2.34924	1.43293	5.36341	4.33061	5.22225	5.018	3.26624	4.23704	3.35378	3.34548
Tmem130	1.7698	+	1.84427	1.47009	-1.92727	-3.73365	-2.29275	-2.08878	-3.91649	-4.28618	-4.00464	-3.71549
Slit2	1.76792	+	3.20378	1.61256	-0.680274	0.011892	0.292069	0.313406	-1.46501	-1.497	-1.73487	-1.81627
Lrfn5	1.76506		0	1.60148	-6.99284	-7.21425	-7.64782	-8.52358	NaN	NaN	NaN	-9.1961
Fmr1nb	1.76305	+	1.6633	1.53796	-6.07075	-4.97023	-5.57373	-6.86452	-6.54539	-7.91508	-7.63354	-7.53704
AK013046	1.76179	+	1.25737	1.46085	0.632942	0.66787	0.762232	0.874795	-1.16363	1.02127	-0.929847	-1.83335
Hdac4	1.75977	+	3.40043	1.70707	-1.49115	-0.745235	-0.837934	-0.85113	-2.46922	-2.73938	-3.1463	-2.39881
Lilrb3	1.75893	+	2.61288	1.60619	-2.90518	-2.5132	-3.56736	-2.72065	-4.61302	-3.94524	-5.04221	-4.53067
Gp49a	1.75879	+	4.20661	1.76601	0.158674	-0.330359	0.0810021	-0.326974	-2.12332	-1.7417	-1.5948	-2.02186
Gpr128	1.75852	+	0.997461	1.63482	-4.13933	-4.00229	-5.17282	-3.46361	-6.72945	-4.92922	NaN	NaN
Dbn1	1.75815	+	4.04663	1.92983	0.692521	0.915548	1.44833	0.986813	-0.741949	-0.777224	-0.836715	-1.32021
Ubtd1	1.75752	+	3.78384	1.88841	3.21983	2.91156	3.77477	3.29674	1.5997	1.6287	1.40182	1.01902
Stac2	1.7544	+	2.5169	1.90326	0.46989	1.47275	0.316246	-0.228303	-1.55072	-1.17195	-1.82329	-1.03648
Rbm46	1.75429	+	3.96789	1.95251	-0.0836889	-0.368198	-0.365668	0.34354	-1.93489	-1.85207	-2.02304	-2.47403
AK033041	1.75249	+	1.87225	1.77916	-2.88034	-2.87936	-2.79836	NaN	NaN	NaN	-4.1801	-5.0836
Nr5a2	1.75178	+	2.11588	1.80059	-2.53957	-2.58871	-4.15576	-3.72141	-4.98725	-4.82643	-5.66036	-4.73379
Sv2c	1.75154	+	2.21259	1.59261	-3.77618	-3.91668	-4.93521	-4.07072	-6.3663	-5.21243	-6.13252	-5.35795
Mt4	1.75141		0.123537	1.07735	4.68756	2.82002	1.94981	-2.614	NaN	-2.9276	NaN	4.1946
AK017891	1.7514		0.131175	0.455134	-1.66374	-2.88515	-1.20324	-1.49404	-3.87535	1.4692	-3.37853	-3.28204
AK036897	1.75135	+	2.83821	2.07028	-1.48706	-0.123507	-1.14204	-1.21044	-2.69866	-3.06836	-2.78681	-3.69032
Apoe	1.75007	+	3.9031	1.86558	7.8233	7.71583	8.32471	8.08207	6.31096	6.40962	6.09427	5.66873
Ly6c1	1.74971	+	3.79237	1.61022	5.40847	4.7438	5.36402	5.33677	3.8307	3.44381	3.75756	3.38012
Nhlrc3	1.74791	+	5.36888	1.79345	0.84073	1.01217	0.964055	0.95385	-0.702624	-0.875281	-1.14832	-0.676788
3300002I08Rik	1.74789		0.712637	1.54631	-1.71551	-4.07442	-0.845027	-1.92431	NaN	-2.43431	-3.5678	-5.05627
Myo7a	1.74768	+	5.63155	1.67502	-0.405312	-0.0601621	-0.0417571	-0.0272455	-1.88763	-1.76163	-1.83565	-1.74967
Wipf3	1.74767	+	3.21746	1.67519	0.135137	-0.277914	0.617857	0.687168	-1.1337	-1.49917	-1.24316	-1.66247
Gcnt3	1.7469	+	2.39805	2.10828	-2.17651	-2.66096	-2.6091	-0.952363	-3.80316	-4.75781	-4.47627	-3.79481
Krt5	1.7443		0.233521	0.951361	3.29305	2.23042	1.88941	-1.07891	-1.58023	2.21145	-1.73111	3.62842
Uhrf1	1.74413		0.405205	0.809813	-1.67861	-0.759579	-0.890689	-0.984401	-2.86654	0.677351	-2.7371	-2.62625
Rab32	1.74126	+	5.90306	1.76871	4.40136	4.39709	4.61426	4.74294	2.75626	2.85787	2.77685	2.68984
Gan	1.74095	+	3.14811	1.76397	-0.861453	-0.411488	-0.43002	-0.234188	-2.21324	-2.11018	-2.9161	-1.75351
Gif	1.74083	+	3.00793	1.88455	-4.26657	-3.09894	-3.53251	-4.11281	-5.37864	-5.74833	-6.05175	-5.37029
Fam20c	1.74081	+	4.06927	1.89626	0.777559	1.61884	1.04418	0.773012	-0.789846	-0.870033	-0.766349	-0.945217
Cysltr1	1.7403	+	4.41235	1.74502	0.916505	0.522854	0.435553	1.02518	-0.917539	-1.16884	-0.86991	-1.12369
4930579G24Rik	1.73864	+	2.10396	1.48233	0.6171	0.76201	1.20688	1.13961	-0.657869	0.466252	-0.917783	-1.0943
AK166159	1.73712	+	2.02312	1.7046	-2.61064	-3.15398	-3.26562	-2.55641	-5.55921	-3.60698	-4.9104	-4.32847
Slc39a8	1.73637	+	3.03442	1.62637	1.12023	0.152907	0.832908	0.909767	-0.475678	-1.28393	-0.779729	-0.950336
Mcoln3	1.73533	+	1.80926	1.79895	-0.0126595	1.03034	-0.770734	-0.786667	-2.12805	-0.99251	-2.126	-2.48894
Cbl	1.73451	+	1.61576	1.71381	-0.549609	0.144717	-1.10978	0.110945	-2.18591	-1.01308	-3.33819	-1.72177
Ctps	1.73294	+	5.6522	1.7342	4.30111	4.13394	4.53556	4.21986	2.55412	2.70348	2.49509	2.50095
AK006607	1.73181		0.715877	1.23531	-4.00131	-4.6784	-5.33437	-3.88819	-3.72107	-5.26069	-6.97914	-6.88264
Smc2	1.73096	+	1.76303	1.41307	-0.138051	0.161885	0.135	0.338226	-1.64754	-0.0502386	-1.93997	-1.51749
AK087644	1.72824	+	1.48042	1.82596	-1.09664	-0.581091	-1.27769	0.109585	-2.57129	-3.94098	-1.07447	-2.56294
Kcnd1	1.72774	+	5.10628	1.67559	-0.972554	-0.991337	-1.28289	-0.929823	-2.79512	-2.62424	-2.53534	-2.92427
Aicda	1.72732	+	1.79526	1.76824	-3.65422	-3.09914	-3.49423	-3.03295	-6.12886	-4.17663	-5.80197	-4.24604
Zwilch	1.72717	+	1.56155	1.37114	-0.440964	-0.285587	-0.164658	0.141193	-2.12464	-0.205356	-2.10089	-1.8037
Gpr161	1.72667	+	2.90669	1.5933	-3.25132	-2.79823	-2.54418	-2.4724	-3.85371	-4.63844	-4.78986	-4.15731
Lgals3	1.72642	+	4.74291	1.71737	4.60027	4.36752	4.65346	4.44895	3.00714	2.58281	3.02152	2.58924
Eme1	1.72511		0.983369	1.36468	-1.3473	-0.66947	-1.65763	-0.978794	-3.21425	-0.618163	-3.71744	-2.56205
Gm5878	1.72494		0.813692	1.04311	-3.94464	NaN	-5.86266	-4.15345	-5.83432	-6.20401	-5.92247	-4.82597
Dlgap5	1.7249		0.751588	1.38322	-3.61098	-2.6995	-2.56747	-2.71017	-4.57866	-2.00976	-6.25177	-4.28081
Nek6	1.72489	+	4.33575	1.74791	2.00234	2.07692	2.33465	2.07926	0.570286	0.0983804	0.696732	0.136117
Egr2	1.72427	+	4.08485	1.83303	0.971799	0.835477	1.43899	0.654994	-0.658599	-0.851596	-0.789674	-1.13099
Cd300a	1.72298	+	3.09109	1.69569	0.0110118	0.554878	0.0209721	0.0102875	-1.71074	-0.849755	-1.70324	-1.92188
Rtn4r	1.7228	+	3.14089	1.82902	-1.84734	-2.76789	-2.58848	-2.77236	-4.26058	-3.82292	-4.54138	-4.66727
Gen1	1.72016	+	1.67854	1.61519	-3.33352	-2.46599	-3.14192	-2.29041	-5.0117	-3.33303	-5.31135	-4.03652
Hsd11b2	1.71999	+	3.15828	1.68957	-1.3352	-0.7059	-1.91336	-1.42506	-2.76544	-3.13514	-3.06509	-3.17213
Nrp2	1.71995	+	4.34263	1.6761	0.0983986	0.69921	0.53476	0.412886	-1.0044	-1.17191	-1.32034	-1.4625
Dip2a	1.71949	+	3.83466	1.78099	-0.92221	-0.491638	-0.751324	-0.168171	-2.20268	-2.47926	-2.67415	-2.10122
Jam2	1.7193	+	5.99212	1.80135	1.9778	1.94925	2.03846	2.24785	0.350763	0.0795587	0.270434	0.307225
Fgd3	1.71901	+	1.98869	1.32147	-0.588116	-0.704435	-1.47741	-0.550246	-2.56196	-1.31353	-2.43252	-2.29806
AK170409	1.71695	+	1.68319	1.94659	-1.36394	-3.2269	-2.66047	-1.81376	-3.95406	-3.73879	NaN	-4.94571
Rapgef6	1.71643	+	2.74758	1.55778	1.01162	1.14787	0.303664	1.23359	-0.603019	-0.670353	-1.12375	-0.137279
Glg1	1.71565	+	3.33422	1.71678	2.03609	2.73565	2.37351	2.69393	1.09481	0.674396	0.24113	0.961746
Lpl	1.71415	+	4.14588	1.62449	4.80489	4.56317	5.12316	4.92173	3.0474	3.56928	3.06139	3.23692
Aldh1l2	1.71365	+	3.18504	1.62278	-1.18551	-1.29704	-0.491143	-0.43644	-2.53591	-2.64496	-2.56803	-2.15235
Hdx	1.71287	+	3.46054	1.7351	-3.39465	-3.47029	-3.88524	-3.60346	-5.23542	-5.26407	-5.90853	-4.88603
Gusb	1.71234	+	5.19741	1.66575	2.2061	2.61935	2.70476	2.55879	0.85481	0.89865	0.90143	0.771118
Cenpk	1.71058		0.915857	1.28258	-3.55672	-3.54073	-3.34043	-3.50837	-5.48202	-2.71421	-5.89209	-4.98824
Kcna4	1.70955		0.689214	1.29457	-6.16472	-5.7747	-7.08274	-5.63656	-5.46944	-9.00906	-8.72751	-6.63101
NHE8	1.70792		1.45235	1.17404	-5.59335	-5.56322	-6.73376	-5.43959	-7.29038	-6.07512	-7.37853	-7.28203
1810033B17Rik	1.70553	+	4.00147	1.80171	3.50079	3.66776	3.40489	3.32818	1.77601	1.71862	2.03827	1.16186
Zranb3	1.70503	+	2.86603	1.62726	-1.22462	-0.837172	-1.75978	-1.51839	-3.33826	-2.35768	-3.09351	-3.05956
Hoxb8	1.70455	+	2.34353	1.8659	-2.93441	-3.20068	-1.37968	-2.34854	-4.63145	-4.34906	-4.00339	-4.34299
Klhl5	1.70442	+	4.32715	1.68622	2.13537	1.981	1.81552	2.21206	0.680754	0.366496	0.0107795	0.341037
Cdk5r1	1.70441	+	2.20348	1.44522	-2.76401	-2.43722	-2.55197	-2.27448	-4.42741	-2.98312	-4.3823	-4.01571
C79407	1.70327		0.820922	1.23975	0.18089	0.275382	0.570303	0.272206	-1.98632	1.1883	-1.98958	-0.872621
Hif3a	1.70326	+	1.45239	1.56458	-3.15524	-4.05473	-2.01436	-1.50055	-4.04492	-4.36215	-4.2441	-4.33203
Dpysl3	1.70267	+	3.38443	1.79492	0.858925	1.16818	1.13355	1.24123	-0.365288	-0.738318	-1.35991	-0.314262
Traip	1.7018		0.983083	1.2139	-1.09394	-0.916081	-0.302856	-0.738847	-2.69983	-0.148954	-2.5597	-2.49883
Zmiz1	1.70129	+	3.19646	1.72957	3.1307	3.98053	3.51611	3.99063	2.08623	2.00785	1.43094	2.17467
Gadl1	1.7006	+	0.881199	1.81	-3.88485	-4.70633	-4.38783	-4.77173	NaN	-7.72918	NaN	-4.76618
C2cd4a	1.70048	+	2.42461	1.60621	1.58587	0.838393	1.25282	1.65008	0.111232	-0.673499	0.345012	-0.880418
Lrrc8c	1.69998	+	4.66954	1.72702	3.26132	3.72512	3.36033	3.41343	1.79862	1.96843	1.57518	1.50989
AK162386	1.69984	+	1.23014	1.81217	-3.78477	-4.55872	-2.7699	-3.86805	-5.13388	-5.91861	-7.22203	-3.95561
C1qtnf1	1.69931	+	2.74363	1.77453	1.32903	1.16974	2.5331	2.13429	0.177396	-0.0277619	0.0924722	-0.174061
mKIAA0701	1.69898	+	2.65858	1.52689	-3.62667	-3.67055	-3.18212	-3.83548	-5.32371	-5.37147	-5.41185	-4.31535
Capg	1.6988	+	6.1234	1.72115	4.17351	4.28068	4.38388	4.20783	2.46849	2.62241	2.68087	2.38952
Gpr44	1.69798	+	1.86208	1.75138	-3.88352	-2.87047	-4.18856	-4.09233	-4.40123	-5.42301	-5.94881	-6.26735
Fam189a1	1.69759	+	2.42207	1.59114	-2.75476	-1.77354	-1.70754	-1.65545	-3.4518	-3.15852	-3.42447	-4.22105
Cdk19	1.69658	+	1.96814	1.66638	-5.02917	-3.97409	-6.01589	-4.5453	-6.53776	-6.28854	-6.97382	-6.42987
Hk3	1.69386	+	2.33998	1.52624	-1.98557	-1.18226	-2.67682	-1.66948	-3.60966	-2.96664	-3.57547	-3.46729
Nid2	1.69272	+	2.75497	1.6862	-1.74555	-1.24259	-0.323926	-0.820154	-2.59135	-2.85683	-2.88844	-2.54041
Nme2	1.68983	+	4.57306	1.67266	5.11239	4.6348	5.19256	4.86694	3.32195	3.4346	3.27771	3.08178
1810055G02Rik	1.68778	+	4.08981	1.76092	0.559126	0.415007	1.17059	0.897185	-0.991555	-0.927698	-0.862644	-1.21986
Gpr55	1.68704	+	2.23503	1.80387	1.70261	2.34454	1.4422	1.51398	-0.529465	0.785339	-0.840006	0.371969
Tdgf1	1.68679	+	3.42858	1.81579	-0.774716	-1.64975	-1.22325	-1.18146	-2.9498	-2.7649	-2.82849	-3.54913
AK021342	1.68597	+	1.7336	1.40644	-0.860873	-1.34532	-1.51585	-2.39161	-3.07248	-3.44217	-3.16063	-2.06413
Lyve1	1.68528	+	2.26955	1.38998	7.64896	6.42984	7.75082	7.49439	6.25312	5.99243	5.7382	5.78035
AK029086	1.6846	+	1.6536	2.23563	-1.28616	-2.77061	-2.61922	-2.27258	-5.76081	-4.1305	-3.52703	NaN
Alox5ap	1.68447	+	4.46695	1.79116	5.47934	5.44556	6.03386	5.73755	3.90565	3.9423	4.05283	3.63089
Mark4	1.68381	+	3.35439	1.59739	-0.0165667	0.145414	0.563587	0.65493	-1.14558	-0.849461	-1.53413	-1.51304
Npffr1	1.68134	+	1.52952	1.68134	NaN	-5.15715	NaN	-5.61847	-6.88431	-7.254	NaN	NaN
Sebox	1.68087		0	1.70747	NaN	NaN	NaN	-6.15979	-7.84066	NaN	-7.92881	-7.83231
AK137397	1.6806		0.0858969	0.296049	-4.73682	-4.85869	-4.46219	-4.75298	NaN	-2.04866	-6.522	-6.4255
mKIAA0696	1.67995	+	2.70926	1.53636	-2.67406	-2.85133	-2.8023	-2.5367	-3.44638	-4.56815	-4.72718	-4.26811
R3hdml	1.67914	+	1.21118	1.67591	-2.70145	-1.60093	-3.94139	-2.77275	-3.59112	-5.28275	-4.41624	NaN
Tk1	1.67751	+	1.48003	1.33009	2.46275	2.81325	3.28948	2.84245	0.970277	2.85191	0.934981	1.33039
Uggt1	1.67738	+	3.06181	1.82663	-0.731053	0.0534357	-0.801728	-0.122405	-2.1294	-2.07881	-2.82584	-1.87424
Gpr142	1.67717	+	1.9098	1.64426	-6.70909	-5.87161	-5.6271	-6.33293	NaN	-7.96846	NaN	-7.59042
Folr1	1.67626	+	1.94237	1.84041	-2.25984	-3.12616	-2.26427	-2.96418	-4.40586	-5.77556	-3.61954	-4.17512
Fam124b	1.67519	+	2.44654	1.65643	0.972477	1.67745	0.0836084	0.733922	-0.625021	-1.01896	-1.0351	-0.479168
Bub1	1.67397		1.0227	1.07128	-1.63009	-0.836284	-0.765699	-0.846791	-2.72824	-0.604736	-2.64512	-2.38589
Calcr	1.67375	+	3.15247	1.78421	-3.12407	-3.42465	-2.7628	-2.74326	-4.4908	-4.71239	-5.46647	-4.52198
AK016752	1.67252		0.331905	0.714827	-2.46659	-0.143685	NaN	-0.675402	-2.35627	-0.725967	NaN	-2.34792
Clca5	1.67208	+	0.951918	1.57769	-2.88105	-4.16196	-3.0361	-3.22736	-5.23016	-4.37746	-6.90327	-3.10633
Depdc1b	1.67158		0.657375	1.06332	-2.41348	-2.02504	-1.91212	-2.06659	-4.28588	-0.949862	-4.12249	-3.3123
Pcdhgc3	1.66835	+	3.08268	1.64117	1.63259	2.63922	2.1548	2.1144	0.887456	0.651864	0.156386	0.280628
Fkbp10	1.66587	+	3.1923	1.89012	2.653	2.57246	3.78653	3.0122	1.21091	1.12256	1.27154	0.858685
Nr5a1	1.66578		0.764285	1.46419	-6.89625	-7.96566	-7.81426	-9.69002	-9.37089	-9.74059	NaN	NaN
Spink2	1.66484	+	1.82925	1.50394	-0.101183	-0.316813	-0.0904572	0.135148	-1.41171	-2.41367	-0.454049	-2.10963
Card14	1.66329	+	1.01673	1.4342	-4.98267	-6.73015	-5.31572	-7.19148	-8.45731	-7.827	-7.54546	-6.12703
1700125H20Rik	1.66211		0.699175	1.11683	-5.75552	-6.82492	-4.25849	-4.74193	-7.23016	-6.59985	-4.99638	-7.22181
BC018473	1.6616	+	0.898451	1.6616	NaN	-7.7422	-6.59081	NaN	NaN	-8.51713	NaN	-9.13909
Spc24	1.66064		0.793958	1.00049	0.318765	0.95413	1.00969	0.811017	-0.67969	1.5812	-0.933424	-0.876455
Cotl1	1.6591	+	3.83151	1.58315	6.62624	6.64194	6.52059	6.49	4.91499	5.49497	4.91363	4.62257
Arhgef37	1.65874	+	2.90004	1.44851	-1.47978	-1.2991	-1.20515	-1.11743	-2.97518	-2.01046	-3.06333	-2.84654
Gm6377	1.65811	+	3.01268	1.62693	0.871027	-0.331553	0.45375	0.463574	-1.20362	-1.09178	-1.56026	-1.19527
Plek	1.65768	+	4.68722	1.58991	3.77892	3.39212	3.58872	3.61502	1.8371	1.84547	2.0429	2.28964
Limk1	1.6568	+	3.64812	1.66324	-0.141923	0.0754868	0.341995	0.6284	-1.33447	-1.12806	-1.56164	-1.72484
Adamtsl3	1.65631	+	4.30246	1.61531	0.349714	0.855498	0.707122	0.576088	-0.918151	-0.708518	-1.11127	-1.2349
Pcdhga3	1.65628	+	2.21096	1.70077	-2.00729	-0.708356	-0.939241	-1.17507	-2.42748	-2.64517	-3.77866	-2.7817
Il1b	1.65526		1.12694	1.23839	0.656406	1.04456	-1.39604	-0.0126365	-1.23327	-0.559974	-1.43348	-1.43454
Rora	1.65513	+	3.18764	1.83939	-1.48628	-1.24687	-1.6844	-1.09497	-2.86008	-3.05782	-3.9666	-2.98558
Uggt2	1.65506	+	2.68804	1.79163	-1.24651	-0.876809	-0.525117	-0.310269	-2.31307	-2.39897	-3.33981	-2.07339
2310044G17Rik	1.65484	+	1.60339	1.48958	-5.22783	-5.01713	-5.9532	-5.1851	-5.70247	-6.70959	-7.01301	-7.91651
Angptl3	1.65413	+	1.494	1.69789	-3.50807	-4.25555	-3.20369	-3.86888	-4.13472	-4.97389	-6.80783	-5.71133
Iigp1	1.65403	+	4.04753	1.6235	2.98863	2.70864	2.63462	2.80372	1.02998	1.58922	0.848119	1.1743
Lhx6	1.65362	+	3.82331	1.57207	-1.27975	-1.30017	-1.79703	-1.39663	-2.73553	-2.81742	-3.32228	-3.18661
Tspan4	1.65255	+	3.61379	1.73409	3.80614	3.45954	4.40962	4.01469	2.26217	2.25357	2.35186	1.88603
Anln	1.65214	+	2.96345	1.60732	1.57247	2.2611	2.39199	2.38621	0.548977	0.794057	0.00256598	0.836885
AK043780	1.6515	+	3.9109	1.73268	0.419273	0.191735	0.218528	0.293606	-1.35305	-1.96785	-1.04888	-1.43781
Col18a1	1.65073	+	3.44786	1.66615	1.62781	2.30908	2.64624	1.90988	0.53907	0.570022	0.378428	0.340899
Ccl17	1.64966	+	5.09181	1.62092	4.16007	3.92931	4.06148	3.84832	2.63273	2.3322	2.35928	2.19127
Man2b1	1.64874	+	4.13434	1.48211	3.82242	4.25763	4.37432	4.33641	2.6899	2.97001	2.59578	2.60665
Arsg	1.64827	+	4.55201	1.65216	0.392064	0.255873	0.835064	0.750238	-1.02994	-1.1243	-1.02035	-1.20082
Sntg1	1.64772	+	1.01511	1.50883	-3.04216	-4.81611	-2.29032	-2.54047	-5.39127	-4.43903	NaN	-4.21299
Ripply1	1.64746		0.463345	0.983124	-3.09803	-3.58248	-5.01605	-2.13691	-4.98771	-5.3574	NaN	-2.97936
Ifi204	1.64661	+	3.36235	1.63036	0.226693	-0.284859	-0.0559865	0.454727	-1.54807	-1.11557	-1.57444	-1.94279
Cdc45	1.64628		1.08314	1.1177	-0.681888	-0.260662	-0.313721	-0.387121	-2.00088	0.0526395	-2.17342	-1.99253
Veph1	1.64469	+	2.54956	1.77547	-2.47302	-1.493	-3.04708	-2.53678	-3.77774	-4.57485	-4.2444	-4.05479
Areg	1.64379	+	2.8482	1.81795	2.95362	2.99814	3.29596	2.75682	1.60401	0.366278	1.70227	1.06018
Man2a1	1.64336	+	3.8994	1.64719	3.50125	3.36342	4.03207	3.98243	2.25108	2.12197	1.84237	2.07498
Gcap14	1.64322	+	1.97314	1.33773	-1.8515	-1.42774	-2.83005	-1.72657	-3.60907	-3.54581	-3.31871	-2.7132
Grpr	1.64311	+	1.38691	1.90875	-5.20098	-3.68543	-5.119	-2.99475	NaN	-6.04532	-6.76377	-5.66727
Lpcat2	1.64261	+	4.02686	1.57631	0.216815	0.490121	0.256599	0.366747	-1.51285	-0.800227	-1.44081	-1.22108
Cdh10	1.64246	+	1.36906	1.38461	-7.90289	-7.53934	-6.44239	-6.97419	-9.1145	-8.89923	NaN	-7.78422
Npas1	1.6421	+	2.44253	1.80959	-2.35872	-3.17759	-2.88679	-1.99925	-3.93646	-4.01664	-5.19453	-4.51307
Psma8	1.64081	+	2.46156	2.0193	-3.65448	-4.13893	-4.06554	-4.46736	-5.62217	-5.70235	-7.29528	-5.78374
Mcm10	1.63962		0.665396	1.02281	-2.8945	-2.14559	-2.37834	-2.31019	-4.2029	-1.33868	-4.51344	-3.76486
4833409A17Rik	1.63816	+	1.90498	1.96795	-2.88421	-3.16702	-2.07976	-3.50805	-4.09581	-5.14358	-4.18396	-6.08746
Wwc2	1.6381	+	4.22128	1.55583	3.50016	3.54228	3.73022	3.82001	2.49316	1.97251	1.8799	2.02377
Adamts9	1.63807	+	3.2914	1.60431	4.58617	4.80331	5.49482	5.09024	3.40239	3.76102	3.17889	3.21501
Alppl2	1.63772	+	1.56461	1.4722	-5.83998	-6.32442	-6.02103	-7.04879	-7.31462	-8.68431	-6.8178	-8.30627
Zkscan17	1.63744	+	3.49999	1.6457	-0.842784	-0.58675	0.0313962	-0.290202	-1.88056	-1.845	-2.27127	-2.27431
Micall1	1.63681	+	3.72889	1.72284	-1.44215	-1.16914	-1.3307	-1.00322	-2.58025	-2.86304	-3.48284	-2.91043
AK087351	1.6367	+	1.51405	1.82426	-3.07105	-4.77789	-2.09598	-3.27986	-4.76809	-6.13778	-4.85623	-4.75974
Bai3	1.6362	+	1.32124	1.50291	-10.7379	-8.41498	-9.6559	-8.13934	-10.6276	-10.9973	-10.7157	-10.6192
4930427A07Rik	1.63603		0.612774	0.921404	-1.46098	-1.2133	-1.09995	-1.07081	-2.92959	-0.0157377	-2.89673	-2.68859
Ubash3b	1.636	+	6.02592	1.6493	2.12823	2.22572	2.4282	2.33083	0.500981	0.730266	0.609998	0.674553
Lingo1	1.636	+	3.91773	1.65034	-1.35292	-1.12116	-0.949012	-1.10605	-2.59053	-2.90869	-2.43767	-3.19361
Igfbp1	1.63553		0	1.5194	-6.5885	NaN	-4.18459	-5.21234	NaN	-6.84787	NaN	NaN
Fignl1	1.63458		0.823422	1.14029	-2.15097	-1.46374	-2.20175	-1.59456	-3.48955	-1.0213	-3.93616	-3.52515
Ndst4	1.63402	+	2.37757	1.53046	-6.41982	-7.68187	-6.9228	-6.12613	-8.3095	-8.26416	-8.39765	-8.30115
Cldn6	1.63299	+	3.02747	1.77299	-1.53108	-1.19995	-1.36503	-1.68331	-3.25726	-3.97488	-2.90484	-2.73434
Myo5a	1.63269	+	4.39707	1.61947	0.655603	0.941608	0.9683	1.24018	-0.839627	-0.477103	-0.818006	-0.537469
Npl	1.63248	+	2.5155	1.6271	2.55089	1.79993	2.79441	3.3143	0.920382	0.653447	1.15996	1.21736
Nipa2	1.6317	+	4.32505	1.53515	1.43114	1.05627	1.57003	1.58664	0.0736398	-0.194736	-0.307907	-0.0675009
Muc15	1.63158		0.229308	0.832456	-4.2332	-5.49525	-8.73618	-7.44201	-8.70784	-7.49257	-8.79599	-4.24006
Gpr65	1.63004	+	2.67067	1.39612	1.56659	1.53657	1.20497	1.66061	0.00183106	0.832731	-0.291542	-0.158749
Rhof	1.62843	+	3.08867	1.52903	1.07956	0.622616	0.794671	0.482838	-1.12282	-0.17404	-0.851596	-0.987984
Krt20	1.62713	+	1.88086	1.435	-1.95156	-2.07845	-2.96269	-2.11597	-3.51931	-2.889	-3.92939	-4.51096
Eif5a2	1.62698	+	4.65519	1.6041	1.26161	0.974944	1.50393	1.40899	-0.174885	-0.255072	-0.508685	-0.328287
Daam1	1.6269	+	3.05952	1.64811	-1.55594	-0.98942	-1.94743	-1.29679	-2.75142	-3.24228	-3.52407	-2.86424
Cdh6	1.62627	+	1.93806	1.58771	-3.06493	-3.1903	-1.8483	-1.80862	-3.57129	-4.52594	-4.3964	-3.76939
Ckap4	1.62543	+	3.58451	1.68553	6.48766	6.79505	7.4903	7.08172	5.36189	5.27362	5.35229	5.1248
Ntsr2	1.62511	+	1.11954	1.33734	-2.56	-3.69652	-2.83311	-2.24638	-3.64607	-5.1413	-4.99725	-2.90076
Camk1g	1.62506		1.32108	1.15924	-3.05156	-1.95104	-1.69394	-1.86444	-3.48872	-2.27345	-3.57687	-3.85889
Serinc2	1.62407	+	4.12458	1.52464	3.81368	3.4209	3.93952	3.80436	2.29626	2.07364	2.50475	2.00523
Itga5	1.62308	+	2.77489	1.78223	2.5229	2.51125	3.89413	3.15422	1.18348	1.36042	1.1622	1.24748
Lamc1	1.62252	+	3.50811	1.52568	4.47638	5.03923	5.36504	5.13345	3.69329	3.46652	3.46111	3.29048
Agxt2l1	1.62229		0.835238	1.49145	-7.02731	-7.83368	-6.94532	-5.23612	-6.91699	-8.60861	NaN	-9.23057
AK145489	1.62193	+	3.35026	1.59666	-1.66741	-1.17218	-1.31904	-1.43618	-3.10225	-2.89683	-3.48318	-2.49916
AK030770	1.62183	+	2.71512	1.74547	-3.76515	-3.24959	-4.68316	-4.38899	-5.65483	-6.02452	-5.74297	-5.64648
Kcns1	1.62183	+	1.53017	1.9342	-3.85016	-4.91957	-2.76818	-4.22889	-5.90976	-7.27946	-5.41295	-4.90141
Akr1b3	1.62069	+	3.34763	1.55635	-1.08987	-1.42546	-1.0396	-1.65232	-2.50311	-2.62488	-3.13183	-3.17284
mKIAA1386	1.62061		0.460644	1.21002	-6.8778	-7.36225	-9.38078	-6.50165	NaN	-9.72214	NaN	-7.75913
Spc25	1.61952		1.24643	1.17679	-0.309108	0.0548146	0.472544	0.041153	-1.61048	0.307509	-1.61221	-1.53259
Sparcl1	1.61882	+	4.50959	1.66142	7.47311	7.47155	7.99752	7.84196	6.19387	5.86717	6.05298	6.02445
Kcnj4	1.61875		0.848718	1.39979	-1.1828	0.917715	0.484146	0.608391	-1.07248	-2.44217	NaN	-0.0641304
Hbegf	1.61823	+	3.6184	1.69425	3.99545	3.31455	3.83675	3.5012	2.24172	2.02611	2.07538	1.52773
Cdkn2b	1.6182	+	3.06631	1.5513	5.81335	4.9207	5.91643	5.46563	4.07355	3.96902	4.20743	3.66089
Rapgef5	1.61629	+	3.55201	1.78153	2.53551	2.68939	2.69811	2.9976	1.30883	1.15383	0.33074	1.00109
Dio2	1.61561	+	2.43454	1.6373	3.05296	2.85631	3.50478	2.76224	1.00502	2.16342	0.785625	1.67303
Brca1	1.61526	+	1.4092	1.31246	-2.85432	-2.03828	-2.46467	-2.27962	-4.2153	-2.39697	-4.51496	-3.7595
Otud7a	1.61457	+	2.06337	1.54457	-4.89024	-6.51219	-5.26769	-5.97352	-7.23935	-7.60905	-6.74254	-7.231
Tnfrsf1b	1.61452	+	3.58815	1.72207	5.18978	5.90352	5.27988	5.43542	3.71412	4.10503	3.77215	3.329
Rrm1	1.61401	+	2.31446	1.36539	2.6423	2.88877	2.93692	3.07014	1.32728	2.40774	1.07114	1.2704
Akr1b8	1.61335	+	3.49103	1.74614	4.33644	3.96371	4.533	4.10835	2.6901	1.913	2.82583	2.528
Slfn3	1.61258	+	2.27884	1.54422	-1.68744	-1.2633	-2.26842	-1.33682	-3.01769	-2.57025	-3.91319	-3.23173
Ctsl	1.61257	+	2.50257	1.39303	7.38711	6.97964	7.74438	7.42358	5.81861	6.72571	5.76693	5.65134
Slc6a2	1.61176	+	2.86484	1.72649	1.0216	1.496	1.47142	2.06628	0.229533	-0.0948139	-0.16129	-0.824105
Zmat3	1.61143	+	4.6603	1.59025	4.43054	4.73004	4.85752	4.89749	3.26964	2.92025	3.26457	3.10014
Cpa6	1.61134	+	1.04496	1.61937	-7.28038	-7.76482	-6.19839	-5.68183	NaN	-8.53975	NaN	-8.16171
Fam167b	1.61121	+	1.61844	1.43616	2.24744	2.1461	0.349237	1.05844	0.0556457	0.396445	-0.322009	-0.0735087
Doc2b	1.61062		0.901928	1.26773	0.392251	-1.59177	1.65584	1.05951	-1.10009	-0.685515	-0.988931	-0.780541
Antxr1	1.61017	+	2.42141	1.69917	-2.80381	-1.55129	-2.21486	-2.20165	-3.31692	-3.8737	-4.61452	-3.76314
Fcer1g	1.60903	+	3.8592	1.79127	6.76413	6.75906	7.22292	6.94374	5.14489	5.41094	5.34491	4.62404
Cyp27b1	1.60841	+	1.21292	1.96313	-6.5166	-7.00104	-4.23298	-6.46237	NaN	-8.0979	-7.23139	-8.71986
Rin1	1.60784	+	4.54507	1.67114	0.539817	0.347136	0.814757	0.589891	-1.11192	-1.40761	-0.974063	-0.89937
Krt15	1.60747		0.201175	0.752088	3.06976	1.85739	1.52736	-1.3524	0.390756	-1.75527	-0.220954	3.67921
Calu	1.60721	+	4.32349	1.55974	5.23843	4.91412	5.54597	5.37818	3.87445	3.64018	3.76202	3.56109
Bdnf	1.6072	+	3.15944	1.43799	-1.36165	-2.09234	-1.15385	-1.38371	-2.68359	-2.90812	-3.10015	-3.05164
Ceacam10	1.60652	+	2.19236	2.18168	-2.79327	-2.80823	-2.95229	-2.38059	-4.38339	-4.43116	-6.47154	-4.37504
Lgals1	1.60582	+	3.73873	1.59183	6.97706	6.41601	7.33989	6.95695	5.33264	5.39124	5.38974	5.20897
Nkiras2	1.60536	+	5.86672	1.55615	0.661236	0.722439	0.533185	0.602568	-0.723208	-1.03506	-0.934504	-1.0124
Ror2	1.60508	+	2.65669	1.79186	1.1565	1.45606	2.64692	1.69837	0.122003	-0.177728	0.2265	-0.380385
Gm1123	1.60352	+	1.12535	1.58339	-3.12218	-5.09205	-5.26259	-3.33099	-5.81921	-4.60394	-6.90736	-5.81086
Slc11a1	1.60306	+	4.4442	1.64132	2.00223	2.39225	2.24521	2.12069	0.661445	0.811338	0.498336	0.223995
2310043J07Rik	1.60301	+	1.56907	1.7713	-3.61266	-4.83407	-3.97813	-5.40643	-5.82427	-6.19396	-7.49738	-5.40088
Apba2	1.60279	+	1.57621	1.32785	-1.3516	-1.3473	-0.756207	-0.885249	-2.76921	-1.15578	-2.66892	-3.05784
Orm2	1.60151	+	2.65161	1.48531	-1.54072	-1.83252	-1.39162	-1.81991	-3.23775	-3.60745	-3.3259	-2.35493
Dlgap2	1.6009	+	1.3416	1.54318	-6.37177	-6.11925	-6.87474	-4.99561	-7.84641	-8.2161	NaN	-6.83806
Plod1	1.60047	+	3.98576	1.59558	2.1606	2.45268	2.95427	2.75878	1.03366	0.997665	1.01285	0.899822
AK137356	1.60047	+	1.6445	1.48344	0.677796	1.56258	-0.503254	0.656615	-0.574453	-1.29207	-1.30003	-0.373458
Padi3	1.5997		0.650385	1.25165	-4.07202	-3.29343	-3.89693	-4.01779	-5.06123	-2.53784	-6.63481	-6.05289
Mbnl1	1.59956	+	2.46895	1.63653	1.40887	1.52497	0.931797	1.59215	-0.190236	-0.0750519	-1.15863	0.335565
Tgfbr1	1.59894	+	5.04728	1.55747	1.74496	1.75898	1.8079	1.8313	0.311692	0.50412	0.0401489	0.0573086
March1	1.59777	+	3.98727	1.62943	-0.529578	-0.759123	-0.314058	-0.572861	-2.26098	-1.83531	-2.56006	-2.037
Ceacam15	1.59661	+	1.47848	1.76521	-1.97561	-2.16049	-2.42414	-2.18442	-3.56573	-2.61349	-5.65387	-3.97241
Zdhhc21	1.59638	+	1.12104	1.69618	-0.115877	0.0930148	-1.26655	0.0749222	-0.702164	-1.68191	-4.06333	-1.5518
Dnajc22	1.59623	+	2.75284	1.67541	-1.76723	-2.49268	-2.01645	-1.58901	-3.24187	-3.40511	-3.57102	-4.349
Slc9a4	1.59524	+	4.57995	1.58628	0.0506184	0.0699383	-0.0122403	-0.19306	-1.34443	-1.50931	-1.6428	-1.93333
Sacs	1.59519	+	1.55893	1.67963	-4.39023	-3.73435	-4.89321	-4.08291	-6.11863	-5.54491	-7.32225	-4.83344
AK054106	1.5919	+	1.64855	1.38258	-2.66922	-1.62315	-2.58724	-1.72603	-4.14386	-3.77659	-2.49505	-3.72048
Schip1	1.59156	+	4.19928	1.6293	-3.72948	-3.91694	-3.49137	-3.36713	-5.048	-5.21124	-5.19273	-5.57016
Glipr2	1.5907	+	5.00071	1.58813	4.11026	3.87289	4.06556	3.71864	2.33943	2.41762	2.50333	2.15445
Tlr4	1.59031	+	4.16048	1.60197	2.39348	2.12513	1.97897	2.45241	0.881106	0.32302	0.575527	0.762464
Dab2	1.58958	+	3.13429	1.60872	1.42062	1.2991	2.26922	2.03311	0.167357	-0.0827724	0.395349	0.107216
Mybpc2	1.58929		0.416365	1.0081	0.758284	1.52503	1.09459	-2.20665	-2.047	0.308039	-1.63375	0.511544
Ptgs1	1.58865	+	4.9016	1.63935	4.47247	4.37932	4.72438	4.53253	3.01611	2.63562	3.08797	2.81159
Lphn3	1.58821	+	4.15705	1.62428	-1.99734	-1.68488	-1.57424	-1.36295	-3.10299	-3.22004	-3.2155	-3.578
Ptprn	1.58794	+	2.30304	1.64759	-1.48105	-1.87387	-0.175997	-0.860374	-2.75303	-2.76427	-2.52172	-2.94262
AJ308964	1.58746	+	1.39883	1.59923	-3.97756	-2.78393	-4.2175	-4.50829	-6.18916	-4.23693	-6.27731	-5.18081
AK078352	1.58746		0.569987	0.947314	-0.244201	-1.46561	-0.484145	0.0324173	-2.45581	0.496426	-2.54396	-1.44746
Lipm	1.58735		0.174985	0.842909	-2.52077	-4.54954	-4.34567	-6.85886	NaN	-6.03496	-8.21284	-1.98706
Ptgfrn	1.58636	+	4.33276	1.51559	6.08817	6.46319	6.47602	6.35261	5.10939	4.7519	4.89118	4.56515
Ptger3	1.58537	+	2.53543	1.6533	-1.25707	-0.492774	-1.10445	-1.54561	-3.34013	-2.14072	-2.98398	-2.54828
Ddi2	1.58522	+	3.15951	1.58397	2.18767	2.46914	2.70528	2.79151	1.19627	0.807715	0.441247	1.37246
Casp3	1.58433	+	4.06662	1.52265	1.39715	1.37438	1.48188	1.46165	-0.384042	0.318352	-0.313067	0.00321102
Mfap5	1.58375	+	3.72472	1.6261	4.39054	4.74784	5.23208	4.68965	3.27314	2.99686	3.34253	2.94318
Slc44a1	1.58277	+	3.92714	1.54683	1.86522	1.96741	2.24945	2.38194	0.889825	0.393846	0.335562	0.657489
Fox1	1.58228	+	1.48328	1.67341	-8.02775	-7.2898	-6.53072	NaN	-9.50239	-8.87208	NaN	-8.49404
Ccl20	1.5808	+	0.986647	1.55244	-0.383408	-1.76567	-2.89968	-3.55305	-4.45631	-2.52832	-3.88149	-3.94546
Fzd4	1.579	+	3.91377	1.71867	2.81389	2.87494	3.10829	2.89409	1.32022	1.2908	0.672534	1.53296
Dclk1	1.57873	+	4.43019	1.58193	-2.52286	-2.75857	-2.34117	-2.27455	-3.95357	-4.32697	-4.06791	-3.87642
Cenp-a	1.57687		0.953952	1.19887	-2.43745	-1.54338	-1.64177	-1.88072	-3.88352	-1.47031	-4.15224	-2.79271
Kynu	1.57645	+	2.60022	1.51375	-0.907166	-0.828932	-1.76033	-1.43998	-3.04996	-2.33336	-3.15801	-2.45008
AK089373	1.57571	+	3.18879	1.61848	0.501434	0.719601	1.49596	1.01252	-0.973207	-0.729925	-0.689387	-0.351881
Tnks1bp1	1.57487	+	4.06059	1.52057	-0.503867	0.0621862	-0.258908	0.0825676	-1.5773	-1.85806	-1.76916	-1.49579
A830019P07Rik	1.57463	+	2.77316	1.40483	-1.2442	-1.72865	-1.16222	-1.06069	-2.13388	-2.91861	-2.63707	-3.12553
Helb	1.57429	+	2.24817	1.34706	-0.386818	-0.117495	-0.721884	-0.00865245	-2.00744	-0.874632	-2.09559	-1.64545
Galr2	1.57407	+	1.56887	1.59355	-3.34294	-3.34195	-2.41295	-2.70375	-4.96958	-3.33927	-5.64269	-4.22427
Gm11529	1.57358		0.740183	1.42141	-3.63652	-4.536	-2.38461	-2.6754	-5.5262	NaN	NaN	-3.93289
Lrtm1	1.57338		0.0903953	0.375667	-2.67124	-2.76121	-4.0195	-8.19293	-5.8738	-4.05367	-6.26151	-2.95856
Lrrc59	1.57121	+	3.77882	1.59415	4.53199	4.35793	5.18597	4.91833	3.25165	3.05806	3.20346	3.10444
Slc6a6	1.57073	+	4.16469	1.5187	4.03141	4.40311	4.60034	4.72668	2.99314	2.88688	2.83163	2.97512
Heg1	1.57035	+	2.71442	1.79253	2.12773	3.09679	1.88239	2.65301	0.919714	0.850116	0.0300444	0.789936
Atp12a	1.56941		0.654203	0.810056	-6.93885	-6.68633	-7.44183	-6.73262	-8.41349	-6.46126	NaN	-8.40514
Rab22B	1.56941		0	1.27099	-3.01239	-5.49683	-2.34544	-3.63623	NaN	NaN	NaN	-4.89371
Gna15	1.56886	+	6.16816	1.62632	1.06261	1.19966	1.02223	1.09017	-0.42797	-0.53463	-0.450316	-0.717702
Gm4951	1.56869	+	1.79579	1.28452	-1.11584	-0.747462	-2.30687	-1.09517	-2.90931	-2.14573	-2.88556	-2.46283
Tgfbr2	1.56832	+	4.24854	1.61139	4.78474	4.89327	5.49119	5.13184	3.56412	3.40288	3.4598	3.42868
A430110N23Rik	1.56706	+	2.3486	1.68801	0.535504	0.923302	2.28251	1.21752	-0.487284	-0.570888	-0.229042	-0.506003
Mmp27	1.56689	+	2.05281	1.54902	-3.79687	-4.52643	-3.25546	-3.09879	-5.87919	-4.80832	-5.31527	-4.87084
Integrin Alpha-4	1.56589		0.974098	1.27945	-5.78422	-4.68371	-4.70224	-4.57799	-6.25886	-5.04359	-7.34701	NaN
Tnfaip2	1.5648	+	3.60943	1.55136	1.58869	2.23104	2.46753	1.86279	0.455905	0.607189	0.508321	0.373176
AK162666	1.56479	+	1.33876	1.61844	-1.1121	-2.33351	-1.76708	-0.735943	-4.32371	-3.6934	-2.08993	-2.31536
Kcnj10	1.56416	+	1.16425	1.50474	-2.88527	-1.97044	-3.23938	-2.43442	-5.56154	-2.53892	-4.32776	-4.12023
Tyms	1.56401	+	1.61927	1.21291	-0.632104	-0.462018	-0.265536	-0.3429	-1.97753	-0.457516	-1.9554	-2.16376
Scn3b	1.56391	+	5.97717	1.56633	2.08141	2.15266	1.98032	1.99594	0.642303	0.394255	0.555263	0.35318
AK078606	1.56279		0	1.62726	-5.72084	NaN	NaN	NaN	-7.19548	-7.56517	-7.28362	NaN
Cd180	1.56275	+	2.31023	1.33997	1.05619	1.00698	0.013633	0.876025	-0.942349	-0.331672	-0.910826	-0.222207
Sema3a	1.56133	+	3.88677	1.46912	1.68555	1.11098	1.7284	1.67941	0.18549	-0.144784	0.0568143	0.23034
Prkar2a	1.56013	+	3.97377	1.49782	3.83595	3.65974	3.44748	3.8396	2.50013	1.91593	2.01584	2.3596
AK020506	1.55938		0.423351	0.820574	-2.20282	-2.2467	-4.92819	-3.21899	-4.31489	-4.26955	-4.98801	-2.30655
Atp8b1	1.55926	+	4.19361	1.64774	2.78452	2.87343	2.53644	2.74435	1.28714	0.647006	1.12322	1.29044
AK133303	1.55663		0	1.05782	-5.78543	-8.5918	-6.44041	NaN	-7.99703	NaN	NaN	NaN
Pnliprp2	1.55662	+	1.58039	1.24084	NaN	-5.60925	-5.45786	-5.33361	-7.01448	NaN	-7.10263	-6.00613
AK039635	1.55553		0.585361	1.06924	-0.466594	-2.536	-0.384609	-0.260364	NaN	NaN	-2.02938	-1.93289
Rspo3	1.55478	+	2.1505	1.59386	0.314699	-0.0358919	1.41163	1.16958	-0.700511	-0.924774	-0.475501	-1.41463
Ctse	1.55366		1.0651	1.16353	-1.08518	-1.53275	-0.827573	-0.98802	-2.94254	-0.74257	-3.16454	-2.23797
Sirpb1b	1.55246	+	1.93862	1.44922	-1.35189	-1.23226	-2.3288	-1.03463	-2.88542	-2.34823	-2.80365	-3.70715
Synpr	1.55163	+	1.37393	1.65437	-5.34622	-7.36672	-5.53726	-6.50612	-7.28653	-7.14165	-7.8601	-9.08553
Rtl1	1.55091	+	2.35112	1.5405	-7.44524	-7.19272	-7.94821	-7.65404	NaN	-9.28957	NaN	-8.91153
mKIAA0878	1.55091		0.642873	1.21001	-3.55001	-5.61942	-3.05299	-3.75882	NaN	-5.39434	NaN	-5.0163
Tnfaip8l1	1.54976	+	2.1463	1.32661	0.572015	1.04317	0.549773	0.268348	-1.02577	0.150891	-0.951954	-1.04628
Lemd1	1.54939	+	1.17221	1.64011	-3.78262	-2.07442	-5.50799	-4.21382	-5.89469	-5.84935	-5.24587	-5.14938
9030418K01Rik	1.54882	+	3.08239	1.67497	-0.339108	0.172014	0.0452006	0.322525	-1.31073	-1.37735	-2.30811	-1.50308
AK039589	1.54864	+	1.49636	1.27353	-0.487058	-1.70847	-1.24158	-0.130269	-2.43563	-2.39029	-2.52378	-1.3118
Abcb1b	1.54857	+	3.96574	1.494	-0.730711	-1.31489	-1.07901	-0.831266	-2.56525	-2.44217	-2.70586	-2.21858
Iglon5	1.54854	+	2.13196	1.6658	-0.807422	0.0845074	0.596491	-0.208875	-1.64265	-2.59731	-1.5788	-1.17974
Samd5	1.54585	+	1.53532	1.3347	2.6919	2.35978	0.858132	2.4506	1.15152	0.811781	0.15143	0.906891
Aldh1a3	1.54569	+	2.08235	1.54983	-0.276575	-1.42883	0.34235	-0.833306	-2.3589	-1.83551	-2.2804	-1.92087
Sgk1	1.54488	+	2.94936	1.61537	2.56428	2.27239	3.52037	2.83819	1.03052	1.16219	1.15052	1.39053
2310008H04Rik	1.54305	+	1.06612	1.44164	-4.73712	-6.5435	-6.97707	-6.26786	-7.94873	-6.73346	-8.03688	NaN
Sh3bp2	1.54238	+	3.18261	1.36337	0.134386	0.332367	0.275884	0.199131	-1.38756	-0.514399	-1.24646	-1.36327
Fgd1	1.53988	+	3.50039	1.53218	-0.216187	0.25555	0.716532	0.216393	-1.37632	-1.08854	-1.23149	-1.46009
Scarb2	1.53932	+	5.23896	1.4649	5.33544	5.45397	5.58927	5.49789	4.25138	3.89238	3.93824	3.93499
Prr16	1.53892	+	3.41884	1.6247	-0.88946	-0.76236	-0.00988376	-0.53619	-1.87514	-2.24483	-2.13156	-2.44515
Ptger4	1.537	+	2.3809	1.45205	1.06934	1.0326	1.84516	1.50496	-0.333888	0.659555	-0.165815	-0.516
Bex6	1.53639		0.936571	1.4546	-2.44224	-2.75676	-4.03832	-3.32912	-6.33192	-2.89425	-4.8351	-4.32357
Elfn2	1.53639		0.915544	1.13156	-7.01156	-5.58911	-5.12222	-6.05044	-7.90124	-5.68597	-7.40442	-7.30793
Pdgfrl	1.53537	+	3.32612	1.71808	1.13221	1.38394	2.18034	1.46237	0.000988722	-0.490012	-0.0504008	-0.174029
Mpp6	1.53313	+	2.72419	1.36144	0.548203	-0.115164	1.0099	0.661845	-0.944817	-0.516244	-0.911403	-0.968529
Ptprr	1.53265		1.34761	1.18013	-2.64735	-4.22009	-2.40352	-2.36885	-4.42918	-4.27212	-3.815	-3.84404
Ndst1	1.53207	+	4.20519	1.48879	3.46574	3.73472	3.31989	3.58612	2.36909	2.05234	1.7945	1.93538
Vav2	1.53137	+	3.0963	1.54413	-2.33067	-1.68222	-1.95229	-1.51439	-3.3528	-3.06538	-3.89346	-3.34445
Enthd1	1.5313		1.00215	1.2222	-4.50995	-5.99439	-4.691	-5.30372	-6.98459	-7.35428	-6.07274	-4.97624
A130040M12Rik	1.53058		1.37654	1.18425	-2.5296	-4.08444	-2.22523	-2.40281	-4.35217	-4.18129	-3.81228	-3.63333
Neb	1.53023		0.339076	1.23529	-0.843325	0.261615	-1.10641	-3.08885	-4.80484	-0.205344	-4.87281	0.164894
AK040090	1.53008	+	0.805522	1.72474	-3.11539	-5.1848	-4.94029	-6.23109	NaN	-6.28165	NaN	-6.90361
Ncapd2	1.5294		0.517174	0.794472	0.877891	1.82191	1.74158	1.66244	-0.138351	2.71906	-0.0405875	0.38581
Krc	1.52939	+	3.1082	1.41697	-1.27891	-1.62075	-0.805502	-0.732138	-2.68049	-2.28151	-2.52352	-2.61967
Litaf	1.52888	+	4.72065	1.60991	7.07639	7.05603	7.56261	7.20844	5.67257	5.5545	5.75855	5.47821
Pign	1.52884	+	3.35062	1.51251	2.74037	2.73735	2.27415	2.82073	1.275	1.14504	0.632095	1.47044
Rit2	1.52808		0.978362	1.3662	-5.85091	-6.7504	-5.447	-8.05972	-7.74059	-8.11029	-7.82874	NaN
Lpxn	1.5276	+	3.01912	1.3282	2.56238	2.15023	2.6536	2.34738	0.876886	1.66935	0.921847	0.932714
Mmp3	1.52732	+	2.43435	1.38952	3.69995	3.12485	4.17448	4.09435	2.80398	1.99191	2.56071	2.17894
Gpr124	1.5273	+	3.65581	1.50443	2.31188	2.83513	3.17466	2.84164	1.32519	1.42458	1.29697	1.09886
AK016244	1.52713	+	1.08296	1.4722	-2.02847	-2.92796	-2.53145	-2.50031	-5.50311	-2.28784	-3.59126	-4.49476
S100a8	1.52704	+	2.34413	1.69893	5.30731	5.52181	4.85719	5.33272	3.81098	4.13063	3.77496	2.50674
Ninj1	1.52636	+	4.20007	1.61214	4.30995	4.031	4.61331	4.39129	2.85569	2.8075	2.84102	2.39278
Osm	1.52449	+	2.73474	1.62151	1.22772	0.821826	0.921327	1.1688	-0.00510728	-0.383734	-0.575124	-1.38241
Kirrel	1.52329	+	2.986	1.57281	0.778056	1.11866	1.98354	1.54905	-0.142026	-0.154525	-0.224334	-0.341029
AK145301	1.52316	+	1.53089	1.45241	0.652705	-0.753739	1.51896	0.0288595	-0.599544	-1.19163	-1.17312	-1.39855
Kiaa1310	1.523	+	2.21166	1.51246	-3.69761	-4.04455	-3.68963	-3.52791	-4.73929	-5.69395	-5.99736	-4.57894
Myrip	1.52254	+	2.68089	1.43103	1.315	0.487236	1.73656	1.46665	-0.0831037	-0.37214	-0.114668	-0.148755
Snai1	1.52251	+	2.76857	1.79542	2.55871	2.7385	3.52608	3.02172	1.54694	1.33337	1.38183	0.401205
Ccr6	1.52241	+	1.06353	1.41225	-1.98761	-2.27566	-4.38626	-3.81791	-5.19922	-3.77884	-5.11744	-4.02095
2010110P09Rik	1.52235	+	4.42413	1.49024	1.26744	1.37024	0.977058	1.079	-0.21405	-0.484209	-0.500744	-0.0681977
Tbc1d14	1.52154	+	4.08085	1.61961	-2.50004	-2.24317	-2.28799	-1.8976	-3.64515	-3.84347	-4.18786	-3.73077
Sdsl	1.52113	+	2.81092	1.40483	-2.38901	-2.426	-2.1815	-2.66494	-3.15316	-3.93789	-3.91938	-4.27034
AK028622	1.52038		0.809779	1.52038	NaN	-4.45051	NaN	-5.75983	-6.4407	-6.81039	NaN	NaN
Gm1987	1.52018	+	1.91099	1.90548	-1.37268	-2.48515	-2.79319	-2.66895	-5.34982	-3.39758	-4.43796	-3.75651
Plekho2	1.52009	+	5.07473	1.58696	1.88586	2.11731	2.32787	1.99461	0.311046	0.541821	0.595031	0.529918
HLS2	1.51882	+	1.62085	1.75454	-4.41413	-4.57664	-3.33214	-3.03797	-6.3038	-5.08854	-5.39195	NaN
Gm5127	1.51797		1.33329	1.15756	-3.58776	-4.0722	-5.33585	-3.7091	-5.15551	-4.75967	-5.75823	-5.66173
Nrxn1	1.51668	+	3.31731	1.5686	-1.0888	-0.496821	-1.13167	-0.95933	-2.01635	-2.85317	-2.44963	-2.63185
Chaf1b	1.51631		1.16427	1.14213	-0.879176	-0.360763	0.214214	-0.450554	-2.07371	-0.127144	-1.98879	-1.85514
Mobkl1b	1.51579	+	2.83113	1.4597	2.18912	2.20547	1.56976	2.3662	0.791721	0.571292	0.101414	1.02734
Mcm5	1.51558		0.955633	1.03988	-0.405253	0.437189	0.00209546	0.0711592	-1.52884	0.566205	-1.66264	-1.42906
Emp1	1.51426	+	4.1069	1.60774	5.28486	5.18333	5.75141	5.45109	4.04042	3.49186	3.82628	3.88116
Dmrta1	1.51385	+	2.31792	1.50199	-4.36098	-4.32186	-4.69403	-4.48232	-6.25066	-5.62035	-6.75384	-5.24231
Specc1	1.51306	+	4.01632	1.50829	1.32029	1.78571	1.26229	1.63994	0.232595	-0.18082	0.114924	-0.19163
Tmsb15b2	1.51146	+	2.02345	1.2222	-2.61344	-2.36092	-2.53145	-2.82224	-4.08808	-2.87281	-4.17622	-4.07973
AK140161	1.51103	+	1.95303	1.41497	-1.06523	-2.28664	-1.16222	-1.03118	-2.69187	-2.42414	-2.55763	-3.53152
Hsd17b7	1.5086	+	3.40305	1.40861	2.7406	1.97912	2.48892	2.65641	1.28599	0.979951	1.14818	0.816482
Slc39a1	1.50744	+	4.61947	1.59103	4.02481	3.79453	4.25268	3.95075	2.56892	2.46316	2.49751	2.12907
Pkib	1.5074	+	3.81878	1.42106	-2.09133	-2.84695	-2.33999	-2.29628	-3.87492	-3.91839	-3.68931	-3.77616
Rab11fip5	1.5056	+	3.56232	1.6121	1.90749	1.90896	2.7755	2.39607	0.649152	0.644692	0.697129	0.548641
P2ry6	1.50413	+	3.92775	1.69993	5.06585	5.24976	5.22785	5.56827	3.74916	3.7456	3.72375	3.09348
Kif23	1.50374		0.991411	1.04139	-1.22933	-0.237436	-0.326014	-0.570891	-2.35627	-0.268575	-2.34339	-1.561
Dnajb12	1.50317	+	4.40852	1.46342	-1.49959	-1.40455	-1.39322	-1.36693	-2.91796	-2.53189	-3.18196	-2.88615
B3gnt3	1.50158	+	3.95837	1.56063	2.04456	2.24621	1.89275	2.09499	0.744462	0.786447	0.391937	0.113143
Fgl1	1.50118	+	2.23124	1.66827	-0.384683	-1.82606	-1.13764	-2.11432	-2.85932	-2.88109	-3.08498	-3.31041
BC037703	1.49993	+	2.67702	1.42137	-0.982212	-0.632668	-1.61644	-1.44156	-2.65849	-2.76515	-2.82064	-2.11408
Fgr	1.49921	+	2.37277	1.50936	2.08409	2.61481	1.53408	2.0781	0.577524	1.18086	0.586238	-0.070982
Exoc4	1.49898	+	3.85436	1.53125	0.363	0.978446	0.312466	0.790539	-0.869262	-0.975168	-1.09243	-0.743697
SH3d19	1.49885	+	1.12408	1.42794	1.14145	1.98958	-0.361526	1.38721	-0.181186	-0.287845	-1.59126	0.505235
Pkd1l1	1.49862		0.403361	0.867605	-7.26101	-4.28603	NaN	-5.14789	-7.15069	-5.19845	-7.23884	-6.14234
Asb5	1.49847	+	1.15313	1.38494	0.870489	-0.303415	0.958759	-0.166296	-2.10351	-0.555663	-1.73709	0.216044
Gpr35	1.49596	+	3.18031	1.47685	-1.08881	-0.832156	-1.75332	-1.1407	-2.64059	-2.47537	-2.58084	-3.02559
Oaf	1.4943	+	2.72212	1.69107	3.64087	3.28914	4.73907	3.7262	2.2123	2.16618	2.31318	1.93936
Wdfy2	1.49386	+	2.26383	1.50897	-1.39365	-0.889822	-1.5876	-0.874865	-2.78875	-2.48245	-3.48695	-2.02367
Pmp2	1.49338		0	1.55506	NaN	-3.83717	NaN	NaN	NaN	-5.6121	-5.33055	-5.23406
mKIAA4155	1.49338		0.915221	1.25185	-7.25076	-5.73521	NaN	-5.13764	-7.14044	-7.51013	-7.22859	NaN
AK006933	1.49232	+	1.4675	1.61844	-3.63078	-3.53027	-1.37887	-2.51766	-4.52046	-4.89015	-3.60861	-4.51211
Ripk3	1.49228	+	2.47864	1.29066	0.682634	0.638491	0.824531	0.82369	-0.953672	0.238605	-0.839938	-0.638298
Spry4	1.49216	+	3.74108	1.6835	8.03446	8.25037	8.72966	7.95226	6.70131	6.66756	6.63294	6.23096
Fam38a	1.49178	+	4.1972	1.54451	0.724393	1.33855	1.02123	1.13277	-0.447134	-0.373554	-0.757964	-0.382435
AK140919	1.4908		0.40896	0.801073	0.914496	0.237405	-2.00352	0.705688	-0.975182	0.655124	-1.06333	-1.96683
EG633640	1.49031	+	1.22221	1.32596	-5.82515	-7.04656	-5.48013	-6.35589	-7.03676	-8.40645	-8.12491	-6.44345
Pdcd1lg2	1.48989		1.09934	1.26995	-2.47351	-2.17329	-4.15705	-3.48967	-5.08808	-3.34229	-4.82259	-4.12037
Ubr5	1.48798	+	3.11471	1.55084	1.16115	1.61125	1.32469	1.74797	0.0356263	-0.0756458	-0.657296	0.339028
Clec4a3	1.48666	+	3.06517	1.43899	1.61088	1.83365	0.962426	1.71178	0.182594	0.305639	0.166734	-0.292205
Sdc3	1.48662	+	3.18647	1.53615	3.40034	3.78778	3.84123	3.66988	2.32152	2.53843	2.1629	1.53176
Tead4	1.48559	+	4.70971	1.3822	0.273324	0.286055	-0.0265617	0.342953	-0.948643	-1.29257	-1.14471	-1.2671
Sparc	1.48521	+	4.48083	1.54165	7.86232	7.60371	8.17774	7.85169	6.42548	6.31811	6.46069	6.12458
Uchl1	1.48477	+	3.36926	1.44971	0.665528	0.430517	1.056	0.623457	-0.681195	-0.999359	-0.331535	-1.01126
Serpinb1c	1.48452		0.996886	1.27573	-1.38997	-1.7324	-1.41108	-1.28684	-4.13763	-1.01547	-2.64082	-3.12928
Mfrp	1.48401	+	2.23846	1.50115	-3.85477	-4.44419	-2.81126	-3.57454	-5.25541	-5.42347	-5.14193	-4.86855
Il19	1.48401	+	1.16333	1.39172	-5.26101	-6.16049	-4.59406	-7.46982	-7.15069	-7.52038	-7.23884	-7.14234
Zfp385a	1.48323	+	3.77375	1.42056	0.93442	1.45113	1.66322	1.27941	-0.169199	0.114159	-0.0667143	-0.232312
Furin	1.48306	+	3.30327	1.63426	3.20505	3.35795	4.12582	3.69809	2.0791	2.16632	2.01081	1.59365
BC029853	1.48306		0.622644	0.947314	-5.27272	-4.53478	-4.7757	-4.74456	-6.74736	-3.79513	-6.83551	-5.73901
4930578C19Rik	1.4818	+	2.10222	1.33919	-0.122929	0.184819	-1.24649	0.00497174	-1.4848	-1.56105	-1.97002	-1.52051
Mms22l	1.48101		1.33111	1.00277	-3.11608	-2.56717	-2.59397	-2.56782	-4.11983	-2.58385	-4.00396	-4.14848
Sorcs2	1.48061	+	3.89087	1.64115	2.60052	2.90253	2.85879	2.57333	1.26663	0.588148	1.23146	1.28434
Neil3	1.48032		0.438144	0.858068	-1.49707	-1.3317	-1.24331	-1.07736	-3.15726	0.379934	-3.42598	-2.3784
AK053109	1.47878	+	2.81443	1.5676	-1.21458	-1.84712	-1.58325	-0.973581	-2.76137	-2.58357	-3.54995	-2.99403
Bcl2a1a	1.47851	+	3.12765	1.40415	2.95871	2.9586	2.36875	2.07796	1.26933	1.18914	1.18118	1.10776
Bcl2a1d	1.47814	+	3.7596	1.49193	2.73868	2.53831	2.14973	1.97441	0.737491	0.964165	0.886383	0.845376
Fam123a	1.4769	+	2.86027	1.63377	-6.41879	-6.22517	-6.65874	-6.6276	-8.6304	-8.0001	-7.71855	NaN
Nlrc3	1.47654		1.03686	1.13203	-1.77743	-1.92515	-2.46247	-1.85144	-4.0971	-1.71785	-3.86332	-2.86636
Atp6v0a4	1.47632	+	1.74736	1.62982	-1.06827	-1.39765	0.262182	-0.474114	-2.06408	-3.18179	-1.52031	-2.43094
Cxcl12	1.47559	+	3.11033	1.38556	3.69862	4.51176	4.20164	4.16363	2.77413	3.15048	2.63996	2.46885
mKIAA0897	1.47538	+	2.458	1.53089	-3.78616	-2.85557	-3.50778	-3.49247	-4.86848	-4.27294	-5.54159	-5.08253
Msx1	1.4734	+	1.79148	1.76188	-1.50924	-1.27999	-0.823182	-1.66146	-2.13588	-2.60511	-3.13092	-4.44946
Cpeb4	1.47315	+	2.02012	1.5745	0.87074	1.28772	0.382303	1.12412	-0.227369	-0.724069	-1.67577	-0.00592053
D17H6S56E-5	1.47226	+	3.74891	1.36295	3.89533	4.01489	3.98657	4.04045	2.36349	3.06503	2.3879	2.66903
Gm16287	1.47205		1.32351	1.10483	-3.23162	-2.9791	-4.7346	-3.32495	-4.70626	-5.07596	-4.79441	-4.11295
Rest	1.47181	+	3.21563	1.68801	0.0794231	0.30283	0.0722485	0.260428	-1.17695	-1.31677	-2.25638	-1.28699
Col7a1	1.47151	+	1.9681	1.8161	0.0172486	0.268181	2.18688	0.800492	-1.30984	-0.807404	-1.03541	-0.838935
Lama2	1.47101	+	2.93111	1.36336	0.381841	0.980647	1.28926	1.29334	-0.244804	-0.633427	-0.427315	-0.20282
Nos1	1.47077		0.0685026	0.355147	-4.13632	-4.01811	-5.80923	-10.1	-7.78089	-5.10619	-8.86904	-3.72815
Cyct	1.47047		0	1.47047	-3.55809	NaN	NaN	NaN	-5.03273	NaN	NaN	-5.02438
Gpc4	1.47004	+	3.60373	1.51383	3.20807	3.12366	3.94195	3.64116	1.87768	1.91903	1.99012	2.07268
Zhx3	1.4695	+	2.75384	1.41401	-0.751409	-0.38878	0.0823892	0.234672	-1.31585	-1.46126	-1.91794	-1.78413
Cenpi	1.46893		1.36611	1.19862	-2.73605	-2.35902	-1.89093	-1.7954	-4.13162	-2.25643	-3.86363	-3.32419
Otoa	1.46764	+	1.22126	1.57596	-7.44665	-8.25303	-5.68659	-7.39243	-7.65826	-9.02795	-8.74641	-9.64991
1700020O03Rik	1.46763	+	2.9395	1.53569	-2.89821	-3.41122	-3.16672	-3.13558	-5.29038	-4.37057	-4.22653	-4.867
Cdh11	1.4673	+	3.17045	1.56329	3.05845	3.4062	4.18242	3.56739	2.09653	2.08795	1.95104	1.82579
Cdyl2	1.46675	+	2.04479	1.27011	-0.231939	0.0649741	0.550485	0.195878	-1.31426	-0.262493	-1.56591	-1.35838
Gas7	1.46672	+	4.14088	1.41693	0.466455	0.881191	0.979025	1.08817	-0.5006	-0.719481	-0.572616	-0.460166
Lao1	1.46629		0	0.845232	-5.96226	-8.03167	NaN	-5.75603	NaN	NaN	NaN	-7.42855
Mertk	1.46472	+	3.50538	1.46688	1.47638	1.88834	2.18926	2.10591	0.505211	0.625116	0.102428	0.559608
Atg9b	1.46246		0.874512	1.27783	-1.14918	-1.68849	-1.74096	-1.98113	-3.71263	-2.64175	-4.2862	-1.03051
Slc9a6	1.46245	+	4.12437	1.46468	0.527069	0.593849	0.609053	0.79317	-0.505012	-1.10859	-1.03128	-0.690711
A330040F15Rik	1.46182		0.404676	0.857895	-2.78623	-3.63325	-3.87417	-4.58	-2.67591	-5.21553	NaN	-5.83748
Rgs1	1.4607	+	2.42018	1.54924	2.58089	1.50919	1.09947	1.53819	0.137904	0.475344	-0.0119363	-0.0705582
Adora3	1.46008	+	3.55843	1.41724	-1.91307	-1.9707	-2.22266	-2.06393	-3.27405	-3.81778	-3.06674	-3.68074
Guca1a	1.45917	+	3.4967	1.48777	0.657951	0.580929	0.755043	0.46425	-0.479655	-0.647715	-1.03175	-1.3338
Nlgn1	1.45897		0.807305	1.01264	-5.62227	-6.04258	-4.79026	-4.76694	-6.97138	-4.78648	-6.35909	-7.15567
Onecut2	1.45839		0.440362	1.0782	-8.22719	-10.7116	-6.56025	-7.26608	-9.11687	-9.48657	-9.20502	NaN
Sohlh1	1.45839		0	1.26373	-4.92602	-5.99544	-4.84404	-5.13483	NaN	NaN	-6.48881	NaN
Masp1	1.45767	+	3.16061	1.51116	-2.05749	-1.54507	-0.935473	-1.63423	-3.0045	-2.94945	-3.17282	-3.09013
Tifab	1.45751	+	2.10331	1.28353	1.42038	1.64506	0.428144	1.47415	-0.039329	0.360796	0.0188413	-0.506713
Nnmt	1.45735	+	2.76375	1.45599	2.50245	1.85826	3.12707	2.66948	1.19193	1.15344	1.10378	0.884158
E430025E21Rik	1.45692	+	3.07852	1.5817	0.858252	1.23011	0.806259	1.33659	-0.323878	-0.501602	-1.1418	-0.128297
Prim2	1.45662	+	2.351	1.26225	0.223534	0.242412	0.660677	0.6569	-1.04886	-0.0570033	-0.96506	-1.19455
Tacc3	1.45636		0.984258	1.08663	-0.544143	-0.215635	0.53915	-0.038681	-1.76494	0.381746	-1.82052	-1.4021
Myl3	1.4562		0.0795993	0.271891	4.53088	4.12006	3.60632	-0.342451	2.41663	2.39735	1.84654	4.16673
Pcdhga7	1.45535	+	2.9091	1.47297	-1.04951	-0.00729692	-0.294824	-0.53283	-1.71476	-2.32324	-1.90419	-1.83417
Flt4	1.45471	+	4.01729	1.42189	2.00418	2.29686	2.54752	2.39457	1.13548	0.958115	0.823887	0.638063
Nt5dc2	1.45452	+	2.08229	1.45206	3.38532	3.14445	4.3873	4.19931	2.43046	2.84927	2.24512	1.7833
6330406I15Rik	1.45389	+	1.34813	1.51859	2.57723	1.18401	4.0456	2.77887	1.32685	0.736159	1.26532	1.18301
Tmem190	1.45361		1.31073	1.13361	-1.11867	-2.06255	-1.91115	-1.20195	-3.14585	-3.25251	-1.55593	-2.87447
Camkk2	1.45354	+	3.48795	1.39191	-1.85862	-1.80424	-2.04836	-1.7052	-3.53567	-2.86323	-3.55088	-3.03428
AK043032	1.45331	+	1.46725	1.27024	-2.41694	-3.62575	-1.49542	-1.96678	-3.55454	-3.83677	-3.7358	-3.45873
Pcdhgb1	1.45212	+	2.31062	1.72241	-2.28146	-1.54832	-2.10218	-1.68772	-3.42748	-3.26666	-4.68555	-3.12962
Rab20	1.45106	+	2.26312	1.66703	5.01778	4.49614	6.23489	4.85543	3.73218	3.37622	3.59488	3.23284
Asah1	1.44991	+	4.37634	1.38502	5.11306	4.59127	5.02243	4.98987	3.68174	3.38233	3.55489	3.5576
Brwd3	1.44959	+	2.85884	1.5422	-0.236282	-0.106233	-0.534653	0.0418407	-1.6771	-1.30828	-2.45416	-1.56459
Tnpo1	1.44955	+	3.07662	1.66603	0.674525	0.715129	0.390006	1.02095	-0.819051	-0.690391	-1.67229	-0.681755
Deptor	1.44901	+	1.80532	1.59943	-1.31428	-0.82421	-1.43702	-0.356284	-1.75015	-2.96457	-3.54284	-2.07195
Slc6a14	1.44827	+	3.32361	1.4699	4.64715	3.81856	4.20918	4.34399	3.04948	2.43318	2.81969	2.83695
Tlr9	1.44775	+	1.13998	1.33655	-0.599556	-0.134275	-2.10253	-0.700508	-2.64931	-1.54625	-3.26471	-1.42278
Olfr110	1.44745		0	1.45463	-5.14574	-4.40779	-6.64872	-5.93951	NaN	-6.99007	NaN	NaN
Tubb2b	1.44714		0.860094	0.965237	2.94254	3.09927	3.23733	2.97511	1.59582	3.77568	1.58429	1.43752
Bgn	1.44705	+	3.58627	1.51893	6.02858	6.12051	6.82553	6.46137	4.95888	4.72889	4.99674	4.67575
Zc3h12c	1.44652	+	3.45356	1.46475	1.76666	1.69939	2.42332	2.23229	0.763218	0.393524	0.398656	0.707268
Hpse	1.44631	+	3.55092	1.34037	1.25651	1.45629	1.31003	1.00661	-0.350882	-0.217054	-0.109013	0.344923
Rhobtb3	1.4457	+	2.70787	1.46178	-1.54692	-1.35032	-1.30699	-1.08214	-2.31107	-3.2016	-3.27369	-2.34712
Wasf2	1.44534	+	3.83052	1.49161	2.04871	2.41998	2.31028	2.39218	0.921642	1.04401	0.348894	0.890147
Il2ra	1.44533		0.459629	0.751703	-1.03373	-0.840817	-1.51117	-0.879964	-2.7714	0.303268	-2.6669	-2.13745
4933426M11Rik	1.44509	+	4.70637	1.45972	3.65534	3.58098	4.00583	3.68007	2.49047	2.2469	2.19832	2.14767
Omg	1.44445		0.270976	0.567295	-1.34374	-3.05058	-0.899182	NaN	-3.04077	-0.710025	-2.54396	-3.03242
Col16a1	1.44389	+	2.50819	1.61916	-0.0691606	0.424833	1.42084	0.383767	-0.80964	-1.07513	-1.00406	-1.42754
Srm	1.44358	+	2.64869	1.31119	2.97153	2.6973	3.49222	3.217	1.70863	2.34807	1.59274	1.48386
Mtl5	1.4431	+	2.03092	1.49297	-3.95827	-4.52845	-2.75655	-3.42458	-5.02483	-4.91808	-5.24422	-5.45258
Relt	1.44293	+	2.64832	1.32942	0.675057	0.49201	0.899273	0.622775	-0.703223	0.0459787	-1.08654	-0.884798
Bai2	1.44247	+	2.7403	1.31095	-5.05193	-5.76226	-5.07847	-5.32487	-6.96267	-6.21037	-6.89035	-6.39793
DDM36	1.44206		0.738671	1.13155	-5.66065	-7.14509	-3.77131	-4.54753	-6.55033	-5.92002	-6.63847	-6.54198
Pcdh10	1.44206		1.09663	1.30534	-8.25426	-9.00174	-6.66978	-6.72611	-9.14394	-9.51364	-8.49512	-8.72056
AK048878	1.44053		0.650118	1.24028	-5.06693	NaN	-4.72191	-6.0127	NaN	-5.64823	-7.36669	NaN
Gpr137c	1.4404	+	2.73766	1.46075	-1.78348	-2.55032	-1.92656	-2.33439	-3.84308	-3.21277	-4.08323	-3.29868
Tmem48	1.43996	+	2.99114	1.4517	0.643906	0.854356	1.30378	1.28591	-0.373999	-0.0518149	-0.92737	-0.36565
AK080484	1.43994		0.551511	0.983124	-3.65359	-2.55308	-1.98664	-3.8624	-4.54327	-4.91296	NaN	-2.53492
Slc25a30	1.43838	+	3.40681	1.61507	0.867323	1.0026	0.843474	1.14645	-0.635747	-0.37109	-1.26642	-0.327165
Syt2	1.43837		1.27574	1.21409	-5.95302	-5.8969	-7.00854	-6.81391	-8.30214	-7.3499	-6.58293	-8.29379
Btn1a1	1.43806	+	1.55109	1.45412	-6.75041	-7.23486	-6.183	-6.47379	-8.96202	-7.33171	-8.05017	NaN
Csgalnact1	1.43778	+	3.83602	1.40545	1.65291	1.31278	2.04442	1.75062	0.447614	0.181524	0.346444	0.163367
mKIAA0133	1.43637	+	1.31565	1.24246	-5.56938	-5.55133	-7.4874	-6.5558	-8.04402	-7.09179	-7.54721	-7.45071
Cenph	1.43581		0.759379	1.09621	0.132789	0.544234	1.47324	0.819873	-0.703118	1.54118	-1.44838	-0.804394
Gadd45g	1.4358	+	2.35466	1.46075	4.43612	3.58512	4.97607	3.87859	3.0721	2.78159	2.66152	2.5177
Cdh8	1.43542	+	2.13992	1.71772	-4.33872	-4.14509	-3.25673	-3.86946	-5.55033	-5.33506	-6.63847	-4.95701
Nxph4	1.43498		0.966006	1.36904	-1.86087	-0.579785	-0.778888	-1.58425	-3.07248	-0.982742	-2.16063	-4.06413
Pde3a	1.4349	+	2.81499	1.5828	0.251559	0.964167	0.546989	0.676185	-0.555109	-0.797206	-1.69056	-0.849427
Cks1b	1.43463		1.40962	1.12902	4.66378	4.52414	5.22777	4.82189	3.32605	4.88173	3.29037	3.22336
9630014M24Rik	1.43376	+	1.78745	1.29877	-5.05429	-5.82824	-5.62438	-4.63506	NaN	-6.77309	-6.16962	-6.81008
Ncf1	1.43356	+	3.86295	1.39052	1.63415	1.88237	1.27005	1.95379	0.318172	0.376236	0.331219	0.15266
Tmem173	1.43346	+	6.34243	1.43144	2.20372	1.96174	2.10222	1.99099	0.634286	0.715034	0.591997	0.59156
Btbd16	1.43329	+	1.71051	1.42905	-4.90275	-5.73512	-5.30619	-5.11156	-7.01482	-5.79955	-7.68793	-6.26951
Wnt7a	1.43307	+	3.38922	1.55686	4.14663	3.51139	3.58996	3.85915	2.27375	2.30923	2.54555	1.75115
Smtnl1	1.4322		0.151883	0.676899	0.477607	0.912024	-0.0366859	-3.50881	-3.41207	1.32327	-3.76325	0.988595
Mthfd2	1.43162	+	2.46684	1.22757	2.71558	2.70498	2.56242	2.89854	1.33909	2.24532	1.21823	1.16859
Tm4sf4	1.43159		0.900854	1.19863	-4.06721	-4.13662	-4.98523	-3.86099	-4.21993	NaN	-6.63	-5.53351
Ercc8	1.43103	+	2.43159	1.65523	-3.00604	-3.31361	-3.54073	-3.56849	-5.09735	-4.61905	-5.92247	-4.41093
Csf1r	1.43075	+	4.00425	1.33227	2.00027	2.50325	2.49116	2.65751	1.01755	1.17266	1.06031	1.07259
Ube2d3	1.43038	+	2.49515	1.61264	-0.704604	-1.03705	-0.30283	-0.7423	-2.07119	-1.75539	-3.17428	-2.23649
AK016276	1.42958		0.286955	0.554991	-3.37691	-5.86136	-3.29493	NaN	-5.26659	-4.05133	-4.35474	-5.25824
Vash1	1.42946	+	4.17695	1.55268	2.12929	2.38911	2.27782	2.01953	0.813301	0.74452	0.803673	0.24356
Aif1l	1.42875	+	3.76195	1.49769	0.785608	0.634257	1.29145	0.769813	-0.689034	-0.61304	-0.338008	-0.869542
Hao1	1.42749		0.512873	1.47821	-2.90445	-4.61129	-1.20356	-3.11326	-3.27956	NaN	NaN	-5.59314
Ncf2	1.42567	+	4.60694	1.40378	2.25338	2.51046	2.06559	2.28888	0.771998	1.08139	0.918923	0.730878
Abcg2	1.42517	+	3.55123	1.30972	2.92027	2.25652	2.93658	2.74906	1.51248	1.53953	1.3065	1.26505
AY096003	1.42486		1.06853	1.15986	-0.452143	-2.5555	-0.963533	-1.62778	-3.18312	-1.61422	-2.76877	-2.67227
Cenpl	1.42467		1.2894	1.00012	-1.54013	-1.70341	-1.41294	-1.39746	-2.95481	-1.29723	-2.86692	-2.93549
Dera	1.42372	+	3.01191	1.1712	1.16021	0.805595	1.15076	1.1446	-0.277979	0.419834	-0.274097	-0.29139
AY512912	1.42357		1.19664	1.2778	-5.33872	-6.40813	-4.03434	-4.81056	-6.81336	-6.18305	-6.90151	-5.80501
Pcsk5	1.42334	+	2.31767	1.48244	0.595716	0.282857	1.79902	1.25729	-0.433941	-0.464033	-0.567245	-0.529642
Sirpa	1.42325	+	4.4572	1.46757	2.52676	2.79516	2.73924	2.65307	1.28964	1.25617	1.43162	0.866522
AK029312	1.4225		1.01938	1.35455	-2.76253	-0.999046	-1.87319	-3.38637	-3.06724	-4.0219	-3.74035	NaN
Prdm11	1.42248	+	3.44644	1.58107	0.644262	0.471475	0.726247	0.842797	-0.770258	-0.646137	-1.51892	-0.704193
Pde1a	1.42246	+	2.99837	1.30652	-1.72513	-2.19274	-1.46796	-1.42785	-2.80262	-3.23539	-3.23799	-2.76374
Blm	1.42221		1.3692	1.10593	-2.43764	-2.23856	-1.67213	-1.9825	-3.68722	-2.00187	-3.60901	-3.45648
Gm8773	1.42168		0.595133	1.17057	-3.47142	-5.95586	-2.48254	-3.22079	-5.36109	-4.73079	NaN	-4.76778
Cdsn	1.42129		0.944613	1.24299	-0.419288	-1.13911	-2.06911	-2.14489	-3.5262	-2.75839	-3.29242	-1.16735
D0H4S114	1.42088	+	3.49288	1.67636	4.36758	4.33691	5.1629	4.51761	3.0147	3.02873	3.07653	2.5596
A630007B06Rik	1.42067	+	2.91588	1.4287	0.807781	1.17753	0.464341	1.20245	-0.191523	-0.487216	-1.01515	-0.368817
B3gnt7	1.42046	+	2.80013	1.46725	0.94285	1.87596	1.38066	1.17408	0.102753	-0.388932	0.264583	-0.47386
Gm1631	1.41939		0.692706	0.881555	-4.17494	-3.43699	-5.67792	-3.64678	-5.64958	-5.01927	-4.15276	-5.64123
Ace	1.41899	+	4.10589	1.39501	4.46025	4.7156	4.81218	4.80516	3.45638	3.53547	3.22639	2.99489
Palm2	1.41846	+	2.26068	1.40858	-2.99812	-2.21871	-2.95594	-2.36221	-3.41505	-4.59918	-4.34273	-3.81234
Slc12a4	1.41767	+	3.42004	1.40104	-1.49638	-1.13567	-1.02512	-1.06593	-3.03631	-2.254	-2.5395	-2.49745
Gm8883	1.41726		0.919129	1.29467	-5.42742	-5.91187	-6.9304	-4.89927	-6.90206	-7.27176	NaN	NaN
Chst11	1.41692	+	2.94158	1.60082	0.935834	0.8911	2.04723	1.33751	-0.185428	-0.187521	-0.445684	-0.372968
Angptl4	1.41631	+	2.37682	1.83848	3.2057	3.10524	4.55698	3.39744	1.03988	2.10105	1.82375	1.94676
Dnt2	1.41597	+	2.65547	1.27368	-3.85816	-3.58361	-3.66926	-3.96005	-5.12635	-5.23301	-4.3665	-5.43993
Gria2	1.41595	+	1.4002	1.45776	-6.75191	-6.49011	-7.3022	-7.10756	-8.27386	-7.1075	-9.68393	-8.41751
Rptn	1.41583		0.0914435	0.351386	1.75369	0.437637	-0.326349	-3.69988	-1.42139	-2.00151	-1.29898	1.48143
Sesn2	1.41513	+	4.45923	1.42563	1.86383	2.39264	1.99109	2.29849	0.703351	0.755978	0.775361	0.608823
Ada	1.41464		0.606553	1.34852	3.24043	2.45488	2.12118	1.76458	-0.482142	2.22891	-0.818218	3.25842
Hells	1.41377		0.92084	1.03264	0.135483	0.462275	-0.206672	0.268428	-1.45237	0.715512	-1.76291	-0.971267
Lnpep	1.41375	+	2.12303	1.38728	0.541183	0.790578	-0.303831	0.784983	-0.738787	-0.762545	-1.63716	-0.597701
Incenp	1.41336		0.844572	0.881894	0.265073	0.863922	1.11876	0.928589	-0.688151	1.37113	-0.6234	-0.410806
Pcdhac2	1.41295		1.34478	1.12991	-1.34813	-0.990373	-2.537	-1.28527	-2.05495	-2.2934	-3.16618	-3.1659
Galnt10	1.41241	+	2.42233	1.1721	0.214738	0.320095	0.376893	0.298959	-1.11033	-0.109096	-1.16285	-1.09544
Sbno2	1.41233	+	3.59084	1.5105	1.20829	1.18714	1.81911	1.21339	-0.115599	0.173827	-0.384943	-0.287385
Foxo3	1.41229	+	2.51379	1.35308	-0.566406	-0.271343	0.19365	0.148051	-1.01431	-1.21408	-1.94618	-1.73379
Gbx1	1.41201		1.19179	1.07227	NaN	-4.34924	-4.10473	-5.39552	-6.0764	-5.44609	-6.16454	-5.06805
Ctsb	1.41154	+	4.99571	1.45291	6.30843	6.3419	6.72428	6.51023	5.04957	4.97948	5.13834	4.90582
Cacna1d	1.4106	+	2.46063	1.44682	-3.20692	-2.43574	-2.6621	-2.04484	-4.19175	-3.72728	-4.50838	-3.70947
Fam18a	1.41005	+	3.43914	1.24517	1.08541	1.31655	1.41383	1.35899	-0.119144	0.511162	-0.172526	-0.025403
Inpp5b	1.40994	+	2.79367	1.40828	-3.92268	-3.82216	-4.32612	-3.47941	-5.03475	-5.52997	-5.70786	-4.91092
Fat1	1.40988	+	1.95091	1.37785	3.82535	4.90318	4.07712	4.77287	3.54256	2.49432	2.58521	3.44503
Entpd1	1.40725	+	5.5453	1.40662	2.74724	2.83792	2.78006	2.91318	1.60812	1.2403	1.39274	1.41074
Cebpe	1.40705	+	1.02345	1.41358	-5.16306	-2.56005	-4.49612	-4.78691	-6.05274	-4.42244	-6.14089	-6.04439
Fam78b	1.40702	+	4.31958	1.41264	-1.7259	-1.90169	-1.70789	-1.37901	-2.87792	-3.2393	-3.20102	-3.04681
Disp2	1.40691	+	2.55174	1.52069	-0.5522	0.281773	-0.841154	-0.223949	-1.5125	-1.53112	-2.05886	-2.31581
Megf9	1.40628	+	2.70427	1.39505	2.53068	2.84239	2.22002	2.79184	1.6462	1.02793	0.648565	1.48203
Mad2l1	1.40607		1.38036	1.05847	1.48955	1.58522	1.85823	1.70346	0.192061	1.803	0.123022	0.284474
1700125D06Rik	1.40523		0.367847	0.713151	-4.62358	-5.10803	-6.54159	NaN	-6.51326	-6.88295	-5.01644	NaN
Fen1	1.40476	+	1.84008	1.19771	1.12213	1.13544	1.29558	1.25615	-0.283004	1.01538	-0.134917	-0.578989
Apcdd1	1.40459	+	3.6827	1.48022	1.16289	1.05511	1.4415	0.723694	-0.337025	-0.233761	-0.712749	-0.254154
Hif1a	1.40386	+	3.48265	1.5382	2.20982	2.08164	2.995	2.30223	0.896355	0.973176	0.758397	0.807963
CLM1-A	1.40382	+	1.17304	1.40382	-2.27395	NaN	-1.607	NaN	NaN	-3.53332	NaN	-3.15528
AK041998	1.40288		0.401435	0.658747	-5.41078	-3.31027	-3.74384	-4.03463	NaN	-3.67016	-5.38861	-5.29211
Cnga3	1.40288	+	1.31775	1.40235	-6.31208	-5.4746	-5.64514	-5.93593	NaN	-6.24953	-8.28991	-7.19341
Kcnb2	1.40236	+	2.72987	1.53994	-4.16642	-3.20156	-3.9269	-3.86622	-5.43461	-4.87831	-5.84469	-5.16323
Itgb5	1.40215	+	3.64365	1.41063	3.38634	3.78759	4.11096	3.89387	2.44663	2.43051	2.55265	2.10642
Ankrd34a	1.40202	+	2.88022	1.47138	-2.89585	-2.73644	-2.14144	-2.06027	-3.97817	-4.34787	-3.70375	-3.68972
Flt1	1.4017	+	3.162	1.43132	2.70686	3.14446	3.08157	3.53966	1.93623	1.93475	1.48788	1.38838
Hspg2	1.40095	+	3.17689	1.2638	1.92145	2.69274	2.74348	2.51538	1.33726	1.22289	1.07438	1.18332
Lgals9	1.40031	+	3.09482	1.40417	4.2536	4.24721	4.66668	4.43053	2.90236	3.53978	2.98115	2.55805
Wbscr17	1.40012	+	2.09627	1.35345	-2.17267	-1.41649	-0.57315	-1.07945	-2.65226	-2.46199	-2.89738	-2.64391
Plac8	1.39983	+	3.00919	1.29318	6.11495	5.83193	5.69599	5.31349	4.26405	4.82848	4.46422	4.22689
AK043581	1.39853	+	1.01134	1.82027	-1.13902	-2.62347	0.228368	-0.824265	-1.85877	-2.22847	-2.53188	-5.02035
Arf2	1.39849	+	3.29697	1.43098	3.57421	3.11304	3.88302	3.47016	2.34696	2.00219	2.24521	1.72217
Prkch	1.39827	+	3.52947	1.32511	2.5541	2.48789	2.80454	2.29764	1.19564	1.61818	1.04981	0.980123
Dock10	1.39753	+	1.58503	1.26888	0.730058	1.23096	-0.110643	0.84177	-1.02807	0.102791	-1.26293	-0.195163
AK145395	1.39688		0.391012	0.630318	-5.03428	-4.51872	-4.36733	NaN	-5.92396	-3.97172	NaN	-5.91561
Rel	1.39677	+	2.73584	1.53477	0.934769	1.36041	0.70232	0.81907	-0.576398	-0.46331	-1.24951	-0.0332724
Myh9	1.39617	+	3.95204	1.31563	4.10236	4.67457	4.45279	4.50794	3.12306	3.35384	2.9529	3.04533
Slpi	1.39588	+	1.78996	1.3961	4.48854	3.98492	3.6372	3.00714	2.26057	1.67249	2.5698	3.03055
9930111J21Rik1	1.39533		1.24241	1.14938	-0.28209	0.0181253	-1.80952	-0.527735	-2.20861	-1.39189	-2.34738	-1.25088
Hvcn1	1.39473	+	2.74108	1.38989	2.58236	2.74285	1.89257	1.84787	0.654751	1.16585	0.691538	0.99394
Pcdh7	1.39416	+	2.95392	1.46015	-0.0569302	-0.125435	0.686066	0.382056	-0.947514	-1.54413	-1.48922	-0.973974
ADD1	1.39376	+	3.82873	1.28961	1.43279	1.59155	1.8464	1.81434	0.276832	0.34154	0.188683	0.719583
Tcfe3	1.39139	+	3.13905	1.40003	-4.3507	-3.69764	-3.98398	-3.98331	-5.16375	-5.80647	-5.58632	-5.05919
Inpp5d	1.39121	+	2.48438	1.35531	-2.08405	-1.93497	-1.73903	-1.66437	-3.57437	-2.62688	-3.76037	-2.88205
Mtap6	1.39058	+	3.91917	1.40047	0.85876	0.571596	1.13947	0.935925	-0.641712	-0.341554	-0.344767	-0.768094
AK015096	1.39055	+	2.21354	1.47635	-3.67399	-3.88281	-3.19608	-3.6713	-4.8116	-5.85936	-5.31479	-4.34382
AK083230	1.39027	+	2.02292	1.309	-2.79924	-2.80724	-3.43346	-3.62471	-4.89055	-4.99721	-4.1307	-3.8822
Cdkn2a	1.38935	+	1.69075	1.60251	-0.633104	-1.48231	0.0939639	-1.33041	-1.65111	-2.16166	-2.58056	-3.36858
Spsb1	1.38895	+	2.67488	1.58734	2.13906	2.10025	3.37481	2.67042	1.13751	0.76608	1.0511	0.980486
Itgav	1.38709	+	4.40014	1.3717	2.19653	1.99108	2.51609	2.3864	0.980209	0.828537	0.776468	1.01811
Tnfrsf26	1.38595	+	2.54548	1.18227	2.78197	2.45482	2.87803	2.73045	1.18564	2.19002	1.43549	1.30503
AK142664	1.3855		0.541817	1.08046	-3.06863	-3.55308	NaN	-2.10751	-3.95831	-2.00607	-5.04646	-4.94996
Arg2	1.3855	+	3.56604	1.59836	1.59117	1.52671	2.34527	1.76026	0.333246	0.275212	0.305219	-0.0837108
Malt1	1.38488	+	4.59805	1.36076	0.38263	0.274316	0.115576	-0.100342	-1.256	-1.12387	-1.30832	-1.08268
3930401K13Rik	1.38469	+	2.11561	1.28907	-3.45366	-2.9381	-1.99316	-2.39943	-4.0803	-4.03496	-3.75341	-4.07195
Gucy1a2	1.38302	+	1.57378	1.40714	-2.75945	-1.28489	-3.28752	-1.98075	-3.77919	-3.72706	-4.20294	-3.23197
Lpar5	1.38192	+	1.29946	1.50849	-2.58379	-1.69698	-3.02537	-2.40927	-4.67511	-2.9073	-5.08518	-3.08179
Opcml	1.3818	+	3.79928	1.32401	-2.50333	-2.34008	-2.20584	-2.74456	-3.50983	-3.68471	-3.97301	-3.92232
Raet1e	1.37971	+	1.70904	1.35502	-4.54769	-5.42446	-4.21417	-4.19462	-6.02233	-5.49894	-5.45841	-6.82134
Grk1	1.37961		0.375976	0.891716	-9.36768	-8.85212	-6.11577	-6.99152	-9.25735	-9.62705	-9.3455	-6.66404
Reep1	1.37878	+	5.43904	1.32308	1.89311	1.69157	1.98975	1.99486	0.67697	0.559382	0.565921	0.474711
AK139607	1.37742	+	2.73989	1.41065	-0.313549	-0.749633	0.129183	-0.0275928	-1.39587	-2.14971	-1.35849	-1.70011
Pik3cg	1.37671		1.68546	1.11384	-1.08095	-0.783725	-1.41209	-0.860424	-2.47865	-1.20727	-2.69047	-2.21615
Foxg1	1.37626		0.158499	0.592683	-5.40134	-7.07843	-6.73439	-7.61015	NaN	-4.23445	-9.37916	-8.28267
KCNQ1b	1.37543		1.07568	1.3101	-1.99314	-1.20457	-3.91115	-2.32748	-3.14585	-3.51555	-3.55593	-4.45943
Xpnpep1	1.37508	+	4.22729	1.44446	2.51207	2.64525	3.15614	2.85927	1.39801	1.38171	1.37265	1.24252
AK077029	1.37329	+	1.39615	1.47731	-5.63815	-6.34499	-6.36352	-6.65432	-8.33519	-7.11992	NaN	NaN
Mmp25	1.37288		1.22452	1.21691	-2.49436	-1.38679	-3.21444	-2.19072	-3.42711	-2.55579	-4.16733	-4.00372
Prcp	1.37281	+	4.67972	1.41511	2.39204	2.51097	2.20088	2.22137	1.12307	0.960351	0.907435	0.67396
Dcst1	1.37185	+	3.60037	1.32947	-2.52352	-3.03105	-2.71838	-2.73233	-4.39048	-4.17521	-4.0192	-3.73828
Rcan1	1.37137	+	4.52504	1.39786	3.78758	3.89516	4.00771	3.61447	2.59963	2.51735	2.42264	2.17387
Zfp37	1.37105	+	3.67661	1.32229	1.06835	0.573209	0.682221	1.04127	-0.233994	-0.671478	-0.360488	-0.658131
Dkk2	1.37089	+	2.48795	1.36973	0.337601	1.05369	0.77652	0.145568	-0.882468	-1.26281	-0.745196	-0.275081
Cdc42bpb	1.37039	+	3.58144	1.25856	2.46263	3.10953	2.97247	2.99506	1.64637	1.58039	1.44689	1.83181
Nbeal1	1.37027	+	1.77401	1.31733	-0.394208	-0.471157	-1.42985	-0.189975	-1.53689	-2.06903	-2.70939	-1.43918
Tacr3	1.37024	+	2.44201	1.49069	-6.61972	NaN	NaN	-6.82853	-8.09437	-8.46406	NaN	-8.08602
Ren1	1.37024		0	1.17558	-5.42079	-6.4902	-5.33881	-5.6296	-6.89543	NaN	NaN	NaN
Apold1	1.37007	+	1.97552	1.31342	1.60601	0.612039	2.0164	0.774124	-0.156664	-0.203349	-0.207475	0.322371
Tmem45a	1.36908	+	3.25299	1.43017	3.33408	2.996	3.94874	3.48918	2.11643	1.79307	2.16915	1.96866
Slco2a1	1.368	+	3.52335	1.42674	3.70915	3.9623	3.8112	3.98713	2.78791	2.49043	2.54706	1.93742
Moap1	1.3675		0.89475	1.15931	-5.98304	-6.2451	-5.90106	-7.19185	-8.45769	-6.50545	-8.54583	-6.44934
AK020256	1.36701		0.118657	0.341683	-3.06296	-6.13237	NaN	-3.04938	-3.95264	-4.9073	-5.62575	-3.20732
Lgals3bp	1.36633	+	4.451	1.30348	6.33305	6.67462	6.86279	6.80853	5.37489	5.33055	5.38405	5.37559
Zfp36l3	1.36606		1.1453	0.891716	-6.26965	-7.33906	-6.18766	-6.47846	-7.74429	-6.52902	-7.83244	-7.73594
Hexb	1.36564	+	4.72025	1.41663	4.9754	4.95211	5.25394	5.19917	3.64745	3.82814	3.79583	3.44268
Srp54a	1.36556	+	1.44267	1.59689	-3.54583	-3.83234	-3.96635	-4.25714	-4.82253	-4.43324	-7.02616	-5.70727
Retnlg	1.36465	+	2.08046	1.36016	1.63514	1.50023	0.739428	1.95789	0.558588	0.168284	0.237779	-0.572614
AK048710	1.36445	+	1.8454	1.3452	1.22319	0.868805	0.844042	1.30883	0.220302	-0.857211	0.494724	-0.993741
Gp2	1.36346	+	1.83244	1.58663	-0.163103	-0.527441	0.366031	1.37246	-0.941235	-1.5535	-0.970489	-1.83335
I830077J02Rik	1.36301	+	2.09188	1.31371	2.24065	2.2117	1.53884	1.96102	0.426698	1.28407	-0.0334185	1.02001
Ces1c	1.36189		0.34336	0.756487	-6.67929	-7.16374	-5.59731	-6.8881	-5.34658	-8.52363	NaN	-8.14559
Foxh1	1.36154		1.1884	1.20092	-3.20613	-4.10562	NaN	-3.41494	NaN	-4.46551	NaN	-5.08746
Pcyox1	1.36119	+	5.97278	1.38165	5.85459	5.98118	5.9154	6.03186	4.67859	4.40363	4.57302	4.60118
Tnfrsf10b	1.36036	+	4.75302	1.40987	0.112834	0.387163	0.495573	0.218291	-1.10836	-0.988338	-1.32204	-1.0069
AK045242	1.35989		0.82441	1.10313	-2.95386	-3.43831	-4.45684	NaN	-5.4285	-4.79819	-3.93169	NaN
AK050091	1.35989		0	0.997251	-6.47382	-5.3733	NaN	-5.3607	NaN	-6.73319	NaN	NaN
AK138907	1.35989		0.664104	1.00249	NaN	-2.47759	-2.17419	-3.20195	-2.46778	-3.83748	-4.55593	NaN
BC049265	1.35989		0	1.35989	NaN	-6.88178	NaN	NaN	NaN	-8.24167	NaN	NaN
BC100510	1.35989		0	1.18186	-3.35968	-3.84413	-4.86266	NaN	NaN	-5.20401	NaN	NaN
Gzme	1.35989		0	1.35989	NaN	-3.95104	NaN	NaN	NaN	-5.31093	NaN	NaN
BC082591	1.35989		0	1.35989	NaN	-6.90357	NaN	NaN	NaN	-8.26346	NaN	NaN
Unc93a	1.35989	+	1.54061	1.4931	-5.53166	-5.0161	-4.44967	NaN	-6.0063	-6.37599	-7.09445	NaN
Colec12	1.35882	+	3.54234	1.47943	4.50277	4.69177	5.23727	4.87444	3.52553	3.3339	3.51467	3.01442
Phf15	1.35869	+	2.86019	1.25994	1.59666	1.31116	2.17289	2.03073	0.477564	0.825547	0.432444	0.3361
Vwc2l	1.35694	+	1.68963	1.35694	NaN	-9.87833	NaN	-9.60269	NaN	-11.2382	-10.9567	NaN
Nr2c2	1.35591	+	1.72181	1.18855	-4.07402	-3.75111	-4.75103	-3.78806	-5.33567	-5.23823	-5.98772	-4.5568
Plin2	1.35582	+	4.00071	1.51914	5.79605	5.89355	6.31625	5.74782	4.43026	4.54769	4.58178	4.11738
Syt16	1.35575		0.44991	0.881555	-6.42245	-9.71425	-7.56286	-6.11669	-9.11948	-8.48918	-8.20763	-7.52617
Fam171a2	1.35557	+	2.67301	1.3756	1.26221	1.56187	1.38527	1.16366	0.497194	0.289975	-0.353625	-0.562936
Tmem132b	1.35524		0.948195	0.946376	-7.09682	-6.16623	-6.01483	-6.30563	-6.11203	-7.94115	-8.07464	-7.24118
B4galt5	1.35466	+	4.81713	1.40079	4.56138	4.61088	4.96965	4.6218	3.45849	3.26705	3.2563	3.1787
Zfpm1	1.35459	+	2.06822	1.2926	0.399117	0.698108	1.118	0.71371	-0.3268	0.183355	-0.970566	-1.12745
D630042P16Rik	1.35457		0.957391	0.977971	-3.22316	-2.60572	-3.28927	-4.88263	-4.47039	-4.75262	-4.75118	-3.93848
Ifi205	1.35355	+	3.82478	1.35651	1.48005	0.901436	1.26856	1.30261	0.00143921	-0.137371	-0.405659	0.068205
Plxnc1	1.35298	+	3.55609	1.31007	2.11764	2.56605	1.90371	2.27286	0.904939	1.19542	0.740004	0.77961
MRPS11	1.35297	+	1.26654	1.32656	-2.13402	-2.384	-2.33214	-3.10836	-4.11116	-3.31093	-2.73988	-5.10281
Cenpw	1.35272		1.35535	1.12061	-0.223881	-0.856972	0.190085	-0.354156	-1.71884	-0.330243	-2.11365	-1.56464
2200002D01Rik	1.35202	+	2.61804	1.44754	5.18629	4.19683	4.65215	4.59183	3.64003	3.22202	3.31792	2.65699
Fam163b	1.35155		0.238497	0.799619	-2.83583	-3.32027	-1.01688	-2.17017	-4.31047	0.469584	-3.39862	-5.30212
Col15a1	1.35152	+	3.47187	1.35323	1.0102	1.40435	1.6814	1.34116	-0.106615	0.14908	-0.283889	0.265596
Prr9	1.35062	+	2.60466	1.44675	0.492764	0.271352	0.252821	-0.037972	NaN	-1.08854	-0.806991	-1.71049
Kctd10	1.3505	+	5.19785	1.30748	4.15392	4.26207	4.32593	4.25906	3.15964	2.79131	2.97406	2.84606
Hmga1	1.34962	+	1.52899	1.24178	-4.44374	-4.25012	-3.6133	-4.12648	-5.80735	-4.25951	-6.06543	-5.26849
Rftn1	1.34883	+	2.96037	1.22266	2.58622	2.75757	2.98451	2.76359	1.36415	2.11424	1.45934	1.2635
S100a9	1.34783	+	1.38456	1.38078	4.89992	5.33785	3.57815	4.70837	3.6084	3.91319	3.30422	2.17536
Il10	1.34721		0.561781	1.08939	-2.26858	-4.89053	-1.47611	-2.41326	-4.29577	-3.0805	-5.12088	-2.90891
Acsl4	1.34673	+	3.18147	1.25632	0.228614	0.396883	0.170421	0.426382	-0.472821	-1.21979	-1.26218	-0.848176
Fam57a	1.34623	+	2.41995	1.14357	0.229386	0.06493	-0.453841	-0.0522338	-1.34548	-1.33427	-1.50818	-0.598094
Parvg	1.34549		0.813755	0.884546	1.25605	1.20231	1.09171	1.01179	-0.44157	1.8622	-0.24505	-0.151911
Fam171b	1.34503	+	1.90109	1.70611	-2.72304	-2.69598	-1.53743	-2.0107	-3.30932	-3.63011	-5.08553	-3.76664
Rnf125	1.3443	+	3.56537	1.43359	0.304926	0.205973	0.192408	0.113344	-1.10615	-1.18408	-1.7485	-0.878967
Pcdhgb4	1.34417	+	2.47107	1.20617	-1.92637	-0.934784	-1.62574	-1.14835	-2.23985	-2.75764	-2.73136	-2.73107
Usp51	1.34361	+	1.36588	1.43211	-5.15842	-5.42048	-6.07644	-4.63026	-6.63306	-6.00276	NaN	-7.62471
Cenpq	1.34294	+	2.31457	1.17454	1.98147	1.68598	2.05078	1.83037	0.269636	1.45485	0.614998	0.510962
Sox5	1.34289	+	2.37854	1.16274	-5.02231	-4.43859	-4.20802	-4.18532	-5.22233	-5.95048	-5.86687	-5.46552
BC100451	1.3425	+	2.34671	1.22447	-1.74396	-2.51018	-1.31239	-1.8195	-3.12841	-3.31367	-2.72179	-3.12006
Cercam	1.34188	+	2.83659	1.30788	0.617482	1.10788	1.64273	1.15787	-0.383843	-0.313837	0.0962931	-0.104191
Cacna1f	1.34137	+	3.35075	1.37448	-7.49905	-7.77704	-7.53254	-7.94886	-9.5042	-9.13693	-8.85539	-8.75889
AK076914	1.34136		0	1.34136	NaN	NaN	-4.64872	NaN	NaN	-5.99007	NaN	NaN
Fbxw15	1.34136		0	1.34136	NaN	NaN	-6.72764	NaN	NaN	-8.06899	NaN	NaN
Il1rapl2	1.34136		0	1.2506	NaN	-8.6485	-8.08207	-7.7879	NaN	-9.42343	NaN	NaN
calcium channel	1.34106		0.422807	0.686002	-6.39649	-5.559	-6.3145	-5.28337	NaN	-5.0709	-7.37431	-7.27782
Vwf	1.3408	+	4.23276	1.30339	2.81437	3.01719	3.22256	3.20811	1.89211	1.93259	1.65159	1.57236
Usp29	1.34042		0.508645	1.803	-10.8072	-8.96976	-4.94389	-6.55661	-10.6969	-9.06661	NaN	-9.10361
Zfp382	1.34041	+	2.50618	1.36816	-1.42254	-1.16623	-1.4592	-0.91349	-2.80526	-1.97564	-3.18886	-2.46433
Rsad2	1.33984	+	1.83681	1.11499	-0.00702858	-0.205903	-1.32027	-0.371908	-1.62484	-1.1856	-1.63266	-1.92199
Arpc1b	1.33956	+	4.24586	1.41452	5.00001	4.83556	5.23472	4.96708	3.63471	3.81559	3.65326	3.27574
Brip1	1.33924		1.10804	0.986794	-1.99711	-1.17981	-1.61744	-1.17617	-3.01232	-1.29712	-3.14486	-2.4634
Gpr97	1.33744	+	4.36739	1.31095	0.369131	0.0914575	0.22105	0.269653	-1.21857	-0.817208	-1.29112	-0.965602
AK042845	1.33739	+	1.6778	1.2875	-1.87356	-0.31361	-1.09113	-0.622935	-2.44131	-1.811	-2.85139	-1.94753
Grb10	1.33702	+	3.43842	1.28395	1.72382	1.97509	2.44321	2.35619	0.983949	0.762146	0.895093	0.721313
Islr2	1.33697	+	1.46041	1.54606	-6.53506	-6.65178	-5.67935	-7.23864	-8.57158	-7.2892	-9.14516	-7.28312
Tmtc3	1.33674	+	3.84064	1.49126	2.21757	2.27194	2.26736	2.72972	1.01326	0.852551	0.534677	1.12104
Dpy19l4	1.33576	+	2.12908	1.26249	1.01087	1.16914	0.395265	1.29345	-0.0587457	-0.432753	-0.920201	0.230471
Celsr3	1.33378	+	2.31449	1.43892	-4.59053	-4.39351	-3.60711	-4.33744	-5.96021	-5.08597	-5.4383	-6.19978
Ccbp2	1.33353	+	3.6064	1.39627	1.66963	1.85938	2.164	2.13859	0.757787	0.691371	0.639547	0.157823
Mxra8	1.33328	+	2.52796	1.35918	2.73929	3.0169	3.64896	3.15456	2.02551	2.23928	1.47939	1.37882
Sdf2l1	1.33326	+	3.752	1.22126	3.94973	4.16747	3.71082	4.19223	2.62626	2.78837	3.05827	2.6623
cot	1.33305		1.13605	1.07596	-2.33166	-0.646186	-0.24968	-1.21854	-2.22134	-2.59104	-2.30949	-1.62803
Polq	1.33227		0.574678	0.770006	-5.52514	-4.6567	-5.10395	-4.6996	-6.33043	-4.00473	-6.5926	-6.13765
Gm14308	1.33136	+	1.44749	1.53796	-3.99463	-3.47908	-1.74272	-3.61847	-4.88431	-5.254	-3.97246	-4.87596
Sntb2	1.33129	+	3.99834	1.37841	0.492158	0.766353	0.698388	0.952724	-0.516643	-0.681189	-0.971353	-0.434851
Arhgap24	1.33041	+	3.23452	1.39386	-0.836824	-0.630613	0.135485	-0.362927	-1.82038	-1.75671	-1.83398	-1.85925
Soat2	1.32983	+	2.01289	1.31166	-1.20695	-1.79701	-1.80644	-1.55836	-3.50602	-2.09435	-2.68728	-3.32774
Mlf1ip	1.32903	+	1.83584	1.27654	-3.22251	-3.50702	-3.26252	-3.10161	-4.73668	-3.64694	-5.40979	-4.4064
Sema5a	1.32888	+	3.45969	1.37908	-0.579767	-0.541295	-0.157075	0.0906482	-1.47629	-1.87138	-1.82862	-1.52751
Ptprj	1.32788	+	4.33456	1.32903	0.752796	1.02279	0.872602	1.07277	-0.196716	-0.509585	-0.638066	-0.250789
1500009L16Rik	1.32736	+	2.65597	1.38189	1.60755	1.80468	2.16421	1.783	0.451082	1.04717	0.481876	-0.148251
Grin2a	1.32718		0	1.12475	-6.00076	-6.4852	-7.91877	-6.6246	NaN	NaN	NaN	-7.88209
Tmem132e	1.32718		0.587172	1.00461	-6.5063	-7.99074	-9.42431	-8.13014	NaN	-8.18071	-9.48412	-9.38763
Lix1l	1.32717	+	3.83003	1.46993	3.86733	3.83689	4.54486	4.05227	2.71434	2.64129	2.62397	2.44202
AK139027	1.32628	+	2.48348	1.35804	0.0218418	-0.79964	-0.195734	-0.248367	-2.28287	-1.36306	-1.73359	-1.27453
Tpbg	1.3259	+	2.31205	1.49771	-1.63318	-1.916	-0.358145	-1.27462	-2.94667	-2.85374	-2.70587	-2.66652
L3mbtl3	1.3248	+	3.6937	1.34111	-0.869201	-0.543603	-0.853633	-0.486779	-2.00237	-1.70831	-2.3625	-2.04447
AK005653	1.32413	+	2.85984	1.46112	3.10157	3.77385	3.06017	3.73021	2.13914	2.19687	1.44094	2.04439
Serpind1	1.32396	+	2.22802	1.24241	-0.658556	-1.07887	-0.203113	-0.311845	-1.46335	-2.15497	-1.377	-2.22673
Phc2	1.32305	+	3.40762	1.35421	-1.2873	-0.997779	-0.599959	-0.899214	-2.12653	-2.05539	-2.41656	-2.60262
Stfa2	1.32287		0	1.00941	-2.0922	-1.43914	-4.33214	-0.453009	NaN	-3.08854	NaN	NaN
Adamts1	1.32284	+	4.00063	1.27578	5.25558	5.43408	5.70321	5.7183	4.32836	4.16325	4.06728	4.44918
Pear1	1.32284	+	3.00397	1.36591	-2.70976	-2.29035	-2.06643	-2.47691	-3.8177	-3.36636	-4.22778	-3.59523
B230354K17Rik	1.32263		0.844682	0.848699	-2.49458	-2.44137	-4.4599	-2.72684	-4.01652	-3.85016	-4.17867	-3.47212
Gm628	1.32209		0.371935	0.896159	NaN	NaN	-7.87932	-8.17012	-8.85099	-7.05075	-9.93913	-9.84264
Ssh2	1.32208	+	2.57606	1.40567	-0.00285208	0.418813	0.233968	0.657492	-1.01973	-0.971657	-1.75996	-0.563922
Pcdhga8	1.32083	+	2.61388	1.19181	-2.80083	-2.16981	-1.98188	-2.10918	-3.27548	-3.64517	-3.77866	-3.12962
Aadac	1.32056		0.758329	0.797088	-2.49213	-2.12858	-2.41014	-4.21551	-3.89638	-3.7515	-3.79188	-2.99495
4931428L18Rik	1.32055		1.14389	1.17972	-2.99195	-4.21336	-2.64693	-2.52268	-5.20355	-4.57325	-3.70674	-3.61024
Adamtsl2	1.32004	+	2.45696	1.33238	2.16419	2.36896	3.31328	2.92816	1.2614	1.66404	1.39565	1.12398
Unc13a	1.31912	+	2.23359	1.2777	-4.18647	-4.71672	-4.29713	-4.75142	-5.75422	-5.05353	-6.35694	-5.89788
Ambp	1.31809		0.661506	1.17273	-3.60696	-5.67637	-4.6949	-4.17834	-4.34463	-7.03625	-5.75471	NaN
Ccl3	1.31792		0.578193	0.943198	-3.83416	-1.99668	-3.75218	-3.04297	NaN	-2.77161	-4.81199	-4.71549
Gm13242	1.31792		0.303784	0.60552	-6.24345	-8.04982	-6.48339	-7.77419	NaN	-6.23979	-8.5432	-8.44671
Ehd3	1.31766	+	3.07418	1.30875	2.21285	2.16667	2.77773	2.49362	0.989744	1.54605	1.0814	0.798688
Srgn	1.31658	+	3.18972	1.17025	8.0298	7.46133	8.07105	7.83945	6.67387	7.00526	6.47927	6.56221
Nnat	1.3163	+	2.04883	1.14551	-1.0542	-0.511162	-0.986151	-1.75399	-2.35891	-2.45942	-1.75518	-2.31404
4833422C13Rik	1.31625	+	3.00085	1.39266	-1.85517	-2.01005	-1.06199	-1.64575	-3.1056	-3.02783	-3.26086	-2.74933
Il1rap	1.31465	+	4.3963	1.34654	-0.0563902	-0.0569929	0.274634	0.282025	-1.08882	-1.44303	-1.28542	-1.12563
Gab2	1.31463	+	3.20804	1.35972	1.21086	1.39063	2.06266	1.66257	0.437267	0.100606	0.323338	0.0266424
Kcng1	1.31378	+	2.12402	1.14926	-1.71202	-2.03892	-1.33047	-1.26371	-2.6017	-2.14827	-3.06835	-3.12386
Pus7	1.31372	+	3.01957	1.18126	-0.594698	-0.915646	-0.266958	-0.283174	-1.65946	-1.84585	-1.91521	-1.365
1700003F12Rik	1.31331	+	1.77966	1.40931	-3.00417	-3.12604	-3.14458	-3.43537	-5.7012	-3.74897	-4.20439	-4.69285
Fam101b	1.31289	+	2.96552	1.36281	6.13476	5.79936	6.86201	6.33021	4.94204	4.89714	5.08022	4.75569
Col6a1	1.31276	+	3.22292	1.35333	5.52598	5.6781	6.4313	6.01068	4.55285	4.47726	4.69221	4.5104
Ptplad2	1.31176	+	3.65306	1.33829	0.981248	1.33373	0.937214	1.36454	0.0699558	-0.497838	-0.273625	-0.0349057
Lrig2	1.31095	+	3.46189	1.37612	-0.155994	0.165057	0.014218	0.116907	-1.03273	-1.30289	-1.84077	-1.18788
Abhd12	1.31065	+	4.84828	1.39983	2.86132	2.84588	3.06663	2.77074	1.51859	1.63232	1.5673	1.22702
Layn	1.31046	+	3.76939	1.29395	2.56791	2.76458	3.00824	2.87367	1.72098	1.28667	1.29635	1.73458
Glrx	1.31038	+	2.88584	1.211	4.01953	3.56604	4.15442	3.87281	2.76156	2.35321	3.14402	2.51001
Dbf4	1.3102		1.47279	1.14426	0.15244	-0.0494195	1.21745	0.609258	-0.940772	0.259849	-1.04848	-0.917924
Klf7	1.31006	+	2.27323	1.56756	-0.682273	-0.0140977	-1.01326	-0.371563	-1.9604	-1.7078	-2.9697	-1.71354
Mslnl	1.30996	+	2.58136	1.15231	-3.78001	-4.26446	-3.32606	-3.49132	-4.9498	-4.54188	-5.03794	-4.94145
4933402E13Rik	1.30963		0	1.30963	-7.56838	-7.46787	NaN	NaN	NaN	-8.82775	NaN	NaN
Ammecr1	1.30957	+	2.87275	1.26577	1.21426	1.03216	1.77034	1.58771	0.0920216	0.537145	-0.178605	0.0908164
Col6a2	1.30929	+	2.7001	1.40531	2.8484	3.13426	4.02084	3.48326	2.04375	1.9552	2.15759	1.70898
Mcm3	1.30793		1.15067	0.928445	2.20826	3.01729	2.69645	2.60586	1.40073	2.86701	1.28572	1.26062
Cnih3	1.30668		0.700395	1.17059	-6.27149	-7.92586	-5.65899	-6.3283	-9.3311	-8.11583	-7.09732	-6.32275
Celf5	1.30638	+	1.8216	1.23886	-6.65545	-5.05243	-5.40354	-6.10937	-7.2232	-6.82736	-7.04831	-7.07734
Ptges	1.30621	+	3.29122	1.47916	6.34694	6.18121	7.07943	6.53766	5.18805	5.18423	5.08795	4.76841
Uaca	1.30592	+	4.74131	1.31272	1.01698	1.51491	1.30322	1.19874	0.0109072	-0.0636361	-0.118066	-0.046247
Gatm	1.30581	+	3.72965	1.38527	2.55366	2.67779	2.34999	3.01756	1.34816	1.27167	0.992912	1.44517
Akr1c6	1.30573		0	0.163711	NaN	NaN	NaN	-5.544	-1.95186	-7.17953	-6.89798	-6.80149
Gm590	1.30573		0.0746089	0.237924	-1.57298	-4.86478	NaN	-2.00418	-4.27002	-1.31778	-3.35817	-3.26167
Alk	1.3036		1.23251	1.07596	-7.61198	-9.41835	-8.26696	-8.14272	-9.82359	-9.19328	-9.91174	-8.81524
Chpf2	1.30353	+	3.74421	1.3222	2.07968	2.01518	2.63201	2.28361	0.938304	1.16218	0.817916	0.803259
BC023105	1.30296	+	2.07434	1.26377	-0.678297	-0.922917	-1.69147	-0.856732	-2.95264	-2.03283	-2.35273	-1.86629
Mal	1.30228	+	2.70766	1.40985	3.33914	2.87524	3.18343	3.23896	2.07484	1.04402	2.13553	1.74299
Cttnbp2nl	1.30179	+	4.06101	1.32787	1.8583	1.82143	2.11449	2.19336	0.918167	0.700567	0.668645	0.388712
Ly86	1.30156	+	4.688	1.2971	4.5374	4.18462	4.18618	4.34977	2.9314	3.21598	3.00144	2.92074
Slc39a11	1.30143	+	5.24918	1.34325	3.68935	3.7703	3.89575	3.81118	2.5797	2.23525	2.55519	2.42342
Prkg1	1.30126	+	2.43013	1.4634	-0.140849	0.0953679	0.0898926	0.249643	-0.881771	-1.37877	-2.26051	-1.03848
AK044848	1.30093		0.865683	0.899521	1.45853	1.93065	-0.342126	1.49636	0.300921	0.601919	-0.00961983	0.052112
Cldn13	1.30007		0.178572	0.762201	-3.03254	-6.83891	NaN	NaN	-6.24415	-4.61384	NaN	-6.2358
Pdgfra	1.29947	+	2.24821	1.28251	2.05939	1.96631	2.98135	2.96787	1.33005	1.49053	1.09827	0.926056
Spata4	1.29942		0.602418	0.960015	-4.75727	-6.82668	-5.26025	-4.96608	NaN	-6.60161	NaN	-6.22356
Btbd7	1.29921	+	2.99436	1.39128	-0.0754864	0.165207	-0.307317	0.20897	-1.10329	-1.3966	-1.96175	-1.11209
Ncoa4	1.29877	+	2.97922	1.40863	-2.0822	-2.16275	-2.43762	-2.06544	-3.38543	-3.45705	-4.25457	-3.28545
Pde4b	1.29837	+	3.55451	1.40842	1.33572	1.55139	1.46833	1.80512	0.144031	0.416017	-0.312123	0.278948
Mthfd1l	1.2983	+	2.07287	1.07669	-0.939975	-1.19518	-0.36685	-0.40064	-1.96983	-1.23177	-2.04042	-1.96738
Clu	1.29799	+	3.09108	1.3456	6.71695	6.6917	6.54827	6.4321	5.41368	4.69371	5.66892	5.23031
Lamb1	1.29795	+	2.65313	1.34977	3.45042	3.8181	4.67076	4.14874	2.78906	2.66336	2.70758	2.52894
AK087755	1.29716		1.21521	1.07028	-3.97212	-3.7196	-2.66775	-2.59597	-4.44676	-4.81646	-4.53491	-3.43841
Alg11	1.29691	+	3.55965	1.26192	-0.539043	-0.643935	-0.86758	-0.364824	-1.56623	-2.03901	-2.12004	-1.73778
Ikbip	1.29689	+	3.21263	1.24754	2.55298	2.16921	2.95489	2.6926	1.55125	1.17646	1.47326	1.17854
Nlrp3	1.29687	+	4.53312	1.27712	-1.4914	-1.10327	-1.32868	-1.41401	-2.66713	-2.3859	-2.66931	-2.72349
Ninj2	1.29665	+	1.26421	1.29297	-2.19646	-3.22147	-3.30712	-2.40527	-4.08614	-4.1339	-5.17428	-2.90786
Krt80	1.29594	+	3.12869	1.31548	3.00233	3.27894	3.66585	3.77337	2.20375	2.14915	2.30448	1.80118
Bmp2k	1.29577	+	3.44689	1.35802	1.01515	0.896854	1.50678	1.33057	-0.100518	0.0795463	-0.516452	-0.145303
Lgi2	1.29553	+	2.56384	1.28197	-0.575072	0.446057	0.0793626	-0.241911	-0.980392	-1.68544	-1.37717	-1.37643
Rad54l	1.29489		0.493185	0.702455	-3.62816	-2.96374	-4.26238	-3.18062	-4.95393	-2.49223	-4.92009	-4.47846
Cald1	1.2947	+	4.31634	1.33754	4.83959	4.90687	5.24311	5.23612	3.82136	3.50059	3.7738	3.77978
AK086852	1.29387		0.261944	0.534057	-0.0121938	-0.627885	0.353584	-1.57464	-1.61808	1.15907	-1.92862	-1.60973
Wwtr1	1.2937	+	5.81011	1.29525	3.67955	3.76582	3.86199	3.70638	2.61014	2.33778	2.42877	2.45603
Matk	1.29282		1.19951	1.05468	-1.5872	-1.32346	-2.24783	-2.13067	-3.52269	-1.68167	-3.13876	-3.16475
Tbc1d22a	1.29267	+	3.60333	1.19253	2.43369	2.54275	2.76057	2.60265	1.22916	1.80094	1.3309	1.20855
Gpr85	1.29208	+	2.34026	1.25696	-2.06035	-2.04	-2.43293	-1.83475	-2.76716	-3.94421	-3.11835	-3.56617
ZIPO-III	1.29202	+	3.49165	1.27053	0.0345147	0.0410545	-0.507992	-0.525766	-1.60519	-1.62696	-1.45233	-1.35583
Mdk	1.29144	+	2.28152	1.36713	0.532723	1.25935	1.68361	0.323915	-0.428063	-0.362751	-0.33239	-0.545702
Man1c1	1.29101	+	4.28445	1.25811	1.84297	2.02613	2.17927	2.1927	0.959537	0.621341	0.963893	0.663846
Zfp521	1.28878	+	4.42482	1.26826	-0.357109	-0.443303	-0.192483	-0.560544	-1.41322	-1.70758	-1.67039	-1.83529
Slc19a2	1.2869	+	3.98616	1.30121	0.199302	0.1265	0.727454	0.506035	-0.936853	-0.971811	-0.931604	-0.805272
Cfp	1.28676	+	3.15146	1.23374	3.63782	3.57855	3.6664	3.65836	2.02378	2.85974	2.14903	2.57363
B3gnt9-ps	1.28619	+	3.58739	1.41894	6.27988	6.31683	6.70723	6.45388	5.14324	5.30973	5.0551	4.57399
Clec11a	1.28558	+	3.02541	1.23891	1.79147	2.07727	2.12601	1.67369	1.09395	0.474184	0.823399	0.321259
SAP2	1.28527		0.879979	1.10456	-2.43403	NaN	NaN	-3.64283	-4.32371	-3.6934	-4.41185	NaN
Slc6a20b	1.28524		0	1.44342	NaN	NaN	-6.64791	NaN	NaN	-7.3112	-9.02965	-7.93315
Cdkn2d	1.28516		1.40484	1.17796	-2.29718	-2.7175	-1.5661	-2.08278	-3.12273	-2.37213	-3.82755	-4.05298
Fam59b	1.2848	+	1.16984	1.62588	-6.36918	-6.11666	-3.25745	-4.99303	-6.84382	-7.21352	-6.34701	-6.83548
P2ry14	1.28429	+	4.89002	1.33892	0.273744	0.480971	0.285447	0.197951	-1.0504	-1.25081	-0.958994	-0.85739
Tatdn2	1.283	+	3.12014	1.36573	1.95943	1.5238	2.55474	1.95647	0.678462	0.696684	0.671441	0.484924
Wipi1	1.28152	+	3.55466	1.29057	1.71521	1.76946	2.369	2.1673	0.893154	0.646608	0.59181	0.727108
Sgtb	1.28146	+	3.13501	1.2505	-0.274806	-0.101457	0.159597	0.361267	-0.839758	-1.23199	-1.51287	-1.27278
Sox15	1.28095		0.154344	0.38361	0.524844	-0.0851332	-0.170779	-2.68396	-1.36484	-1.99756	-1.45298	0.865907
Grn	1.28044	+	3.08338	1.29583	5.58488	5.87479	6.39493	6.19218	4.725	4.78109	4.94334	4.41402
Snx7	1.28023	+	3.15756	1.2811	2.89413	2.61122	3.05868	2.84545	1.85034	1.32879	1.90198	1.20396
Lrrn2	1.28007	+	2.709	1.4381	-0.507713	-0.106492	0.718007	-0.197147	-1.51172	-1.35205	-1.30497	-1.67702
Nrip1	1.27985	+	1.84956	1.58488	0.49053	1.09776	0.72517	1.1733	-0.436624	-0.113802	-2.00218	-0.300141
9030409G11Rik	1.27935	+	3.08694	1.28588	2.84971	2.52199	3.38409	2.96441	1.90048	1.5242	1.73123	1.42078
Gins1	1.27815		0.78565	0.834882	-0.0106786	-0.00969851	0.127889	0.136657	-1.17498	0.791149	-1.26313	-1.4484
Tcf19	1.27771		1.1742	0.844702	0.178027	0.812077	0.835588	0.565365	-0.598335	0.791081	-0.600853	-0.579644
Tmem202	1.27766	+	2.06206	1.31564	0.0906658	-0.435601	-0.341923	0.127614	-1.84083	-2.12807	-0.887161	-0.965751
Chrdl2	1.27693	+	1.72194	1.31198	-3.97665	-4.13917	-2.89467	-4.01553	-5.28137	-4.65106	NaN	-5.27302
AK050283	1.27693		0	1.18035	-5.30129	-6.78574	-3.41195	-4.5101	NaN	NaN	NaN	-6.18262
Nkd2	1.27629	+	3.13853	1.21388	-0.507083	0.282751	0.107668	-0.133372	-1.4041	-1.17419	-1.44163	-1.08565
Dck	1.27591		0.428062	0.644047	1.7323	1.96987	1.66102	1.89215	0.531954	3.16576	0.540668	0.440768
Psors1c2	1.27554		0.306562	0.868438	-2.30117	-5.10754	-2.80415	-4.83191	-6.09774	-2.1455	-6.18589	-4.08939
Syt14	1.27554		0.408703	0.868438	-5.13542	-8.78979	-5.90143	-5.34423	-7.19503	-6.56472	-8.28318	-6.60172
Basp1	1.27549	+	3.22964	1.39722	5.86226	5.72152	6.50422	6.10977	4.86103	4.32682	4.83524	4.58581
Tnfrsf22	1.27489	+	2.50655	1.47358	-1.42034	-1.22496	-1.23044	-1.1761	-2.63897	-2.36621	-3.62523	-2.31574
Mlkl	1.27482	+	5.22182	1.22388	1.14589	1.2492	0.928314	1.28231	-0.120205	-0.0803162	-0.0150278	-0.0742418
Abhd2	1.27464	+	2.53325	1.21081	1.46749	1.97389	1.1975	1.90157	0.778458	0.165907	0.0989834	0.653868
Raph1	1.27391	+	4.07895	1.40377	1.89845	2.05301	1.90508	2.51524	0.712314	0.758785	0.587641	0.697944
EG624367	1.27341		1.11714	0.972609	-4.88565	-5.78513	-5.2187	-6.09446	-6.77533	NaN	-6.86348	-5.76698
Arhgef11	1.27285	+	3.72402	1.17692	-0.774293	-0.282857	-0.343087	-0.231477	-1.57673	-1.59491	-1.76751	-1.40026
Ina	1.27197		0.719295	1.27197	NaN	-6.2947	NaN	-5.01906	NaN	-7.06963	-6.78808	NaN
Kif18a	1.27174		1.22134	0.979553	-2.6457	-2.75511	-2.49226	-2.38691	-4.14306	-2.37369	-4.13168	-3.54975
Ralgapa2	1.27118	+	1.62817	1.1678	-1.54074	-0.981347	-2.29635	-1.06382	-2.25165	-2.89527	-3.19541	-2.21112
Haus2	1.27098	+	4.85113	1.24658	1.29095	1.02022	1.4758	1.31615	0.074731	0.0654045	-0.000271678	-0.0230734
Fxyd5	1.26981	+	3.72167	1.3525	3.33076	3.22938	3.61372	3.34324	1.9702	2.32406	2.16417	1.64866
Gcnt1	1.26974	+	3.77437	1.19432	0.24655	-0.226184	0.0160493	0.331163	-1.16294	-1.2326	-0.900222	-1.11395
Klk7	1.26923		0.0862296	0.289219	-3.21638	-3.17032	-3.84489	-6.59512	-4.95406	-4.64568	-6.36413	-2.01971
Ddah1	1.26906	+	3.97327	1.34202	2.5102	2.72396	2.37799	2.29982	1.3723	1.11708	1.23299	0.821512
Ffar2	1.26833	+	2.37974	1.08065	-2.39753	-2.46235	-2.26143	-3.13277	-3.55946	-3.27909	-3.83708	-3.90105
Ptger2	1.26797	+	3.9733	1.31428	1.77586	1.74559	1.47272	2.00763	0.553912	0.431599	0.59475	0.164419
Fbxw10	1.2678		1.12029	0.84248	-3.45951	-4.50584	-3.24426	-3.46265	-4.87712	-3.7073	-4.80657	-4.65118
Bak1	1.26748	+	3.40713	1.24528	2.77372	2.88134	2.90523	2.77218	1.52539	2.03319	1.59472	1.19805
Was	1.26744		0.968677	0.84145	2.56656	2.42464	1.84512	2.22793	0.911349	2.66941	1.0364	1.08129
Fstl5	1.26723		1.21429	1.14172	-7.17362	-8.24303	-7.6766	-6.38243	-8.64826	-9.01796	-8.73641	-7.63992
Ndfip2	1.26684	+	4.25787	1.24404	0.690166	0.418429	0.706758	0.703405	-0.466413	-0.44227	-0.875038	-0.673699
Scin	1.26649		1.03558	0.921234	-1.89914	-2.46472	-2.6674	-1.94807	-3.78882	-1.92969	-3.4507	-3.49506
Sh3gl3	1.26643	+	3.1735	1.33527	-2.15762	-2.68329	-2.40521	-2.84375	-4.24285	-3.56674	-3.85893	-3.76244
Apex1	1.26598	+	3.36493	1.28214	1.97398	1.59328	2.33682	1.83917	0.480229	0.853259	0.792619	0.488578
Cyp2c37	1.26583		0	1.26583	NaN	NaN	NaN	-5.96256	-7.2284	NaN	NaN	NaN
Fate1	1.26583		0.603494	1.25299	NaN	-5.32027	-3.16888	-4.04464	-5.31047	-6.68016	NaN	-4.30212
Trhr	1.26583		0	1.26583	NaN	NaN	NaN	-8.11953	-9.38536	NaN	NaN	NaN
Golm1	1.26475	+	3.46657	1.35906	2.9285	3.01388	2.77928	3.10763	1.86463	1.11553	1.83348	1.57939
Fam105a	1.26458	+	3.05676	1.15405	2.43238	2.17565	2.52923	2.67323	1.22015	1.74796	1.2123	1.01387
Igfbp4	1.26433	+	2.65762	1.34742	6.50949	6.20929	7.32925	6.64411	5.60226	5.20866	5.41628	5.07525
Tes	1.26348	+	4.78434	1.20444	2.63386	2.28377	2.72749	2.57382	1.32852	1.34614	1.33457	1.39196
Crlf2	1.26337		1.56048	1.12695	0.725384	0.648955	0.77192	0.166954	-0.183092	0.276698	-0.969316	-1.31888
Glt25d1	1.26297	+	5.84271	1.19009	4.56897	4.71386	4.76687	4.73613	3.46357	3.64246	3.45898	3.46048
Ptpn1	1.26287	+	3.84319	1.33113	2.33219	2.38167	2.87107	2.48424	1.24188	1.42901	1.09829	0.975465
Htr7	1.26263	+	1.8658	1.21577	-3.9693	-3.94895	-3.57321	-4.08378	-5.7465	-4.2483	-5.51272	-4.9308
BC067033	1.2626	+	1.24856	1.66122	-6.04833	-7.11774	-4.30338	-5.67218	-6.93801	-7.3077	-8.61112	-6.92966
Lrfn1	1.26242	+	2.08932	1.08128	-3.647	-3.2543	-3.65616	-3.34123	-4.69195	-3.79316	-4.9176	-4.82111
Tmc7	1.26189	+	3.1108	1.37292	-2.07233	-2.25996	-1.74203	-1.45611	-3.15779	-3.63183	-3.18036	-3.05215
Impad1	1.26169	+	3.8834	1.28617	5.34112	5.20498	5.37902	5.45043	4.32673	3.96717	3.70737	4.2296
Gm11110	1.26153		1.44782	0.903401	-0.371691	-1.11291	-0.228306	-0.362594	-1.78493	-0.646831	-1.48076	-1.77658
Spsb4	1.26106	+	3.66927	1.2536	-2.30065	-1.86876	-1.75371	-2.12005	-3.17016	-3.50032	-3.34076	-3.04633
Gpr45	1.26043	+	1.80765	1.22199	-4.84594	-5.05475	-4.76396	-5.60224	-6.98355	-5.76828	-5.74976	-6.65327
BC055324	1.26039		0.866502	0.832181	-0.91446	-0.861012	-1.3547	-0.782231	-2.48864	-0.456232	-2.35439	-1.94187
Fktn	1.26008	+	1.73082	1.20245	-0.929064	-0.960664	-1.83843	-0.515805	-2.01345	-2.39645	-2.904	-1.73987
Frmpd4	1.2598		0.888312	1.12506	-7.97756	-7.462	-6.75807	-6.18636	-6.86724	-8.55886	-9.27731	-8.18081
AK015892	1.25937		0.9852	1.10733	-3.91898	NaN	-3.51507	-4.54283	-5.80866	-5.17836	-4.31185	NaN
AK035124	1.25937		0	1.25937	-6.57586	NaN	NaN	NaN	NaN	-7.83524	NaN	NaN
Vpreb2	1.25937		0	1.18186	-3.24044	-3.13992	-3.57349	NaN	NaN	-4.49981	NaN	NaN
Gm9962	1.25937		0	1.25937	-5.99686	NaN	NaN	NaN	NaN	-7.25623	NaN	NaN
Slc22a4	1.25921	+	2.89667	1.14198	-0.878641	-1.29502	-0.810664	-1.52355	-2.29188	-2.42211	-2.40021	-1.9616
ST8SiaIV	1.25843	+	1.37588	1.25843	-4.46014	NaN	NaN	-4.08398	NaN	-5.71951	NaN	-5.34147
Cdkl5	1.25788		1.02346	0.922645	-0.0666887	0.276684	-1.3458	0.0870733	-0.569951	-1.67399	-1.666	-0.829374
AK076896	1.25748		0	1.25748	NaN	NaN	NaN	-3.5167	NaN	NaN	NaN	-4.77419
AK156967	1.25748		1.21828	0.930645	-3.92602	NaN	-3.25908	-3.54987	-4.8157	NaN	-3.90385	-4.80735
Lhx9	1.25748		0	0.87256	NaN	-10.3122	-7.74577	-8.4516	NaN	NaN	NaN	-9.70908
mel1	1.25691	+	1.35374	1.93196	-2.9431	-1.48895	-4.12415	-3.92951	-4.41774	-4.46551	-4.92093	-6.40939
Steap1	1.25647	+	2.01898	1.37855	0.871276	0.405208	1.95326	1.39943	-2.43187e-05	-0.651131	-0.242206	0.00832474
Ifit2	1.2561	+	2.95747	1.08225	2.52391	2.27533	2.00185	2.51475	1.10301	1.65408	1.05489	1.17488
Nudt6	1.25577	+	2.99209	1.14695	1.23162	0.875251	1.69717	1.56485	0.124244	0.371934	0.141449	0.143482
Tor1aip2	1.25557	+	6.42214	1.26041	2.08855	2.10946	2.20401	2.22013	0.990384	0.887335	0.787791	0.914994
Susd3	1.25543	+	2.6168	1.10953	0.240456	-0.169028	-0.591681	-0.0678875	-1.35448	-0.841743	-1.3933	-1.43673
Cpz	1.25455	+	2.57905	1.43552	0.148719	0.547831	1.28372	0.63619	-0.717999	-1.28251	-0.518021	-0.60708
Mpi	1.25443	+	3.49061	1.178	2.06652	2.09118	1.55226	2.2419	0.825706	0.823129	0.66183	0.929212
Slc2a13	1.25407	+	4.27912	1.22008	1.26146	1.42849	1.65081	1.683	0.448742	0.314762	0.123555	0.256394
Comp	1.25356		0.855664	0.988953	-2.98489	-2.83547	-1.87825	-3.88176	-3.9252	-2.70993	-4.49877	-4.40228
Phf16	1.25346	+	2.11398	1.35156	-1.81319	-2.01566	-2.69977	-1.70388	-3.1371	-3.19867	-4.1913	-3.11167
EG245297	1.25302	+	1.46912	1.65487	-4.66486	-4.43882	-4.58288	-4.74814	-5.69205	-6.06174	-5.29477	-8.00562
Ankrd28	1.25265	+	2.38357	1.17695	1.5083	1.2104	1.85356	1.5774	0.155482	0.958955	-0.097489	0.424918
Mef2a	1.25239	+	2.7316	1.49837	4.93861	5.04602	4.93208	5.34922	3.66834	3.99682	2.79578	3.81151
E030003E18Rik	1.25096		1.35308	0.931637	-0.560977	-1.61504	-0.155522	-0.229217	-1.82763	-1.16757	-1.74585	-1.54626
Pik3ap1	1.25039	+	2.99071	1.34412	0.785259	1.22976	0.329374	0.73422	-0.549479	-0.431822	-0.952829	-0.363734
Mpzl3	1.25037	+	2.1375	1.12872	-1.89818	-2.20366	-2.52175	-1.85763	-3.6578	-2.73573	-3.64973	-2.95285
Klhl11	1.2501	+	1.62671	1.24893	1.68457	2.19255	0.95731	2.10291	0.725257	0.562014	-0.378832	1.03317
Man2b2	1.24973	+	3.89131	1.19658	1.71091	2.33344	2.20241	2.11474	0.922045	0.950144	0.895641	0.807355
Fxyd6	1.2497	+	2.647	1.28925	3.08519	2.55699	3.6586	2.9596	1.90735	1.63805	2.01681	1.54116
Srxn1	1.24915	+	5.62394	1.21745	3.51792	3.45524	3.62981	3.6514	2.35459	2.24554	2.48958	2.29483
Gm12250	1.2491		0.891524	0.848763	0.314723	0.808618	-1.10023	0.314594	-1.15515	-0.0333071	-0.970771	-0.898121
Nckap1l	1.24817		1.58142	0.954347	1.50226	1.84717	1.07275	1.60154	0.206341	1.39252	0.237321	0.370145
Pik3r5	1.24715		1.40799	0.924833	0.829256	1.35666	1.19359	1.11452	-0.156392	1.19399	-0.0298006	-0.213098
Lrfn3	1.24649	+	2.02824	1.09323	-0.763957	0.0559308	0.0938127	-0.159178	-0.767292	-1.18508	-1.41114	-1.78279
Kctd20	1.24642	+	5.1216	1.18902	1.14254	1.27947	1.35274	1.337	0.0358319	0.277542	-0.0455189	0.0878009
Dgkd	1.24619	+	2.07263	1.09621	1.29445	1.27169	1.00915	1.29324	-0.111763	0.854554	-0.443423	0.184305
Ccng1	1.24592	+	4.51146	1.18547	6.65619	6.57388	6.22419	6.61147	5.39665	5.23369	5.30352	5.39
Gatad2b	1.24575	+	2.40582	1.46385	-0.118671	0.407028	-0.154832	0.363984	-1.17464	-0.93136	-2.18033	-1.07155
Cngb3	1.24425		0.684148	0.689171	-6.4775	-7.69891	-6.39552	-6.20088	-7.68911	NaN	-6.77726	-7.68076
Cbln3	1.2441		1.42578	1.14994	-1.52033	-2.41981	-1.04602	-1.48121	-3.08808	-2.07926	-3.49815	-2.40165
F630110N24Rik	1.24391	+	1.73353	1.19935	1.59509	2.25353	0.549318	1.54803	0.499228	0.503699	0.156083	-0.0104545
Stard4	1.24293	+	2.21597	1.16521	2.88582	3.28078	2.02361	2.62422	1.80006	1.47879	1.32934	1.54537
Hmcn1	1.242	+	2.13061	1.15575	5.76022	6.78502	6.94785	6.48929	5.47739	5.31292	4.99791	5.57116
Tinagl1	1.24114	+	3.06441	1.19252	3.39113	2.7897	3.3572	3.50677	2.25803	2.14384	2.12223	1.75064
Adam15	1.24084	+	4.3844	1.28875	2.49851	2.73916	2.96336	2.74627	1.55538	1.45028	1.55348	1.23317
Dok2	1.2404		1.15612	0.919514	2.57505	2.55759	2.45331	2.40435	1.21897	2.80594	1.31114	0.976183
Rcc1	1.2396		1.3224	0.914525	0.395462	0.267159	0.855958	0.757974	-0.729681	0.673897	-0.655472	-0.670292
Apitd1	1.23924		0.886089	0.888766	0.214229	0.32842	0.282407	0.16154	-0.930264	0.840523	-1.05158	-1.42715
2310014H01Rik	1.23896	+	3.08695	1.17692	1.61646	1.69581	2.08741	1.70511	0.5093	1.06829	0.41371	0.405801
Slc38a10	1.23892	+	5.08671	1.24316	1.39743	1.67406	1.76647	1.62766	0.414712	0.419217	0.409173	0.249898
Acot12	1.2386		0.883071	1.13899	-5.84362	-5.84264	-4.27621	-4.567	-5.05522	-5.83996	-7.14337	-7.04688
Peg10	1.23805	+	1.91095	1.27439	-2.10741	-2.56097	-1.41775	-1.12631	-2.80445	-3.50429	-3.0915	-2.90975
Fcrl5	1.23785		0.442099	0.893856	-2.81838	-3.0715	-5.14448	-3.85031	-6.00923	-3.66271	-5.73481	-3.05335
Mfsd7c	1.2374	+	3.90461	1.30084	1.77085	1.5986	1.49129	1.86553	0.57621	0.0520444	0.561618	0.33302
Tmem103	1.2373		0.618389	0.852604	-5.67674	NaN	-6.0098	-6.30059	-7.56642	-6.93612	-5.33264	-7.55807
[truncated: 18,106 more rows]
