# Supplementary material for: Time- and compartment-resolved proteome profiling of the extracellular niche in lung injury and repair
Source: Mol Syst Biol. 2015 Jul 14;11(7):819. doi: 10.15252/msb.20156123 (PMC4547847; doi:10.15252/msb.20156123)
Supplement: Supplementary file 6 [file msb0011-0819-sd6.xlsx]

## Sheet: 2D annotations_RNA_PROTEOME
Difference score_PROTEIN_Bleo/PBS	Difference score_RNA_Bleo/PBS	Type	Size	P value	Benj. Hoch. FDR	Names
-0.869921	0.918631	GOCC name	3	0.00116697	0.0137572	laminin-5 complex
-0.843872	0.602152	GOCC name	6	0.000184632	0.00301376	sheet-forming collagen
-0.843872	0.602152	GOCC name	6	0.000184632	0.00306085	collagen type IV
-0.832357	0.039174	GSEA	7	0.00387363	0.0419362	REACTOME_TIGHT_JUNCTION_INTERACTIONS
-0.77528	0.46379	GSEA	5	0.00318338	0.0367637	BIOCARTA_EPHA4_PATHWAY
-0.714102	0.0785935	GSEA	18	4.73133e-05	0.00165987	REACTOME_CELL_CELL_JUNCTION_ORGANIZATION
-0.668437	-0.670735	GSEA	14	0.000154275	0.00406976	YANG_MUC2_TARGETS_DUODENUM_6MO_DN
-0.648296	0.126219	GSEA	11	0.00278746	0.0336771	REACTOME_PROSTACYCLIN_SIGNALLING_THROUGH_PROSTACYCLIN_RECEPTOR
-0.648296	0.126219	GSEA	11	0.00278746	0.033717	REACTOME_GLUCAGON_TYPE_LIGAND_RECEPTORS
-0.647295	0.171895	GSEA	13	0.000800644	0.0137838	REACTOME_INHIBITION_OF_INSULIN_SECRETION_BY_ADRENALINE_NORADRENALINE
-0.637125	0.103511	GSEA	11	0.00375663	0.0411056	REACTOME_ADHERENS_JUNCTIONS_INTERACTIONS
-0.633958	0.162062	GSEA	12	0.00169068	0.0235473	REACTOME_G_BETA_GAMMA_SIGNALLING_THROUGH_PLC_BETA
-0.632042	-0.679476	GSEA	13	0.000349921	0.00742691	MODULE_464
-0.630164	0.173552	GSEA	10	0.0040332	0.0433877	REACTOME_REGULATION_OF_KIT_SIGNALING
-0.629671	0.135284	GSEA	16	0.000408729	0.00836214	REACTOME_ACTIVATION_OF_KAINATE_RECEPTORS_UPON_GLUTAMATE_BINDING
-0.626515	0.674322	GOCC name	10	1.60379e-05	0.000386732	basal lamina
-0.625711	0.4562	GSEA	8	0.00125694	0.0189824	BIOCARTA_VITCB_PATHWAY
-0.623766	0.261404	GSEA	9	0.00374212	0.0410347	REACTOME_INWARDLY_RECTIFYING_K_CHANNELS
-0.623766	0.261404	GSEA	9	0.00374212	0.0410788	REACTOME_INHIBITION_OF_VOLTAGE_GATED_CA2_CHANNELS_VIA_GBETA_GAMMA_SUBUNITS
-0.617721	0.32367	GSEA	8	0.00426324	0.0449622	MODULE_571
-0.608332	0.261563	GSEA	15	0.000241596	0.00565701	REACTOME_GABA_RECEPTOR_ACTIVATION
-0.608332	0.261563	GSEA	15	0.000241596	0.00567001	REACTOME_GABA_B_RECEPTOR_ACTIVATION
-0.607587	-0.398929	GSEA	17	0.0011193	0.0174457	REACTOME_PHASE1_FUNCTIONALIZATION_OF_COMPOUNDS
-0.607514	0.213448	GSEA	14	0.000665327	0.0120645	REACTOME_G_PROTEIN_ACTIVATION
-0.606062	0.262185	GSEA	9	0.0045644	0.0471162	INTERCELLULAR_JUNCTION_ASSEMBLY_AND_MAINTENANCE
-0.603698	-0.600941	KEGG name	35	7.34723e-08	2.4705e-06	Drug metabolism - cytochrome P450
-0.603285	0.00872533	GOCC name	43	2.93929e-07	1.48504e-05	tight junction
-0.603285	0.00872533	GOCC name	43	2.93929e-07	1.55929e-05	occluding junction
-0.601332	-0.620753	GSEA	29	6.64562e-07	5.42761e-05	KEGG_DRUG_METABOLISM_CYTOCHROME_P450
-0.5933	0.278153	GSEA	14	0.000417687	0.00847746	REACTOME_THROMBOXANE_SIGNALLING_THROUGH_TP_RECEPTOR
-0.593176	0.281321	GOCC name	20	2.34415e-05	0.000540683	heterotrimeric G-protein complex
-0.591656	0.00972999	GSEA	17	0.00155472	0.0221678	REACTOME_CLASS_B_2_SECRETIN_FAMILY_RECEPTORS
-0.589854	-0.000362273	Keywords	32	1.68076e-05	0.000253074	Tightjunction
-0.588637	0.220564	GSEA	22	2.88137e-05	0.00112274	REACTOME_G_ALPHA_S_SIGNALLING_EVENTS
-0.587938	-0.628237	GSEA	12	0.00145341	0.0211666	GLUTATHIONE_TRANSFERASE_ACTIVITY
-0.586338	0.16485	GSEA	21	0.000101247	0.00297021	REACTOME_G_ALPHA_Z_SIGNALLING_EVENTS
-0.582823	-0.651771	GOMF name	17	0.000115719	0.0125026	glutathione transferase activity
-0.579918	0.292607	GSEA	13	0.000709782	0.0125366	REACTOME_ADP_SIGNALLING_THROUGH_P2RY12
-0.574479	0.384229	GSEA	11	0.000768373	0.013318	CYTOPLASM_ORGANIZATION_AND_BIOGENESIS
-0.572531	0.756389	GOCC name	11	3.40406e-06	0.000100325	laminin complex
-0.570135	-0.912264	Keywords	9	0.000420271	0.00375395	Flagellum
-0.567914	-0.655768	GSEA	25	3.42786e-06	0.000197712	KEGG_METABOLISM_OF_XENOBIOTICS_BY_CYTOCHROME_P450
-0.566932	-0.508548	KEGG name	13	0.00333699	0.0213726	Carbon fixation pathways in prokaryotes
-0.561594	-0.542426	GSEA	14	0.00181637	0.0246587	YANG_MUC2_TARGETS_DUODENUM_3MO_DN
-0.55969	0.0761465	GSEA	24	0.000201149	0.00499641	REACTOME_AQUAPORIN_MEDIATED_TRANSPORT
-0.558702	-0.611593	KEGG name	29	1.86282e-06	4.55543e-05	Metabolism of xenobiotics by cytochrome P450
-0.55271	-0.574353	GSEA	13	0.00215254	0.0282459	MODULE_373
-0.551576	0.363384	GSEA	9	0.003666	0.0407249	BIOCARTA_BARRESTIN_PATHWAY
-0.551448	-0.681527	GSEA	14	0.00043115	0.00868167	MODULE_194
-0.547943	-0.645827	GSEA	13	0.00107451	0.016981	OXIDOREDUCTASE_ACTIVITY_ACTING_ON_THE_ALDEHYDE_OR_OXO_GROUP_OF_DONORSNAD_OR_NADP_AS_ACCEPTOR
-0.541542	0.085155	GSEA	23	0.00038206	0.00796011	REACTOME_REGULATION_OF_WATER_BALANCE_BY_RENAL_AQUAPORINS
-0.534506	-0.487217	GSEA	15	0.00276896	0.0336127	MODULE_78
-0.53349	-0.724715	GOCC name	12	0.000770482	0.00961743	motile cilium
-0.533386	0.0365596	GOCC name	16	0.00483791	0.0435002	ion channel complex
-0.526809	0.623439	Pfam	17	6.29793e-07	0.000973975	Laminin_EGF
-0.524581	-0.76859	GOCC name	17	3.14458e-05	0.000680897	cilium axoneme
-0.522649	0.0979801	GSEA	17	0.00282725	0.033997	REACTOME_GLUCAGON_SIGNALING_IN_METABOLIC_REGULATION
-0.520941	0.319841	GSEA	13	0.00127845	0.0191655	BIOCARTA_BARRESTIN_SRC_PATHWAY
-0.517727	0.102984	GSEA	26	0.000237232	0.0056719	BIOCARTA_MYOSIN_PATHWAY
-0.516078	0.416552	GOBP name	15	0.000148102	0.0112516	substrate adhesion-dependent cell spreading
-0.515311	0.300205	GOBP name	16	0.000508147	0.0281712	G-protein signaling, coupled to cyclic nucleotide second messenger
-0.515311	0.300205	GOBP name	16	0.000508147	0.0283629	G-protein signaling, coupled to cAMP nucleotide second messenger
-0.513624	-0.446824	GOCC name	28	0.000117347	0.00197628	microtubule basal body
-0.512273	-0.780013	GOCC name	18	1.64063e-05	0.000386824	axoneme
-0.501312	0.331278	GSEA	15	0.000643698	0.0117769	TTCCGTT,MIR-191
-0.500103	0.0587566	GSEA	45	6.47412e-06	0.000333809	REACTOME_NEUROTRANSMITTER_RECEPTOR_BINDING_AND_DOWNSTREAM_TRANSMISSION_IN_THE_POSTSYNAPTIC_CELL
-0.498867	-0.613633	KEGG name	24	3.24061e-05	0.000512778	Tryptophan metabolism
-0.498293	-0.308315	GOBP name	27	0.000884716	0.0410118	glutathione metabolic process
-0.489918	0.139966	GOBP name	21	0.00114002	0.0494912	cell-cell junction assembly
-0.488499	-0.457258	GSEA	28	0.000157546	0.00413468	KEGG_PYRUVATE_METABOLISM
-0.486341	0.437285	GSEA	9	0.00369055	0.0408642	REACTOME_NITRIC_OXIDE_STIMULATES_GUANYLATE_CYCLASE
-0.482165	-0.447734	GOBP name	37	1.94489e-05	0.00204588	cellular amino acid catabolic process
-0.481022	-0.631672	GSEA	18	0.000288224	0.00646699	OXIDOREDUCTASE_ACTIVITY_ACTING_ON_THE_ALDEHYDE_OR_OXO_GROUP_OF_DONORS
-0.477268	0.699239	Keywords	13	7.20125e-06	0.000122421	LamininEGF-likedomain
-0.477156	-0.308516	GSEA	39	0.000114197	0.00322946	WOO_LIVER_CANCER_RECURRENCE_DN
-0.477104	0.331303	GOBP name	17	0.00043342	0.0255842	regulation of adenylate cyclase activity
-0.47629	-0.502911	GSEA	16	0.00310147	0.0362276	REACTOME_BRANCHED_CHAIN_AMINO_ACID_CATABOLISM
-0.475593	0.468712	GSEA	9	0.00301233	0.0355525	BIOCARTA_ACE2_PATHWAY
-0.469587	-0.368505	GOBP name	41	4.11416e-05	0.00379288	amine catabolic process
-0.468913	0.345456	GSEA	20	0.000125238	0.00347433	REACTOME_SIGNAL_AMPLIFICATION
-0.467736	0.269207	Keywords	39	9.28591e-07	2.12768e-05	Transducer
-0.466291	0.206951	KEGG name	36	1.15592e-05	0.000259119	Salivary secretion
-0.46537	0.240188	GSEA	21	0.00051647	0.00998606	REACTOME_THROMBIN_SIGNALLING_THROUGH_PROTEINASE_ACTIVATED_RECEPTORS_PARS
-0.465242	0.438718	GSEA	27	8.58153e-07	6.79138e-05	BASEMENT_MEMBRANE
-0.463902	-0.59262	KEGG name	28	1.87783e-05	0.000388567	Propanoate metabolism
-0.461163	0.0225048	GSEA	57	5.18669e-06	0.000278689	REACTOME_TRANSMISSION_ACROSS_CHEMICAL_SYNAPSES
-0.458995	-0.176021	GOCC name	26	0.00411051	0.0385951	centriole
-0.457512	0.136092	GSEA	20	0.00286921	0.03438	PID_EPHA_FWDPATHWAY
-0.455722	0.267468	GSEA	16	0.00206686	0.0272618	REACTOME_ADP_SIGNALLING_THROUGH_P2RY1
-0.455534	0.407193	GSEA	16	0.000298826	0.0066176	PID_S1P_S1P2_PATHWAY
-0.451902	0.173567	GSEA	24	0.000761233	0.0132392	REACTOME_REGULATION_OF_INSULIN_SECRETION_BY_GLUCAGON_LIKE_PEPTIDE1
-0.450045	0.697952	Pfam	12	2.4641e-05	0.0127025	Laminin_N
-0.44918	0.471255	GSEA	12	0.000839596	0.0143096	PID_S1P_META_PATHWAY
-0.446328	-0.581905	GSEA	27	4.15629e-05	0.00151541	KEGG_PROPANOATE_METABOLISM
-0.444048	-0.572418	GSEA	20	0.000496749	0.00965964	KEGG_TRYPTOPHAN_METABOLISM
-0.442859	-0.626064	Keywords	46	1.8594e-08	5.44392e-07	Cilium
-0.440223	0.184862	GSEA	27	0.000397248	0.00819294	INTERCELLULAR_JUNCTION
-0.437302	-0.359716	GOMF name	31	0.000736517	0.0446401	transferase activity, transferring alkyl or aryl (other than methyl) groups
-0.436175	0.338027	GOBP name	18	0.000555301	0.0301738	regulation of cyclase activity
-0.434768	0.0541229	GSEA	68	1.39325e-06	9.67598e-05	REACTOME_NEURONAL_SYSTEM
-0.431606	0.0295762	KEGG name	27	0.00308314	0.0202284	Vasopressin-regulated water reabsorption
-0.431606	0.0295762	GSEA	27	0.00308314	0.0361375	KEGG_VASOPRESSIN_REGULATED_WATER_REABSORPTION
-0.429361	0.534483	GSEA	10	0.0013659	0.0202681	KANG_DOXORUBICIN_RESISTANCE_DN
-0.429072	0.2634	GOBP name	23	0.000421364	0.0250529	regulation of cAMP biosynthetic process
-0.428023	-0.567186	KEGG name	15	0.00304875	0.0210285	Histidine metabolism
-0.426515	-0.238119	GSEA	29	0.00374888	0.0410647	MCDOWELL_ACUTE_LUNG_INJURY_DN
-0.425541	0.653494	GSEA	12	7.4441e-05	0.00235284	PID_INTEGRIN4_PATHWAY
-0.422786	0.309336	GSEA	39	1.48008e-06	0.000102096	REACTOME_CELL_JUNCTION_ORGANIZATION
-0.419893	0.182874	GSEA	38	5.38752e-05	0.00183951	PID_TRKRPATHWAY
-0.41821	-0.426768	KEGG name	32	0.000313257	0.0030095	Pyruvate metabolism
-0.415813	0.135378	GSEA	27	0.00142166	0.0209131	BIOCARTA_PAR1_PATHWAY
-0.404062	-0.426162	GOCC name	33	0.000320883	0.00472856	cilium part
-0.400689	0.330312	GSEA	26	9.22715e-05	0.00276246	PID_NECTIN_PATHWAY
-0.39823	0.131369	GSEA	34	0.000593659	0.0112235	KEGG_MELANOGENESIS
-0.39756	-0.206701	GSEA	48	0.000580136	0.0110291	REACTOME_BIOLOGICAL_OXIDATIONS
-0.396251	0.245337	GSEA	33	9.23863e-05	0.00275781	PID_EPHBFWDPATHWAY
-0.395151	-0.489516	GOBP name	26	0.000583478	0.0312904	cilium assembly
-0.393054	0.77748	GOCC name	7	0.000855733	0.0105574	laminin-1 complex
-0.386875	-0.136768	GSEA	46	0.0013415	0.0199933	CHIANG_LIVER_CANCER_SUBCLASS_CTNNB1_UP
-0.38681	0.248478	GOBP name	25	0.000769779	0.0369359	regulation of cAMP metabolic process
-0.384151	0.20296	GOBP name	46	2.01358e-05	0.00209132	cell-cell junction organization
-0.383999	-0.391024	GOCC name	70	1.06052e-06	3.75069e-05	cilium
-0.383489	0.23418	GSEA	22	0.0020958	0.0275722	REACTOME_THE_ROLE_OF_NEF_IN_HIV1_REPLICATION_AND_DISEASE_PATHOGENESIS
-0.381891	0.104744	Keywords	27	0.00426579	0.0252592	Exocytosis
-0.378534	0.0411015	GSEA	62	6.74401e-05	0.0021857	REACTOME_INTEGRATION_OF_ENERGY_METABOLISM
-0.378258	0.338744	GSEA	24	0.000234528	0.00563363	BIOCARTA_AGR_PATHWAY
-0.377354	-0.557478	KEGG name	43	1.70687e-06	4.59147e-05	Valine, leucine and isoleucine degradation
-0.372289	-0.151217	GOCC name	41	0.00344503	0.0335337	microtubule organizing center part
-0.370727	0.190107	KEGG name	31	0.000803479	0.00720453	Melanogenesis
-0.370568	0.178621	GSEA	24	0.00371308	0.0410247	PID_AR_NONGENOMIC_PATHWAY
-0.370387	0.0904668	GSEA	87	1.00364e-06	7.58977e-05	BOQUEST_STEM_CELL_DN
-0.368117	0.117296	GSEA	45	0.00028378	0.00639539	REACTOME_G_ALPHA1213_SIGNALLING_EVENTS
-0.36568	0.199142	GSEA	40	0.00013507	0.00369687	KEGG_LONG_TERM_DEPRESSION
-0.365297	0.258959	GOBP name	29	0.000396595	0.024284	regulation of nucleotide biosynthetic process
-0.365297	0.258959	GOBP name	29	0.000396595	0.0244666	regulation of cyclic nucleotide biosynthetic process
-0.364567	0.016294	GSEA	36	0.00424383	0.0450366	CAGGGTC,MIR-504
-0.36423	-0.840707	GOBP name	11	0.000577615	0.0311798	cilium movement
-0.363101	-0.537281	GSEA	40	8.75272e-06	0.000425507	KEGG_VALINE_LEUCINE_AND_ISOLEUCINE_DEGRADATION
-0.360437	0.291664	GSEA	21	0.00171602	0.0238352	PID_P38ALPHABETAPATHWAY
-0.359435	0.361457	GOCC name	33	1.47034e-05	0.000362798	extrinsic to internal side of plasma membrane
-0.358912	0.140045	GSEA	46	0.000209434	0.00516453	REACTOME_REGULATION_OF_INSULIN_SECRETION
-0.355244	0.00573163	KEGG name	52	0.000922573	0.00800555	Vascular smooth muscle contraction
-0.354614	0.285913	GSEA	37	4.38069e-05	0.00156921	PID_THROMBIN_PAR1_PATHWAY
-0.354496	0.172364	GSEA	25	0.00452863	0.0469846	PID_NCADHERINPATHWAY
-0.354239	0.0219682	Pfam	80	3.22781e-05	0.0142623	PDZ
-0.353494	0.221171	Keywords	79	6.53293e-08	1.81203e-06	Prenylation
-0.352693	0.0918301	GOCC name	50	0.000366147	0.00532167	basolateral plasma membrane
-0.35143	0.216121	GOCC name	68	7.13118e-07	2.60903e-05	extrinsic to membrane
-0.34726	0.331065	GOBP name	21	0.00114224	0.0493266	cyclic-nucleotide-mediated signaling
-0.346044	0.247765	KEGG name	38	0.000116326	0.00130382	Long-term depression
-0.341882	0.343957	GSEA	35	2.1922e-05	0.000898801	PID_A6B1_A6B4_INTEGRIN_PATHWAY
-0.339402	0.121962	GSEA	45	0.000640901	0.0117679	REACTOME_OPIOID_SIGNALLING
-0.339124	-0.0247658	GSEA	50	0.00251538	0.0315861	MODULE_180
-0.338384	0.180302	GSEA	32	0.001689	0.0235559	PID_RHOA_PATHWAY
-0.337947	0.267044	GSEA	24	0.0018644	0.0251436	REACTOME_SIGNALLING_TO_ERKS
-0.336442	0.339319	GSEA	32	6.36784e-05	0.00209707	PID_ER_NONGENOMIC_PATHWAY
-0.335331	0.247232	GOBP name	31	0.000646072	0.0329256	regulation of cyclic nucleotide metabolic process
-0.334115	0.375503	GSEA	16	0.00294758	0.0349093	REACTOME_REGULATION_OF_SIGNALING_BY_CBL
-0.334056	0.147706	GSEA	33	0.00267702	0.0328878	PID_PI3KCIPATHWAY
-0.333715	-0.52778	GOMF name	29	0.000246787	0.0211471	oxidoreductase activity, acting on the aldehyde or oxo group of donors
-0.333061	0.205453	GOCC name	28	0.00250776	0.025584	coated pit
-0.333049	-0.449971	GSEA	110	2.9318e-10	6.36825e-08	SENGUPTA_NASOPHARYNGEAL_CARCINOMA_DN
-0.332691	0.213082	GSEA	46	9.03298e-05	0.00271229	PID_LYSOPHOSPHOLIPID_PATHWAY
-0.331434	0.173831	GOCC name	126	1.46412e-09	1.19495e-07	cell-cell junction
-0.329325	0.173754	GSEA	30	0.00316784	0.0366672	PID_FGF_PATHWAY
-0.327753	0.21946	GSEA	25	0.00385244	0.0417955	PID_RET_PATHWAY
-0.327515	-0.419399	GSEA	135	3.97744e-11	1.12794e-08	CREIGHTON_ENDOCRINE_THERAPY_RESISTANCE_2
-0.325137	0.0571801	GSEA	52	0.00126628	0.019067	TCTCTCC,MIR-185
-0.324025	0.225493	GOCC name	33	0.00087699	0.0106952	cell-cell adherens junction
-0.323508	0.241551	GSEA	38	0.000251707	0.00582694	PID_ECADHERIN_NASCENTAJ_PATHWAY
-0.322761	-0.19598	GSEA	60	0.00142245	0.0208946	ESC_V6.5_UP_EARLY.V1_UP
-0.316396	-0.113425	GSEA	79	0.000606064	0.0112701	GSE7460_FOXP3_MUT_VS_WT_ACT_TCONV_DN
-0.315895	0.271035	GSEA	22	0.0039297	0.0424083	PID_ARF6_PATHWAY
-0.315436	0.272969	GSEA	40	9.81862e-05	0.00290546	PID_TXA2PATHWAY
-0.315335	0.100323	Keywords	195	1.44686e-10	5.0833e-09	Celljunction
-0.31499	0.350956	GSEA	20	0.00181825	0.0246514	PID_IL8CXCR1_PATHWAY
-0.313645	0.23818	Pfam	56	1.46856e-05	0.0113556	Ras
-0.312613	0.17855	GSEA	37	0.00146518	0.0212472	PID_ECADHERIN_STABILIZATION_PATHWAY
-0.312391	-0.473833	GOBP name	75	9.90385e-08	3.25044e-05	organic acid catabolic process
-0.312391	-0.473833	GOBP name	75	9.90385e-08	3.38588e-05	carboxylic acid catabolic process
-0.312249	0.133814	Keywords	38	0.00279479	0.0177452	Proto-oncogene
-0.312229	0.0148569	GSEA	56	0.00226753	0.029192	KEGG_VASCULAR_SMOOTH_MUSCLE_CONTRACTION
-0.311893	-0.431955	GOMF name	39	0.000334793	0.0252109	NAD binding
-0.311473	-0.0220152	GSEA	76	0.000633078	0.0116452	V$IRF1_01
-0.307848	0.218193	GSEA	32	0.00172568	0.0239368	PID_CXCR3PATHWAY
-0.304422	0.374741	GSEA	27	0.000213623	0.00522993	BIOCARTA_MET_PATHWAY
-0.302477	0.361065	GSEA	38	1.81507e-05	0.000768881	PID_ARF6_TRAFFICKINGPATHWAY
-0.302065	0.106631	KEGG name	37	0.00602063	0.0330521	Cell adhesion molecules (CAMs)
-0.301693	0.243282	GSEA	35	0.000725189	0.0126771	PID_INSULIN_PATHWAY
-0.293562	0.177112	GOBP name	51	0.000364654	0.0231937	establishment or maintenance of cell polarity
-0.292163	0.737922	Keywords	25	1.52793e-08	4.73657e-07	Basementmembrane
-0.290995	-0.0362823	GSEA	153	8.63306e-06	0.000421698	CHEMNITZ_RESPONSE_TO_PROSTAGLANDIN_E2_DN
-0.29045	0.373182	GSEA	21	0.00139992	0.0206529	BIOCARTA_EDG1_PATHWAY
-0.290397	-0.467488	Keywords	35	0.000381688	0.00359196	Ciliumbiogenesis/degradation
-0.290248	-0.230082	GOMF name	74	0.00066146	0.0421468	oxidoreductase activity, acting on CH-OH group of donors
-0.289957	0.30039	GOCC name	54	5.82923e-06	0.000158585	extrinsic to plasma membrane
-0.289757	0.178105	KEGG name	56	0.000209169	0.00216409	Axon guidance
-0.28922	0.266926	GSEA	66	2.37732e-06	0.00014533	REACTOME_CELL_CELL_COMMUNICATION
-0.288467	-0.203697	GOBP name	74	0.00107841	0.047829	cell projection assembly
-0.286506	0.250938	GSEA	33	0.00123473	0.0189555	BIOCARTA_INTEGRIN_PATHWAY
-0.285691	0.31885	GSEA	39	7.82151e-05	0.00242705	PID_ENDOTHELINPATHWAY
-0.283003	0.322864	Keywords	30	0.000512596	0.00435706	Coatedpit
-0.280548	0.182207	GSEA	61	0.000136295	0.00372041	KEGG_AXON_GUIDANCE
-0.277536	0.306667	GSEA	23	0.00336601	0.0383095	REACTOME_RECYCLING_PATHWAY_OF_L1
-0.272733	0.243168	GSEA	31	0.00265663	0.0327555	PID_SHP2_PATHWAY
-0.272699	0.227528	GOBP name	70	1.21482e-05	0.0014877	G-protein coupled receptor protein signaling pathway
-0.272258	0.200564	GSEA	40	0.00167669	0.0234163	REACTOME_G_ALPHA_Q_SIGNALLING_EVENTS
-0.270861	0.357382	GSEA	48	4.82876e-06	0.00026083	PID_FAK_PATHWAY
-0.266573	-0.142934	GSEA	96	0.00111061	0.0173368	SHEDDEN_LUNG_CANCER_GOOD_SURVIVAL_A4
-0.266261	0.176224	GSEA	44	0.00195127	0.0261081	REACTOME_PLATELET_HOMEOSTASIS
-0.26567	-0.00132968	Keywords	63	0.00682876	0.0374871	Synapse
-0.264138	0.27734	Keywords	76	8.41647e-07	2.01613e-05	Palmitate
-0.261696	0.268428	GSEA	49	0.000106224	0.00305476	KEGG_GAP_JUNCTION
-0.259984	-0.166246	GSEA	92	0.00135023	0.0200648	DELYS_THYROID_CANCER_DN
-0.259858	0.402069	GOBP name	22	0.00101239	0.0456409	Rho protein signal transduction
-0.25928	0.036181	GSEA	86	0.00116888	0.0180531	GSE10325_CD4_TCELL_VS_BCELL_UP
-0.259064	-0.262457	GSEA	159	9.02475e-07	7.08721e-05	CHARAFE_BREAST_CANCER_LUMINAL_VS_MESENCHYMAL_UP
-0.258531	0.185057	GSEA	96	5.19495e-06	0.000277672	REACTOME_GPCR_DOWNSTREAM_SIGNALING
-0.257875	0.313039	GSEA	25	0.00276791	0.03364	PID_IL8CXCR2_PATHWAY
-0.257614	-0.0158094	GSEA	91	0.00196646	0.0262083	COLDREN_GEFITINIB_RESISTANCE_DN
-0.257246	-0.5757	KEGG name	19	0.00193248	0.0144399	beta-Alanine metabolism
-0.256049	0.100653	GOCC name	77	0.000632969	0.00839475	synapse
-0.254699	0.254114	GSEA	53	0.000109968	0.0031447	PID_CDC42_PATHWAY
-0.253656	0.4263	GSEA	23	0.000522926	0.0100538	PID_EPOPATHWAY
-0.253545	-0.0379908	GOCC name	134	0.000302637	0.00458712	centrosome
-0.252111	0.317855	GSEA	24	0.00338756	0.0384263	REACTOME_IL_3_5_AND_GM_CSF_SIGNALING
-0.248424	0.164597	GSEA	44	0.00384407	0.0417491	GSE9988_ANTI_TREM1_VS_LOW_LPS_MONOCYTE_DN
-0.246862	-0.0422452	GOCC name	83	0.00562586	0.0493309	synapse part
-0.246666	0.0104273	GSEA	86	0.00292586	0.0348949	VERHAAK_GLIOBLASTOMA_PRONEURAL
-0.245782	0.0902805	GOCC name	85	0.000675037	0.00852636	apical plasma membrane
-0.245048	0.218739	GOBP name	68	6.55703e-05	0.00584787	cell junction organization
-0.244246	-0.276368	GSEA	90	0.000199701	0.0049847	GSE20715_0H_VS_48H_OZONE_TLR4_KO_LUNG_UP
-0.242536	0.209186	GOCC name	45	0.00153248	0.0171154	midbody
-0.242373	0.232215	GSEA	56	0.000209766	0.00516024	REACTOME_GASTRIN_CREB_SIGNALLING_PATHWAY_VIA_PKC_AND_MAPK
-0.242172	0.181604	GSEA	44	0.00317393	0.0366961	KEGG_ERBB_SIGNALING_PATHWAY
-0.242031	0.187892	GSEA	90	2.00582e-05	0.00083924	KEGG_CHEMOKINE_SIGNALING_PATHWAY
-0.240763	0.0489635	GSEA	72	0.00455197	0.0470832	V$FOXD3_01
-0.240614	-0.263973	GSEA	68	0.00173182	0.0239893	MIKKELSEN_MEF_HCP_WITH_H3K27ME3
-0.240405	0.301543	KEGG name	48	8.31735e-05	0.00101699	Gap junction
-0.235639	0.223355	GSEA	62	0.000162663	0.00425801	GTPASE_ACTIVITY
-0.23537	0.248901	GOBP name	49	0.000399928	0.0243067	Ras protein signal transduction
-0.233921	0.162912	KEGG name	59	0.00134898	0.0103679	Neurotrophin signaling pathway
-0.233264	-0.0191786	GSEA	275	1.77033e-06	0.000115117	SWEET_LUNG_CANCER_KRAS_DN
-0.231653	0.104521	GSEA	189	7.43323e-07	5.97527e-05	BENPORATH_SUZ12_TARGETS
-0.231249	0.221415	Keywords	239	5.00266e-13	2.6364e-11	Lipoprotein
-0.231049	-0.0103473	GOCC name	231	1.10684e-05	0.000279609	cell projection part
-0.230966	0.196339	KEGG name	88	2.89971e-05	0.000487513	Chemokine signaling pathway
-0.23086	-0.461861	GSEA	26	0.00334694	0.0382203	MODULE_221
-0.229899	0.163971	GSEA	134	1.87333e-06	0.000121043	REACTOME_SIGNALING_BY_GPCR
-0.228401	0.30555	KEGG name	28	0.00297939	0.0210909	Endocrine and other factor-regulated calcium reabsorption
-0.227175	0.175739	GSEA	61	0.000982386	0.0159193	KEGG_NEUROTROPHIN_SIGNALING_PATHWAY
-0.226674	0.223646	GSEA	40	0.00293358	0.0348244	DUTERTRE_ESTRADIOL_RESPONSE_6HR_DN
-0.226465	0.185905	GSEA	450	0	0	CUI_TCF21_TARGETS_2_DN
-0.226431	0.255313	GSEA	32	0.00436475	0.0459379	KEGG_CELL_ADHESION_MOLECULES_CAMS
-0.226282	-0.266256	Keywords	98	0.000234173	0.00237325	NAD
-0.226275	0.195232	KEGG name	42	0.00428601	0.0268125	ErbB signaling pathway
-0.225596	0.513945	GSEA	32	5.40428e-06	0.000285867	REACTOME_NCAM_SIGNALING_FOR_NEURITE_OUT_GROWTH
-0.225129	-0.0420861	GOCC name	202	9.87053e-05	0.00171683	microtubule organizing center
-0.224375	0.0852967	GOMF name	124	0.000169036	0.016156	GTPase activity
-0.224211	-0.243977	GOBP name	116	0.000155643	0.0117161	coenzyme metabolic process
-0.222952	0.145443	KEGG name	50	0.0059773	0.0342105	Adherens junction
-0.222895	0.294715	GSEA	55	5.62906e-05	0.00190288	REACTOME_L1CAM_INTERACTIONS
-0.217949	-0.159482	GSEA	547	6.57605e-11	1.67837e-08	DODD_NASOPHARYNGEAL_CARCINOMA_UP
-0.217521	0.121993	GSEA	77	0.00154816	0.0221051	V$BRN2_01
-0.217325	0.138294	GOCC name	299	1.69848e-10	2.00232e-08	cell junction
-0.217282	-0.13378	GSEA	105	0.00456007	0.0471191	V$RFX1_02
-0.217278	0.162139	GOBP name	147	1.62173e-06	0.000266125	small GTPase mediated signal transduction
-0.216614	0.0191862	GSEA	110	0.00270566	0.0331598	ATGTTAA,MIR-302C
-0.215243	0.00924738	Keywords	201	8.33192e-05	0.00102114	Cellprojection
-0.212767	0.470734	GSEA	23	0.00037826	0.00792949	PID_S1P_S1P3_PATHWAY
-0.212289	0.244758	GSEA	64	0.000134101	0.00368019	PID_MET_PATHWAY
-0.212194	-0.369589	GSEA	50	0.000943597	0.0153885	MODULE_486
-0.211686	-0.372968	GSEA	73	5.81932e-05	0.00194785	CHIANG_LIVER_CANCER_SUBCLASS_PROLIFERATION_DN
-0.210496	0.447114	GOBP name	21	0.00112394	0.0490529	ameboidal cell migration
-0.209685	0.281285	GOCC name	79	4.77047e-06	0.000136797	cell projection membrane
-0.209504	-0.463615	KEGG name	32	0.00119757	0.010067	Fatty acid metabolism
-0.206774	0.0812708	GSEA	92	0.00260033	0.0322561	GTATTAT,MIR-369-3P
-0.205896	0.176467	KEGG name	58	0.00235366	0.0171117	Toxoplasmosis
-0.205616	0.289167	GSEA	58	7.43311e-05	0.00235667	ST_INTEGRIN_SIGNALING_PATHWAY
-0.204994	0.197765	GSEA	61	0.00103578	0.0165223	KEGG_ADHERENS_JUNCTION
-0.204744	0.192315	Pfam	109	1.62745e-05	0.0100674	PH
-0.204623	0.212435	KEGG name	37	0.00805272	0.0424741	Renal cell carcinoma
-0.203954	0.102588	GSEA	92	0.00166951	0.0234121	V$CDC5_01
-0.203058	0.271208	GSEA	52	0.000331701	0.00720498	GACAATC,MIR-219
-0.202914	0.274612	GOBP name	97	8.37488e-07	0.000149382	cell-cell adhesion
-0.202877	-0.325622	GSEA	111	1.16299e-05	0.000534817	SHETH_LIVER_CANCER_VS_TXNIP_LOSS_PAM4
-0.201637	0.272732	KEGG name	48	0.000557506	0.00517135	Small cell lung cancer
-0.20118	0.188494	GSEA	81	0.00025894	0.00592718	REACTOME_NGF_SIGNALLING_VIA_TRKA_FROM_THE_PLASMA_MEMBRANE
-0.199789	0.171115	GSEA	112	4.4067e-05	0.00157301	LI_WILMS_TUMOR_VS_FETAL_KIDNEY_1_UP
-0.199356	0.18911	GSEA	84	0.00020919	0.005171	GSE27786_LIN_NEG_VS_MONO_MAC_DN
-0.199205	0.389841	GSEA	21	0.00373827	0.0410807	ST_ADRENERGIC
-0.198913	-0.493579	GSEA	25	0.00243339	0.0307837	KEGG_BUTANOATE_METABOLISM
-0.198697	0.158288	GSEA	69	0.00193483	0.0259563	ACACTAC,MIR-142-3P
-0.197552	0.180494	Keywords	557	0	0	Cellmembrane
-0.197364	0.267819	GSEA	50	0.000551724	0.0105281	KEGG_SMALL_CELL_LUNG_CANCER
-0.197025	0.316488	KEGG name	56	4.74238e-05	0.000708722	Bacterial invasion of epithelial cells
-0.192549	0.157807	KEGG name	132	2.83163e-05	0.000507806	Endocytosis
-0.191611	-0.0204581	GSEA	181	0.00143822	0.0210355	BENPORATH_ES_WITH_H3K27ME3
-0.191563	-0.245402	Keywords	67	0.00641591	0.03597	FAD
-0.19041	-0.319085	GSEA	70	0.000689402	0.0122829	LEE_LIVER_CANCER_SURVIVAL_UP
-0.189121	-0.0224787	GOBP name	216	0.000631985	0.032409	cell projection organization
-0.187661	0.169599	GSEA	79	0.00093761	0.0153398	GSE25087_TREG_VS_TCONV_ADULT_UP
-0.186953	0.0176096	GOCC name	131	0.00471923	0.0427958	intracellular
-0.186431	-0.163943	GOBP name	165	0.000758225	0.0370312	cellular amino acid metabolic process
-0.186423	0.122041	GSEA	102	0.00106073	0.0168676	V$CP2_02
-0.186336	0.261872	GSEA	144	1.85535e-08	2.42837e-06	REACTOME_AXON_GUIDANCE
-0.18623	-0.0510653	GSEA	174	0.00297952	0.0352059	SCHAEFFER_PROSTATE_DEVELOPMENT_48HR_UP
-0.185464	0.347098	GOMF name	40	0.000314646	0.0244343	protein complex binding
-0.18539	0.112627	GSEA	83	0.00412272	0.044026	GCATTTG,MIR-105
-0.18494	-0.264183	GOBP name	137	5.21443e-05	0.00470158	small molecule catabolic process
-0.183792	-0.163851	GOBP name	182	0.000462159	0.0261518	chromatin organization
-0.182834	-0.270554	GOMF name	119	0.000126456	0.0130934	coenzyme binding
-0.181646	0.209148	Keywords	71	0.000590697	0.00486402	Myristate
-0.180381	0.161308	GSEA	73	0.00234067	0.0299072	REACTOME_SIGNALING_BY_EGFR_IN_CANCER
-0.17965	0.304156	GSEA	49	0.000322459	0.00707953	REACTOME_CELL_SURFACE_INTERACTIONS_AT_THE_VASCULAR_WALL
-0.178623	0.234807	GOMF name	68	0.00035559	0.0259894	transmembrane signaling receptor activity
-0.177802	-0.432762	GSEA	30	0.00358578	0.0400517	KEGG_FATTY_ACID_METABOLISM
-0.177252	-0.287207	Keywords	63	0.00354422	0.0212251	Flavoprotein
-0.177193	0.175776	GOMF name	90	0.000493972	0.0331762	signaling receptor activity
-0.176878	0.490996	GSEA	20	0.000965624	0.0156975	PID_LYMPHANGIOGENESIS_PATHWAY
-0.176354	0.0931132	Keywords	173	0.000175286	0.00196544	GTP-binding
-0.175596	0.0823753	GOMF name	203	9.0278e-05	0.0101973	guanyl ribonucleotide binding
-0.175596	0.0823753	GOMF name	203	9.0278e-05	0.0106829	guanyl nucleotide binding
-0.175444	0.199281	GSEA	118	2.30996e-05	0.000928442	KEGG_ENDOCYTOSIS
-0.17385	0.333044	GSEA	29	0.0034365	0.0388089	REACTOME_G_ALPHA_I_SIGNALLING_EVENTS
-0.172428	-0.00313833	Keywords	465	4.34065e-06	8.16973e-05	Cytoskeleton
-0.172067	0.077714	GOMF name	197	0.000179021	0.0164765	GTP binding
-0.17187	-0.00537708	Keywords	209	0.00178388	0.0117513	Magnesium
-0.168969	0.176791	GSEA	195	6.12633e-07	5.04385e-05	REACTOME_DEVELOPMENTAL_BIOLOGY
-0.168502	0.00542671	GSEA	205	0.00196259	0.026191	WTGAAAT_UNKNOWN
-0.16752	0.17149	KEGG name	143	2.64611e-05	0.000508432	Pathways in cancer
-0.167147	-0.181817	GOBP name	196	0.000274219	0.0184423	cellular amine metabolic process
-0.166758	0.239049	GSEA	79	0.000151758	0.00405574	PID_CXCR4_PATHWAY
-0.166504	0.173866	GSEA	150	1.56614e-05	0.00068328	KEGG_PATHWAYS_IN_CANCER
-0.16549	0.182261	GSEA	88	0.000682524	0.012203	GSE7852_TREG_VS_TCONV_LN_UP
-0.165056	0.233852	Keywords	42	0.00653036	0.0362263	SH2domain
-0.16491	0.1957	GOCC name	454	5.9952e-15	2.1203e-12	plasma membrane part
-0.164893	-0.198906	GSEA	124	0.0022542	0.0291305	NUCLEOPLASM_PART
-0.1647	0.14649	GSEA	123	0.000337998	0.00724921	REACTOME_SIGNALLING_BY_NGF
-0.164288	-0.206119	GOBP name	341	3.56793e-07	7.91212e-05	organic acid metabolic process
-0.161159	0.170059	Keywords	118	0.000186888	0.00205187	SH3domain
-0.160428	-0.278061	GOMF name	161	9.39811e-06	0.00212312	cofactor binding
-0.159845	-0.207477	GOBP name	338	4.50696e-07	8.80467e-05	oxoacid metabolic process
-0.159845	-0.207477	GOBP name	338	4.50696e-07	9.01941e-05	carboxylic acid metabolic process
-0.158647	-0.206907	GOBP name	148	0.000739419	0.0369935	cofactor metabolic process
-0.158423	-0.21333	GOBP name	347	2.04162e-07	5.4037e-05	cellular ketone metabolic process
-0.158197	0.0855533	GSEA	230	0.000100906	0.00297731	CAGTATT,MIR-200B,MIR-200C,MIR-429
-0.157989	0.0881635	GOBP name	375	7.58015e-07	0.00014464	positive regulation of molecular function
-0.157153	-0.209379	Keywords	124	0.00186406	0.0121279	Chromatinregulator
-0.156861	0.215476	GSEA	65	0.00163761	0.0230599	TRANSMEMBRANE_RECEPTOR_ACTIVITY
-0.155692	0.164479	GOMF name	175	1.18906e-05	0.00211058	signal transducer activity
-0.155692	0.164479	GOMF name	175	1.18906e-05	0.00227293	molecular transducer activity
-0.15545	0.161952	GOCC name	140	9.91224e-05	0.00169627	anchoring junction
-0.155417	0.193724	GOBP name	109	0.000145068	0.0111241	regulation of cell projection organization
-0.154986	0.219252	GSEA	76	0.000616412	0.0114003	PID_ERBB1_DOWNSTREAM_PATHWAY
-0.154843	0.141428	GSEA	89	0.00363151	0.0403858	CHIARADONNA_NEOPLASTIC_TRANSFORMATION_CDC25_DN
-0.154563	0.325119	GSEA	47	0.000392263	0.0081065	G_PROTEIN_COUPLED_RECEPTOR_PROTEIN_SIGNALING_PATHWAY
-0.154357	-0.285281	GSEA	90	0.000712138	0.0125348	GSE20715_WT_VS_TLR4_KO_6H_OZONE_LUNG_DN
-0.153629	0.184807	GOCC name	132	5.29599e-05	0.0010602	adherens junction
-0.152898	0.221966	GOBP name	133	6.02129e-06	0.000784202	endocytosis
-0.151858	0.116041	GOBP name	790	1.10134e-13	2.25913e-10	signal transduction
-0.15153	0.0831125	GSEA	241	0.000131272	0.00361228	MASSARWEH_TAMOXIFEN_RESISTANCE_UP
-0.150916	0.198632	GSEA	397	1.05316e-12	4.13526e-10	PLASMA_MEMBRANE
-0.149919	0.143119	GOBP name	166	9.42679e-05	0.00789253	regulation of cellular component biogenesis
-0.149789	0.0908437	GSEA	323	7.37841e-06	0.000372902	GEORGES_TARGETS_OF_MIR192_AND_MIR215
-0.149738	0.155859	GSEA	147	0.000124053	0.00345084	LU_AGING_BRAIN_UP
-0.148923	0.569988	GSEA	41	1.69059e-07	1.72592e-05	EXTRACELLULAR_MATRIX_PART
-0.148601	0.201555	GOCC name	89	0.000545108	0.00761	intrinsic to plasma membrane
-0.148484	0.145135	GSEA	93	0.00323842	0.0373149	GSE20715_WT_VS_TLR4_KO_48H_OZONE_LUNG_UP
-0.148192	0.672543	GSEA	9	0.00453439	0.0469965	MOROSETTI_FACIOSCAPULOHUMERAL_MUSCULAR_DISTROPHY_UP
-0.14727	0.264172	GOCC name	89	3.70323e-05	0.000785825	membrane raft
-0.14725	0.126936	GOBP name	385	4.36033e-08	1.78882e-05	intracellular signal transduction
-0.145811	-0.00589191	GOBP name	362	0.000595921	0.0317502	positive regulation of nitrogen compound metabolic process
-0.145537	0.0963122	GSEA	161	0.00134227	0.0199755	WGGAATGY_V$TEF1_Q6
-0.144626	0.12083	GSEA	143	0.000986911	0.0159169	PEDRIOLI_MIR31_TARGETS_DN
-0.143776	0.233345	Keywords	150	1.18827e-06	2.60924e-05	Receptor
-0.143489	-0.477798	GOBP name	36	0.000456011	0.0259831	monocarboxylic acid catabolic process
-0.142499	0.125661	GSEA	257	9.98214e-06	0.000471795	TGCCTTA,MIR-124A
-0.142045	0.0512006	GSEA	250	0.0009318	0.0153184	TGCTGCT,MIR-15A,MIR-16,MIR-15B,MIR-195,MIR-424,MIR-497
-0.141406	0.307801	GSEA	105	7.10703e-07	5.75839e-05	PID_PDGFRBPATHWAY
-0.141089	0.0998249	GOBP name	250	8.13311e-05	0.00695127	phosphorus metabolic process
-0.141089	0.0998249	GOBP name	250	8.13311e-05	0.00702444	phosphate-containing compound metabolic process
-0.139841	0.0423515	GOCC name	408	6.50536e-05	0.00123253	cell projection
-0.139668	-0.142783	GSEA	263	0.000710456	0.0125268	SMID_BREAST_CANCER_BASAL_DN
-0.139434	0.305662	GOCC name	46	0.00109747	0.0130833	endocytic vesicle
-0.13904	0.15195	GSEA	98	0.00274024	0.0335031	ATGCTGC,MIR-103,MIR-107
-0.138674	0.828054	GSEA	17	2.62984e-06	0.000157006	REACTOME_NCAM1_INTERACTIONS
-0.138441	0.153834	GOCC name	677	4.17444e-14	1.10727e-11	plasma membrane
-0.138108	0.223358	KEGG name	71	0.0012868	0.0104894	Leukocyte transendothelial migration
-0.137668	0.255993	GSEA	54	0.00201471	0.0267467	GSE29617_CTRL_VS_DAY7_TIV_FLU_VACCINE_PBMC_2008_UP
-0.137546	0.156009	GOCC name	148	0.000214012	0.00344041	endosome
-0.136083	0.388018	GSEA	25	0.00373019	0.0410361	SECOND_MESSENGER_MEDIATED_SIGNALING
-0.134614	0.342942	GOBP name	50	0.000218781	0.0156095	cell-substrate adhesion
-0.133362	0.120691	GSEA	225	8.73137e-05	0.00266882	CREIGHTON_ENDOCRINE_THERAPY_RESISTANCE_5
-0.132445	0.117085	GSEA	171	0.000739271	0.0129012	TTGCACT,MIR-130A,MIR-301,MIR-130B
-0.132219	-0.102508	GSEA	342	0.00122049	0.018765	FLECHNER_BIOPSY_KIDNEY_TRANSPLANT_REJECTED_VS_OK_DN
-0.13215	0.162233	GOBP name	377	5.47397e-09	2.80712e-06	cell surface receptor linked signaling pathway
-0.132144	0.252339	GSEA	74	0.000411673	0.00840554	ZWANG_CLASS_3_TRANSIENTLY_INDUCED_BY_EGF
-0.13203	0.225812	GSEA	94	0.000239738	0.00570509	BERTUCCI_MEDULLARY_VS_DUCTAL_BREAST_CANCER_DN
-0.131287	-0.29781	GOCC name	88	0.000604289	0.00811583	mitochondrial matrix
-0.131076	0.229698	GSEA	237	5.48216e-09	8.74491e-07	GCACTTT,MIR-17-5P,MIR-20A,MIR-106A,MIR-106B,MIR-20B,MIR-519D
-0.130823	0.155644	GSEA	110	0.00177286	0.0243268	GSE9988_ANTI_TREM1_VS_CTRL_TREATED_MONOCYTES_DN
-0.130643	0.197916	GOBP name	95	0.00076195	0.0367753	taxis
-0.130643	0.197916	GOBP name	95	0.00076195	0.0369929	chemotaxis
-0.130265	0.117277	GSEA	140	0.00240118	0.0304518	TTGCCAA,MIR-182
-0.129618	0.145928	GSEA	161	0.000295242	0.00658106	ONDER_CDH1_TARGETS_2_DN
-0.12903	0.00112251	Keywords	272	0.00708254	0.0380867	Kinase
-0.128377	0.146089	GOMF name	254	6.89811e-06	0.00171418	phospholipid binding
-0.126106	0.324429	GSEA	75	1.97437e-05	0.00082948	GSE11057_EFF_MEM_VS_CENT_MEM_CD4_TCELL_UP
-0.125875	0.169699	GOCC name	103	0.00172156	0.0190268	cytoplasmic vesicle membrane
-0.125785	0.179726	GOBP name	110	0.000794662	0.0372583	positive regulation of kinase activity
-0.125624	0.0244294	GOBP name	542	0.000102354	0.00839811	positive regulation of cellular metabolic process
-0.125507	0.196965	GSEA	150	3.43284e-05	0.00130282	CELL_SURFACE_RECEPTOR_LINKED_SIGNAL_TRANSDUCTION_GO_0007166
-0.125286	0.00929713	GSEA	350	0.002576	0.0319932	RODRIGUES_THYROID_CARCINOMA_POORLY_DIFFERENTIATED_DN
-0.123391	0.231497	GSEA	77	0.000898552	0.0150382	KEGG_LEUKOCYTE_TRANSENDOTHELIAL_MIGRATION
-0.123004	0.160132	GOCC name	112	0.00177963	0.0194659	vesicle membrane
-0.121095	0.0989462	GOMF name	342	3.23981e-05	0.00423732	lipid binding
-0.120612	0.182985	GSEA	86	0.0030661	0.0360205	TONKS_TARGETS_OF_RUNX1_RUNX1T1_FUSION_HSC_UP
-0.120244	-0.258072	GOBP name	155	8.19886e-05	0.00693522	monocarboxylic acid metabolic process
-0.120166	0.0903061	GSEA	173	0.00405998	0.0434925	ACTGTGA,MIR-27A,MIR-27B
-0.11917	-0.206548	GSEA	165	0.000877758	0.0147628	NUCLEOPLASM
-0.118884	0.291036	GSEA	79	7.30092e-05	0.00232197	REACTOME_SIGNALING_BY_PDGF
-0.118812	0.0916349	Keywords	142	0.00913009	0.046265	Celldivision
-0.118787	0.200315	GSEA	287	1.73427e-08	2.29937e-06	PLASMA_MEMBRANE_PART
-0.117606	0.312758	KEGG name	133	5.80311e-08	2.60173e-06	Focal adhesion
-0.116958	0.121303	GOBP name	297	2.67233e-05	0.00267396	positive regulation of catalytic activity
-0.116506	0.163049	GSEA	117	0.00157439	0.0223235	RECEPTOR_ACTIVITY
-0.115216	0.224355	GSEA	85	0.00082388	0.0141599	GSE20366_CD103_KLRG1_DP_VS_DN_TREG_DN
-0.115193	0.167365	GSEA	106	0.00230183	0.0295218	CAMP_UP.V1_DN
-0.11491	0.0582488	GSEA	241	0.00458055	0.0471875	SENESE_HDAC3_TARGETS_DN
-0.114777	0.144774	GOBP name	155	0.000794504	0.037465	protein phosphorylation
-0.114622	0.248122	GOBP name	142	3.5195e-06	0.000506623	membrane invagination
-0.113365	0.136162	GSEA	547	4.60954e-09	7.59013e-07	SIGNAL_TRANSDUCTION
-0.111492	0.16178	GOBP name	138	0.000793036	0.0376119	regulation of cell morphogenesis
-0.110279	0.0347666	GOBP name	584	0.000191926	0.014187	positive regulation of metabolic process
-0.11002	0.787595	GOMF name	21	9.18566e-07	0.000456527	extracellular matrix structural constituent
-0.109496	0.214241	GOCC name	74	0.00290007	0.0290281	integral to plasma membrane
-0.109036	0.0276456	GSEA	532	0.000596933	0.011223	GGGTGGRR_V$PAX4_03
-0.108784	-0.0422392	Keywords	1642	3.77909e-06	7.37622e-05	Alternativesplicing
-0.108167	0.204301	GSEA	76	0.0036701	0.0407262	BROWNE_HCMV_INFECTION_24HR_DN
-0.107941	0.203041	GSEA	111	0.000492937	0.00964061	NERVOUS_SYSTEM_DEVELOPMENT
-0.107766	0.247803	Keywords	66	0.00174957	0.0116712	Endocytosis
-0.107579	0.0931806	GOBP name	609	7.94759e-07	0.000148205	regulation of signaling
-0.107367	0.164855	GSEA	133	0.000996844	0.0160517	AAGCCAT,MIR-135A,MIR-135B
-0.107302	0.397131	Keywords	155	1.58651e-12	7.60082e-11	Celladhesion
-0.106913	-0.196801	GSEA	198	0.000595871	0.0112444	LIM_MAMMARY_STEM_CELL_DN
-0.106764	0.1988	GOBP name	259	2.3469e-07	5.83524e-05	membrane organization
-0.106533	0.205002	GOBP name	254	1.65852e-07	4.53606e-05	cellular membrane organization
-0.105818	0.0933864	GOBP name	313	0.000317233	0.0206579	regulation of protein modification process
-0.104995	0.318881	GSEA	48	0.00110491	0.0173272	CELL_MIGRATION
-0.10476	0.0499468	GSEA	306	0.00435861	0.0459206	GGGYGTGNY_UNKNOWN
-0.104596	0.170754	GSEA	226	1.53357e-05	0.000671942	TTTGCAC,MIR-19A,MIR-19B
-0.104328	0.0134441	GSEA	888	0.00010153	0.00296147	CAGGTG_V$E12_Q6
-0.103674	0.16374	GSEA	148	0.000645393	0.0117657	ZHOU_INFLAMMATORY_RESPONSE_LIVE_UP
-0.103269	0.0213907	GSEA	745	0.000221002	0.00535916	TTGTTT_V$FOXO4_01
-0.103257	-0.0472196	GOBP name	1021	0.000194487	0.0142479	regulation of nitrogen compound metabolic process
-0.102967	0.0744373	GOBP name	1198	6.20357e-09	2.99413e-06	cellular response to stimulus
-0.102445	0.483784	GSEA	67	3.06042e-08	3.81022e-06	REACTOME_INTEGRIN_CELL_SURFACE_INTERACTIONS
-0.101894	0.334691	GSEA	140	8.99315e-09	1.31159e-06	KEGG_FOCAL_ADHESION
-0.101858	-0.0518167	GOBP name	1006	0.000226183	0.0158618	regulation of nucleobase-containing compound metabolic process
-0.100648	0.0460397	GSEA	352	0.00377033	0.0412112	TTANTCA_UNKNOWN
-0.100645	0.214125	GOBP name	262	6.36442e-08	2.48667e-05	locomotion
-0.100641	0.215928	GOMF name	137	7.13404e-05	0.00886405	receptor activity
-0.10022	0.138187	GOBP name	301	2.07461e-05	0.00212777	cellular component movement
-0.100163	0.182217	GSEA	161	0.000152549	0.00405566	GABRIELY_MIR21_TARGETS
-0.0988485	0.538783	GSEA	19	0.00115981	0.0179674	VALK_AML_WITH_CEBPA
-0.0988149	-0.13852	GOBP name	772	1.73704e-06	0.000279459	small molecule metabolic process
-0.0984029	0.141616	GOBP name	169	0.00114988	0.0493967	regulation of kinase activity
-0.0982001	-0.160583	Keywords	272	0.000890834	0.00661224	Oxidoreductase
-0.0981983	0.0763697	GSEA	265	0.00346711	0.0390682	TAATTA_V$CHX10_01
-0.0980832	0.139347	Keywords	171	0.0012271	0.00850899	Endosome
-0.0979542	0.205881	GSEA	228	1.0799e-06	7.98888e-05	DUTERTRE_ESTRADIOL_RESPONSE_24HR_DN
-0.0978136	-0.0178382	Keywords	806	0.00138353	0.00946911	Coiledcoil
-0.0971959	-0.0683686	GOBP name	761	0.000908051	0.0418571	regulation of transcription, DNA-dependent
-0.0971056	0.171008	GSEA	182	0.000140098	0.00381401	TGCACTT,MIR-519C,MIR-519B,MIR-519A
-0.0964908	0.10406	GOBP name	544	2.82622e-06	0.000437531	regulation of signal transduction
-0.0964905	0.175671	GSEA	101	0.00368792	0.0408794	AAGCACT,MIR-520F
-0.0961807	0.263838	GSEA	82	0.000342556	0.00731622	GSE7460_TCONV_VS_TREG_LN_DN
-0.0958458	0.22384	GSEA	67	0.00454231	0.0470308	GSE13306_TREG_VS_TCONV_SPLEEN_UP
-0.0946274	0.1708	GSEA	105	0.00391776	0.0423242	GSE11057_NAIVE_VS_MEMORY_CD4_TCELL_DN
-0.0945001	0.249443	GOBP name	204	9.67972e-08	3.45314e-05	regulation of locomotion
-0.0937034	0.234365	Keywords	53	0.00912304	0.0466781	Angiogenesis
-0.0931363	0.334833	GOBP name	46	0.00106655	0.0475598	cell morphogenesis involved in differentiation
-0.0930955	0.189805	GSEA	89	0.00425324	0.0449496	GSE17721_CTRL_VS_GARDIQUIMOD_2H_BMDM_DN
-0.0927028	0.0224134	GOBP name	820	0.000451928	0.0261132	organelle organization
-0.0917441	0.0845693	GOBP name	585	2.12337e-05	0.0021509	regulation of molecular function
-0.0899296	0.326205	GOCC name	44	0.00184293	0.0199526	leading edge membrane
-0.0897799	0.0625209	GOBP name	2383	9.61522e-10	9.86161e-07	regulation of cellular process
-0.0893473	0.197781	GOCC name	122	0.000648851	0.0083955	endosome membrane
-0.0891432	0.212332	GSEA	142	0.000104104	0.00301075	TGCTTTG,MIR-330
-0.0880926	-0.257759	GOBP name	120	0.000606558	0.0319026	fatty acid metabolic process
-0.0878116	0.287882	GSEA	78	0.000213526	0.00524012	MEMBRANE_ORGANIZATION_AND_BIOGENESIS
-0.087325	0.185252	GSEA	210	2.61209e-05	0.0010336	INTRINSIC_TO_PLASMA_MEMBRANE
-0.0865459	0.165481	GSEA	118	0.00359255	0.0400834	GSE39820_TGFBETA1_IL6_VS_TGFBETA1_IL6_IL23A_TREATED_CD4_TCELL_UP
-0.0865081	0.334093	GOBP name	265	1.75415e-14	4.79761e-11	biological adhesion
-0.0863912	0.098603	GOBP name	472	5.10835e-05	0.00465711	regulation of cell communication
-0.0863119	0.197324	GSEA	111	0.00126365	0.0190556	MIYAGAWA_TARGETS_OF_EWSR1_ETS_FUSIONS_UP
-0.0862806	0.180638	GSEA	169	0.000214437	0.0052248	AAGCACA,MIR-218
-0.0860875	0.04519	GOCC name	572	0.00133886	0.0154406	cytosol
-0.0858871	0.208861	GSEA	100	0.00137923	0.0204362	STK33_NOMO_UP
-0.0852313	0.173659	GOBP name	243	1.94481e-05	0.00207235	regulation of anatomical structure morphogenesis
-0.0844276	0.147817	GOBP name	553	2.51329e-08	1.08534e-05	regulation of cellular component organization
-0.084305	0.182596	GSEA	209	3.88816e-05	0.001433	INTEGRAL_TO_PLASMA_MEMBRANE
-0.0842857	0.264511	GSEA	93	0.000188019	0.004763	GSE3982_MAC_VS_TH1_UP
-0.0837388	0.207844	GOBP name	116	0.000649417	0.0328918	secretion
-0.0835477	0.132406	GOBP name	382	1.41477e-05	0.00165832	regulation of multicellular organismal development
-0.0833011	0.21002	GSEA	84	0.00339182	0.0384318	GSE12366_GC_VS_MEMORY_BCELL_DN
-0.0828131	0.191765	GSEA	92	0.00439677	0.0460848	GSE37416_CTRL_VS_12H_F_TULARENSIS_LVS_NEUTROPHIL_UP
-0.081973	0.0551209	GSEA	441	0.00336381	0.0383271	GOBERT_OLIGODENDROCYTE_DIFFERENTIATION_DN
-0.0810104	0.247057	GOBP name	204	2.62538e-07	6.15463e-05	regulation of cellular component movement
-0.0809857	0.13809	GSEA	218	0.000707446	0.012517	TGAATGT,MIR-181A,MIR-181B,MIR-181C,MIR-181D
-0.0807584	0.249093	KEGG name	123	5.20017e-05	0.000736235	Regulation of actin cytoskeleton
-0.0807447	0.0957001	Keywords	632	1.03338e-05	0.000160174	3D-structure
-0.0805756	-0.205701	GSEA	162	0.0014931	0.0214994	HOSHIDA_LIVER_CANCER_SUBCLASS_S3
-0.0804407	0.100406	GOBP name	333	0.00074514	0.0368306	regulation of cell differentiation
-0.0801871	0.201019	GOCC name	125	0.000639857	0.00838133	endosomal part
-0.0800694	0.07261	GOBP name	1433	1.17145e-07	3.5599e-05	cellular component organization
-0.0797809	0.293284	GOBP name	199	3.98375e-09	2.51436e-06	cell migration
-0.0792073	-0.121754	Keywords	485	0.000832267	0.00645007	Transcriptionregulation
-0.0791434	0.244744	GOBP name	224	1.01146e-07	3.19194e-05	cell motility
-0.0789919	0.0172373	GOCC name	1381	0.000290742	0.00447068	cytoplasm
-0.0789226	0.0404824	GSEA	770	0.000874204	0.0147516	CTTTGT_V$LEF1_Q2
-0.0786872	0.346755	GOBP name	262	6.21725e-15	2.55063e-11	cell adhesion
-0.0785408	0.075063	GSEA	687	7.08467e-05	0.00227445	AACTTT_UNKNOWN
-0.0783653	0.257586	GOBP name	193	2.3854e-07	5.75653e-05	regulation of cell motility
-0.0780603	0.0809435	GOBP name	1050	8.99192e-07	0.000153706	positive regulation of cellular process
-0.0780303	0.145356	GSEA	533	1.21543e-07	1.29253e-05	DACOSTA_UV_RESPONSE_VIA_ERCC3_DN
-0.0773552	0.245482	GOCC name	105	0.000240217	0.00374809	cell surface
-0.0764863	0.269462	GOBP name	186	1.45651e-07	4.12091e-05	regulation of cell migration
-0.0759995	0.180127	GOBP name	231	3.01133e-05	0.00294143	positive regulation of cellular component organization
-0.0752891	0.143979	GOBP name	517	2.88547e-07	6.57647e-05	regulation of developmental process
-0.0746006	-0.283762	GSEA	87	0.00125432	0.018999	KAECH_DAY8_EFF_VS_MEMORY_CD8_TCELL_DN
-0.0744609	0.135826	GOBP name	253	0.000453457	0.0260183	positive regulation of signaling
-0.0741714	0.043439	GOBP name	1132	0.000143374	0.011098	cellular component organization at cellular level
-0.0738766	0.129344	GOBP name	247	0.000834936	0.0389242	regulation of protein phosphorylation
-0.0734332	0.152655	GOBP name	345	1.02416e-05	0.00129281	vesicle-mediated transport
-0.0732448	0.245835	GSEA	171	3.60413e-06	0.000205556	ZWANG_CLASS_1_TRANSIENTLY_INDUCED_BY_EGF
-0.0729878	-0.113359	GOCC name	392	0.00490096	0.0433326	nucleoplasm part
-0.0726523	0.0198009	Keywords	1964	0.000139489	0.00163357	Cytoplasm
-0.0726129	0.163318	GOBP name	210	0.000258033	0.0179421	actin filament-based process
-0.0722608	0.129433	GOBP name	299	0.000274843	0.0181862	regulation of phosphorus metabolic process
-0.0722608	0.129433	GOBP name	299	0.000274843	0.018334	regulation of phosphate metabolic process
-0.0717439	0.158367	GOBP name	194	0.000615828	0.0321839	positive regulation of cell proliferation
-0.0715816	0.136126	GOBP name	268	0.000356078	0.0228251	regulation of phosphorylation
-0.0714369	0.373989	GSEA	33	0.00290644	0.0347039	BEHAVIOR
-0.071286	0.360301	GSEA	76	1.32489e-05	0.000595851	MODULE_321
-0.0711216	0.191594	GOBP name	194	7.00288e-05	0.00617835	actin cytoskeleton organization
-0.0706582	-0.122259	Keywords	517	0.000725117	0.00578995	Transcription
-0.070217	0.111856	GOBP name	425	0.000120441	0.00959435	anatomical structure morphogenesis
-0.0702082	0.0685801	GOBP name	1463	1.27022e-06	0.000212697	cellular component organization or biogenesis
-0.0699487	0.0483984	GOBP name	944	0.000417786	0.0252054	negative regulation of cellular process
-0.0690121	0.199697	GSEA	135	0.000605835	0.0112864	GTGCCAA,MIR-96
-0.0686588	0.250685	Matrisome_Category	51	0.0101092	0.0151638	ECM-affiliated Proteins
-0.0685753	0.16766	GSEA	332	4.49988e-06	0.000245664	GTGCCTT,MIR-506
-0.068421	0.229109	GSEA	81	0.00278125	0.0336818	GSE7852_TREG_VS_TCONV_UP
-0.068261	0.149411	GSEA	230	0.000441086	0.00882951	ACCAAAG,MIR-9
-0.0682493	0.250881	GSEA	97	0.000406704	0.00833743	GSE27786_BCELL_VS_NKCELL_DN
-0.0674645	0.295839	GSEA	53	0.00244832	0.0309342	RASHI_RESPONSE_TO_IONIZING_RADIATION_2
-0.0673508	0.129668	GSEA	275	0.000600727	0.0112529	BAELDE_DIABETIC_NEPHROPATHY_DN
-0.0671364	0.0751985	GOBP name	2559	1.0028e-08	4.57109e-06	regulation of biological process
-0.0670435	0.0754546	GOBP name	1169	4.41152e-06	0.000603276	positive regulation of biological process
-0.0669347	0.486145	KEGG name	58	5.27843e-07	1.57766e-05	ECM-receptor interaction
-0.066764	0.13292	GSEA	297	0.000298717	0.00662957	MEISSNER_BRAIN_HCP_WITH_H3K4ME3_AND_H3K27ME3
-0.0667583	0.15792	GOBP name	501	1.37595e-07	4.03201e-05	regulation of localization
-0.066364	0.22569	GSEA	84	0.00276248	0.033614	KIM_WT1_TARGETS_12HR_UP
-0.0658228	0.0482405	GOBP name	1040	0.000420397	0.0251778	negative regulation of biological process
-0.0657875	0.106613	GSEA	367	0.000666767	0.0120692	FORTSCHEGGER_PHF8_TARGETS_DN
-0.065627	0.260481	GSEA	65	0.00284828	0.0341693	GSE30962_PRIMARY_VS_SECONDARY_CHRONIC_LCMV_INF_CD8_TCELL_DN
-0.0654186	0.103804	GOBP name	456	0.000224069	0.015849	regulation of catalytic activity
-0.0654126	0.133325	GOBP name	256	0.000783235	0.037363	positive regulation of cell communication
-0.0653092	0.267943	GOCC name	55	0.00488493	0.0435539	receptor complex
-0.0647567	0.276485	GSEA	120	2.10876e-05	0.000875136	DAVICIONI_TARGETS_OF_PAX_FOXO1_FUSIONS_UP
-0.0643243	0.0798073	GOBP name	2659	5.17618e-09	2.83137e-06	biological regulation
-0.0639618	0.159635	Keywords	1665	0	0	Membrane
-0.0638158	-0.121093	GOBP name	504	0.00108498	0.0478617	RNA biosynthetic process
-0.0632051	0.113983	GSEA	254	0.00310752	0.0362568	INTRACELLULAR_SIGNALING_CASCADE
-0.0631615	0.205943	GSEA	147	0.00029757	0.00661849	DURCHDEWALD_SKIN_CARCINOGENESIS_DN
-0.0628246	0.269543	GSEA	100	0.00015204	0.00405268	GSE17721_0.5H_VS_4H_GARDIQUIMOD_BMDM_DN
-0.0623894	0.0390242	GOBP name	1162	0.000975918	0.0444856	cellular component organization or biogenesis at cellular level
-0.0622924	0.246467	GSEA	135	5.1276e-05	0.0017685	KEGG_REGULATION_OF_ACTIN_CYTOSKELETON
-0.061203	0.508142	GSEA	60	1.18116e-07	1.26931e-05	KEGG_ECM_RECEPTOR_INTERACTION
-0.0577286	0.281248	GSEA	87	0.000268498	0.00610488	KIM_WT1_TARGETS_8HR_UP
-0.057371	0.114436	GOBP name	719	3.10276e-06	0.000462875	regulation of response to stimulus
-0.0569197	-0.49929	KEGG name	19	0.0064776	0.0348495	Butanoate metabolism
-0.0567719	0.218297	GSEA	123	0.000588181	0.0111405	HORIUCHI_WTAP_TARGETS_UP
-0.0566917	0.444251	GSEA	26	0.00222415	0.0287787	PID_INTEGRIN_A4B1_PATHWAY
-0.0565238	0.228752	GSEA	246	5.22729e-07	4.48449e-05	REACTOME_HEMOSTASIS
-0.0550139	0.113248	GOBP name	366	0.000752203	0.036957	regulation of cell proliferation
-0.0548049	0.163975	GOBP name	220	0.000387345	0.024077	positive regulation of developmental process
-0.0544166	0.101786	GOBP name	597	0.000101305	0.008396	regulation of multicellular organismal process
-0.0538878	0.28033	GOBP name	126	1.4611e-05	0.00164223	regulation of cell adhesion
-0.0528937	0.474554	GSEA	40	5.69575e-05	0.00191907	BMI1_DN_MEL18_DN.V1_UP
-0.0525987	0.227486	Keywords	142	0.00014914	0.00170863	Cytoplasmicvesicle
-0.0509159	0.216996	GSEA	130	0.000521742	0.0100499	VESICLE_MEDIATED_TRANSPORT
-0.0508694	0.125166	GOCC name	1605	3.19316e-11	4.83991e-09	membrane
-0.050467	0.194259	GSEA	105	0.00467647	0.0478857	GSE17721_LPS_VS_CPG_6H_BMDM_UP
-0.0484222	0.156101	GSEA	306	9.25043e-05	0.00275328	DACOSTA_UV_RESPONSE_VIA_ERCC3_COMMON_DN
-0.0475153	0.239466	GSEA	100	0.000927427	0.0153206	GSE7852_LN_VS_FAT_TCONV_DN
-0.0473216	0.0684751	GOBP name	1751	1.61176e-05	0.00176327	response to stimulus
-0.0471621	0.122721	GSEA	459	0.000117361	0.00330066	RYTTCCTG_V$ETS2_B
-0.0461535	0.094213	GOBP name	651	0.000260775	0.0179803	cellular developmental process
-0.0448518	0.496583	KEGG name	67	6.55125e-08	2.51755e-06	Amoebiasis
-0.0437334	0.351016	KEGG name	61	0.000225855	0.00225019	Fc gamma R-mediated phagocytosis
-0.0435772	0.296916	GOCC name	52	0.00364905	0.0348797	ruffle
-0.0435301	0.196843	GOCC name	135	0.00144582	0.0163193	cytoplasmic vesicle part
-0.0434531	0.0906121	GOBP name	1290	3.87895e-06	0.000539437	developmental process
-0.0432632	0.152487	GSEA	322	0.000112293	0.00319333	WONG_ADULT_TISSUE_STEM_MODULE
-0.0420024	0.207847	GSEA	168	0.000206153	0.00510829	LU_EZH2_TARGETS_DN
-0.0417642	0.268391	GSEA	97	0.000330026	0.00719922	MEK_UP.V1_UP
-0.0409468	0.116903	GSEA	281	0.00416965	0.0443879	FEVR_CTNNB1_TARGETS_UP
-0.040457	0.405057	GSEA	79	1.62938e-06	0.000108015	GSE24142_EARLY_THYMIC_PROGENITOR_VS_DN2_THYMOCYTE_UP
-0.0400368	0.0464478	Keywords	2924	0.000446411	0.00392098	Phosphoprotein
-0.0394971	0.255949	GSEA	167	7.91403e-06	0.00039605	FOSTER_TOLERANT_MACROPHAGE_DN
-0.0380266	0.145244	GOBP name	258	0.00105346	0.0472331	negative regulation of response to stimulus
-0.0371061	0.48244	GSEA	33	0.000243828	0.00568319	PID_INTEGRIN3_PATHWAY
-0.0363773	0.267578	GSEA	208	2.48455e-07	2.3929e-05	TGGTGCT,MIR-29A,MIR-29B,MIR-29C
-0.0363751	0.533967	GOCC name	21	0.00123497	0.0143989	integrin complex
-0.0347115	-0.137432	Keywords	317	0.00344292	0.0208554	DNA-binding
-0.0346881	0.199025	GOCC name	329	1.23045e-06	4.21132e-05	vesicle
-0.0342906	0.187515	GOCC name	311	8.00869e-06	0.000207249	cytoplasmic vesicle
-0.0340424	-0.16805	GOMF name	358	0.000139746	0.0138907	oxidoreductase activity
-0.0333779	0.262961	GSEA	94	0.000619981	0.0114455	GSE27786_CD4_TCELL_VS_MONO_MAC_DN
-0.0330327	0.143575	GSEA	406	7.70554e-05	0.00242049	NUYTTEN_NIPP1_TARGETS_DN
-0.0324775	0.601639	GSEA	13	0.00436504	0.0458936	SUZUKI_RESPONSE_TO_TSA_AND_DECITABINE_1A
-0.0319394	0.0959695	GOMF name	669	0.000510668	0.033395	protein binding
-0.0317431	0.307957	GSEA	70	0.000595945	0.0112251	KEGG_FC_GAMMA_R_MEDIATED_PHAGOCYTOSIS
-0.0313116	0.147824	GOCC name	282	0.000674064	0.00861664	Golgi apparatus
-0.0295398	0.123238	GSEA	450	0.000353124	0.00747935	TGANTCA_V$AP1_C
-0.0286505	0.377145	GSEA	45	0.000827159	0.0141686	MODULE_63
-0.0285314	0.134621	GOBP name	341	0.000705917	0.035534	positive regulation of response to stimulus
-0.0261967	0.518772	Keywords	19	0.00301189	0.0186737	Integrin
-0.0260552	-0.180535	GSEA	167	0.00416976	0.0443428	chr19p13
-0.0249654	0.213837	GSEA	413	1.46855e-08	2.026e-06	KOINUMA_TARGETS_OF_SMAD2_OR_SMAD3
-0.0246117	0.299112	GOCC name	65	0.00142886	0.0163013	stored secretory granule
-0.0240718	0.146521	GSEA	207	0.00443755	0.0463694	SMID_BREAST_CANCER_LUMINAL_B_DN
-0.0213479	0.398301	GSEA	32	0.00311812	0.0362975	ECTODERM_DEVELOPMENT
-0.0208436	0.156012	GSEA	342	0.000143236	0.00387876	ANATOMICAL_STRUCTURE_DEVELOPMENT
-0.0185796	0.217287	GOCC name	279	2.30659e-06	7.19791e-05	membrane-bounded vesicle
-0.0178084	0.211184	GOCC name	274	5.37658e-06	0.00015012	cytoplasmic membrane-bounded vesicle
-0.0177677	0.278738	GSEA	102	0.00022691	0.00547643	GSE11057_NAIVE_VS_CENT_MEMORY_CD4_TCELL_DN
-0.0172211	-0.277529	GSEA	114	0.000194343	0.00488681	RICKMAN_TUMOR_DIFFERENTIATED_WELL_VS_POORLY_UP
-0.0158326	0.300948	GOBP name	102	7.31103e-05	0.0063816	angiogenesis
-0.0150668	0.185435	GSEA	135	0.0046517	0.0477278	IVANOVA_HEMATOPOIESIS_MATURE_CELL
-0.0145122	0.243061	GSEA	99	0.00156579	0.0222325	GSE39820_CTRL_VS_TGFBETA1_IL6_CD4_TCELL_DN
-0.0138676	0.7047	GSEA	57	4.58522e-12	1.61416e-09	PID_INTEGRIN1_PATHWAY
-0.0134475	0.330919	GOCC name	70	0.000310934	0.00464649	external side of plasma membrane
-0.0130253	0.177267	GSEA	347	2.12505e-05	0.000874782	MULTICELLULAR_ORGANISMAL_DEVELOPMENT
-0.0128915	0.149039	GOCC name	1396	7.06315e-11	9.3675e-09	membrane part
-0.011783	0.113392	GOBP name	976	1.36568e-05	0.00162397	establishment of localization
-0.0116286	0.287741	Keywords	89	0.00041662	0.00378549	Immunoglobulindomain
-0.0116151	0.606926	GSEA	33	6.00239e-06	0.000311058	CROMER_TUMORIGENESIS_UP
-0.0107952	0.326345	GSEA	109	1.01006e-05	0.000473012	YAMAZAKI_TCEB3_TARGETS_UP
-0.0105588	0.172563	GSEA	678	2.1868e-08	2.82596e-06	MEMBRANE
-0.0101254	0.305443	GSEA	72	0.000763644	0.0132586	GSE26928_NAIVE_VS_EFF_MEMORY_CD4_TCELL_DN
-0.00877087	-0.129184	GOBP name	1393	8.14639e-08	3.03823e-05	cellular nitrogen compound metabolic process
-0.00834353	0.171581	GSEA	287	0.000194094	0.00489262	SYSTEM_DEVELOPMENT
-0.00723529	-0.229735	GSEA	132	0.000834628	0.0142726	MODULE_93
-0.00706286	0.295321	GSEA	59	0.00329497	0.037881	REACTOME_MHC_CLASS_II_ANTIGEN_PRESENTATION
-0.00694595	0.349046	GSEA	63	0.000336949	0.00724192	GSE10325_LUPUS_CD4_TCELL_VS_LUPUS_BCELL_DN
-0.00667184	0.136099	Keywords	835	1.59069e-06	3.22421e-05	Transmembrane
-0.00652979	0.141812	GOCC name	867	3.84588e-07	1.56941e-05	intrinsic to membrane
-0.00645371	0.212078	GSEA	110	0.00403539	0.0433656	GSE9006_TYPE_1_VS_TYPE_2_DIABETES_PBMC_AT_DX_DN
-0.0060877	0.256847	GSEA	100	0.000910728	0.0151181	SENESE_HDAC1_AND_HDAC2_TARGETS_UP
-0.00597454	0.307545	GSEA	242	9.68746e-10	1.86602e-07	CHARAFE_BREAST_CANCER_LUMINAL_VS_BASAL_DN
-0.0040339	0.142554	Keywords	821	7.16326e-07	1.79764e-05	Transmembranehelix
-0.00353997	0.335505	GSEA	61	0.000723609	0.0126712	GSE10325_CD4_TCELL_VS_BCELL_DN
-0.0027143	0.133702	GOCC name	831	3.18329e-06	9.64992e-05	integral to membrane
-0.00154363	-0.10543	GSEA	765	0.000458669	0.00902225	NUCLEUS
-0.00120051	0.118169	GOBP name	952	1.43198e-05	0.00163186	transport
-0.000855579	0.268488	GSEA	85	0.00147873	0.0213225	GSE24142_EARLY_THYMIC_PROGENITOR_VS_DN2_THYMOCYTE_FETAL_UP
-0.000651915	0.218028	GSEA	115	0.00275059	0.0335493	MODULE_64
8.12281e-05	-0.118349	GOBP name	1438	4.07831e-07	8.58014e-05	nitrogen compound metabolic process
0.000710953	-0.0765189	Keywords	1624	0.00064538	0.00523254	Nucleus
0.00249572	0.281505	GSEA	68	0.00294299	0.0348954	GSE24142_EARLY_THYMIC_PROGENITOR_VS_DN2_THYMOCYTE_ADULT_UP
0.0032543	0.733408	GSEA	9	0.00456675	0.0470929	NIELSEN_MALIGNAT_FIBROUS_HISTIOCYTOMA_UP
0.00397099	0.263701	GSEA	130	0.000129825	0.00358212	REACTOME_PLATELET_ACTIVATION_SIGNALING_AND_AGGREGATION
0.00678512	0.100458	Keywords	1494	1.98407e-05	0.000282595	Repeat
0.00746066	0.236174	GSEA	129	0.00068286	0.0121876	ONDER_CDH1_TARGETS_2_UP
0.00785936	-0.143085	GOCC name	632	7.34972e-06	0.000194951	mitochondrion
0.0103459	0.297756	GSEA	96	0.000213974	0.00522597	GSE24142_EARLY_THYMIC_PROGENITOR_VS_DN3_THYMOCYTE_UP
0.0115651	0.173058	Keywords	274	0.000388384	0.00359085	Calcium
0.0116174	0.133241	GOBP name	486	0.000382774	0.024159	establishment of protein localization
0.0125596	0.083096	GSEA	1132	0.00173402	0.0239548	PILON_KLF1_TARGETS_DN
0.0129161	0.283206	GSEA	170	3.37952e-06	0.000196031	RICKMAN_TUMOR_DIFFERENTIATED_WELL_VS_POORLY_DN
0.0131274	0.30484	GSEA	58	0.00321318	0.0370659	GSE9988_ANTI_TREM1_VS_CTRL_TREATED_MONOCYTES_UP
0.0133131	0.451916	GSEA	60	7.98028e-06	0.000397418	PID_AVB3_INTEGRIN_PATHWAY
0.0162912	0.295454	GSEA	189	3.54199e-07	3.14437e-05	PASINI_SUZ12_TARGETS_DN
0.01692	0.282234	GSEA	96	0.000494141	0.00964567	GSE7852_THYMUS_VS_FAT_TCONV_DN
0.0187593	0.320243	GSEA	122	8.49072e-06	0.000418753	GSE20715_WT_VS_TLR4_KO_LUNG_UP
0.0193809	0.364571	GSEA	80	3.72736e-05	0.00138373	POTTI_TOPOTECAN_SENSITIVITY
0.0197039	0.198183	GSEA	335	9.12267e-06	0.00044139	INTRINSIC_TO_MEMBRANE
0.0203637	0.201596	GSEA	330	7.45871e-06	0.000375103	INTEGRAL_TO_MEMBRANE
0.0207166	0.193286	Keywords	274	8.64727e-05	0.00103571	Golgiapparatus
0.0209902	0.365381	GSEA	44	0.00215545	0.0282478	HUANG_DASATINIB_RESISTANCE_UP
0.0224426	0.228204	GSEA	101	0.00424397	0.0449914	KIM_WT1_TARGETS_UP
0.0226888	0.304117	GSEA	116	4.018e-05	0.00147024	GSE29618_BCELL_VS_MDC_DAY7_FLU_VACCINE_DN
0.0229277	0.132276	GOBP name	476	0.000596579	0.0315802	protein transport
0.0229558	-0.10656	GOBP name	1221	2.9464e-06	0.00044769	nucleobase-containing compound metabolic process
0.022962	0.087957	t-test Significant_RNA	2176	5.76305e-05	5.76305e-05	+
0.0267195	0.430196	GSEA	52	8.77229e-05	0.00267332	TISSUE_DEVELOPMENT
0.0268228	0.277849	GSEA	232	1.67546e-07	1.72775e-05	LIM_MAMMARY_STEM_CELL_UP
0.0271063	-0.130252	GOCC name	254	0.00445271	0.0407269	mitochondrial membrane
0.0278211	0.185457	GSEA	214	0.000913579	0.0151408	THUM_SYSTOLIC_HEART_FAILURE_UP
0.0281082	0.194614	GSEA	287	6.0551e-05	0.00200703	REACTOME_ADAPTIVE_IMMUNE_SYSTEM
0.0282199	0.344745	GOBP name	103	1.16152e-05	0.00144398	positive regulation of locomotion
0.0284171	0.216938	GSEA	162	0.000668113	0.0120508	GOLDRATH_ANTIGEN_RESPONSE
0.0285482	0.234196	GSEA	94	0.00483132	0.0491755	MANALO_HYPOXIA_UP
0.0290073	0.255199	GSEA	243	9.94664e-07	7.63498e-05	SENESE_HDAC3_TARGETS_UP
0.0290109	0.27352	GSEA	100	0.000659119	0.0119732	GSE11057_NAIVE_CD4_VS_PBMC_CD4_TCELL_DN
0.0301627	-0.133625	GOBP name	838	3.90258e-07	8.4265e-05	RNA metabolic process
0.030509	0.436008	GSEA	61	1.74582e-05	0.000752026	EXTRACELLULAR_MATRIX
0.0312139	0.238187	GSEA	113	0.00173447	0.0239287	GSE1432_6H_VS_24H_IFNG_MICROGLIA_UP
0.0328272	0.222514	GOCC name	147	0.000906865	0.0109339	Golgi membrane
0.0333271	0.239908	GSEA	95	0.003825	0.0415862	GSE17721_CTRL_VS_LPS_6H_BMDM_DN
0.0339193	0.177076	GSEA	516	1.92058e-06	0.000122545	MEMBRANE_PART
0.0339243	0.324518	GSEA	70	0.000697012	0.0123753	ATACCTC,MIR-202
0.0342051	-0.360014	GSEA	48	0.000902573	0.0150808	GNF2_TST
0.0345916	0.214994	GSEA	114	0.00475134	0.0484097	GSE24634_IL4_VS_CTRL_TREATED_NAIVE_CD4_TCELL_DAY10_DN
0.0352344	0.256805	GSEA	103	0.00126702	0.0190501	GSE24142_DN2_VS_DN3_THYMOCYTE_FETAL_UP
0.0369397	0.367371	GOBP name	97	6.26336e-06	0.000802983	positive regulation of cell migration
0.0369936	-0.209215	GOCC name	191	8.40389e-05	0.0015643	organelle inner membrane
0.0400493	0.351006	GOBP name	100	1.25753e-05	0.00151735	positive regulation of cell motility
0.0401552	-0.214731	GOCC name	176	9.75637e-05	0.00172525	mitochondrial inner membrane
0.0404337	0.467458	GSEA	37	0.000348315	0.00740823	PID_RAC1_PATHWAY
0.0407395	0.338583	GOBP name	104	1.79687e-05	0.00193991	positive regulation of cellular component movement
0.0410538	-0.0499628	GOCC name	4774	0.00297067	0.0294568	intracellular part
0.0413389	0.465371	GSEA	28	0.001957	0.0261506	ROY_WOUND_BLOOD_VESSEL_UP
0.0450653	0.455464	GSEA	60	9.88494e-06	0.000469374	PROTEINACEOUS_EXTRACELLULAR_MATRIX
0.0450794	0.212409	GSEA	139	0.00227342	0.0292309	SCHAEFFER_PROSTATE_DEVELOPMENT_48HR_DN
0.0453113	0.464002	GOCC name	106	2.29951e-09	1.7427e-07	extracellular matrix part
0.0453965	-0.10683	GOBP name	1070	8.04529e-07	0.000146692	biosynthetic process
0.045673	0.267583	GOBP name	100	0.00099809	0.0452449	regulation of anatomical structure size
0.0461863	0.188623	GOCC name	231	0.000547271	0.00754097	Golgi apparatus part
0.0463322	0.235491	GSEA	234	1.25436e-05	0.000569145	SMID_BREAST_CANCER_BASAL_UP
0.0467388	0.109026	GSEA	623	0.00147312	0.0212717	BRUINS_UVC_RESPONSE_LATE
0.0467736	-0.233937	GSEA	99	0.00127667	0.0191669	REACTOME_MRNA_SPLICING
0.0472595	0.253678	GSEA	97	0.00216978	0.0283627	GSE3982_MAST_CELL_VS_MAC_DN
0.0473977	0.188641	GSEA	187	0.00181019	0.0246075	MODULE_12
0.0475097	0.269493	GSEA	232	5.8498e-07	4.89513e-05	SENESE_HDAC1_TARGETS_UP
0.0481891	0.193775	GSEA	196	0.00104051	0.0165719	RUTELLA_RESPONSE_TO_HGF_UP
0.0483133	0.126726	GSEA	374	0.00355267	0.0398125	TRANSPORT
0.048897	0.299937	GSEA	103	0.000177459	0.00454054	GSE339_EX_VIVO_VS_IN_CULTURE_CD4POS_DC_DN
0.0491029	-0.311417	Keywords	304	3.16414e-13	1.85278e-11	Transitpeptide
0.0498527	0.263872	GSEA	83	0.00315505	0.0366021	GSE11057_CD4_EFF_MEM_VS_PBMC_DN
0.0502011	0.226444	GOBP name	163	0.000441729	0.0258884	cell proliferation
0.051732	-0.110264	GOBP name	990	4.35057e-07	8.92411e-05	nucleic acid metabolic process
0.0539246	0.127416	GSEA	395	0.00253579	0.0318033	ESTABLISHMENT_OF_LOCALIZATION
0.0547058	-0.109361	GOBP name	1036	2.13811e-07	5.48225e-05	cellular biosynthetic process
0.0552631	0.330501	GSEA	48	0.00466598	0.0478263	ONDER_CDH1_SIGNALING_VIA_CTNNB1
0.0557712	-0.235449	GSEA	78	0.00338388	0.03847	RNA_SPLICING
0.0560229	0.310554	GSEA	92	0.000250407	0.00581002	GSE9988_ANTI_TREM1_AND_LPS_VS_VEHICLE_TREATED_MONOCYTES_DN
0.056157	-0.101501	GOBP name	2521	9.71312e-11	1.13852e-07	cellular metabolic process
0.0572302	0.258411	GOBP name	139	0.000206219	0.0149737	regulation of response to external stimulus
0.0576044	0.198995	GSEA	318	2.24541e-05	0.000909658	KRIEG_HYPOXIA_NOT_VIA_KDM3A
0.0593126	0.236202	GSEA	154	0.000376097	0.00790036	NAKAMURA_TUMOR_ZONE_PERIPHERAL_VS_CENTRAL_UP
0.0606826	0.22316	GSEA	122	0.00275694	0.0335866	GSE9650_NAIVE_VS_EFF_CD8_TCELL_DN
0.0610641	-0.0570826	GOCC name	1070	0.000239516	0.00379293	nuclear part
0.0613854	0.381244	GSEA	81	2.2619e-05	0.000912718	GOLDRATH_NAIVE_VS_EFF_CD8_TCELL_DN
0.0615225	-0.123491	GSEA	282	0.0010744	0.0170055	ORGANELLE_LUMEN
0.0615225	-0.123491	GSEA	282	0.0010744	0.0170319	MEMBRANE_ENCLOSED_LUMEN
0.0618461	0.276512	GSEA	108	0.000450895	0.00895561	GSE1460_CD4_THYMOCYTE_VS_THYMIC_STROMAL_CELL_DN
0.0618845	0.397248	GSEA	37	0.00274915	0.0335718	KANG_IMMORTALIZED_BY_TERT_UP
0.0627719	0.495054	GSEA	49	1.56918e-05	0.000681693	GU_PDEF_TARGETS_UP
0.0631941	0.363497	GSEA	136	1.93226e-07	1.91518e-05	PICCALUGA_ANGIOIMMUNOBLASTIC_LYMPHOMA_UP
0.064192	0.355899	GSEA	86	4.88581e-05	0.00170236	GSE10325_CD4_TCELL_VS_MYELOID_DN
0.0655331	0.266238	KEGG name	83	0.00307289	0.0206652	ko05152
0.0659826	0.289981	GSEA	68	0.00342392	0.0387097	GSE9006_1MONTH_VS_4MONTH_POST_TYPE_1_DIABETES_DX_PBMC_UP
0.0670852	0.315285	GSEA	90	0.000250136	0.00581695	EGFR_UP.V1_UP
0.0673559	0.302476	GSEA	70	0.00194217	0.0260204	SENESE_HDAC2_TARGETS_UP
0.0676589	0.22742	GSEA	446	1.3387e-08	1.87216e-06	NUYTTEN_EZH2_TARGETS_UP
0.068668	0.243873	GSEA	240	5.44667e-06	0.000286624	GRUETZMANN_PANCREATIC_CANCER_UP
0.0692292	0.257583	GSEA	128	0.000400629	0.00822942	GSE22886_NAIVE_CD8_TCELL_VS_DC_DN
0.0696023	0.273861	GSEA	76	0.00357048	0.0399682	HOXA9_DN.V1_UP
0.0698996	0.228751	GSEA	208	6.98962e-05	0.00225813	BRUINS_UVC_RESPONSE_VIA_TP53_GROUP_B
0.0708209	-0.227215	GSEA	238	4.22228e-07	3.71597e-05	MITOCHONDRION
0.0713703	-0.200407	Keywords	571	6.23035e-12	2.73616e-10	Mitochondrion
0.0715101	0.344175	Keywords	37	0.0100517	0.0499742	Inflammatoryresponse
0.0716388	0.110275	GSEA	450	0.0034674	0.0390283	ONKEN_UVEAL_MELANOMA_UP
0.0721481	0.191242	GSEA	238	0.00038116	0.00795759	JOHNSTONE_PARVB_TARGETS_3_UP
0.0725665	0.53253	GSEA	21	0.00237201	0.0301568	VERRECCHIA_DELAYED_RESPONSE_TO_TGFB1
0.0726118	-0.206546	GSEA	91	0.00338699	0.0384625	GSE10239_NAIVE_VS_DAY4.5_EFF_CD8_TCELL_UP
0.0726811	0.183186	GSEA	191	0.00218011	0.0284249	FULCHER_INFLAMMATORY_RESPONSE_LECTIN_VS_LPS_DN
0.0734277	0.0678976	Keywords	683	0.00854429	0.0441455	Transport
0.0736271	0.368417	GSEA	60	0.000451756	0.00895529	VART_KSHV_INFECTION_ANGIOGENIC_MARKERS_UP
0.0742229	0.233166	GSEA	125	0.00156539	0.0222578	SMID_BREAST_CANCER_RELAPSE_IN_BONE_DN
0.0745466	0.152386	GSEA	238	0.00410216	0.0438524	FULCHER_INFLAMMATORY_RESPONSE_LECTIN_VS_LPS_UP
0.0745708	-0.21682	GSEA	95	0.0017454	0.0239822	GSE10239_NAIVE_VS_KLRG1HIGH_EFF_CD8_TCELL_UP
0.0750761	0.263436	GSEA	98	0.00151144	0.0216414	GSE24142_EARLY_THYMIC_PROGENITOR_VS_DN3_THYMOCYTE_FETAL_UP
0.0753155	-0.0731338	GOBP name	2507	2.56194e-09	1.75173e-06	primary metabolic process
0.0753587	-0.0283056	Keywords	1351	0.000216485	0.00228175	Acetylation
0.0754736	0.149963	GSEA	237	0.00470639	0.0480956	MODULE_45
0.0757079	0.290829	GSEA	90	0.000770589	0.0133338	GSE3982_DC_VS_TH1_UP
0.0768458	0.301996	GSEA	131	2.62742e-05	0.00103565	GSE29618_BCELL_VS_MDC_DN
0.0769079	0.395777	GSEA	73	3.2161e-05	0.00122971	MODULE_27
0.077065	-0.0851751	GOBP name	2785	4.31652e-11	7.08342e-08	metabolic process
0.0771199	-0.176672	GSEA	135	0.00149634	0.0214854	GSE9006_TYPE_1_VS_TYPE_2_DIABETES_PBMC_AT_DX_UP
0.0773699	0.253526	GSEA	257	1.04417e-06	7.78101e-05	MODULE_5
0.0774006	0.232697	GSEA	287	2.31902e-06	0.00014262	CHICAS_RB1_TARGETS_CONFLUENT
0.0774608	0.188044	GSEA	460	1.73248e-06	0.000113377	REACTOME_IMMUNE_SYSTEM
0.077518	0.357875	GSEA	83	6.50157e-05	0.00212739	ESC_V6.5_UP_EARLY.V1_DN
0.0779067	0.510914	GOBP name	36	0.000142363	0.0111246	integrin-mediated signaling pathway
0.078282	0.191871	GSEA	198	0.00107479	0.0169592	BOQUEST_STEM_CELL_CULTURED_VS_FRESH_UP
0.079164	0.295488	GSEA	93	0.000517678	0.0099905	AMIT_EGF_RESPONSE_480_HELA
0.0807757	0.271958	GSEA	118	0.000333538	0.00721418	GSE3982_DC_VS_CENT_MEMORY_CD4_TCELL_UP
0.0811298	-0.26903	KEGG name	105	6.34234e-05	0.000853045	Spliceosome
0.0816847	0.363382	GSEA	98	1.08745e-05	0.000502342	GSE29618_MONOCYTE_VS_PDC_DAY7_FLU_VACCINE_UP
0.0825393	0.465328	GSEA	26	0.00336027	0.0383296	PID_SYNDECAN_2_PATHWAY
0.0826661	0.165725	Keywords	327	0.000273348	0.00266767	Proteintransport
0.0827437	-0.268165	GSEA	109	4.60694e-05	0.00162741	KEGG_SPLICEOSOME
0.0828141	0.376248	GSEA	257	2.66898e-13	1.13532e-10	CHARAFE_BREAST_CANCER_LUMINAL_VS_MESENCHYMAL_DN
0.0839473	0.118565	GSEA	376	0.00315893	0.0366056	SPIELMAN_LYMPHOBLAST_EUROPEAN_VS_ASIAN_DN
0.0839723	-0.135842	GOMF name	961	2.63116e-11	1.63461e-08	nucleic acid binding
0.0845409	-0.0260616	GOCC name	2622	1.85071e-06	5.9503e-05	intracellular organelle part
0.0855845	-0.216787	Keywords	183	9.50857e-06	0.000151849	mRNAprocessing
0.086836	-0.226517	Keywords	157	1.95735e-05	0.000286534	mRNAsplicing
0.0869154	-0.16669	GOCC name	430	4.80694e-08	3.1876e-06	mitochondrial part
0.0874411	0.288333	GSEA	90	0.000872288	0.0147681	GSE360_DC_VS_MAC_T_GONDII_DN
0.0878397	0.291709	GSEA	137	3.44662e-05	0.0013032	KINSEY_TARGETS_OF_EWSR1_FLII_FUSION_DN
0.0880053	0.306877	GSEA	95	0.000271803	0.00615263	WU_CELL_MIGRATION
0.0893509	0.330232	GSEA	94	9.57611e-05	0.00284193	GSE1460_INTRATHYMIC_T_PROGENITOR_VS_THYMIC_STROMAL_CELL_DN
0.0900617	-0.116824	GSEA	314	0.000171086	0.00441064	SPIELMAN_LYMPHOBLAST_EUROPEAN_VS_ASIAN_UP
0.0902602	-0.0471527	GSEA	467	0.0021867	0.0284745	KIM_ALL_DISORDERS_OLIGODENDROCYTE_NUMBER_CORR_UP
0.0903351	0.252396	GSEA	116	0.000954243	0.0155373	GSE24634_TEFF_VS_TCONV_DAY10_IN_CULTURE_DN
0.0904278	-0.202826	GOBP name	191	1.41967e-05	0.00164062	mRNA processing
0.0910206	-0.027033	GOCC name	2677	3.05712e-07	1.47437e-05	organelle part
0.0910342	0.293364	GSEA	79	0.00149587	0.021509	SHETH_LIVER_CANCER_VS_TXNIP_LOSS_PAM2
0.0914488	0.316389	GSEA	102	0.000101161	0.00297624	GSE29618_PDC_VS_MDC_DAY7_FLU_VACCINE_DN
0.0927635	0.277844	GSEA	85	0.00181849	0.024622	GSE24634_IL4_VS_CTRL_TREATED_NAIVE_CD4_TCELL_DAY3_UP
0.0935043	-0.0533081	GSEA	736	6.67284e-05	0.00216952	INTRACELLULAR_ORGANELLE_PART
0.0941733	-0.053406	GSEA	737	6.01353e-05	0.00199974	ORGANELLE_PART
0.0943958	-0.385711	GSEA	48	0.000149434	0.00401467	GNF2_GSTM1
0.0944985	0.544567	GSEA	18	0.00424808	0.0449883	CROONQUIST_NRAS_SIGNALING_UP
0.0951388	0.242217	GSEA	93	0.00437356	0.0459359	REACTOME_MEMBRANE_TRAFFICKING
0.0960326	-0.214349	GOBP name	155	3.33684e-05	0.00322103	RNA splicing
0.096174	0.182463	GSEA	216	0.000943073	0.0154045	BORCZUK_MALIGNANT_MESOTHELIOMA_UP
0.0972285	-0.197919	GSEA	145	0.000149886	0.00401625	RNA_PROCESSING
0.0974455	0.307768	GSEA	78	0.000930192	0.0153167	GSE30962_ACUTE_VS_CHRONIC_LCMV_PRIMARY_INF_CD8_TCELL_DN
0.0976292	0.289061	GSEA	102	0.000384675	0.00798201	MODULE_220
0.0979796	0.260749	GSEA	117	0.000600878	0.0112351	GSE22886_NAIVE_TCELL_VS_DC_DN
0.09823	-0.237568	GOCC name	116	8.83126e-05	0.00158813	spliceosomal complex
0.0990071	0.150524	GSEA	229	0.00361129	0.0402047	MONNIER_POSTRADIATION_TUMOR_ESCAPE_UP
0.0990811	0.273916	GSEA	80	0.00282276	0.033983	GOLDRATH_EFF_VS_MEMORY_CD8_TCELL_UP
0.0996172	-0.244062	Keywords	98	0.000218151	0.00225423	Spliceosome
0.10008	0.21871	GSEA	240	3.81727e-05	0.00141197	MODULE_38
0.10051	0.267583	GSEA	322	8.73005e-09	1.29167e-06	MILI_PSEUDOPODIA_HAPTOTAXIS_DN
0.100959	-0.112597	GSEA	187	0.00257381	0.0320049	MORF_XRCC5
0.100966	0.260478	GSEA	131	0.000287442	0.00646365	WANG_SMARCE1_TARGETS_UP
0.101226	0.31079	GSEA	210	5.41629e-08	6.35574e-06	DELYS_THYROID_CANCER_UP
0.101713	0.28014	GSEA	116	0.000243563	0.00569001	GSE14000_4H_VS_16H_LPS_DC_TRANSLATED_RNA_UP
0.10176	-0.162865	GSEA	126	0.00179279	0.0244687	REACTOME_PROCESSING_OF_CAPPED_INTRON_CONTAINING_PRE_MRNA
0.102102	0.187973	GSEA	192	0.0012359	0.018945	RUTELLA_RESPONSE_TO_HGF_VS_CSF2RB_AND_IL4_UP
0.102463	0.176132	GSEA	206	0.00156399	0.0222689	LEI_MYB_TARGETS
0.103133	-0.0197909	GSEA	478	0.00263774	0.0325618	KRIGE_RESPONSE_TO_TOSEDOSTAT_6HR_DN
0.103844	0.367829	GSEA	40	0.00446238	0.0465812	GAUSSMANN_MLL_AF4_FUSION_TARGETS_E_UP
0.104233	-0.00857479	GSEA	496	0.00312517	0.0363381	PUJANA_CHEK2_PCC_NETWORK
0.104387	-0.0130004	GSEA	828	0.000162944	0.00425447	CYTOPLASMIC_PART
0.104436	-0.290446	GOCC name	63	0.000556916	0.00757549	catalytic step 2 spliceosome
0.10475	0.379557	GSEA	108	1.55633e-06	0.00010453	GSE29618_PDC_VS_MDC_DN
0.104974	0.357208	GSEA	119	2.15918e-06	0.000136914	GSE29618_BCELL_VS_MONOCYTE_DN
0.104995	0.269625	GSEA	92	0.001603	0.0226663	GSE2826_WT_VS_BTK_KO_BCELL_DN
0.105154	0.309704	Keywords	57	0.00433089	0.0250811	EGF-likedomain
0.105649	0.485739	GSEA	25	0.00282004	0.0339903	LIU_SMARCA4_TARGETS
0.10597	-0.291055	GSEA	81	8.61051e-05	0.00263978	GNF2_HDAC1
0.106087	-0.184082	GOBP name	225	5.00311e-06	0.000672959	mRNA metabolic process
0.106367	-0.165901	GSEA	133	0.000985369	0.0159171	REACTOME_MRNA_PROCESSING
0.106614	0.31904	GSEA	87	0.000290555	0.00649077	GSE6269_HEALTHY_VS_STREP_PNEUMO_INF_PBMC_DN
0.106882	0.0539066	GSEA	494	0.00446539	0.0465651	PROTEIN_COMPLEX
0.107723	0.279939	GSEA	100	0.000643238	0.0117896	RESPONSE_TO_EXTERNAL_STIMULUS
0.107749	-0.339798	GSEA	35	0.00314253	0.0364984	REACTOME_CLEAVAGE_OF_GROWING_TRANSCRIPT_IN_THE_TERMINATION_REGION_
0.108468	-0.0438051	GOBP name	1722	4.54446e-09	2.66338e-06	cellular macromolecule metabolic process
0.108656	-0.0207044	GOCC name	1845	6.41095e-08	4.00119e-06	macromolecular complex
0.109078	0.0786607	GSEA	458	0.00278994	0.0336673	ACEVEDO_LIVER_TUMOR_VS_NORMAL_ADJACENT_TISSUE_UP
0.110001	0.328642	GSEA	87	0.000189176	0.00478045	GSE24634_TREG_VS_TCONV_POST_DAY5_IL4_CONVERSION_DN
0.111353	0.0283739	GOBP name	814	0.000284424	0.0186696	cellular protein metabolic process
0.113394	-0.123777	GOBP name	672	1.09571e-09	8.99034e-07	cellular macromolecule biosynthetic process
0.113546	-0.0846035	GSEA	220	0.0023689	0.0301547	MORF_HDAC2
0.113567	0.29418	GSEA	123	7.12567e-05	0.00228044	LI_INDUCED_T_TO_NATURAL_KILLER_UP
0.113585	0.352291	GSEA	113	5.27313e-06	0.000280382	IGLESIAS_E2F_TARGETS_UP
0.114652	-0.173046	GSEA	201	2.12273e-05	0.000877365	OSMAN_BLADDER_CANCER_DN
0.114725	0.266558	Keywords	630	3.77476e-15	2.48662e-13	Disulfidebond
0.115925	0.199441	GSEA	248	8.96574e-05	0.00270004	IVANOVA_HEMATOPOIESIS_LATE_PROGENITOR
0.116503	-0.178717	GOBP name	177	4.03981e-05	0.00380995	oxidation-reduction process
0.11838	0.58185	GSEA	28	0.000148211	0.00399231	KHETCHOUMIAN_TRIM24_TARGETS_UP
0.118567	0.235572	GSEA	104	0.00292618	0.0348581	VEGF_A_UP.V1_DN
0.118604	-0.0536679	GSEA	282	0.00216329	0.0283141	MORF_RAD23A
0.119345	-0.00738485	GSEA	632	0.00017969	0.00457469	DANG_BOUND_BY_MYC
0.119631	0.495348	GSEA	31	0.000716294	0.0125863	LEE_LIVER_CANCER_DENA_UP
0.119688	0.251505	GSEA	180	3.54814e-05	0.00133173	LINDGREN_BLADDER_CANCER_CLUSTER_2B
0.119689	-0.113711	GOBP name	681	1.63691e-09	1.22098e-06	macromolecule biosynthetic process
0.121276	0.206873	GSEA	129	0.00305484	0.0359295	BASAKI_YBX1_TARGETS_UP
0.121475	0.262095	GSEA	98	0.0014098	0.0207686	GSE10239_NAIVE_VS_DAY4.5_EFF_CD8_TCELL_DN
0.122872	0.596281	GSEA	77	1.18807e-10	2.82069e-08	MODULE_122
0.123342	0.228407	GSEA	395	3.01549e-08	3.80064e-06	RODRIGUES_THYROID_CARCINOMA_ANAPLASTIC_UP
0.12376	-0.0163271	GSEA	473	0.000460687	0.00904452	BENPORATH_MYC_MAX_TARGETS
0.123953	0.31401	GSEA	70	0.00131353	0.0196051	WATANABE_RECTAL_CANCER_RADIOTHERAPY_RESPONSIVE_DN
0.124047	-0.218232	GSEA	311	2.91665e-10	6.47306e-08	MOOTHA_HUMAN_MITODB_6_2002
0.125245	-0.0410227	GSEA	249	0.00416663	0.044402	MORF_CSNK2B
0.12589	-0.0707164	GSEA	228	0.00185015	0.0250175	MORF_BUB3
0.1268	-0.0404855	GSEA	308	0.00138625	0.0205105	STARK_PREFRONTAL_CORTEX_22Q11_DELETION_DN
0.12698	-0.219401	GSEA	59	0.00472955	0.048284	MRNA_PROCESSING_GO_0006397
0.126996	0.348594	GSEA	146	3.10022e-07	2.8009e-05	HOSHIDA_LIVER_CANCER_SUBCLASS_S1
0.127382	0.440073	GSEA	36	0.00124378	0.0190371	PEDERSEN_TARGETS_OF_611CTF_ISOFORM_OF_ERBB2
0.127578	0.423471	GSEA	51	0.000221012	0.00534671	BMI1_DN.V1_UP
0.12868	0.3175	GSEA	57	0.00331364	0.0379248	GROSS_HYPOXIA_VIA_ELK3_DN
0.128896	0.223445	GSEA	170	0.000259491	0.00592649	DANG_REGULATED_BY_MYC_DN
0.1293	0.187602	GSEA	257	0.000105104	0.00303108	MODULE_18
0.129436	0.276156	GSEA	100	0.000671495	0.0120905	GSE24634_TREG_VS_TCONV_POST_DAY3_IL4_CONVERSION_DN
0.129899	0.241919	GSEA	94	0.00340507	0.0385393	GSE6269_E_COLI_VS_STREP_AUREUS_INF_PBMC_DN
0.129903	-0.0219354	GOBP name	1931	8.38882e-11	1.14717e-07	macromolecule metabolic process
0.130134	0.2807	GSEA	131	7.98356e-05	0.00246982	GSE22886_NAIVE_CD4_TCELL_VS_DC_DN
0.130452	0.236052	GSEA	136	0.000583377	0.0110701	SENGUPTA_NASOPHARYNGEAL_CARCINOMA_UP
0.130746	0.524804	GSEA	27	0.000825082	0.0141568	LINDSTEDT_DENDRITIC_CELL_MATURATION_A
0.130889	0.239941	GSEA	117	0.0011887	0.0183314	ACEVEDO_FGFR1_TARGETS_IN_PROSTATE_CANCER_MODEL_UP
0.13119	0.309546	GSEA	118	3.93603e-05	0.00144543	GSE20715_0H_VS_24H_OZONE_TLR4_KO_LUNG_DN
0.131821	-0.000985074	GSEA	969	1.09502e-06	7.98506e-05	PUJANA_BRCA1_PCC_NETWORK
0.132239	0.289817	GSEA	71	0.00262996	0.0325051	GAL_LEUKEMIC_STEM_CELL_DN
0.132556	0.0941992	GSEA	657	2.03643e-05	0.000848568	PROTEIN_METABOLIC_PROCESS
0.133377	-0.316482	GSEA	54	0.000323373	0.00708438	GNF2_LCAT
0.133459	0.218239	Keywords	160	0.000468913	0.0040511	Actin-binding
0.133951	0.0197792	GSEA	595	0.000112031	0.00319476	MACROMOLECULAR_COMPLEX
0.135147	0.0585916	GOBP name	1049	8.69439e-07	0.000151782	protein metabolic process
0.136305	0.307624	GSEA	120	3.63147e-05	0.00135305	MARKEY_RB1_ACUTE_LOF_UP
0.136923	0.706078	GSEA	14	0.00110681	0.0173304	MODULE_275
0.138333	0.31768	GSEA	99	0.000106361	0.00305011	ZHENG_GLIOBLASTOMA_PLASTICITY_UP
0.138622	0.370075	GSEA	101	5.74867e-06	0.00029943	GSE29618_BCELL_VS_MONOCYTE_DAY7_FLU_VACCINE_DN
0.138966	-0.0131578	GSEA	534	4.18138e-05	0.0015084	KRIGE_RESPONSE_TO_TOSEDOSTAT_24HR_DN
0.139188	0.392187	GSEA	101	1.56452e-06	0.000104394	GSE22886_NAIVE_TCELL_VS_MONOCYTE_DN
0.139302	0.182181	GSEA	181	0.00106238	0.0168676	MULLIGHAN_MLL_SIGNATURE_1_UP
0.140311	0.110527	GSEA	413	0.000163986	0.00424906	WEI_MYCN_TARGETS_WITH_E_BOX
0.140358	0.396507	GSEA	48	0.000786775	0.0135679	SWEET_KRAS_TARGETS_UP
0.140371	0.155452	Keywords	367	3.13708e-05	0.00040323	Endoplasmicreticulum
0.141143	0.134086	GOBP name	293	0.000510976	0.028138	proteolysis
0.14278	0.229789	GSEA	119	0.00139272	0.0205763	ROZANOV_MMP14_TARGETS_UP
0.143424	0.231587	KEGG name	92	0.00456505	0.0279091	Phagosome
0.143967	0.1339	GSEA	670	2.76521e-07	2.61389e-05	DODD_NASOPHARYNGEAL_CARCINOMA_DN
0.144189	0.262342	GSEA	187	8.05897e-06	0.000399388	MODULE_118
0.144587	-0.147253	Keywords	79	0.00693854	0.037697	Helicase
0.145749	0.582255	GSEA	31	6.99946e-05	0.00225418	PID_SYNDECAN_1_PATHWAY
0.146337	0.257113	GSEA	106	0.000870453	0.0147616	GSE12845_IGD_POS_BLOOD_VS_PRE_GC_TONSIL_BCELL_DN
0.146816	0.427223	GSEA	296	0	0	REN_ALVEOLAR_RHABDOMYOSARCOMA_DN
0.147786	0.316208	GSEA	54	0.00409189	0.0437884	KAYO_CALORIE_RESTRICTION_MUSCLE_UP
0.148262	0.30455	Keywords	811	0	0	Glycoprotein
0.148431	0.136256	GSEA	201	0.00267122	0.0328561	MODULE_15
0.149155	-0.19494	GSEA	313	3.78771e-10	7.73374e-08	MOOTHA_MITOCHONDRIA
0.150123	0.584659	GSEA	45	1.53113e-06	0.000104209	VERRECCHIA_EARLY_RESPONSE_TO_TGFB1
0.150221	0.305393	GSEA	68	0.0017966	0.024488	RESPONSE_TO_WOUNDING
0.150538	0.164828	GSEA	247	0.000236804	0.00567497	MODULE_16
0.150849	0.462182	GSEA	38	0.00049624	0.00966815	BURTON_ADIPOGENESIS_7
0.150993	0.347012	GSEA	86	7.80898e-05	0.00243798	SERVITJA_ISLET_HNF1A_TARGETS_UP
0.151025	-0.192173	GSEA	172	2.96335e-06	0.000174872	WONG_MITOCHONDRIA_GENE_MODULE
0.151545	0.0769097	GSEA	598	1.07114e-05	0.000497059	CELLULAR_MACROMOLECULE_METABOLIC_PROCESS
0.151787	-0.264075	GSEA	101	9.42176e-06	0.000453711	GSE6269_HEALTHY_VS_FLU_INF_PBMC_UP
0.151854	0.046639	GSEA	281	0.00231647	0.0296351	WANG_TUMOR_INVASIVENESS_UP
0.151901	0.229478	GSEA	216	1.52183e-05	0.00066967	MODULE_1
0.15243	-0.12135	GSEA	185	0.000114677	0.00323407	MORF_ACP1
0.152845	0.0791678	GSEA	589	9.87169e-06	0.000470935	CELLULAR_PROTEIN_METABOLIC_PROCESS
0.153295	-0.0772801	GSEA	206	0.000457954	0.00902559	MORF_EIF3S2
0.153927	0.0362862	GSEA	247	0.00357236	0.0399455	PENG_GLUTAMINE_DEPRIVATION_DN
0.154268	0.335454	GSEA	104	2.56636e-05	0.00102344	GSE20715_WT_VS_TLR4_KO_6H_OZONE_LUNG_UP
0.154694	0.0707112	t-test Significant_PROTEIN	751	8.55619e-07	8.55619e-07	+
0.155117	0.0670065	GSEA	271	0.00206073	0.027216	GARY_CD5_TARGETS_DN
0.155453	0.142797	GSEA	163	0.0044802	0.0466242	FOURNIER_ACINAR_DEVELOPMENT_LATE_2
0.155537	0.439233	GSEA	98	1.13933e-07	1.23738e-05	GSE22886_NAIVE_CD8_TCELL_VS_MONOCYTE_DN
0.155571	0.319686	GSEA	542	0	0	CHEN_METABOLIC_SYNDROM_NETWORK
0.155824	0.310033	GOBP name	79	0.000624159	0.032209	extracellular structure organization
0.155824	0.310033	GOBP name	79	0.000624159	0.0324128	extracellular matrix organization
0.155912	0.29626	GSEA	59	0.00447389	0.0466061	PODAR_RESPONSE_TO_ADAPHOSTIN_UP
0.156086	0.190123	GSEA	357	1.26003e-06	8.9331e-05	RODRIGUES_THYROID_CARCINOMA_POORLY_DIFFERENTIATED_UP
0.156515	0.245773	GSEA	121	0.000532132	0.0101733	WINTER_HYPOXIA_METAGENE
0.15678	0.395038	GSEA	92	3.61035e-06	0.000204767	GSE29618_MONOCYTE_VS_PDC_UP
0.156846	0.280337	GSEA	115	0.000163107	0.00424787	GSE17721_CTRL_VS_PAM3CSK4_6H_BMDM_DN
0.158374	0.335864	GOCC name	95	5.40071e-05	0.00104185	lytic vacuole
0.158374	0.335864	GOCC name	95	5.40071e-05	0.00106114	lysosome
0.158641	0.158945	GSEA	190	0.00113255	0.0175986	CUI_TCF21_TARGETS_2_UP
0.158738	0.220809	GSEA	270	2.25012e-06	0.00014007	MILI_PSEUDOPODIA_CHEMOTAXIS_DN
0.15929	0.332954	GOCC name	100	3.95703e-05	0.000823218	vacuole
0.159593	0.355061	GSEA	53	0.00144271	0.0210409	LIM_MAMMARY_LUMINAL_MATURE_DN
0.160858	0.344768	GSEA	70	0.000369865	0.00780155	MODULE_324
0.161325	0.388875	GSEA	52	0.000577141	0.0109926	CAHOY_ASTROGLIAL
0.162092	0.413839	GSEA	94	9.3842e-07	7.31323e-05	GSE29618_MONOCYTE_VS_MDC_DAY7_FLU_VACCINE_UP
0.162255	0.28636	GSEA	87	0.000772016	0.0133359	MIYAGAWA_TARGETS_OF_EWSR1_ETS_FUSIONS_DN
0.162322	0.293737	GSEA	96	0.000308053	0.00677782	PETROVA_ENDOTHELIUM_LYMPHATIC_VS_BLOOD_DN
0.163782	-0.106992	KEGG name	128	0.00131602	0.0104121	Huntington's disease
0.16426	0.249529	GSEA	104	0.00100945	0.016229	GSE17721_12H_VS_24H_PAM3CSK4_BMDM_UP
0.164868	0.434378	GOCC name	44	0.000418288	0.00599734	basement membrane
0.165476	0.240702	GSEA	228	2.59969e-06	0.000156119	MODULE_84
0.165587	0.348289	GSEA	59	0.000934163	0.0153326	GSE9988_ANTI_TREM1_VS_VEHICLE_TREATED_MONOCYTES_UP
0.165794	0.113524	GSEA	182	0.00377713	0.0412414	PENG_RAPAMYCIN_RESPONSE_DN
0.166385	0.226673	GSEA	168	0.000103252	0.0029946	MODULE_44
0.166478	0.495553	GSEA	25	0.00243293	0.0308161	QI_HYPOXIA_TARGETS_OF_HIF1A_AND_FOXA2
0.166663	0.511585	GOBP name	28	0.000928173	0.0425456	wound healing
0.167257	0.176641	GOBP name	217	0.000168039	0.0125342	defense response
0.167401	0.332248	GSEA	50	0.00346404	0.0390766	CRX_DN.V1_DN
0.167479	0.512666	GOBP name	31	0.000480529	0.027005	regulation of leukocyte migration
0.168206	-0.0243606	GSEA	491	1.08786e-06	7.98993e-05	GRADE_COLON_CANCER_UP
0.168525	-0.255467	GSEA	126	5.78339e-07	4.87956e-05	HSIAO_LIVER_SPECIFIC_GENES
0.169096	0.327907	GSEA	114	1.36742e-05	0.000606955	MCBRYAN_PUBERTAL_TGFB1_TARGETS_UP
0.169188	0.173198	GSEA	307	9.80757e-06	0.000470073	BERENJENO_TRANSFORMED_BY_RHOA_UP
0.169446	-0.210348	GSEA	60	0.00209206	0.0275585	GNF2_RBBP6
0.170324	-0.130053	GSEA	178	3.1777e-05	0.00121959	MORF_ANP32B
0.170461	0.381931	GSEA	101	2.39681e-06	0.000145649	GSE24634_TREG_VS_TCONV_POST_DAY10_IL4_CONVERSION_DN
0.170467	0.174488	GSEA	168	0.00086277	0.0146556	TARTE_PLASMA_CELL_VS_PLASMABLAST_UP
0.171519	0.141878	GSEA	476	5.46981e-07	4.65344e-05	LEE_BMP2_TARGETS_DN
0.172082	0.310749	GSEA	76	0.000667221	0.012056	TAKEDA_TARGETS_OF_NUP98_HOXA9_FUSION_8D_DN
0.172201	0.147883	GOCC name	313	2.75438e-05	0.000621786	endoplasmic reticulum part
0.17364	-0.0185244	GOCC name	318	5.19192e-05	0.00105935	nucleolus
0.173825	-0.0750015	Keywords	99	0.00745645	0.0396924	DNArepair
0.174272	-0.168907	GOBP name	302	9.84023e-10	8.97101e-07	RNA processing
0.174464	0.112374	t-test significant both RNA_PROTEIN	453	3.52547e-06	3.52547e-06	+
0.174854	0.481543	GSEA	23	0.00467694	0.0478426	RECEPTOR_COMPLEX
0.176819	0.344811	GSEA	89	5.21837e-05	0.00179375	GSE24634_TREG_VS_TCONV_POST_DAY7_IL4_CONVERSION_DN
0.176846	-0.319559	GSEA	60	4.15906e-05	0.00150567	GNF2_HPN
0.177006	0.183233	GSEA	111	0.0044909	0.0466879	REACTOME_INNATE_IMMUNE_SYSTEM
0.177584	0.295945	GSEA	59	0.0038027	0.0414763	GSE9988_LPS_VS_LPS_AND_ANTI_TREM1_MONOCYTE_DN
0.177681	-0.110394	GSEA	108	0.00161592	0.0228173	DANG_MYC_TARGETS_UP
0.178021	-0.0976104	GSEA	113	0.00188256	0.0253549	GSE22886_IL2_VS_IL15_STIM_NKCELL_DN
0.178079	0.187911	GSEA	112	0.0037217	0.0410312	GSE9650_EFFECTOR_VS_MEMORY_CD8_TCELL_UP
0.178944	-0.0360545	GSEA	133	0.00438895	0.0460501	CAIRO_LIVER_DEVELOPMENT_DN
0.179473	-0.102032	GSEA	157	0.000198538	0.00496783	MORF_G22P1
0.179801	0.407712	GSEA	106	2.53642e-07	2.42003e-05	GSE10325_LUPUS_CD4_TCELL_VS_LUPUS_MYELOID_DN
0.179827	-0.284046	GSEA	104	6.09785e-07	5.06121e-05	GSE22886_NAIVE_TCELL_VS_DC_UP
0.1804	0.00247187	GSEA	319	5.42122e-05	0.00184484	HSIAO_HOUSEKEEPING_GENES
0.181908	0.469941	GSEA	105	3.95992e-09	6.73781e-07	GSE22886_NAIVE_CD4_TCELL_VS_MONOCYTE_DN
0.182506	-0.0739151	GSEA	113	0.00309386	0.03618	EBAUER_TARGETS_OF_PAX3_FOXO1_FUSION_UP
0.182951	0.341456	GSEA	88	6.22422e-05	0.00205641	GSE29618_MONOCYTE_VS_MDC_UP
0.18308	-0.313687	GSEA	60	4.35934e-05	0.00156706	MODULE_183
0.183533	0.423206	Matrisome_Category	93	5.39217e-07	1.61765e-06	ECM Glycoproteins
0.184136	-0.103687	GSEA	240	2.90205e-06	0.00017225	MORF_RAN
0.184537	-0.275743	GSEA	119	1.33113e-07	1.40098e-05	MORF_EIF4A2
0.184955	0.225359	GOMF name	143	0.000216494	0.0192139	carbohydrate binding
0.185485	-0.0491825	GSEA	124	0.00330526	0.0378713	ORGANELLE_ENVELOPE
0.185485	-0.0491825	GSEA	124	0.00330526	0.0379139	ENVELOPE
0.185696	-0.0608171	GSEA	108	0.0046275	0.0475273	MORF_RFC4
0.185773	0.177583	GSEA	156	0.000707235	0.012535	MODULE_53
0.186077	-0.116845	GSEA	97	0.00167112	0.0234026	GSE34205_HEALTHY_VS_FLU_INF_INFANT_PBMC_UP
0.186368	0.14525	Keywords	182	0.000729194	0.0057356	Protease
0.18683	0.317872	GSEA	95	8.77601e-05	0.00265859	GSE22886_DAY0_VS_DAY1_MONOCYTE_IN_CULTURE_DN
0.18732	0.268394	GSEA	84	0.00124598	0.0189854	GSE10239_NAIVE_VS_KLRG1HIGH_EFF_CD8_TCELL_DN
0.18749	0.533463	GSEA	177	0	0	SCHUETZ_BREAST_CANCER_DUCTAL_INVASIVE_UP
0.189557	0.42132	GSEA	60	5.73793e-05	0.00192693	AZARE_NEOPLASTIC_TRANSFORMATION_BY_STAT3_DN
0.189831	0.338514	GSEA	79	0.000152969	0.00405625	GSE10325_BCELL_VS_MYELOID_DN
0.190718	0.405926	GSEA	53	0.000256747	0.00590344	BURTON_ADIPOGENESIS_8
0.191477	0.840649	GSEA	19	6.47812e-06	0.000332337	COLLAGEN
0.19254	0.26397	GSEA	283	6.11711e-09	9.60762e-07	SWEET_LUNG_CANCER_KRAS_UP
0.192985	0.273844	GSEA	275	3.75215e-09	6.49249e-07	MODULE_3
0.193145	0.392462	GSEA	62	0.000125341	0.00346776	GSE11057_PBMC_VS_MEM_CD4_TCELL_UP
0.193179	0.247936	GSEA	132	0.000120397	0.00337675	PASQUALUCCI_LYMPHOMA_BY_GC_STAGE_UP
0.193538	0.10457	GSEA	290	5.05007e-05	0.00174767	MODULE_8
0.193923	0.271414	GSEA	113	0.000143457	0.00387449	ZHONG_SECRETOME_OF_LUNG_CANCER_AND_FIBROBLAST
0.194999	-0.189534	GSEA	103	4.94212e-05	0.00171612	MODULE_152
0.1953	0.261798	GSEA	72	0.0029631	0.0350525	RPS14_DN.V1_UP
0.195317	-0.158316	GOBP name	138	1.55756e-05	0.001727	generation of precursor metabolites and energy
0.19535	0.397052	GSEA	36	0.00306648	0.0359835	LEE_METASTASIS_AND_ALTERNATIVE_SPLICING_UP
0.19582	0.211683	GSEA	105	0.00173554	0.0239112	KAECH_DAY8_EFF_VS_MEMORY_CD8_TCELL_UP
0.196592	0.367176	GSEA	91	1.19364e-05	0.000544012	GSE24634_IL4_VS_CTRL_TREATED_NAIVE_CD4_TCELL_DAY5_UP
0.196814	-0.0548545	GSEA	120	0.0020175	0.026749	YAO_TEMPORAL_RESPONSE_TO_PROGESTERONE_CLUSTER_13
0.197939	0.23674	GSEA	88	0.00205768	0.027211	GSE34205_HEALTHY_VS_FLU_INF_INFANT_PBMC_DN
0.199516	0.721088	GSEA	13	0.00143949	0.0210239	MODULE_412
0.199553	0.270682	GSEA	115	0.000114154	0.00323721	GSE17721_ALL_VS_24H_PAM3CSK4_BMDM_UP
0.200165	0.118716	GSEA	131	0.00381369	0.0415517	ZHANG_TLX_TARGETS_60HR_DN
0.200364	0.16975	GSEA	123	0.00200314	0.0266624	GSE36476_CTRL_VS_TSST_ACT_16H_MEMORY_CD4_TCELL_OLD_DN
0.200386	-0.263431	GSEA	34	0.00452122	0.0469553	GCM_ANP32B
0.201135	0.152567	GSEA	135	0.00177562	0.024332	BLUM_RESPONSE_TO_SALIRASIB_UP
0.201234	0.202096	GSEA	100	0.00251146	0.0316146	GSE36476_CTRL_VS_TSST_ACT_16H_MEMORY_CD4_TCELL_YOUNG_DN
0.201367	0.254287	GSEA	98	0.000614945	0.0113938	GSE3337_CTRL_VS_16H_IFNG_IN_CD8POS_DC_UP
0.201589	-0.197737	GSEA	49	0.00353212	0.0396257	KEGG_CARDIAC_MUSCLE_CONTRACTION
0.203041	0.221068	GSEA	241	1.00305e-06	7.6419e-05	MODULE_52
0.203847	0.174875	GSEA	122	0.0016541	0.0232279	GSE22886_NAIVE_BCELL_VS_BLOOD_PLASMA_CELL_DN
0.20428	-0.142366	GSEA	358	1.47569e-11	5.02176e-09	MARTENS_TRETINOIN_RESPONSE_DN
0.206776	-0.237259	GSEA	101	3.32213e-06	0.000193804	REACTOME_TCA_CYCLE_AND_RESPIRATORY_ELECTRON_TRANSPORT
0.206949	-0.156586	GSEA	84	0.000490966	0.00962047	MORF_CCNI
0.207238	0.436023	GSEA	29	0.00360017	0.0401246	CYSTEINE_TYPE_PEPTIDASE_ACTIVITY
0.207415	0.151658	GSEA	118	0.00283746	0.0340796	GSE22886_UNSTIM_VS_IL2_STIM_NKCELL_DN
0.208676	0.236827	GSEA	80	0.00268192	0.0329083	KOBAYASHI_EGFR_SIGNALING_24HR_DN
0.208748	0.501899	GSEA	42	6.3742e-05	0.00209242	LABBE_TGFB1_TARGETS_UP
0.209614	0.158268	GSEA	106	0.00386751	0.0419145	DUTERTRE_ESTRADIOL_RESPONSE_6HR_UP
0.209778	0.0137478	GSEA	117	0.00439904	0.0460142	GSE29617_CTRL_VS_TIV_FLU_VACCINE_PBMC_2008_DN
0.210165	0.407657	GSEA	87	2.17907e-06	0.000137322	GSE6269_HEALTHY_VS_STREP_AUREUS_INF_PBMC_DN
0.210363	0.311915	GSEA	86	0.000166276	0.00429751	BROWN_MYELOID_CELL_DEVELOPMENT_UP
0.210822	-0.151516	Keywords	327	1.44635e-11	5.8633e-10	RNA-binding
0.211115	0.0477958	GSEA	185	0.000498298	0.009653	ORGANELLE_MEMBRANE
0.211734	0.480831	GSEA	33	0.000658147	0.0119769	CORDENONSI_YAP_CONSERVED_SIGNATURE
0.213152	-0.183342	GSEA	80	0.000216413	0.00526038	GNF2_APEX1
0.213703	0.334576	GSEA	68	0.000380118	0.00795211	VERHAAK_AML_WITH_NPM1_MUTATED_UP
0.214334	-0.105225	GSEA	124	0.000142944	0.00388115	MORF_FBL
0.214561	0.382916	GSEA	39	0.00255249	0.0318952	NEMETH_INFLAMMATORY_RESPONSE_LPS_UP
0.215047	0.205115	GSEA	125	0.000438993	0.0088222	MODULE_75
0.215483	0.269183	GSEA	86	0.000644327	0.0117673	SNF5_DN.V1_UP
0.215759	0.225908	GSEA	105	0.00069334	0.0123315	MODULE_54
0.215784	0.180447	GSEA	104	0.00229109	0.029421	CAMP_UP.V1_UP
0.215952	-0.147053	GSEA	209	4.57139e-08	5.49051e-06	MORF_UBE2I
0.216689	0.473666	GSEA	41	0.000178035	0.00454391	VART_KSHV_INFECTION_ANGIOGENIC_MARKERS_DN
0.217685	0.309187	GSEA	65	0.00102319	0.0163983	GSE36392_MAC_VS_NEUTROPHIL_IL25_TREATED_LUNG_DN
0.217811	-0.183353	GSEA	118	5.71492e-06	0.000299198	JISON_SICKLE_CELL_DISEASE_DN
0.218404	0.02752	GSEA	407	9.8043e-08	1.08796e-05	CAIRO_HEPATOBLASTOMA_CLASSES_UP
0.218513	-0.0743246	GSEA	80	0.00381735	0.0415472	GSE34205_HEALTHY_VS_RSV_INF_INFANT_PBMC_UP
0.218859	0.0893818	GSEA	224	7.45664e-05	0.00234953	MODULE_17
0.218942	0.347234	GSEA	117	1.50004e-06	0.000102778	GSE22886_NAIVE_BCELL_VS_MONOCYTE_DN
0.219506	0.428759	GSEA	58	4.67947e-05	0.00164734	SUNG_METASTASIS_STROMA_UP
0.220662	0.301803	GOBP name	141	2.07236e-06	0.000326994	response to wounding
0.220815	-0.320199	GSEA	61	8.59099e-06	0.000421661	GNF2_HPX
0.221523	0.425976	GSEA	104	6.20179e-08	7.19478e-06	GSE10325_LUPUS_BCELL_VS_LUPUS_MYELOID_DN
0.222018	0.377102	GSEA	55	0.000382094	0.00794459	LEE_AGING_CEREBELLUM_UP
0.222501	0.257971	Keywords	83	0.000958831	0.00692197	Innateimmunity
0.22257	-0.0993881	GSEA	112	0.000241372	0.00567781	KEGG_ALZHEIMERS_DISEASE
0.223653	0.509305	GOCC name	44	3.11614e-05	0.000688797	collagen
0.223851	0.293986	GOCC name	369	9.28146e-14	1.96953e-11	extracellular region part
0.223976	0.532368	Keywords	105	2.11295e-11	7.95376e-10	Extracellularmatrix
0.224101	0.219576	GSEA	142	7.7915e-05	0.00243998	REACTOME_CLASS_I_MHC_MEDIATED_ANTIGEN_PROCESSING_PRESENTATION
0.224121	0.28147	GSEA	111	5.34539e-05	0.00183124	GSE24634_TEFF_VS_TCONV_DAY7_IN_CULTURE_DN
0.224182	0.634641	GSEA	72	4.26903e-11	1.17791e-08	VECCHI_GASTRIC_CANCER_ADVANCED_VS_EARLY_UP
0.224732	0.271923	GSEA	112	7.14437e-05	0.00227928	MODULE_46
0.224934	0.395406	GSEA	106	2.90547e-07	2.67225e-05	VERHAAK_GLIOBLASTOMA_NEURAL
0.225271	0.310296	GSEA	48	0.00425103	0.0449728	KAN_RESPONSE_TO_ARSENIC_TRIOXIDE
0.225777	-0.0298166	GSEA	236	3.93007e-06	0.000220451	BIOSYNTHETIC_PROCESS
0.227724	0.506948	GSEA	30	0.00060463	0.0112846	SKELETAL_DEVELOPMENT
0.228947	0.294145	Keywords	731	0	0	Signal
0.230005	-0.161468	Keywords	140	1.27407e-06	2.68575e-05	Mitochondrioninnermembrane
0.230299	0.79403	GSEA	27	4.22965e-07	3.69064e-05	CLASPER_LYMPHATIC_VESSELS_DURING_METASTASIS_DN
0.230491	0.474681	Matrisome_Division	135	9.00235e-12	1.80047e-11	Core matrisome
0.232624	0.120043	GSEA	127	0.00115525	0.017924	GSE22886_IGM_MEMORY_BCELL_VS_BLOOD_PLASMA_CELL_DN
0.233622	0.571589	Pfam	41	6.8432e-06	0.00705533	Collagen
0.233784	-0.152608	GSEA	59	0.0017452	0.0240118	MORF_SART1
0.233906	0.331961	GSEA	87	4.59177e-05	0.00162769	GSE24634_TEFF_VS_TCONV_DAY3_IN_CULTURE_DN
0.23392	0.22476	GSEA	70	0.00393357	0.0424053	CHIANG_LIVER_CANCER_SUBCLASS_CTNNB1_DN
0.235562	-0.160699	GSEA	78	0.000233932	0.00563259	GCM_PSME1
0.235586	0.11179	GSEA	133	0.000838763	0.0143193	GSE22886_UNSTIM_VS_IL15_STIM_NKCELL_DN
0.235815	-0.0576661	GOBP name	135	0.000113716	0.00914749	ncRNA metabolic process
0.236074	-0.0512839	GSEA	121	0.000299236	0.00661235	GSE31082_DN_VS_DP_THYMOCYTE_UP
0.236358	0.359708	Keywords	94	6.37904e-06	0.000112058	Lysosome
0.236454	0.622173	GSEA	39	1.87796e-06	0.000120579	TURASHVILI_BREAST_LOBULAR_CARCINOMA_VS_LOBULAR_NORMAL_DN
0.236636	-0.514968	GSEA	14	0.00231248	0.0296212	LEE_LIVER_CANCER
0.239505	0.248491	GSEA	135	2.21863e-05	0.00090239	BOQUEST_STEM_CELL_UP
0.240647	-0.173297	GSEA	112	4.52422e-06	0.000245679	MORF_EIF3S6
0.240677	0.0594446	GSEA	106	0.00254191	0.0318409	GSE36392_TYPE_2_MYELOID_VS_NEUTROPHIL_IL25_TREATED_LUNG_DN
0.241887	0.131084	GSEA	111	0.00146403	0.0212607	GSE22886_IGG_IGA_MEMORY_BCELL_VS_BLOOD_PLASMA_CELL_DN
0.241898	-0.738774	GSEA	26	2.37463e-08	3.03032e-06	GNF2_MYL3
0.242028	0.545088	GSEA	29	0.000290288	0.00649901	LIEN_BREAST_CARCINOMA_METAPLASTIC_VS_DUCTAL_UP
0.242441	-0.295034	Pfam	102	1.42638e-08	4.41179e-05	RRM_1
0.242577	0.271046	GSEA	59	0.00293102	0.034875	ZHONG_SECRETOME_OF_LUNG_CANCER_AND_MACROPHAGE
0.243854	-0.118787	GOMF name	453	6.66134e-16	8.27671e-13	RNA binding
0.24539	0.0680405	GSEA	140	0.000429049	0.00865645	TIEN_INTESTINE_PROBIOTICS_24HR_DN
0.246401	0.195726	GOMF name	116	0.000306842	0.0245969	enzyme inhibitor activity
0.246903	0.186366	GSEA	83	0.00255416	0.0318771	PEPTIDASE_ACTIVITY
0.247961	-0.153782	GSEA	54	0.00178575	0.024438	ORGANELLE_INNER_MEMBRANE
0.248117	0.0152471	GSEA	90	0.00303071	0.0356868	MOREAUX_MULTIPLE_MYELOMA_BY_TACI_DN
0.248517	0.41935	GSEA	35	0.00158411	0.0224302	DEMAGALHAES_AGING_UP
0.24885	0.133714	GSEA	97	0.00221359	0.0287513	GSE11864_CSF1_VS_CSF1_IFNG_IN_MAC_DN
0.249638	-0.0942579	KEGG name	112	6.98196e-05	0.000894356	Alzheimer's disease
0.249843	0.249729	GOBP name	85	0.00054718	0.0299308	innate immune response
0.251098	-0.0502423	GOCC name	67	0.00435229	0.0401546	Z disc
0.251696	0.602725	GSEA	43	1.15186e-06	8.2812e-05	TURASHVILI_BREAST_LOBULAR_CARCINOMA_VS_DUCTAL_NORMAL_UP
0.251711	0.391761	GSEA	56	0.000153596	0.00406234	GNF2_CASP1
0.25241	-0.20696	GSEA	36	0.00389247	0.0420956	DAZARD_UV_RESPONSE_CLUSTER_G1
0.253078	-0.142835	GSEA	75	0.000268731	0.0060966	MITOCHONDRIAL_ENVELOPE
0.253801	0.581946	Keywords	39	7.3979e-06	0.000121834	Collagen
0.254628	0.211369	GSEA	154	1.33782e-05	0.000599026	ENDOPLASMIC_RETICULUM
0.254957	0.0819438	GSEA	138	0.000282724	0.00638569	CHANG_CORE_SERUM_RESPONSE_UP
0.255473	0.24441	GSEA	235	1.23728e-08	1.75436e-06	RODWELL_AGING_KIDNEY_UP
0.256314	0.460377	GSEA	37	0.000412394	0.00840345	GERHOLD_ADIPOGENESIS_DN
0.257162	0.375087	GSEA	53	0.000346176	0.0073781	YAO_TEMPORAL_RESPONSE_TO_PROGESTERONE_CLUSTER_16
0.257652	-0.171623	GSEA	109	2.48012e-06	0.00014982	MITOCHONDRIAL_PART
0.258339	0.287632	GSEA	53	0.00271628	0.03325	WOO_LIVER_CANCER_RECURRENCE_UP
0.258635	0.553756	GSEA	38	2.35539e-05	0.000942988	HESS_TARGETS_OF_HOXA9_AND_MEIS1_DN
0.25936	0.519164	GSEA	23	0.00191659	0.0257454	ZHENG_IL22_SIGNALING_UP
0.259413	-0.0849882	GSEA	104	0.000101451	0.00296767	GCM_APEX1
0.259762	-0.140414	GSEA	66	0.000526621	0.0100868	MITOCHONDRIAL_MEMBRANE
0.259962	0.340775	GSEA	46	0.0018093	0.0246282	LINDSTEDT_DENDRITIC_CELL_MATURATION_D
0.259986	0.449683	GSEA	41	0.000261032	0.00594839	GNF2_HCK
0.260133	0.0815539	GSEA	127	0.000375546	0.00790505	LI_AMPLIFIED_IN_LUNG_CANCER
0.260245	0.714588	GSEA	20	8.89735e-05	0.00268737	VERRECCHIA_RESPONSE_TO_TGFB1_C2
0.26039	-0.0516567	GOCC name	119	8.70888e-05	0.00159312	contractile fiber part
0.260425	-0.144941	GSEA	50	0.00225963	0.029127	MITOCHONDRIAL_INNER_MEMBRANE
0.262175	-0.113019	GSEA	94	8.2338e-05	0.00253954	GCM_CSNK2B
0.263815	-0.13634	GSEA	116	4.30943e-06	0.000239103	GCM_ACTG1
0.264044	0.395037	Keywords	42	0.000847435	0.00637998	Hydroxylation
0.264965	0.494502	GSEA	30	0.000672537	0.0120879	GNF2_TNFRSF1B
0.265251	-0.0144229	GSEA	224	2.80483e-07	2.62702e-05	WONG_EMBRYONIC_STEM_CELL_CORE
0.268744	-0.110866	Keywords	41	0.00806088	0.0424808	Myosin
0.269397	-0.139019	GSEA	111	4.41224e-06	0.000243484	RIBONUCLEOPROTEIN_COMPLEX
0.269956	0.634857	GSEA	18	0.000902625	0.015057	KAMIKUBO_MYELOID_CEBPA_NETWORK
0.270967	0.331325	GSEA	165	5.28019e-09	8.55642e-07	EXTRACELLULAR_REGION
0.271828	-0.315056	GSEA	22	0.0039364	0.0423911	GARCIA_TARGETS_OF_FLI1_AND_DAX1_UP
0.272156	0.30076	GSEA	94	2.93765e-05	0.00114032	KARLSSON_TGFB1_TARGETS_UP
0.272256	0.15716	GSEA	82	0.00185043	0.0249881	DUTERTRE_ESTRADIOL_RESPONSE_24HR_UP
0.274667	-0.0516565	GSEA	179	4.80598e-07	4.15798e-05	CELLULAR_BIOSYNTHETIC_PROCESS
0.275029	0.339488	GSEA	132	9.09302e-08	1.03145e-05	EXTRACELLULAR_REGION_PART
0.276267	-0.0955207	GOBP name	102	3.50131e-05	0.00334049	ncRNA processing
0.276608	0.121438	GSEA	73	0.00369482	0.0408671	REACTOME_CELL_CYCLE_CHECKPOINTS
0.276661	-0.245002	GSEA	35	0.00124503	0.0189992	MITOCHONDRIAL_MATRIX
0.276661	-0.245002	GSEA	35	0.00124503	0.0190277	MITOCHONDRIAL_LUMEN
0.277258	0.162694	GOCC name	193	1.30539e-06	4.32819e-05	extracellular region
0.277793	0.235772	GSEA	69	0.00125627	0.0190003	RB_P107_DN.V1_UP
0.277915	0.710648	GSEA	23	2.82556e-05	0.00110522	TURASHVILI_BREAST_DUCTAL_CARCINOMA_VS_DUCTAL_NORMAL_UP
0.278496	0.518675	GSEA	54	1.72133e-06	0.000113375	HUMMERICH_SKIN_CANCER_PROGRESSION_UP
0.278512	0.283257	GSEA	68	0.000497978	0.00966512	SARRIO_EPITHELIAL_MESENCHYMAL_TRANSITION_UP
0.278537	0.371943	GSEA	37	0.00237389	0.030143	MODULE_241
0.278641	0.134822	GSEA	76	0.00265943	0.0327504	GRAHAM_CML_DIVIDING_VS_NORMAL_QUIESCENT_UP
0.278912	0.280448	GSEA	53	0.00218853	0.028462	MARKEY_RB1_CHRONIC_LOF_DN
0.280564	0.397719	Matrisome	328	0	0	Matrisome
0.282304	0.389273	GSEA	34	0.00251478	0.0316174	PID_HIF1_TFPATHWAY
0.284261	0.782908	GSEA	23	4.10036e-06	0.000228746	ROZANOV_MMP14_TARGETS_SUBSET
0.284432	0.602371	GSEA	42	1.28987e-06	9.08154e-05	LINDVALL_IMMORTALIZED_BY_TERT_DN
0.284654	0.26543	GSEA	53	0.00256149	0.0318905	LIU_VAV3_PROSTATE_CARCINOGENESIS_UP
0.285515	0.450713	GSEA	24	0.00439861	0.0460569	GNF2_S100A4
0.285615	0.470139	GSEA	139	1.65667e-12	6.26407e-10	MODULE_47
0.286224	-0.147233	GSEA	208	3.24603e-11	1.0042e-08	MODULE_32
0.28624	0.258391	GOBP name	89	0.000110747	0.00899684	inflammatory response
0.286677	-0.180953	GOBP name	72	2.76299e-05	0.00273137	muscle system process
0.286751	-0.381401	GSEA	26	0.00033999	0.00727664	SU_LIVER
0.286855	0.152604	GSEA	72	0.00235324	0.0299928	REACTOME_MITOTIC_G1_G1_S_PHASES
0.286972	-0.0535193	GSEA	66	0.00129847	0.0194086	RIBONUCLEOPROTEIN_COMPLEX_BIOGENESIS_AND_ASSEMBLY
0.288021	0.539595	GSEA	18	0.0040456	0.043384	GNF2_CD33
0.288268	0.363049	GSEA	60	0.000121367	0.00338536	RUIZ_TNC_TARGETS_DN
0.288431	0.20174	KEGG name	105	0.000106157	0.00124157	Protein processing in endoplasmic reticulum
0.289492	0.245156	Keywords	396	3.55271e-15	2.67469e-13	Secreted
0.290958	-0.0593262	GSEA	52	0.00350517	0.0393667	PROTEIN_RNA_COMPLEX_ASSEMBLY
0.291303	0.724683	Matrisome_Category	28	2.39999e-06	4.79998e-06	Collagens
0.291374	0.00253713	GOBP name	93	0.000325807	0.0210492	regulation of translation
0.291864	0.490714	GSEA	22	0.00333472	0.0381234	CYSTEINE_TYPE_ENDOPEPTIDASE_ACTIVITY
0.292006	0.326863	GSEA	126	1.77968e-07	1.79888e-05	GSE20715_0H_VS_48H_OZONE_TLR4_KO_LUNG_DN
0.29564	-0.0626241	GSEA	251	1.07036e-10	2.60173e-08	MODULE_151
0.296043	0.465045	GSEA	24	0.00326369	0.0375637	MODULE_76
0.296221	0.206268	GSEA	53	0.00458294	0.0471646	SOTIRIOU_BREAST_CANCER_GRADE_1_VS_3_UP
0.296271	0.0639673	GSEA	156	6.55912e-06	0.000334811	GSE22886_NEUTROPHIL_VS_MONOCYTE_DN
0.296536	0.265196	GOMF name	68	0.00047976	0.0331167	glycosaminoglycan binding
0.29679	0.227042	GSEA	113	2.20862e-05	0.000901913	YAO_TEMPORAL_RESPONSE_TO_PROGESTERONE_CLUSTER_14
0.296804	0.90165	GSEA	22	2.1433e-07	2.0839e-05	GNF2_CDH11
0.296898	0.578239	GSEA	17	0.00287513	0.0343703	MODULE_234
0.298633	-0.0698242	GSEA	262	1.73728e-11	5.72125e-09	MODULE_114
0.30158	0.0770553	Keywords	88	0.000559731	0.00468219	Proteinbiosynthesis
0.301738	0.34167	GSEA	45	0.00110804	0.017323	MODULE_170
0.30286	0.324804	Matrisome_Division	193	7.21663e-11	7.21663e-11	Matrisome-associated
0.3038	0.0448498	KEGG name	101	0.000162514	0.00174865	RNA transport
0.305917	0.270485	GSEA	65	0.000454494	0.00897471	GSE15750_DAY6_VS_DAY10_EFF_CD8_TCELL_UP
0.306046	-0.738797	GSEA	30	3.68449e-10	7.83646e-08	GNF2_MYL2
0.306321	0.447401	GSEA	41	0.000172034	0.0044128	GOTZMANN_EPITHELIAL_TO_MESENCHYMAL_TRANSITION_UP
0.3066	0.224981	GOCC name	224	1.44108e-09	1.27415e-07	extracellular space
0.3066	-0.194196	GOBP name	60	4.10762e-05	0.00382989	muscle contraction
0.307878	0.301098	GSEA	40	0.00372574	0.0410313	CROONQUIST_IL6_DEPRIVATION_DN
0.308695	-0.18997	GOBP name	78	3.16927e-06	0.000464354	electron transport chain
0.310628	0.423515	GSEA	34	0.000971886	0.0157742	MODULE_291
0.31145	0.142708	GSEA	67	0.00167549	0.0234316	REACTOME_SYNTHESIS_OF_DNA
0.314567	0.172246	GSEA	65	0.00145741	0.0211947	REACTOME_G1_S_TRANSITION
0.316748	-0.112023	GSEA	105	1.33001e-06	9.30006e-05	GSE22886_NAIVE_BCELL_VS_NEUTROPHIL_UP
0.317055	0.0607256	GSEA	71	0.00102415	0.016388	GNF2_RAN
0.317908	0.294049	GSEA	63	0.000254191	0.00585786	REACTOME_ANTIGEN_PROCESSING_CROSS_PRESENTATION
0.321539	0.751382	GSEA	15	0.000331814	0.00719212	FARMER_BREAST_CANCER_CLUSTER_5
0.321946	0.777597	GSEA	26	1.03694e-06	7.78393e-05	GNF2_PTX3
0.32297	0.428971	GSEA	79	3.01699e-07	2.75004e-05	POOLA_INVASIVE_BREAST_CANCER_UP
0.32312	0.210643	GSEA	95	4.7723e-05	0.00166851	PROTEOLYSIS
0.323529	0.167451	GSEA	53	0.00329977	0.0378935	REACTOME_ORC1_REMOVAL_FROM_CHROMATIN
0.323677	0.140137	GSEA	70	0.000881416	0.0148	REACTOME_S_PHASE
0.323982	0.449638	GSEA	40	0.000157239	0.00413724	BRUECKNER_TARGETS_OF_MIRLET7A3_DN
0.325713	-0.179755	GSEA	65	1.40056e-05	0.000618975	GNF2_NPM1
0.326425	0.528843	GSEA	30	0.000200643	0.00499601	SASAI_RESISTANCE_TO_NEOPLASTIC_TRANSFROMATION
0.326787	0.366949	GSEA	127	4.06193e-09	6.79807e-07	RODWELL_AGING_KIDNEY_NO_BLOOD_UP
0.327691	0.229736	GSEA	58	0.00101549	0.0163006	SWEET_KRAS_ONCOGENIC_SIGNATURE
0.328614	-0.0538643	GOMF name	260	8.30447e-13	6.87887e-10	structural molecule activity
0.329123	0.304498	GSEA	41	0.00221672	0.0287555	CHANG_CYCLING_GENES
0.330205	-0.0706598	GSEA	95	7.15919e-06	0.000363623	PECE_MAMMARY_STEM_CELL_DN
0.331305	0.369299	GSEA	44	0.000448464	0.0089247	MODULE_79
0.331305	0.369299	GSEA	44	0.000448464	0.00894213	MODULE_128
0.334331	0.202454	GSEA	50	0.00255142	0.0319209	REACTOME_ASSEMBLY_OF_THE_PRE_REPLICATIVE_COMPLEX
0.335195	-0.144779	GSEA	138	1.08873e-09	2.02088e-07	MORF_NME2
0.335951	0.158803	Keywords	51	0.00299839	0.0188114	Translocation
0.338693	-0.10276	GSEA	182	3.72808e-11	1.08743e-08	STRUCTURAL_MOLECULE_ACTIVITY
0.339216	-0.0751109	GSEA	52	0.000599057	0.0112422	REACTOME_MUSCLE_CONTRACTION
0.340293	0.420701	GSEA	51	3.52521e-05	0.001328	LE_EGR2_TARGETS_UP
0.341756	0.170033	GSEA	55	0.00163863	0.0230424	REACTOME_M_G1_TRANSITION
0.342127	0.221277	GSEA	52	0.00142656	0.0208949	ENDOPEPTIDASE_ACTIVITY
0.342784	-0.161098	GOCC name	387	0	0	ribonucleoprotein complex
0.343535	-0.159799	GSEA	42	0.000425289	0.00859758	MITOCHONDRIAL_MEMBRANE_PART
0.345222	-0.182076	GSEA	198	3.10862e-15	1.76311e-12	RNA_BINDING
0.346027	0.603847	GSEA	19	0.000842891	0.0143418	NAKAYAMA_SOFT_TISSUE_TUMORS_PCA2_UP
0.349843	0.438845	GSEA	37	0.000252624	0.00583493	BURTON_ADIPOGENESIS_3
0.350157	-0.209539	GSEA	31	0.00092956	0.015331	NUTT_GBM_VS_AO_GLIOMA_DN
0.350287	0.55869	GSEA	51	2.80782e-07	2.60592e-05	KIM_GLIS2_TARGETS_UP
0.351693	0.521045	GSEA	42	1.00621e-05	0.000473382	JECHLINGER_EPITHELIAL_TO_MESENCHYMAL_TRANSITION_UP
0.351903	0.464627	GSEA	34	0.000257852	0.00591552	COATES_MACROPHAGE_M1_VS_M2_DN
0.352141	-0.165774	GSEA	76	1.13886e-06	8.24582e-05	MODULE_62
0.352917	0.350795	GOCC name	30	0.00367488	0.0348129	endoplasmic reticulum-Golgi intermediate compartment
0.35474	0.56977	GSEA	26	0.000186387	0.00473339	CHIARADONNA_NEOPLASTIC_TRANSFORMATION_KRAS_CDC25_DN
0.355061	0.464187	GSEA	94	1.23188e-09	2.24576e-07	MCLACHLAN_DENTAL_CARIES_DN
0.35514	0.578996	GSEA	28	8.50739e-05	0.00261602	GNF2_CARD15
0.355491	-0.107561	GOBP name	77	5.58575e-06	0.000739211	rRNA metabolic process
0.355935	-0.233317	GSEA	73	1.0658e-07	1.16997e-05	MOOTHA_VOXPHOS
0.355957	0.170148	GSEA	48	0.00225428	0.0290948	MODULE_209
0.356666	-0.135327	GOCC name	92	2.33757e-07	1.30535e-05	mitochondrial membrane part
0.359322	0.454406	GSEA	32	0.000439005	0.00880511	PID_UPA_UPAR_PATHWAY
0.359715	0.424124	GSEA	68	9.75164e-07	7.54201e-05	ICHIBA_GRAFT_VERSUS_HOST_DISEASE_35D_UP
0.360124	-0.111901	GSEA	265	0	0	MODULE_83
0.360183	0.0557787	GSEA	65	0.000327515	0.00715975	GNF2_PA2G4
0.360891	-0.0758541	GSEA	224	7.9714e-14	3.87524e-11	REACTOME_METABOLISM_OF_RNA
0.361441	0.52949	GSEA	22	0.00112064	0.01744	GNF2_PECAM1
0.361895	-0.120135	GOBP name	75	3.65925e-06	0.000517657	rRNA processing
0.362389	0.000577537	KEGG name	32	0.00830663	0.0429708	Systemic lupus erythematosus
0.363216	-0.251818	GSEA	129	2.08056e-13	9.23496e-11	GNF2_FBL
0.367681	0.368467	GSEA	31	0.00200787	0.0266906	NAKAMURA_ADIPOGENESIS_LATE_DN
0.368611	-0.0939826	GSEA	188	8.47988e-13	3.46285e-10	REACTOME_METABOLISM_OF_MRNA
0.36862	0.439449	GSEA	28	0.00116398	0.0180047	WOUND_HEALING
0.369841	-0.123781	GSEA	79	1.16069e-06	8.28633e-05	GSE14000_TRANSLATED_RNA_VS_MRNA_DC_DN
0.372572	0.739779	GSEA	35	4.58015e-08	5.43706e-06	REACTOME_COLLAGEN_FORMATION
0.37275	-0.169096	GSEA	89	3.32415e-08	4.08871e-06	KEGG_PARKINSONS_DISEASE
0.373121	0.272912	GOMF name	96	1.16461e-06	0.000482341	peptidase regulator activity
0.373941	-0.209682	GSEA	153	1.75415e-14	9.42534e-12	MORF_NPM1
0.37614	0.511311	GSEA	90	9.22236e-11	2.29637e-08	MCLACHLAN_DENTAL_CARIES_UP
0.376309	0.0213124	GSEA	47	0.00109066	0.0171301	EBAUER_MYOGENIC_TARGETS_OF_PAX3_FOXO1_FUSION
0.376464	-0.00784656	GSEA	163	6.07617e-10	1.21631e-07	MACROMOLECULE_BIOSYNTHETIC_PROCESS
0.376609	-0.174345	Keywords	71	5.36741e-07	1.41431e-05	Electrontransport
0.379527	0.40914	Keywords	31	0.00091798	0.0067191	Heparin-binding
0.383641	0.383839	GSEA	39	0.000304527	0.00671471	ALTEMEIER_RESPONSE_TO_LPS_WITH_MECHANICAL_VENTILATION
0.385425	0.537006	GSEA	18	0.00245924	0.0310339	GNF2_CD1D
0.387155	0.293913	GOMF name	77	4.79851e-06	0.00149054	endopeptidase regulator activity
0.387219	0.31686	GSEA	41	0.000607341	0.0112734	REACTOME_ASPARAGINE_N_LINKED_GLYCOSYLATION
0.387974	0.464455	GSEA	19	0.00473903	0.0483324	AZARE_STAT3_TARGETS
0.388714	-0.175334	KEGG name	92	4.92458e-09	3.31178e-07	Parkinson's disease
0.389243	0.603503	GSEA	18	0.000907484	0.0150888	HUPER_BREAST_BASAL_VS_LUMINAL_UP
0.389451	-0.0984923	GSEA	34	0.0012086	0.0186102	MODULE_202
0.389861	-0.221132	GSEA	72	3.37006e-08	4.09582e-06	REACTOME_RESPIRATORY_ELECTRON_TRANSPORT_ATP_SYNTHESIS_BY_CHEMIOSMOTIC_COUPLING_AND_HEAT_PRODUCTION_BY_UNCOUPLING_PROTEINS_
0.390073	0.390763	GSEA	27	0.00222186	0.0287854	NAKAMURA_ADIPOGENESIS_EARLY_DN
0.39224	0.5408	GSEA	24	0.000413455	0.00840828	TSAI_RESPONSE_TO_RADIATION_THERAPY
0.392428	0.378708	GOCC name	111	1.02949e-09	9.92994e-08	extracellular matrix
0.393192	-0.157408	GSEA	103	1.08017e-09	2.04213e-07	GNF2_DAP3
0.394226	0.508069	GSEA	37	2.65192e-05	0.00104129	REACTOME_GLYCOSAMINOGLYCAN_METABOLISM
0.395133	0.304974	GOMF name	73	4.88043e-06	0.00134754	endopeptidase inhibitor activity
0.395888	-0.0431161	GSEA	38	0.00108378	0.0170482	FLOTHO_PEDIATRIC_ALL_THERAPY_RESPONSE_UP
0.395933	-0.177969	GSEA	39	0.000102594	0.002984	GNF2_UBE2I
0.397935	-0.278171	GOCC name	16	0.0043311	0.0403096	respiratory chain
0.398853	-0.143622	GSEA	93	8.34538e-09	1.25291e-06	KEGG_OXIDATIVE_PHOSPHORYLATION
0.398886	-0.188793	GSEA	110	3.18785e-11	1.01702e-08	GCM_NPM1
0.399249	0.315034	GOMF name	75	2.42918e-06	0.000862358	peptidase inhibitor activity
0.401302	0.477635	KEGG name	73	1.22067e-08	6.56723e-07	Lysosome
0.402084	0.914549	GSEA	13	4.5899e-05	0.00163269	THUM_MIR21_TARGETS_HEART_DISEASE_UP
0.403161	-0.134929	GSEA	36	0.000335627	0.00722872	YAMASHITA_LIVER_CANCER_WITH_EPCAM_UP
0.403429	0.0931984	GOMF name	54	0.00027925	0.0231312	translation factor activity, nucleic acid binding
0.403816	0.466424	GSEA	21	0.00250371	0.031556	SAMOLS_TARGETS_OF_KHSV_MIRNAS_DN
0.403983	0.277488	GSEA	36	0.0014677	0.0212535	MORI_PLASMA_CELL_UP
0.404233	-0.189258	GSEA	42	3.24553e-05	0.00123633	TIEN_INTESTINE_PROBIOTICS_6HR_UP
0.405539	0.41147	GSEA	42	6.60071e-05	0.00215293	JOHANSSON_GLIOMAGENESIS_BY_PDGFB_UP
0.406229	-0.299574	GSEA	58	1.55884e-08	2.12189e-06	MORF_JUND
0.406404	-0.218325	GSEA	127	5.75096e-14	2.93558e-11	MORF_ACTG1
0.406489	0.340072	GSEA	54	3.1542e-05	0.00121514	REACTOME_RESPONSE_TO_ELEVATED_PLATELET_CYTOSOLIC_CA2_
0.410227	0.652303	GSEA	17	0.00052468	0.0100685	WESTON_VEGFA_TARGETS_12HR
0.412114	-0.152933	KEGG name	95	1.43723e-09	1.93308e-07	Oxidative phosphorylation
0.419415	-0.181498	Keywords	40	3.5942e-05	0.000450986	Muscleprotein
0.420064	-0.127746	GSEA	25	0.00214618	0.0281987	MYOFIBRIL
0.421017	0.385926	GSEA	46	3.61242e-05	0.00135089	CROONQUIST_NRAS_VS_STROMAL_STIMULATION_DN
0.422354	-0.314694	GSEA	27	5.57371e-05	0.00189043	CHEMELLO_SOLEUS_VS_EDL_MYOFIBERS_UP
0.422603	0.510879	GSEA	75	8.05652e-10	1.58171e-07	KEGG_LYSOSOME
0.424133	0.351113	GOCC name	72	5.96882e-07	2.34553e-05	proteinaceous extracellular matrix
0.426188	0.446854	GSEA	24	0.00124903	0.0189471	HEMOSTASIS
0.426188	0.446854	GSEA	24	0.00124903	0.0189753	COAGULATION
0.426188	0.446854	GSEA	24	0.00124903	0.0190036	BLOOD_COAGULATION
0.429486	0.333819	GSEA	57	1.06188e-05	0.000495009	REACTOME_POST_TRANSLATIONAL_PROTEIN_MODIFICATION
0.429883	-0.239324	GSEA	36	1.80603e-05	0.000768241	MODULE_22
0.430673	0.60624	GSEA	27	2.95735e-05	0.00114362	PAPASPYRIDONOS_UNSTABLE_ATEROSCLEROTIC_PLAQUE_UP
0.431323	0.333979	KEGG name	22	0.00598643	0.033549	Staphylococcus aureus infection
0.432039	-0.242872	GOMF name	22	0.000726838	0.0451548	oxidoreductase activity, acting on NADH or NADPH, quinone or similar compound as acceptor
0.432897	0.191778	GSEA	44	0.000400535	0.00824407	GNF2_RRM1
0.433109	0.374024	GSEA	38	0.000163813	0.00425538	HENDRICKS_SMARCA4_TARGETS_UP
0.433889	0.56562	GSEA	46	2.0083e-07	1.97142e-05	REACTOME_EXTRACELLULAR_MATRIX_ORGANIZATION
0.434671	-0.105286	GSEA	113	6.30986e-11	1.69519e-08	TRANSLATION
0.435947	-0.169121	GSEA	28	0.000441462	0.00881974	CONTRACTILE_FIBER_PART
0.437937	0.447523	GSEA	35	7.80965e-05	0.00243075	STEARMAN_LUNG_CANCER_EARLY_VS_LATE_DN
0.438585	-0.202953	GSEA	28	0.000239215	0.00570595	MODY_HIPPOCAMPUS_PRENATAL
0.440621	0.572257	GSEA	15	0.00262947	0.0325386	GNF2_FOS
0.440634	-0.240837	GSEA	49	3.40836e-07	3.05228e-05	KUNINGER_IGF1_VS_PDGFB_TARGETS_UP
0.444396	0.579416	GSEA	15	0.0023501	0.0299902	STEGER_ADIPOGENESIS_DN
0.444547	0.212519	GSEA	74	2.20262e-06	0.000137954	EXTRACELLULAR_SPACE
0.446052	-0.259492	GSEA	22	0.000422774	0.0085637	MITOCHONDRIAL_RESPIRATORY_CHAIN
0.448485	0.493113	GSEA	19	0.0019148	0.0257552	REACTOME_CHONDROITIN_SULFATE_DERMATAN_SULFATE_METABOLISM
0.449983	0.574631	GSEA	20	0.000453653	0.00897547	GNF2_FGR
0.451283	-0.244272	GSEA	60	8.26508e-09	1.25938e-06	REACTOME_RESPIRATORY_ELECTRON_TRANSPORT
0.451304	0.184564	GOMF name	40	0.000456337	0.0323999	translation initiation factor activity
0.451515	0.282963	Keywords	62	4.9082e-06	8.91938e-05	Zymogen
0.453267	0.546318	GSEA	19	0.000916444	0.0151637	REACTOME_HEPARAN_SULFATE_HEPARIN_HS_GAG_METABOLISM
0.455445	0.278359	GSEA	26	0.00293234	0.0348502	GNF2_PCNA
0.455468	-0.129054	GSEA	29	0.000386731	0.00800838	CONTRACTILE_FIBER
0.455909	0.6999	GSEA	10	0.0040417	0.0433877	YAGUE_PRETUMOR_DRUG_RESISTANCE_DN
0.457243	-0.124718	GSEA	129	9.10383e-14	4.22459e-11	REACTOME_INFLUENZA_LIFE_CYCLE
0.458329	0.0877014	GSEA	34	0.000983029	0.0159045	MODULE_149
0.462871	0.745293	GSEA	39	2.05383e-09	3.61509e-07	ANASTASSIOU_CANCER_MESENCHYMAL_TRANSITION_SIGNATURE
0.464595	0.185298	GSEA	30	0.00178696	0.0244217	GNF2_RFC4
0.467534	-0.41161	GOMF name	21	2.40445e-05	0.00398338	rRNA binding
0.468294	0.736707	GSEA	14	0.000366618	0.00774907	GNF2_MMP1
0.474553	0.0587248	GSEA	24	0.00371368	0.0409869	MODULE_115
0.474819	0.0446397	GSEA	265	0	0	REACTOME_METABOLISM_OF_PROTEINS
0.477977	0.171261	Keywords	38	0.000311466	0.00298441	Initiationfactor
0.479417	0.49654	GSEA	34	1.75558e-05	0.000753054	CROONQUIST_STROMAL_STIMULATION_UP
0.479734	0.155934	GSEA	23	0.00488563	0.0496787	REACTOME_PREFOLDIN_MEDIATED_TRANSFER_OF_SUBSTRATE_TO_CCT_TRIC
0.486004	-0.307321	GSEA	45	1.65368e-08	2.22137e-06	CHNG_MULTIPLE_MYELOMA_HYPERPLOID_UP
0.486897	-0.292234	GSEA	97	2.22045e-16	1.51124e-13	MORF_TPT1
0.489807	-0.0162531	GSEA	34	0.000197691	0.0049588	REACTOME_STRIATED_MUSCLE_CONTRACTION
0.491782	0.105005	GSEA	31	0.000757067	0.0131892	KEGG_SYSTEMIC_LUPUS_ERYTHEMATOSUS
0.495725	-0.199647	GSEA	19	0.000905834	0.0150859	SARCOMERE
0.500243	-0.229155	GSEA	37	1.53148e-06	0.000103542	CAR_HPX
0.502745	-0.13562	GSEA	27	0.000171981	0.00442256	BILANGES_SERUM_RESPONSE_TRANSLATION
0.50294	-0.215494	Keywords	200	0	0	Ribonucleoprotein
0.505765	0.684295	GSEA	13	0.000937345	0.0153601	JEON_SMAD6_TARGETS_UP
0.507866	0.393744	GSEA	19	0.00261176	0.0323586	ER_GOLGI_INTERMEDIATE_COMPARTMENT
0.512029	0.261199	Keywords	44	2.2488e-05	0.000311873	Proteaseinhibitor
0.512651	-0.213891	GSEA	16	0.0015102	0.021654	HOLLEMAN_VINCRISTINE_RESISTANCE_ALL_DN
0.513347	0.0209594	GSEA	36	8.77285e-05	0.00266554	MODULE_201
0.518957	-0.268474	Keywords	46	9.63832e-09	3.17462e-07	Respiratorychain
0.519656	0.1256	GOBP name	28	0.000740969	0.0368464	acute inflammatory response
0.519881	-0.0408316	GSEA	39	1.70092e-05	0.000735793	MODULE_329
0.520009	0.126045	Keywords	33	0.000247808	0.00246406	Serineproteaseinhibitor
0.520991	0.63003	KEGG name	10	0.00558764	0.0326756	Other glycan degradation
0.522132	-0.125803	GSEA	39	3.71943e-06	0.000209788	STRUCTURAL_CONSTITUENT_OF_MUSCLE
0.522798	-0.226638	GSEA	59	3.72314e-10	7.75704e-08	GNF2_ST13
0.527998	-0.225451	GSEA	96	8.88178e-16	5.66713e-13	REACTOME_INFLUENZA_VIRAL_RNA_TRANSCRIPTION_AND_REPLICATION
0.529624	0.276311	GSEA	23	0.00147202	0.0212859	WU_APOPTOSIS_BY_CDKN1A_VIA_TP53
0.52997	0.231363	GOMF name	45	1.17647e-05	0.00243627	serine-type endopeptidase inhibitor activity
0.530543	0.308321	GSEA	18	0.00423298	0.0449683	GNF2_CKS2
0.534105	0.354118	GOCC name	51	6.80315e-07	2.57791e-05	endoplasmic reticulum lumen
0.53921	0.643388	GSEA	26	4.49666e-06	0.000246809	STEARMAN_TUMOR_FIELD_EFFECT_UP
0.542045	-0.0158975	GSEA	38	1.36116e-05	0.000606817	MODULE_387
0.545563	0.379014	KEGG name	15	0.00535513	0.0320118	Various types of N-glycan biosynthesis
0.550419	0.344232	GSEA	20	0.00153042	0.0218824	GNF2_MCM4
0.550666	0.576945	GSEA	30	3.09016e-06	0.000181307	MCDOWELL_ACUTE_LUNG_INJURY_UP
0.551764	-0.127209	GSEA	30	1.9623e-05	0.000827815	RIBOSOME
0.552372	0.166875	GOBP name	27	0.000444576	0.0258706	hemostasis
0.555574	-0.195849	Keywords	10	0.008503	0.0443671	Ubiquinone
0.557462	-0.254164	GSEA	62	4.10139e-12	1.49539e-09	BILANGES_SERUM_AND_RAPAMYCIN_SENSITIVE_GENES
0.558491	-0.252057	GSEA	94	0	0	REACTOME_NONSENSE_MEDIATED_DECAY_ENHANCED_BY_THE_EXON_JUNCTION_COMPLEX
0.559604	-0.245967	GSEA	25	1.18386e-05	0.000541974	MODULE_77
0.559608	-0.233634	GSEA	108	0	0	GNF2_EIF3S6
0.560108	0.644933	GSEA	22	1.80232e-05	0.000769871	APPEL_IMATINIB_RESPONSE
0.570591	-0.409222	Keywords	13	0.000194247	0.00208915	rRNA-binding
0.571794	-0.054133	Corum	48	1.27598e-07	2.99216e-05	Parvulin-associated pre-rRNP complex
0.57295	0.423314	Matrisome_Category	99	2.28706e-14	1.37224e-13	ECM Regulators
0.579843	0.105814	GSEA	16	0.00414561	0.0442242	REACTOME_G2_M_CHECKPOINTS
0.581576	0.463903	GSEA	38	8.55862e-07	6.82617e-05	NAKAYAMA_SOFT_TISSUE_TUMORS_PCA1_UP
0.584004	0.394182	GSEA	20	0.000629949	0.0116086	GNF2_CCNA2
0.584488	-0.319563	GSEA	23	3.44714e-06	0.000197707	MODULE_42
0.584502	0.172431	GOBP name	26	0.000264117	0.0179098	coagulation
0.584502	0.172431	GOBP name	26	0.000264117	0.018059	blood coagulation
0.585489	-0.108637	GSEA	29	1.26379e-05	0.000570887	MODULE_512
0.590654	-0.582246	GOCC name	8	0.000509744	0.00721118	M band
0.593651	-0.284249	Corum	35	1.96516e-08	9.21658e-06	Respiratory chain complex I, mitochondrial
0.597501	0.646312	GSEA	45	2.71651e-10	6.16285e-08	NADLER_OBESITY_UP
0.599288	0.582454	GSEA	11	0.00308469	0.0361142	GNF2_RRM2
0.602208	-0.34084	GSEA	22	2.28777e-06	0.000141551	CAR_IGFBP1
0.603483	-0.213106	GSEA	12	0.00173206	0.0239602	MODULE_25
0.608054	-0.140744	GOCC name	13	0.00193932	0.0203725	organellar small ribosomal subunit
0.608054	-0.140744	GOCC name	13	0.00193932	0.0205762	mitochondrial small ribosomal subunit
0.608663	-0.261982	GOCC name	29	3.21547e-07	1.36465e-05	respiratory chain complex I
0.608663	-0.261982	GOCC name	29	3.21547e-07	1.42151e-05	NADH dehydrogenase complex
0.608663	-0.261982	GOCC name	29	3.21547e-07	1.48331e-05	mitochondrial respiratory chain complex I
0.609756	0.260738	Keywords	17	0.00194313	0.0124881	Complementpathway
0.61022	0.758218	GSEA	26	9.68706e-08	1.08676e-05	LIAN_LIPA_TARGETS_6M
0.613537	0.742554	GSEA	8	0.00348808	0.0392178	CHEN_ETV5_TARGETS_SERTOLI
0.614893	-0.0881271	GSEA	133	0	0	REACTOME_TRANSLATION
0.617379	-0.150611	GSEA	15	0.000673875	0.0120695	ORGANELLAR_RIBOSOME
0.617379	-0.150611	GSEA	15	0.000673875	0.0120907	MITOCHONDRIAL_RIBOSOME
0.617381	-0.231899	GOCC name	72	1.77636e-15	9.42357e-13	ribosome
0.619016	-0.0161001	GSEA	42	1.7846e-07	1.78618e-05	RICKMAN_HEAD_AND_NECK_CANCER_F
0.623703	0.753347	GSEA	8	0.00301888	0.0355887	JI_CARCINOGENESIS_BY_KRAS_AND_STK11_DN
0.626115	-0.371285	GSEA	29	1.02528e-08	1.47424e-06	GNF2_GLTSCR2
0.627389	0.193094	GOBP name	18	0.00111964	0.0491264	complement activation, classical pathway
0.629385	-0.145154	GSEA	14	0.000873896	0.0147709	RIBOSOMAL_SUBUNIT
0.629629	0.421591	GSEA	19	0.000335462	0.00724044	MODULE_131
0.632287	-0.273234	GOMF name	18	2.84604e-05	0.00392912	NADH dehydrogenase activity
0.632287	-0.273234	GOMF name	18	2.84604e-05	0.00416024	NADH dehydrogenase (ubiquinone) activity
0.632287	-0.273234	GOMF name	18	2.84604e-05	0.00442026	NADH dehydrogenase (quinone) activity
0.633149	-0.252526	GSEA	67	1.77636e-15	1.06675e-12	GCM_TPT1
0.634593	-0.213127	GOCC name	43	6.06744e-10	6.43756e-08	large ribosomal subunit
0.635557	-0.169889	GSEA	101	0	0	REACTOME_SRP_DEPENDENT_COTRANSLATIONAL_PROTEIN_TARGETING_TO_MEMBRANE
0.637376	0.272638	GSEA	13	0.00461137	0.0474093	MODULE_58
0.638023	0.318499	Pfam	27	3.56968e-05	0.0138013	Serpin
0.645657	0.14881	GOBP name	20	0.000386198	0.024189	complement activation
0.650416	0.429519	GSEA	15	0.00103229	0.0164924	MODULE_492
0.651996	-0.202906	GSEA	97	0	0	REACTOME_3_UTR_MEDIATED_TRANSLATIONAL_REGULATION
0.652143	0.650852	Keywords	7	0.00925386	0.0464456	Collagendegradation
0.657608	-0.272696	GOCC name	28	7.27682e-08	4.28928e-06	cytosolic large ribosomal subunit
0.660171	-0.223482	GOBP name	120	0	0	translation
0.660506	-0.105467	GSEA	50	1.52772e-10	3.54466e-08	REACTOME_ACTIVATION_OF_THE_MRNA_UPON_BINDING_OF_THE_CAP_BINDING_COMPLEX_AND_EIFS_AND_SUBSEQUENT_BINDING_TO_43S
0.662359	0.324168	GSEA	14	0.00203686	0.0269705	MODULE_130
0.663017	-0.29502	GSEA	80	0	0	REACTOME_PEPTIDE_CHAIN_ELONGATION
0.665991	0.18749	GOBP name	22	0.000129615	0.0102259	protein activation cascade
0.666164	-0.212012	GSEA	14	0.000239978	0.00567115	RESPIRATORY_CHAIN_COMPLEX_I
0.666164	-0.212012	GSEA	14	0.000239978	0.00568431	NADH_DEHYDROGENASE_COMPLEX
0.666164	-0.212012	GSEA	14	0.000239978	0.00569753	MITOCHONDRIAL_RESPIRATORY_CHAIN_COMPLEX_I
0.667764	-0.212218	Keywords	9	0.00317139	0.019434	Thickfilament
0.668387	-0.290327	GSEA	73	0	0	STRUCTURAL_CONSTITUENT_OF_RIBOSOME
0.670572	0.905424	GSEA	10	0.000120676	0.00337529	NIELSEN_GIST_AND_SYNOVIAL_SARCOMA_DN
0.671662	-0.29375	GSEA	79	0	0	KEGG_RIBOSOME
0.673477	0.829831	GSEA	22	7.18959e-08	8.24703e-06	LIAN_LIPA_TARGETS_3M
0.676375	-0.257217	Keywords	130	0	0	Ribosomalprotein
0.686821	-0.26444	GOMF name	118	0	0	structural constituent of ribosome
0.687129	0.537379	GSEA	13	0.000722515	0.0126738	GNF2_CCNB2
0.688172	-0.293066	KEGG name	79	0	0	Ribosome
0.689356	0.544513	GSEA	12	0.00107754	0.0169762	GNF2_CDC20
0.689635	0.122628	GSEA	12	0.00311546	0.0363079	REACTOME_INTRINSIC_PATHWAY
0.690041	-0.245941	GOCC name	45	3.35154e-12	5.92664e-10	small ribosomal subunit
0.690588	-0.525594	GSEA	6	0.00171555	0.0238611	CASORELLI_APL_SECONDARY_VS_DE_NOVO_DN
0.695679	-0.00186789	Keywords	22	2.48616e-05	0.000327551	Hemostasis
0.695679	-0.00186789	Keywords	22	2.48616e-05	0.00033595	Bloodcoagulation
0.705419	-0.30507	GSEA	36	3.67824e-11	1.10444e-08	GNF2_TPT1
0.706994	0.232139	GOCC name	12	0.00270627	0.0273462	eukaryotic translation initiation factor 3 complex
0.708048	0.142805	KEGG name	46	3.11629e-09	2.79427e-07	Complement and coagulation cascades
0.711581	0.539656	GSEA	11	0.00142509	0.0209034	GNF2_HMMR
0.716272	-0.137574	GSEA	43	6.38318e-11	1.67092e-08	REACTOME_FORMATION_OF_THE_TERNARY_COMPLEX_AND_SUBSEQUENTLY_THE_43S_COMPLEX
0.718915	0.540844	GSEA	10	0.00217753	0.0284276	GNF2_SMC2L1
0.723416	0.844929	GSEA	7	0.00162265	0.0228807	GNF2_MKI67
0.723767	-0.512159	GOCC name	5	0.00353752	0.034121	membrane attack complex
0.727927	-0.275872	GOCC name	27	8.86268e-09	6.26887e-07	cytosolic small ribosomal subunit
0.731652	0.0497146	Keywords	13	0.000839401	0.00641108	Acutephase
0.734126	-0.297673	GSEA	26	7.97148e-09	1.23304e-06	MODULE_29
0.737496	0.259458	GSEA	10	0.00426252	0.0450011	BIOCARTA_FIBRINOLYSIS_PATHWAY
0.739654	0.0219764	GSEA	18	5.93715e-05	0.0019808	REACTOME_COMPLEMENT_CASCADE
0.748108	0.633612	GSEA	10	0.000896294	0.0150251	MODULE_478
0.749263	0.258459	GSEA	21	2.5776e-05	0.00102392	REACTOME_FORMATION_OF_FIBRIN_CLOT_CLOTTING_CASCADE
0.755105	0.0450619	GOCC name	10	0.00245078	0.0252454	very-low-density lipoprotein particle
0.755105	0.0450619	GOCC name	10	0.00245078	0.0254929	triglyceride-rich lipoprotein particle
0.758903	0.594273	GSEA	12	0.000330667	0.00719783	GNF2_TTK
0.769731	0.101222	GSEA	12	0.000877524	0.0147832	BIOCARTA_COMP_PATHWAY
0.778281	0.20482	GSEA	40	1.50926e-09	2.70317e-07	KEGG_COMPLEMENT_AND_COAGULATION_CASCADES
0.799474	0.300407	GSEA	14	0.000240894	0.00567966	HUMMERICH_MALIGNANT_SKIN_TUMOR_DN
0.807829	0.158754	GSEA	9	0.00277346	0.0336273	REACTOME_INITIAL_TRIGGERING_OF_COMPLEMENT
0.811251	0.254226	GSEA	9	0.00287366	0.034393	REACTOME_COMMON_PATHWAY
0.811276	0.247804	GSEA	17	4.15694e-05	0.00151026	HUMMERICH_BENIGN_SKIN_TUMOR_DN
0.822232	0.273721	GSEA	27	1.62256e-07	1.69028e-05	GNF2_TTN
0.829093	0.317107	GSEA	10	0.00128415	0.0192227	BIOCARTA_CLASSIC_PATHWAY
0.833278	-0.466722	Keywords	4	0.00545227	0.0308962	Membraneattackcomplex
0.841198	-0.120942	Keywords	8	0.00119888	0.00842411	Complementalternatepathway
0.863333	0.107412	Keywords	7	0.00431259	0.0252526	Gamma-carboxyglutamicacid
0.889003	0.651856	Keywords	7	0.00164282	0.0110996	VitaminC
0.895501	-0.208965	Keywords	5	0.00458855	0.0262844	Chylomicron
0.908554	0.00102775	GOCC name	7	0.00191649	0.0205394	chylomicron
0.918736	0.14998	GSEA	7	0.00256023	0.0319137	BIOCARTA_EXTRINSIC_PATHWAY
0.920319	-0.260901	Keywords	6	0.00108479	0.00772545	Fibrinolysis
0.938086	-0.186663	GOBP name	8	0.000215511	0.0155111	regulation of fibrinolysis
0.977361	0.374317	GOCC name	6	0.00327947	0.0322177	fibrinogen complex
