# Supplementary material for: Time- and compartment-resolved proteome profiling of the extracellular niche in lung injury and repair
Source: Mol Syst Biol. 2015 Jul 14;11(7):819. doi: 10.15252/msb.20156123 (PMC4547847; doi:10.15252/msb.20156123)
Supplement: Supplementary file 7 [file msb0011-0819-sd7.zip]

Archive with 3 entries (2 files):
- Table EV6/
- Table EV6/Table EV6.xlsx
- Table EV6/TissuePlots_Table EV6.pdf
