# Supplementary material for: Time- and compartment-resolved proteome profiling of the extracellular niche in lung injury and repair
Source: Mol Syst Biol. 2015 Jul 14;11(7):819. doi: 10.15252/msb.20156123 (PMC4547847; doi:10.15252/msb.20156123)
Supplement: Supplementary file 7 [file msb0011-0819-sd7.zip › Table EV6/Table EV6.xlsx]

## Sheet: Lung injury timecourse_tissue
id	Majority.protein.IDs	Protein.names	MaxQB database (hyperlink)	Gene.names	ANOVA p-Value	ANOVA FDR	ANOVA significant (FDR < 0.05)	Corr p-Value	Corr FDR	Correlation significant (FDR < 0.05)	Corr r	Fit intersect	Fit slope	Sequence.coverage....	Unique...razor.sequence.coverage....	Unique.sequence.coverage....	Mol..weight..kDa.	Number.of.proteins	Peptides	Razor...unique.peptides	Unique.peptides	PEP	Intensity	iBAQ	Ratio_Bleo_PBS_day3_1	Ratio_Bleo_PBS_day3_2	Ratio_Bleo_PBS_day3_3	Ratio_Bleo_PBS_day3_4	Ratio_Bleo_PBS_day14_1	Ratio_Bleo_PBS_day14_2	Ratio_Bleo_PBS_day14_3	Ratio_Bleo_PBS_day14_4	Ratio_Bleo_PBS_day14_5	Ratio_Bleo_PBS_day14_6	Ratio_Bleo_PBS_day14_7	Ratio_Bleo_PBS_day28_1	Ratio_Bleo_PBS_day28_2	Ratio_Bleo_PBS_day28_3	Ratio_Bleo_PBS_day28_4	Ratio_Bleo_PBS_day56_1	Ratio_Bleo_PBS_day56_2	Ratio_Bleo_PBS_day56_3	Matrisome	Division	Category	GOBP.name	GOMF.name	GOCC.name	KEGG.name
7284	Q9DBE9	pre-rRNA processing protein FTSJ3	Ftsj3	Ftsj3	0.190016	0.249122		0.323888	0.552385		-0.676112	10.7201	-11.2952	16.6	16.6	16.6	95.531	1	9	9	9	1.0905e-29	2973200000	84948000	4.20982	2.12601	2.40368	NaN	NaN	NaN	NaN	NaN	NaN	NaN	NaN	NaN	0.3612	NaN	NaN	NaN	NaN	NaN				cellular macromolecule metabolic process;cellular metabolic process;cellular nitrogen compound metabolic process;cellular process;macromolecule metabolic process;macromolecule methylation;macromolecule modification;metabolic process;methylation;ncRNA metabolic process;ncRNA processing;nitrogen compound metabolic process;nucleic acid metabolic process;nucleobase-containing compound metabolic proce…	catalytic activity;methyltransferase activity;transferase activity;transferase activity, transferring one-carbon groups	cell part;intracellular non-membrane-bounded organelle;intracellular organelle;intracellular organelle part;intracellular part;non-membrane-bounded organelle;nuclear part;nucleolus;organelle;organelle part
1462	F6YJB6;Q8R4X3	RNA-binding protein 12	Cpne1;Rbm12	Cpne1;Rbm12	NaN	1		0.495948	0.708798		-0.711593	4.50761	-7.28311	8.6	8.6	8.6	61.553	2	5	5	5	9.6783e-11	1484500000	59380000	NaN	NaN	NaN	NaN	NaN	2.30518	NaN	NaN	0.63245	2.2346	NaN	NaN	NaN	NaN	NaN	NaN	NaN	NaN					binding;nucleic acid binding;nucleotide binding;RNA binding	cell part;intracellular membrane-bounded organelle;intracellular organelle;intracellular part;membrane-bounded organelle;nucleus;organelle
5772	Q8K201	Keratinocyte-associated transmembrane protein 2	Kct2	Kct2	NaN	1		0.113369	0.307228		-0.984186	3.57197	-7.25184	7.3	7.3	7.3	28.05	1	2	2	2	6.476e-17	714180000	64926000	NaN	NaN	NaN	NaN	NaN	0.70453	NaN	0.8772	0.19997	NaN	NaN	NaN	NaN	NaN	NaN	NaN	NaN	NaN						cell part;integral to membrane;intrinsic to membrane;membrane part
3297	P63166	Small ubiquitin-related modifier 1	Sumo1	Sumo1	0.025304	0.049949	+	0.0568	0.206938		-0.618158	5.56337	-7.12066	27.7	27.7	27.7	11.557	1	3	3	3	4.0122e-07	3537800000	505400000	-2.18997	-1.00442	-0.714869	-1.63311	NaN	3.62038	NaN	NaN	3.07077	NaN	0.19764	NaN	1.79904	NaN	1.38889	NaN	NaN	-0.18936				anatomical structure development;biological regulation;cellular component organization;cellular component organization at cellular level;cellular component organization or biogenesis;cellular component organization or biogenesis at cellular level;cellular localization;cellular macromolecule localization;cellular macromolecule metabolic process;cellular metabolic process;cellular process;cellular …	acid-amino acid ligase activity;binding;catalytic activity;enzyme binding;ligase activity;ligase activity, forming carbon-nitrogen bonds;protein binding;small conjugating protein ligase activity;SUMO ligase activity;ubiquitin protein ligase binding	cell part;cell projection;cytoplasm;dendrite;intracellular organelle part;intracellular part;membrane;neuron projection;nuclear body;nuclear membrane;nuclear part;nuclear speck;nucleoplasm part;organelle membrane;organelle part;PML body;synapse	RNA transport
6458	Q924Z5	Translocating chain-associated membrane protein 2	Tram2	Tram2	0.197648	0.256655		0.009299	0.075106		-0.960696	4.28371	-5.3841	11.1	11.1	11.1	43.182	1	3	3	3	5.9181e-11	2064200000	137610000	NaN	NaN	NaN	NaN	1.97456	1.67014	NaN	2.41542	NaN	NaN	0.148975	NaN	NaN	NaN	-0.262735	NaN	NaN	NaN				biosynthetic process;collagen biosynthetic process;collagen metabolic process;establishment of localization;establishment of protein localization;macromolecule biosynthetic process;macromolecule metabolic process;metabolic process;multicellular organismal macromolecule metabolic process;multicellular organismal metabolic process;multicellular organismal process;protein transport;transport		cell part;integral to membrane;intrinsic to membrane;membrane part
1573	P10923;F8WIP8	Osteopontin	Spp1	Spp1	5.4e-05	0.000516	+	2.4e-05	0.004376	+	-0.870422	5.52225	-5.11624	48.3	48.3	48.3	32.459	4	9	9	9	4.6999e-93	6281300000	571020000	NaN	0.79452	0.81718	0.67515	3.63411	3.37931	5.16446	3.87157	3.65328	3.67014	2.31886	1.71371	0.25866	0.12447	1.2728	NaN	NaN	-0.69305	+	Core matrisome	ECM Glycoproteins	anatomical structure development;biological adhesion;biological regulation;biomineral tissue development;cell adhesion;cell chemotaxis;cell differentiation;cell migration;cell motility;cellular component movement;cellular developmental process;cellular process;cellular response to chemical stimulus;cellular response to stimulus;chemotaxis;defense response;developmental process;immune system proce…	binding;cytokine activity;extracellular matrix binding;protein binding;receptor binding	apical part of cell;cell part;cell projection;cytoplasm;cytoplasmic part;extracellular region;extracellular region part;extracellular space;intracellular part;membrane-bounded vesicle;organelle;perinuclear region of cytoplasm;vesicle	ECM-receptor interaction;Focal adhesion;Toll-like receptor signaling pathway
1501	Q8C437-3;F8SLQ3;Q8C437;F8SLP9	PEX5-related protein	Pex5l	Pex5l	0.002794	0.009233	+	0.026333	0.134457		-0.72746	3.09241	-4.99814	4.2	4.2	4.2	68.527	4	2	2	2	7.6416e-06	4418900000	133910000	NaN	NaN	0.01838	NaN	-0.5031	NaN	NaN	0.5455	NaN	NaN	0.22318	0.43575	0.57263	NaN	NaN	-4.19996	-4.01449	-2.52726				biological regulation;cellular chemical homeostasis;cellular component assembly;cellular component assembly at cellular level;cellular component organization;cellular component organization at cellular level;cellular component organization or biogenesis;cellular component organization or biogenesis at cellular level;cellular homeostasis;cellular ion homeostasis;cellular macromolecular complex ass…	binding;peptide binding;peroxisome matrix targeting signal-1 binding;peroxisome targeting sequence binding;signal sequence binding	cell part;cell projection;cytoplasmic part;cytosol;dendrite;intracellular membrane-bounded organelle;intracellular organelle;intracellular organelle part;intracellular part;membrane;membrane-bounded organelle;microbody;microbody membrane;microbody part;neuron projection;organelle;organelle membrane;organelle part;peroxisomal membrane;peroxisomal part
4279	Q61176	Arginase-1	Arg1	Arg1	0.000548	0.002754	+	0.001282	0.028375	+	-0.697829	6.17571	-4.97199	69.3	69.3	69.3	34.807	1	17	17	17	NaN	43119000000	2874600000	3.31879	0.81578	0.58225	-1.7475	3.91849	4.29125	6.13785	4.13309	4.84967	5.83781	3.3814	0.78046	1.4576	4.02335	3.31693	0.40018	0.04587	-0.17078				amide biosynthetic process;amine metabolic process;anatomical structure development;arginine metabolic process;biological regulation;biosynthetic process;carboxylic acid metabolic process;cellular amide metabolic process;cellular amine metabolic process;cellular amino acid metabolic process;cellular biosynthetic process;cellular component assembly;cellular component organization;cellular componen…	arginase activity;binding;catalytic activity;cation binding;hydrolase activity;hydrolase activity, acting on carbon-nitrogen (but not peptide) bonds;hydrolase activity, acting on carbon-nitrogen (but not peptide) bonds, in linear amidines;ion binding;manganese ion binding;metal ion binding;transition metal ion binding	cell body;cell part;cell projection;cytoplasm;extracellular region part;extracellular space;intracellular part;neuron projection;neuronal cell body	Amoebiasis;Arginine and proline metabolism
6675	Q9CPX8	Cytochrome b-c1 complex subunit 10	Uqcr11	Uqcr11	0.000245	0.001497	+	0.0819	0.253207		-0.608752	3.22403	-4.93644	21.4	21.4	21.4	6.5386	1	1	1	1	2.0554e-05	16247000000	8123500000	1.46819	1.11452	NaN	NaN	NaN	NaN	NaN	NaN	NaN	0.179175	-0.298885	0.825685	NaN	NaN	-0.113905	-3.8923	-4.60909	-3.5457				cellular metabolic process;cellular process;electron transport chain;generation of precursor metabolites and energy;metabolic process;oxidation-reduction process	catalytic activity;cation transmembrane transporter activity;electron carrier activity;hydrogen ion transmembrane transporter activity;inorganic cation transmembrane transporter activity;ion transmembrane transporter activity;monovalent inorganic cation transmembrane transporter activity;oxidoreductase activity;oxidoreductase activity, acting on diphenols and related substances as donors;oxidored…	cell part;cytoplasmic part;integral to membrane;intracellular organelle part;intracellular part;intrinsic to membrane;membrane;membrane part;mitochondrial inner membrane;mitochondrial membrane;mitochondrial part;organelle inner membrane;organelle membrane;organelle part;respiratory chain	Alzheimer's disease;Cardiac muscle contraction;Huntington's disease;Oxidative phosphorylation;Parkinson's disease
7807	Q9R0P4;D3YVR9;D6RI64	Small acidic protein	Smap;1110004F10Rik	Smap;1110004F10Rik	3e-06	6.6e-05	+	0.000548	0.018751	+	-0.802744	4.82142	-4.90314	36.5	36.5	36.5	20.046	3	8	8	8	1.2884e-103	4895500000	979110000	NaN	-0.918875	NaN	NaN	2.92888	4.16559	3.21368	2.628	4.13274	3.24618	2.57027	-0.300965	-1.17718	-0.199435	-0.461045	NaN	0.272885	-0.330305
3481	P97479-2;P97479;Q5MJ56	Unconventional myosin-VIIa	Myo7a	Myo7a	0.000204	0.0013	+	0.00013	0.008392	+	-0.781123	5.90549	-4.89858	24	23.6	23.6	251.09	5	41	40	39	NaN	9499500000	85581000	-0.11809	1.67461	1.51472	0.00528	4.22994	4.27891	4.26174	4.48845	3.48899	5.97637	3.98117	1.02078	1.19318	-0.59625	4.05851	0.74942	0.51925	0.75305				actin filament-based movement;actin filament-based process;anatomical structure morphogenesis;auditory receptor cell stereocilium organization;cell projection organization;cellular component assembly;cellular component assembly at cellular level;cellular component movement;cellular component organization;cellular component organization at cellular level;cellular component organization or biogenes…	adenyl nucleotide binding;adenyl ribonucleotide binding;ATP binding;binding;calmodulin binding;catalytic activity;hydrolase activity;hydrolase activity, acting on acid anhydrides;hydrolase activity, acting on acid anhydrides, in phosphorus-containing anhydrides;microfilament motor activity;motor activity;nucleoside-triphosphatase activity;nucleotide binding;protein binding;purine nucleotide bindi…	apical plasma membrane;cell cortex;cell part;cell projection;cilium;cytoplasmic membrane-bounded vesicle;cytoplasmic part;cytoplasmic vesicle;cytoskeletal part;cytosol;intracellular membrane-bounded organelle;intracellular organelle;intracellular organelle part;intracellular part;lysosomal membrane;macromolecular complex;melanosome;membrane;membrane part;membrane-bounded organelle;membrane-bounde…
3083	P56394	Cytochrome c oxidase copper chaperone	Cox17	Cox17	6e-06	0.000115	+	0.006617	0.063406		-0.73361	3.20835	-4.65746	46	46	46	6.784	1	2	2	2	5.4031e-37	3411000000	852740000	-1.30955	-2.26562	-1.44149	-0.977376	2.06467	2.53224	2.41175	NaN	1.91427	NaN	NaN	NaN	-1.00233	-0.413555	-0.457595	NaN	NaN	-1.73656				cation transport;copper ion transport;establishment of localization;ion transport;metal ion transport;transition metal ion transport;transport	binding;cation binding;copper chaperone activity;copper ion binding;ion binding;metal ion binding;metallochaperone activity;transition metal ion binding	cell part;cytoplasmic part;intracellular organelle part;intracellular part;membrane-enclosed lumen;mitochondrial intermembrane space;mitochondrial part;organelle envelope lumen;organelle part	Oxidative phosphorylation
2287	P01844;P01845	Ig lambda-2 chain C region;Ig lambda-3 chain C region	Iglc2;Iglc3	Iglc2;Iglc3	0.000903	0.004001	+	0.094571	0.275969		-0.812637	4.74596	-4.45386	67.3	67.3	67.3	11.254	2	4	4	4	1.8274e-27	352010000	58668000	NaN	NaN	NaN	NaN	NaN	NaN	NaN	NaN	3.71718	NaN	NaN	0.42602	0.11846	-0.13862	0.24811	NaN	NaN	NaN					antigen binding;binding	cell part;membrane;plasma membrane
1705	G5E8G0;G3X9W0		Hnrnpd	Hnrnpd	0.058575	0.097268		0.130085	0.331499		-0.869915	6.11771	-4.44078	39.4	4.2	4.2	30.608	2	15	1	1	9.7722e-181	353170000	27167000	NaN	NaN	NaN	NaN	NaN	4.78408	NaN	NaN	NaN	NaN	NaN	2.21312	NaN	0.80288	1.05749	NaN	NaN	NaN				biological regulation;cellular macromolecule metabolic process;cellular metabolic process;cellular nitrogen compound metabolic process;cellular process;macromolecule metabolic process;metabolic process;mRNA metabolic process;nitrogen compound metabolic process;nucleic acid metabolic process;nucleobase-containing compound metabolic process;posttranscriptional regulation of gene expression;primary …	binding;nucleic acid binding;nucleotide binding	cell part;intracellular part;macromolecular complex;ribonucleoprotein complex
4475	Q64378	Peptidyl-prolyl cis-trans isomerase FKBP5	Fkbp5	Fkbp5	0.004463	0.013223	+	0.01306	0.092441		-0.587929	5.01902	-4.36289	50	50	50	50.966	2	20	20	20	2.3291e-69	10195000000	351540000	-0.199715	NaN	-1.44141	-0.301255	3.90453	5.76311	4.92969	5.45097	5.63016	2.24803	-0.023325	-0.816885	-0.378775	2.52759	1.09689	1.1378	0.889695	0.904325				cellular macromolecule metabolic process;cellular metabolic process;cellular process;cellular protein metabolic process;chaperone-mediated protein folding;macromolecule metabolic process;metabolic process;primary metabolic process;protein folding;protein metabolic process	binding;catalytic activity;cis-trans isomerase activity;drug binding;FK506 binding;isomerase activity;macrolide binding;peptidyl-prolyl cis-trans isomerase activity	cell part;cytoplasm;intracellular membrane-bounded organelle;intracellular organelle;intracellular part;membrane;membrane-bounded organelle;nucleus;organelle
7461	Q9ERD7	Tubulin beta-3 chain	Tubb3	Tubb3	0.007957	0.020617	+	0.053066	0.199565		-0.700324	3.79773	-4.3596	44.9	11.3	11.3	50.418	1	18	3	3	NaN	1684500000	84227000	NaN	NaN	NaN	NaN	0.60178	2.75748	1.38938	3.83143	3.73935	NaN	NaN	NaN	-0.81686	-0.57152	-1.49349	NaN	NaN	NaN				axon guidance;cell cycle phase;cell cycle process;cellular component assembly;cellular component assembly at cellular level;cellular component organization;cellular component organization at cellular level;cellular component organization or biogenesis;cellular component organization or biogenesis at cellular level;cellular macromolecular complex assembly;cellular macromolecular complex subunit or…	binding;catalytic activity;GTP binding;GTPase activity;guanyl nucleotide binding;guanyl ribonucleotide binding;hydrolase activity;hydrolase activity, acting on acid anhydrides;hydrolase activity, acting on acid anhydrides, in phosphorus-containing anhydrides;nucleoside-triphosphatase activity;nucleotide binding;peptide binding;purine nucleotide binding;purine ribonucleoside triphosphate binding;p…	axon;cell part;cell projection;cytoplasm;cytoskeletal part;cytoskeleton;intracellular non-membrane-bounded organelle;intracellular organelle;intracellular organelle part;intracellular part;macromolecular complex;membrane;microtubule;microtubule cytoskeleton;neuron projection;non-membrane-bounded organelle;organelle;organelle part;plasma membrane;protein complex	Gap junction;Pathogenic Escherichia coli infection;Phagosome
4455	Q64191	N(4)-(beta-N-acetylglucosaminyl)-L-asparaginase;Glycosylasparaginase alpha chain;Glycosylasparaginase beta chain	Aga	Aga	0.000326	0.001845	+	0.000129	0.008392	+	-0.885197	3.3139	-4.34185	30.3	30.3	30.3	37.022	1	8	8	8	9.1695e-231	5543900000	346490000	NaN	NaN	NaN	-0.205425	1.53178	2.20833	2.38476	0.488565	1.59373	1.66742	1.4341	NaN	0.274285	NaN	NaN	-2.73481	-1.24432	-1.95814				cellular macromolecule metabolic process;cellular metabolic process;cellular process;cellular protein metabolic process;macromolecule metabolic process;macromolecule modification;metabolic process;primary metabolic process;protein deglycosylation;protein maturation;protein metabolic process;protein modification process;proteolysis	asparaginase activity;catalytic activity;hydrolase activity;hydrolase activity, acting on carbon-nitrogen (but not peptide) bonds;hydrolase activity, acting on carbon-nitrogen (but not peptide) bonds, in linear amides;N4-(beta-N-acetylglucosaminyl)-L-asparaginase activity;peptidase activity	cell part;cytoplasmic part;endoplasmic reticulum;intracellular membrane-bounded organelle;intracellular organelle;intracellular part;lysosome;lytic vacuole;membrane-bounded organelle;organelle;vacuole	Lysosome;Other glycan degradation
5872	Q8K5B2;D3Z1G3	Multiple coagulation factor deficiency protein 2 homolog	Mcfd2	Mcfd2	0	0	+	0.03935	0.170618		-0.489228	1.17052	-4.31402	69	69	69	16.168	3	5	5	5	NaN	32127000000	5354500000	-5.21225	-5.8994	-5.45827	-5.6559	0.392535	0.413405	0.408045	0.454255	-0.867705	0.848375	0.708215	-0.080425	-0.439825	-0.121815	0.011675	-5.76319	-4.78326	-4.96893				carboxylic acid metabolic process;cellular ketone metabolic process;cellular metabolic process;cellular process;establishment of localization;establishment of protein localization;metabolic process;organic acid metabolic process;oxoacid metabolic process;protein transport;small molecule metabolic process;transport;vesicle-mediated transport	binding;calcium ion binding;cation binding;ion binding;metal ion binding	cell part;cytoplasmic part;endoplasmic reticulum;endoplasmic reticulum-Golgi intermediate compartment;extracellular region;Golgi apparatus;intracellular membrane-bounded organelle;intracellular organelle;intracellular part;membrane-bounded organelle;organelle
58	A2A9Z1;A2A9Z2		Dmd	Dmd	0.003087	0.00996	+	0.005616	0.058801		-0.743102	2.34792	-4.31174	50.8	2.2	2.2	68.926	2	25	1	1	NaN	4908300000	181790000	-1.48844	-1.35221	-2.65492	-1.07662	NaN	2.58092	NaN	0.9888	0.59365	NaN	-0.50978	NaN	NaN	-1.25897	NaN	-3.0457	-2.55636	-3.45212				anatomical structure arrangement;anatomical structure development;anatomical structure homeostasis;biological regulation;cell development;cellular developmental process;cellular homeostasis;cellular localization;cellular macromolecule metabolic process;cellular metabolic process;cellular process;cranial nerve structural organization;developmental process;endothelial cell development;epithelial ce…	binding;calcium ion binding;cation binding;ion binding;metal ion binding;transition metal ion binding;zinc ion binding	cell junction;cell part;cell projection part;cell-substrate junction;contractile fiber part;cytoplasmic part;dystrophin-associated glycoprotein complex;intracellular part;macromolecular complex;membrane;membrane part;membrane raft;neuron projection terminus;organelle part;plasma membrane;plasma membrane part;protein complex;sarcolemma;synapse;Z disc
4777	Q71FD7	Filamin-binding LIM protein 1	Fblim1	Fblim1	0.002904	0.009508	+	0.01746	0.106981		-0.584309	3.48031	-4.23594	32	32	32	41.026	9	10	10	10	1.9792e-44	6011300000	375710000	-1.04884	-2.19338	-1.44923	-1.43176	2.15342	5.02971	-0.14215	2.70762	4.84667	1.29509	1.33049	NaN	0.08939	NaN	0.32046	-0.78825	-1.26935	-0.20547				biological adhesion;biological regulation;cell adhesion;cell-cell adhesion;cellular process;regulation of anatomical structure morphogenesis;regulation of biological process;regulation of biological quality;regulation of cell morphogenesis;regulation of cell shape;regulation of cellular component biogenesis;regulation of cellular component organization;regulation of cellular process;regulation of…	binding;cation binding;cytoskeletal protein binding;filamin binding;ion binding;metal ion binding;protein binding;transition metal ion binding;zinc ion binding	actin filament bundle;actomyosin;adherens junction;anchoring junction;cell cortex;cell junction;cell part;cell-substrate adherens junction;cell-substrate junction;cytoplasmic part;cytoskeletal part;focal adhesion;intracellular membrane-bounded organelle;intracellular organelle;intracellular organelle part;intracellular part;membrane-bounded organelle;organelle;organelle part;stress fiber
4990	Q80YX1;Q80YX1-3;Q80YX1-4;Q80YX1-5	Tenascin	Tnc	Tnc	1.1e-05	0.000168	+	2e-05	0.004376	+	-0.830634	7.22774	-4.15311	49	49	1.8	231.8	5	101	101	3	NaN	426600000000	4397900000	4.4276	2.39424	4.03122	2.38164	5.72508	5.57554	5.75389	5.77811	5.3065	6.66298	5.80269	2.83686	3.81514	3.72016	4.94928	1.41013	2.3024	2.27123	+	Core matrisome	ECM Glycoproteins	anatomical structure morphogenesis;axon regeneration;axonogenesis;biological adhesion;biological regulation;cell adhesion;cell communication;cell part morphogenesis;cell projection morphogenesis;cell projection organization;cell-cell signaling;cellular component morphogenesis;cellular component organization;cellular component organization at cellular level;cellular component organization or bioge…	binding;protein binding;syndecan binding	basement membrane;extracellular matrix;extracellular matrix part;extracellular region part;extracellular space;interstitial matrix;proteinaceous extracellular matrix	ECM-receptor interaction;Focal adhesion
282	Q3V1T4;A6PW84;A2A7Q5;Q3V1T4-3;Q3V1T4-2	Prolyl 3-hydroxylase 1	Lepre1	Lepre1	2.7e-05	0.000316	+	1.5e-05	0.003867	+	-0.880819	4.77284	-4.05835	36.9	36.9	36.9	83.65	6	18	18	18	1.7891e-155	11735000000	345140000	NaN	NaN	0.78551	NaN	3.24708	3.21125	3.74241	3.34925	2.50111	4.4227	3.00092	0.79662	0.45355	-0.06562	1.85958	0.11264	0.37369	-0.38362	+	Matrisome-associated	ECM Regulators	biological regulation;cell growth;cellular component organization;cellular component organization at cellular level;cellular component organization or biogenesis;cellular component organization or biogenesis at cellular level;cellular process;collagen fibril organization;collagen metabolic process;extracellular matrix organization;extracellular structure organization;growth;macromolecule metaboli…	binding;carboxylic acid binding;catalytic activity;cation binding;dioxygenase activity;ion binding;iron ion binding;L-ascorbic acid binding;metal ion binding;oxidoreductase activity;oxidoreductase activity, acting on paired donors, with incorporation or reduction of molecular oxygen;oxidoreductase activity, acting on paired donors, with incorporation or reduction of molecular oxygen, 2-oxoglutara…	cell part;cytoplasmic part;endoplasmic reticulum;extracellular matrix;extracellular region part;intracellular membrane-bounded organelle;intracellular organelle;intracellular part;membrane;membrane-bounded organelle;nucleus;organelle;plasma membrane;proteinaceous extracellular matrix
3614	Q07968	Coagulation factor XIII B chain	F13b	F13b	0.040538	0.072554		0.000327	0.013989	+	-0.751084	4.51014	-4.02527	9.9	9.9	9.9	76.195	1	8	8	8	2.4463e-25	9288100000	290250000	2.98571	0.41289	-0.14755	0.95627	3.82934	2.58746	4.20002	3.45445	0.43127	2.73689	1.84778	0.81637	2.89985	-0.99519	3.01386	0.21174	-1.43373	0.11205	+	Matrisome-associated	ECM Regulators	biological regulation;blood coagulation;coagulation;hemostasis;multicellular organismal process;regulation of biological quality;regulation of body fluid levels		extracellular region	Complement and coagulation cascades
13	Q9QX11-2;Q9QX11;Q3TZ02;A2A517	Cytohesin-1	Cyth1	Cyth1	0.100885	0.150573		0.245119	0.472662		-0.639679	2.55972	-4.02014	15.1	12.3	12.3	46.216	5	5	4	4	4.3043e-16	817290000	40864000	NaN	NaN	NaN	NaN	2.18661	NaN	NaN	0.160505	0.479295	NaN	NaN	NaN	-0.944095	NaN	-0.978405	NaN	NaN	NaN				biological regulation;cellular process;establishment of cell polarity;establishment of epithelial cell polarity;establishment or maintenance of cell polarity;regulation of ARF protein signal transduction;regulation of biological process;regulation of cell adhesion;regulation of cellular process;regulation of Ras protein signal transduction;regulation of response to stimulus;regulation of signal t…	ARF guanyl-nucleotide exchange factor activity;binding;enzyme regulator activity;GTPase regulator activity;guanyl-nucleotide exchange factor activity;lipid binding;nucleoside-triphosphatase regulator activity;phospholipid binding;small GTPase regulator activity	cell junction;cell part;cell-cell junction;cytoplasm;intracellular part;membrane;occluding junction;plasma membrane;tight junction
892	E9PV24;Q99K47		Fga	Fga	0.000389	0.002122	+	9e-06	0.003867	+	-0.847111	4.28221	-4.01402	55.8	55.8	55.8	87.428	3	59	59	59	NaN	2518400000000	68064000000	1.54692	-0.399325	0.007795	0.291875	3.27931	2.33883	4.42662	3.55681	2.19462	1.83237	1.82655	0.951565	1.86007	-0.182895	1.74901	-0.738155	-0.611965	0.035495	+	Core matrisome	ECM Glycoproteins	biological regulation;blood coagulation;cell activation;cellular component assembly;cellular component assembly at cellular level;cellular component organization;cellular component organization at cellular level;cellular component organization or biogenesis;cellular component organization or biogenesis at cellular level;cellular macromolecular complex assembly;cellular macromolecular complex subu…	binding;cell surface binding;eukaryotic cell surface binding	cell cortex;cell part;cytoplasmic membrane-bounded vesicle;cytoplasmic part;cytoplasmic vesicle;external side of plasma membrane;extracellular region part;fibrinogen complex;intracellular membrane-bounded organelle;intracellular organelle;intracellular part;macromolecular complex;membrane part;membrane-bounded organelle;membrane-bounded vesicle;organelle;plasma membrane part;platelet alpha granul…	Complement and coagulation cascades
4262	Q61112;Q61112-2	45 kDa calcium-binding protein	Sdf4	Sdf4	1e-06	3.6e-05	+	0.000618	0.019836	+	-0.72777	2.77804	-3.96894	45.4	45.4	45.4	42.064	2	14	14	14	1.8201e-90	14348000000	755170000	-1.86305	-1.89943	-2.0399	-2.40582	0.972705	1.55279	2.32816	1.56784	2.71293	2.14558	0.380735	-0.435245	-0.903835	-0.170845	0.855635	-2.33028	-1.72876	-1.25221				anatomical structure development;calcium ion-dependent exocytosis;cell differentiation;cellular developmental process;cellular process;cerebellum development;developmental process;establishment of localization;establishment of localization in cell;exocytosis;fat cell differentiation;response to abiotic stimulus;response to chemical stimulus;response to ethanol;response to light stimulus;response …	binding;calcium ion binding;cation binding;ion binding;metal ion binding	cell part;cytoplasmic part;endosome;Golgi apparatus part;Golgi lumen;intracellular membrane-bounded organelle;intracellular organelle;intracellular organelle lumen;intracellular organelle part;intracellular part;late endosome;membrane;membrane-bounded organelle;membrane-enclosed lumen;organelle;organelle lumen;organelle part;plasma membrane
7861	Q9WTR2	Mitogen-activated protein kinase kinase kinase 6	Map3k6	Map3k6	NaN	1		0.405594	0.630887		-0.803821	4.84182	-3.95523	2.2	2.2	2.2	143.05	1	3	3	3	2.3897e-07	3119900000	55713000	NaN	1.21763	NaN	NaN	NaN	NaN	NaN	NaN	NaN	NaN	NaN	NaN	NaN	NaN	NaN	-0.66683	1.08081	NaN				biological regulation;cellular process;cellular response to stimulus;intracellular protein kinase cascade;intracellular signal transduction;MAPKKK cascade;regulation of biological process;regulation of cellular process;response to stimulus;signal transduction	adenyl nucleotide binding;adenyl ribonucleotide binding;ATP binding;binding;catalytic activity;cation binding;ion binding;kinase activity;magnesium ion binding;MAP kinase kinase kinase activity;metal ion binding;molecular transducer activity;nucleotide binding;phosphotransferase activity, alcohol group as acceptor;protein kinase activity;protein serine/threonine kinase activity;purine nucleotide …		MAPK signaling pathway
3747	Q3TLQ0;Q80X35;Q80ZL4;P20357;G3UWW1;G3UZV6	Microtubule-associated protein;Microtubule-associated protein 2	Map2	Map2	0	2e-06	+	0.01338	0.093353		-0.570711	3.84762	-3.95335	29.3	29.3	29.3	52.675	12	12	12	12	7.1143e-46	8776700000	417940000	-1.35554	-2.57029	-3.13683	-1.21654	4.05556	3.65388	3.46769	3.46813	3.62772	2.16861	2.65101	0.305005	-0.109855	0.359825	0.528255	0.262535	0.181305	0.605345				anatomical structure development;anatomical structure morphogenesis;axonogenesis;cell development;cell part morphogenesis;cell projection morphogenesis;cell projection organization;cellular component morphogenesis;cellular component organization;cellular component organization at cellular level;cellular component organization or biogenesis;cellular component organization or biogenesis at cellular…	binding;cytoskeletal protein binding;cytoskeletal regulatory protein binding;microtubule binding;protein binding;tubulin binding	cell body;cell part;cell projection part;cytoplasm;cytoskeletal part;dendritic shaft;intracellular organelle part;intracellular part;macromolecular complex;microtubule;microtubule associated complex;neuronal cell body;nuclear part;nuclear periphery;organelle part;protein complex
5009	Q810Q5;A2AK37	Normal mucosa of esophagus-specific gene 1 protein	Nmes1;AA467197	Nmes1;AA467197	1e-05	0.000161	+	0.001346	0.028957	+	-0.711952	5.28031	-3.94677	59	59	59	9.5842	2	6	6	6	4.249e-120	15092000000	2515400000	2.37459	0.76447	NaN	-0.69808	3.85417	3.98397	3.75651	4.24332	4.57817	3.95864	3.58459	2.80681	1.87686	2.53874	3.38627	-0.12654	-1.00002	0.55065						cell part;cytoplasmic part;intracellular membrane-bounded organelle;intracellular organelle;intracellular part;membrane-bounded organelle;mitochondrion;nucleus;organelle
5856	Q8K482	EMILIN-2	Emilin2	Emilin2	0.001396	0.005445	+	6.5e-05	0.006172	+	-0.800748	5.00842	-3.88882	31.4	31.4	31.4	117.31	1	24	24	24	NaN	24881000000	478490000	1.52204	1.09175	1.17966	0.47011	4.40131	3.54123	5.00405	4.29624	2.9747	2.88402	1.47141	1.98741	2.27807	0.79535	3.6623	-0.29221	0.9238	0.50278	+	Core matrisome	ECM Glycoproteins	biological adhesion;cell adhesion;cellular process		collagen;extracellular matrix part;extracellular region part
1957	O09172;H3BJA3	Glutamate--cysteine ligase regulatory subunit	Gclm	Gclm	0.068477	0.110324		0.066482	0.226692		-0.634404	3.00207	-3.86191	22.3	22.3	22.3	30.534	3	5	5	5	2.4898e-20	639950000	58177000	NaN	NaN	NaN	NaN	NaN	0.4569	NaN	0.51809	4.82073	NaN	NaN	-1.17024	-1.07013	-1.19787	-1.34893	NaN	-0.76293	-0.81996				amine biosynthetic process;amine metabolic process;biological regulation;biosynthetic process;carboxylic acid biosynthetic process;carboxylic acid metabolic process;cellular amine metabolic process;cellular amino acid biosynthetic process;cellular amino acid metabolic process;cellular biosynthetic process;cellular ketone metabolic process;cellular metabolic process;cellular modified amino acid bi…	acid-amino acid ligase activity;binding;catalytic activity;enzyme binding;glutamate-cysteine ligase activity;glutamate-cysteine ligase catalytic subunit binding;ligase activity;ligase activity, forming carbon-nitrogen bonds;protein binding	cell part;cytoplasmic part;glutamate-cysteine ligase complex;intracellular part;macromolecular complex;protein complex	Glutathione metabolism
1131	E9QNH6;E9Q580;P46735-2		Myo1b	Myo1b	0.029684	0.057069		0.049262	0.192291		-0.633462	1.99802	-3.83682	74	1.6	1.6	125.03	4	99	2	2	NaN	7841700000	128550000	NaN	0.80015	-1.16075	NaN	NaN	-1.20803	NaN	NaN	NaN	1.51697	-0.09907	NaN	-0.91151	NaN	0.44626	-2.73425	-3.44637	-3.67869					adenyl nucleotide binding;adenyl ribonucleotide binding;ATP binding;binding;catalytic activity;hydrolase activity;hydrolase activity, acting on acid anhydrides;hydrolase activity, acting on acid anhydrides, in phosphorus-containing anhydrides;motor activity;nucleoside-triphosphatase activity;nucleotide binding;purine nucleotide binding;purine ribonucleoside triphosphate binding;purine ribonucleot…	cell part;cytoskeletal part;intracellular organelle part;intracellular part;macromolecular complex;myosin complex;organelle part;protein complex
4290	Q61247;Q5ND35	Alpha-2-antiplasmin	Serpinf2	Serpinf2	9.7e-05	0.000781	+	0.00018	0.010133	+	-0.77108	5.09971	-3.8256	49.9	49.9	49.9	54.971	3	22	22	22	NaN	59214000000	3116500000	3.81887	1.51635	1.45924	1.9407	4.54535	2.76776	4.54179	3.73238	2.41222	3.38545	3.45804	2.33989	2.50815	1.00588	2.95898	-0.141035	-0.485485	-0.590725	+	Matrisome-associated	ECM Regulators	acute inflammatory response;acute-phase response;anatomical structure morphogenesis;biological regulation;blood vessel morphogenesis;cellular component organization;cellular component organization at cellular level;cellular component organization or biogenesis;cellular component organization or biogenesis at cellular level;cellular process;circulatory system process;collagen fibril organization;d…	binding;cell surface binding;endopeptidase inhibitor activity;endopeptidase regulator activity;enzyme inhibitor activity;enzyme regulator activity;eukaryotic cell surface binding;peptidase inhibitor activity;peptidase regulator activity;serine-type endopeptidase inhibitor activity	extracellular region part;extracellular space;fibrinogen complex;macromolecular complex;protein complex	Complement and coagulation cascades
6921	Q9CYD3	Cartilage-associated protein	Crtap	Crtap	2e-06	4.3e-05	+	0.000103	0.007357	+	-0.787864	4.23828	-3.76199	24	24	20.2	46.169	1	9	9	8	1.5225e-105	14116000000	613760000	0.668645	-0.073925	0.632845	-0.878675	3.19051	2.28866	3.63238	2.71062	3.10833	4.03181	2.89127	1.27052	1.0031	0.389705	1.98991	-0.183705	0.136325	-0.298565				cellular macromolecule metabolic process;cellular metabolic process;cellular process;cellular protein metabolic process;gamete generation;macromolecule metabolic process;macromolecule modification;male gamete generation;metabolic process;multicellular organismal process;multicellular organismal reproductive process;peptidyl-amino acid modification;peptidyl-proline hydroxylation;peptidyl-proline h…		cell part;cytoplasmic part;endoplasmic reticulum;extracellular matrix;extracellular region part;intracellular membrane-bounded organelle;intracellular organelle;intracellular part;membrane-bounded organelle;organelle;proteinaceous extracellular matrix
3233	P62342	Selenoprotein T	Selt	Selt	0	5e-06	+	0.013435	0.093353		-0.621259	1.81264	-3.69273	22.6	22.6	22.6	22.31	1	3	3	3	5.1589e-51	11734000000	1066700000	-1.51616	NaN	NaN	NaN	0.53933	0.67611	0.52142	0.72853	0.86917	0.32777	0.61393	0.00295	-0.42279	-0.41533	-0.81312	-3.52879	-4.76642	-5.44558				biological regulation;cell redox homeostasis;cellular homeostasis;cellular process;homeostatic process;regulation of biological process;regulation of biological quality;regulation of cellular process	binding;selenium binding
2421	P10853;Q8CGP2;Q8CBB6;Q8CGP2-2;P70696	Histone H2B type 1-F/J/L;Histone H2B type 1-P;Histone H2B;Histone H2B type 1-A	Hist1h2bf;Hist1h2bp;Gm13646;Hist1h2ba	Hist1h2bf;Hist1h2bp;Gm13646;Hist1h2ba	0.009536	0.023644	+	0.043219	0.177692		-0.510723	4.11662	-3.68925	83.3	22.2	NaN	13.936	5	23	3	NaN	NaN	197030000000	28148000000	-0.560505	NaN	1.11267	0.977935	6.66965	3.63281	0.000245	5.62803	2.73903	2.06589	2.62554	-2.6302	NaN	-0.187635	-1.56554	0.137925	0.821355	1.5939				biological regulation;cell migration;cell motility;cellular component assembly;cellular component assembly at cellular level;cellular component movement;cellular component organization;cellular component organization at cellular level;cellular component organization or biogenesis;cellular component organization or biogenesis at cellular level;cellular macromolecular complex assembly;cellular macr…	binding;DNA binding;nucleic acid binding	cell part;chromosomal part;extrinsic to membrane;extrinsic to plasma membrane;intracellular membrane-bounded organelle;intracellular organelle;intracellular organelle part;intracellular part;macromolecular complex;membrane part;membrane-bounded organelle;nucleosome;nucleus;organelle;organelle part;plasma membrane part;protein-DNA complex	Systemic lupus erythematosus
4064	Q5F2E7;Q5F2E7-2	Nuclear fragile X mental retardation-interacting protein 2	Nufip2	Nufip2	0.009002	0.022618	+	0.001238	0.028234	+	-0.732935	3.11043	-3.6724	25.3	25.3	25.3	75.656	2	12	12	12	1.4882e-146	6696600000	257560000	NaN	-0.00286	-0.54985	0.8642	2.17519	1.76479	2.23544	3.70637	2.58246	-0.13927	-0.08796	0.0294	-0.48674	-0.5519	-0.64419	NaN	-2.05789	-0.67522					binding;nucleic acid binding;RNA binding	cell part;cytoplasmic part;intracellular membrane-bounded organelle;intracellular non-membrane-bounded organelle;intracellular organelle;intracellular part;macromolecular complex;membrane-bounded organelle;non-membrane-bounded organelle;nucleus;organelle;polysomal ribosome;ribonucleoprotein complex;ribosome
4154	Q60716;Q5SX75;Q60716-2	Prolyl 4-hydroxylase subunit alpha-2	P4ha2	P4ha2	0	1.4e-05	+	0.003673	0.046521	+	-0.663695	3.9703	-3.64609	39.7	39.7	39.7	61.001	8	17	17	17	4.78e-177	17487000000	603010000	-1.53319	NaN	-0.79151	-0.7992	2.58217	3.47516	3.30514	2.28123	3.07809	4.05398	2.97017	1.57255	0.5692	0.64193	2.08214	-0.51587	-0.68634	0.07966	+	Matrisome-associated	ECM Regulators	4-hydroxyproline metabolic process;amine metabolic process;carboxylic acid metabolic process;cellular amine metabolic process;cellular amino acid metabolic process;cellular ketone metabolic process;cellular macromolecule metabolic process;cellular metabolic process;cellular modified amino acid metabolic process;cellular nitrogen compound metabolic process;cellular process;cellular protein metabol…	binding;carboxylic acid binding;catalytic activity;cation binding;dioxygenase activity;ion binding;iron ion binding;L-ascorbic acid binding;metal ion binding;oxidoreductase activity;oxidoreductase activity, acting on paired donors, with incorporation or reduction of molecular oxygen;oxidoreductase activity, acting on paired donors, with incorporation or reduction of molecular oxygen, 2-oxoglutara…	cell part;collagen;cytoplasmic part;endoplasmic reticulum;endoplasmic reticulum lumen;endoplasmic reticulum part;extracellular matrix part;extracellular region part;intracellular membrane-bounded organelle;intracellular organelle;intracellular organelle lumen;intracellular organelle part;intracellular part;membrane-bounded organelle;membrane-enclosed lumen;organelle;organelle lumen;organelle part	Arginine and proline metabolism
2104	O55234	Proteasome subunit beta type-5	Psmb5	Psmb5	2e-06	5.1e-05	+	0.046731	0.186623		-0.503594	2.84368	-3.63913	34.5	34.5	34.5	28.532	1	8	8	8	2.6647e-33	7872500000	492030000	-2.81715	-2.77009	-2.97254	-3.55968	2.26611	2.4213	2.51992	2.22141	3.67068	1.86132	0.267505	NaN	1.37556	0.311855	0.428115	-0.075415	NaN	0.031285				catabolic process;cellular catabolic process;cellular macromolecule catabolic process;cellular macromolecule metabolic process;cellular metabolic process;cellular process;macromolecule catabolic process;macromolecule metabolic process;metabolic process;modification-dependent macromolecule catabolic process;modification-dependent protein catabolic process;primary metabolic process;proteasomal prot…	catalytic activity;endopeptidase activity;hydrolase activity;peptidase activity;peptidase activity, acting on L-amino acid peptides;threonine-type endopeptidase activity;threonine-type peptidase activity	cell part;cytoplasmic part;cytosol;intracellular membrane-bounded organelle;intracellular organelle;intracellular part;macromolecular complex;membrane-bounded organelle;nucleus;organelle;proteasome core complex;protein complex	Proteasome
7779	Q9QZS8-2;Q9QZS8	SH2 domain-containing protein 3C	Sh2d3c	Sh2d3c	1.4e-05	0.000201	+	0.00288	0.041499	+	-0.693654	1.63895	-3.62634	17	17	17	77.487	3	9	9	9	3.9136e-36	3339900000	83497000	-1.79166	-2.77622	-1.60586	-2.8824	0.79404	0.24369	1.11359	NaN	1.06459	NaN	0.91564	-2.27405	-1.34167	-1.45762	-1.44304	-1.41843	-3.59876	-2.95951				biological regulation;cellular process;cellular response to stimulus;intracellular signal transduction;regulation of biological process;regulation of cellular process;response to stimulus;signal transduction;small GTPase mediated signal transduction	binding;binding, bridging;enzyme regulator activity;GTPase regulator activity;guanyl-nucleotide exchange factor activity;nucleoside-triphosphatase regulator activity;protein binding;protein binding, bridging;receptor binding;receptor tyrosine kinase binding;signaling adaptor activity;transmembrane receptor protein tyrosine kinase adaptor activity	cell part;cytoplasm;intracellular part;membrane
2498	P14901;H3BKP1	Heme oxygenase 1	Hmox1	Hmox1	0.000403	0.002179	+	0.003115	0.042939	+	-0.67224	3.67963	-3.56139	65.7	65.7	65.7	32.928	2	16	16	16	2.6628e-215	24013000000	2001100000	1.28604	NaN	-2.38518	-1.71304	1.79554	2.907	4.22288	2.41866	2.34608	2.39012	1.87098	1.62163	1.00713	0.784245	1.62925	-0.915775	-0.608435	-0.184785				anatomical structure formation involved in morphogenesis;angiogenesis;biological regulation;catabolic process;cation homeostasis;cell communication;cellular catabolic process;cellular component assembly;cellular component organization;cellular component organization or biogenesis;cellular metabolic process;cellular nitrogen compound catabolic process;cellular nitrogen compound metabolic process;c…	binding;catalytic activity;cation binding;heme binding;heme oxygenase (decyclizing) activity;hydrolase activity;hydrolase activity, acting on ester bonds;ion binding;iron ion binding;lipase activity;metal ion binding;molecular transducer activity;oxidoreductase activity;oxidoreductase activity, acting on paired donors, with incorporation or reduction of molecular oxygen;phospholipase activity;pho…	caveola;cell part;cytoplasmic part;cytosol;endoplasmic reticulum;endoplasmic reticulum membrane;endoplasmic reticulum part;intracellular membrane-bounded organelle;intracellular non-membrane-bounded organelle;intracellular organelle;intracellular organelle part;intracellular part;membrane;membrane part;membrane raft;membrane-bounded organelle;non-membrane-bounded organelle;nuclear part;nucleolus;…	Mineral absorption;Porphyrin and chlorophyll metabolism
63	A2AAY5	SH3 and PX domain-containing protein 2B	Sh3pxd2b	Sh3pxd2b	9e-06	0.000151	+	2e-06	0.002321	+	-0.876345	3.42426	-3.53102	26.8	26.8	23.8	101.52	1	20	20	17	1.1418e-122	22857000000	519480000	1.1141	-0.067855	0.755275	-0.919195	2.46644	2.59245	2.09022	2.61408	2.50968	2.22134	1.09207	-0.138525	0.112745	-0.189425	0.455685	-0.759045	-0.255535	-0.780755				adipose tissue development;anatomical structure development;biological regulation;bone development;cell communication;cell differentiation;cellular component assembly;cellular component disassembly;cellular component disassembly at cellular level;cellular component organization;cellular component organization at cellular level;cellular component organization or biogenesis;cellular component organ…	binding;lipid binding;phosphatidylinositol binding;phosphatidylinositol-3,5-bisphosphate binding;phosphatidylinositol-3-phosphate binding;phosphatidylinositol-4-phosphate binding;phosphatidylinositol-5-phosphate binding;phospholipid binding;protein binding;protein domain specific binding;SH2 domain binding	cell junction;cell part;cell projection;cytoplasm;cytoskeletal part;intracellular non-membrane-bounded organelle;intracellular organelle;intracellular organelle part;intracellular part;macromolecular complex;non-membrane-bounded organelle;organelle;organelle part;podosome;protein complex
3391	P70663	SPARC-like protein 1	Sparcl1	Sparcl1	4e-05	0.000422	+	0.002379	0.037779	+	-0.669374	3.28542	-3.48993	37.2	37.2	37.2	72.286	1	19	19	19	NaN	28496000000	919240000	0.039595	-2.48368	-1.39836	-0.531645	2.83224	2.63414	3.00292	3.32837	2.42983	2.0423	0.541635	-0.661435	-0.591195	-0.549585	0.318795	0.301445	1.05943	0.643435	+	Core matrisome	ECM Glycoproteins	biological regulation;cellular process;cellular response to stimulus;regulation of biological process;regulation of cellular process;response to stimulus;signal transduction	binding;calcium ion binding;cation binding;ion binding;metal ion binding	extracellular matrix;extracellular region part;extracellular space;proteinaceous extracellular matrix
6427	Q922W5;A2ABZ2;A2ABZ3	Pyrroline-5-carboxylate reductase 1, mitochondrial	Pycr1	Pycr1	0.000705	0.003324	+	0.001614	0.030604	+	-0.855069	3.31293	-3.48457	49.8	38.8	38.8	32.373	4	11	8	8	8.9326e-60	2838800000	177430000	NaN	NaN	NaN	NaN	1.65386	1.92922	2.68359	1.99071	2.80147	1.67317	1.0197	0.17908	-0.30168	NaN	-0.03565	NaN	NaN	NaN				amine biosynthetic process;amine metabolic process;biosynthetic process;carboxylic acid biosynthetic process;carboxylic acid metabolic process;cellular amine metabolic process;cellular amino acid biosynthetic process;cellular amino acid metabolic process;cellular biosynthetic process;cellular ketone metabolic process;cellular metabolic process;cellular nitrogen compound biosynthetic process;cellu…	catalytic activity;oxidoreductase activity;oxidoreductase activity, acting on the CH-NH group of donors;oxidoreductase activity, acting on the CH-NH group of donors, NAD or NADP as acceptor;pyrroline-5-carboxylate reductase activity	cell part;cytoplasmic part;intracellular membrane-bounded organelle;intracellular organelle;intracellular part;membrane-bounded organelle;mitochondrion;organelle	Arginine and proline metabolism
2558	P18406	Protein CYR61	Cyr61	Cyr61	0.033018	0.061869		0.007253	0.066064		-0.890033	2.1154	-3.45161	9.5	9.5	9.5	41.709	1	3	3	3	4.7653e-10	1332500000	51250000	NaN	NaN	-0.5584	NaN	0.72793	0.14369	1.48458	0.87738	0.78163	1.15398	NaN	NaN	NaN	NaN	NaN	NaN	NaN	NaN	+	Core matrisome	ECM Glycoproteins	anatomical structure development;anatomical structure formation involved in morphogenesis;anatomical structure morphogenesis;angiogenesis;apoptosis;apoptosis involved in heart morphogenesis;apoptosis involved in morphogenesis;atrial septum morphogenesis;atrioventricular valve morphogenesis;biological adhesion;biological regulation;blood vessel development;cardiac septum development;cardiac septum…	binding;carbohydrate binding;extracellular matrix binding;glycosaminoglycan binding;heparin binding;integrin binding;pattern binding;polysaccharide binding;protein binding;protein complex binding;receptor binding	extracellular region
4999	Q80ZU0	ADP-ribosylation factor-like protein 5A	Arl5a	Arl5a	0.001891	0.006862	+	0.018131	0.109433		-0.692733	1.87244	-3.44801	17.3	17.3	12.3	20.724	1	3	3	2	2.8481e-11	1571600000	174630000	-1.26072	-1.07613	-2.50177	-1.71596	0.51556	0.86011	NaN	1.48583	0.77377	NaN	0.09149	NaN	-1.56671	NaN	NaN	-1.28226	NaN	NaN				biological regulation;cellular process;cellular response to stimulus;intracellular signal transduction;regulation of biological process;regulation of cellular process;response to stimulus;signal transduction;small GTPase mediated signal transduction	binding;GTP binding;guanyl nucleotide binding;guanyl ribonucleotide binding;nucleotide binding;purine nucleotide binding;purine ribonucleoside triphosphate binding;purine ribonucleotide binding;ribonucleotide binding	cell part;intracellular
718	D3Z191;Q80X71;D3Z6E0;D3Z0M2	Transmembrane protein 106B	Tmem106b	Tmem106b	7.2e-05	0.000627	+	0.019034	0.112204		-0.637704	1.82472	-3.43213	19.9	19.9	19.9	20.839	4	3	3	3	2.3529e-16	2961200000	370150000	-1.65874	-2.53237	-1.5938	-3.20179	NaN	0.75116	1.74937	NaN	2.07801	NaN	NaN	NaN	-0.38871	0.25432	-0.35898	-2.70836	-2.30944	-1.71976						cell part;cytoplasmic part;endosomal part;endosome membrane;integral to membrane;intracellular organelle part;intracellular part;intrinsic to membrane;late endosome membrane;lysosomal membrane;membrane;membrane part;organelle membrane;organelle part;vacuolar membrane;vacuolar part
7833	Q9R1Q7	Proteolipid protein 2	Plp2	Plp2	1.4e-05	0.000202	+	0.061859	0.216775		-0.493008	1.6537	-3.41663	9.9	9.9	9.9	16.607	1	2	2	2	9.4477e-160	16992000000	3398300000	-2.75336	-3.80748	-3.39275	-3.52619	0.82798	1.73454	1.2496	2.09209	1.26935	NaN	-0.90226	-1.3192	-1.82865	-1.10212	-1.57534	NaN	1.00788	NaN					binding;chemokine binding;cytokine binding;protein binding	cell part;integral to membrane;intrinsic to membrane;membrane;membrane part;plasma membrane
6827	Q9CRC3	UPF0235 protein C15orf40 homolog	0		NaN	1		0.052184	0.197378		-0.996642	0.320713	-3.39629	10.3	10.3	10.3	13.189	1	1	1	1	7.3347e-05	3450100000	862520000	NaN	NaN	-2.24301	NaN	NaN	NaN	NaN	NaN	NaN	-0.62956	-2.13834	NaN	NaN	NaN	NaN	NaN	NaN	NaN
4312	Q61469;Q61469-2	Lipid phosphate phosphohydrolase 1	Ppap2a	Ppap2a	0	8e-06	+	0.107303	0.299044		-0.392348	1.01269	-3.38466	9.2	9.2	9.2	31.891	2	4	4	4	1.846e-98	24551000000	2231900000	-4.68552	-5.71399	-7.40889	-5.60683	1.08979	1.74666	0.27185	1.86545	2.31245	-0.29401	-0.3211	-1.46831	-1.28264	-1.56109	-1.44626	-1.64	-0.68732	-1.72823				acylglycerol biosynthetic process;acylglycerol metabolic process;alcohol metabolic process;amine metabolic process;biological regulation;biosynthetic process;cellular biosynthetic process;cellular lipid metabolic process;cellular macromolecule metabolic process;cellular metabolic process;cellular process;cellular protein metabolic process;cellular response to stimulus;ceramide metabolic process;d…	catalytic activity;hydrolase activity;hydrolase activity, acting on ester bonds;phosphatase activity;phosphatidate phosphatase activity;phosphoric ester hydrolase activity	cell part;integral to membrane;integral to plasma membrane;intrinsic to membrane;intrinsic to plasma membrane;membrane part;plasma membrane part	Ether lipid metabolism;Fat digestion and absorption;Fc gamma R-mediated phagocytosis;Glycerolipid metabolism;Glycerophospholipid metabolism;Sphingolipid metabolism
1644	P16675;G3X8T3	Lysosomal protective protein;Lysosomal protective protein 32 kDa chain;Lysosomal protective protein 20 kDa chain	Ctsa	Ctsa	0	5e-06	+	0.000293	0.013472	+	-0.754909	3.02159	-3.38267	23	23	23	53.844	5	10	10	10	3.323e-129	32623000000	1631100000	-0.37994	-0.55665	-0.59825	-1.00844	2.11214	1.90879	2.54568	1.07099	2.25665	2.47349	1.78396	-0.05645	0.54135	0.46585	1.24673	-1.6343	-0.97279	-1.57016	+	Matrisome-associated	ECM Regulators	macromolecule metabolic process;metabolic process;primary metabolic process;protein metabolic process;proteolysis	carboxypeptidase activity;catalytic activity;exopeptidase activity;hydrolase activity;peptidase activity;peptidase activity, acting on L-amino acid peptides;serine hydrolase activity;serine-type carboxypeptidase activity;serine-type exopeptidase activity;serine-type peptidase activity	cell part;cytoplasmic part;intracellular membrane-bounded organelle;intracellular organelle;intracellular part;lysosome;lytic vacuole;membrane-bounded organelle;mitochondrion;nucleus;organelle;vacuole	Lysosome;Renin-angiotensin system
947	Q9CQ09;E9PWZ3		Rpl3l	Rpl3l	0.013319	0.030519	+	0.016643	0.104969		-0.625925	2.81328	-3.34744	30	22.5	22.5	27.082	2	7	5	5	2.4763e-42	4986800000	332450000	NaN	-1.60512	0.119185	NaN	1.90474	3.98243	2.35704	-0.424415	2.48314	1.55578	1.39627	-1.78063	-1.81356	0.415995	-0.904735	-0.820105	NaN	NaN				biosynthetic process;cellular biosynthetic process;cellular macromolecule biosynthetic process;cellular macromolecule metabolic process;cellular metabolic process;cellular process;cellular protein metabolic process;macromolecule biosynthetic process;macromolecule metabolic process;metabolic process;primary metabolic process;protein metabolic process;translation	structural constituent of ribosome;structural molecule activity	cell part;cytosolic large ribosomal subunit;intracellular organelle part;intracellular part;large ribosomal subunit;macromolecular complex;organelle part;ribonucleoprotein complex	Ribosome
3783	Q3TXT3-2;Q3TXT3	SOSS complex subunit C	Inip	Inip	2.5e-05	0.0003	+	0.05075	0.194719		-0.49591	2.60388	-3.3257	21.6	21.6	21.6	8.0878	2	1	1	1	4.9289e-105	7464400000	3732200000	-3.17283	-1.84627	-1.78153	-2.45912	3.68203	2.84432	1.10292	2.06703	1.43256	1.3635	1.45424	-0.01857	0.65469	-0.49036	1.05769	NaN	NaN	-0.23491				cellular macromolecule metabolic process;cellular metabolic process;cellular nitrogen compound metabolic process;cellular process;cellular response to stimulus;cellular response to stress;DNA metabolic process;DNA repair;macromolecule metabolic process;metabolic process;nitrogen compound metabolic process;nucleic acid metabolic process;nucleobase-containing compound metabolic process;primary meta…		cell part;intracellular organelle part;intracellular part;macromolecular complex;nuclear part;organelle part;protein complex;SOSS complex
1738	G5E899;P22777	Plasminogen activator inhibitor 1	Serpine1	Serpine1	0.400309	0.456613		0.017791	0.108246		-0.724496	3.00761	-3.30906	40.3	40.3	40.3	45.043	2	12	12	12	2.3959e-53	4291700000	178820000	NaN	0.62695	NaN	NaN	2.64657	0.83215	2.30621	2.40264	-0.09903	3.02395	-0.11514	NaN	NaN	NaN	-0.62168	NaN	-0.09903	NaN	+	Matrisome-associated	ECM Regulators	aging;anatomical structure formation involved in morphogenesis;angiogenesis;biological regulation;cell aging;cellular process;cellular response to biotic stimulus;cellular response to lipopolysaccharide;cellular response to molecule of bacterial origin;cellular response to stimulus;chronological cell aging;defense response;defense response to bacterium;defense response to Gram-negative bacterium;…	endopeptidase inhibitor activity;endopeptidase regulator activity;enzyme inhibitor activity;enzyme regulator activity;peptidase inhibitor activity;peptidase regulator activity;serine-type endopeptidase inhibitor activity	extracellular matrix;extracellular region part;extracellular space	Chagas disease (American trypanosomiasis);Complement and coagulation cascades;p53 signaling pathway
1211	E9Q8I9;E9Q8I9-2	Protein furry homolog	Fry	Fry	1e-06	4.1e-05	+	0.148977	0.356623		-0.391516	0.631154	-3.30599	4.6	4.4	4.4	339.09	3	12	11	11	2.836e-24	17962000000	124740000	-4.37578	-5.72465	-4.65595	-3.41561	NaN	-0.89096	NaN	0.94135	NaN	0.49422	0.87132	0.14782	0.8231	-0.75201	-0.29035	-4.37894	-4.88694	-4.31677						cell part;cytoplasm;cytoplasmic part;cytoskeletal part;intracellular organelle part;intracellular part;microtubule organizing center;organelle part;spindle pole
5479	Q8C1Q6	Small integral membrane protein 4	Smim4	Smim4	0.005298	0.015165	+	0.016912	0.10587		-0.624738	2.20433	-3.29916	15	15	15	9.7463	1	1	1	1	2.2092e-10	4041200000	1347100000	-0.270589	-2.36634	-0.866875	-2.96126	NaN	1.31993	NaN	2.68618	0.62405	0.82475	NaN	NaN	0.43282	0.71808	0.29117	-2.18987	-2.63991	-0.224199						cell part;cytoplasmic part;integral to membrane;intracellular membrane-bounded organelle;intracellular organelle;intracellular part;intrinsic to membrane;membrane part;membrane-bounded organelle;mitochondrion;organelle
3301	P63254	Cysteine-rich protein 1	Crip1	Crip1	0.001946	0.00701	+	0.006044	0.060597		-0.620115	3.48155	-3.29909	80.5	80.5	80.5	8.5497	1	8	8	8	1.6371e-167	104060000000	26015000000	-0.52587	0.05172	-0.53441	-0.33634	3.57727	3.85444	3.39974	3.1878	4.15301	0.14602	0.53079	-0.20787	0.24585	0.7602	0.65929	0.58425	-0.54563	0.01346				apoptosis;cell death;cellular process;cellular response to abiotic stimulus;cellular response to antibiotic;cellular response to chemical stimulus;cellular response to light stimulus;cellular response to radiation;cellular response to stimulus;cellular response to UV;cellular response to UV-B;death;programmed cell death;response to abiotic stimulus;response to antibiotic;response to chemical stim…	AT DNA binding;binding;cation binding;DNA bending activity;DNA binding;ion binding;metal ion binding;nucleic acid binding;peptide binding;sequence-specific DNA binding;transition metal ion binding;zinc ion binding	cell part;cytoplasm;intracellular part
2902	P47877;D3YU40	Insulin-like growth factor-binding protein 2	Igfbp2	Igfbp2	0.001952	0.007028	+	0.034257	0.157518		-0.548465	3.14966	-3.29139	23.9	23.9	23.9	32.846	2	6	6	6	5.3187e-15	5708500000	407750000	NaN	-0.808405	-1.35078	NaN	3.10864	2.82717	0.067445	3.68209	0.752045	2.70838	3.53364	-0.890205	-1.28493	-1.67312	0.105575	NaN	1.04032	0.975045	+	Core matrisome	ECM Glycoproteins	aging;biological regulation;cellular process;cellular response to chemical stimulus;cellular response to endogenous stimulus;cellular response to hormone stimulus;cellular response to organic substance;cellular response to stimulus;developmental process;female pregnancy;multi-organism process;positive regulation of activated T cell proliferation;positive regulation of biological process;positive …	binding;growth factor binding;insulin-like growth factor binding;insulin-like growth factor I binding;insulin-like growth factor II binding;protein binding	apical plasma membrane;cell part;cytoplasmic part;cytoplasmic vesicle;extracellular region part;extracellular space;intracellular organelle;intracellular part;membrane part;organelle;plasma membrane part;vesicle
5094	Q8BGZ6;P51569	Alpha-galactosidase A	Gla	Gla	0.19658	0.255434		0.073842	0.239532		-0.841616	1.62533	-3.28116	19	19	19	47.844	3	7	7	7	2.7595e-19	2925800000	132990000	NaN	NaN	NaN	NaN	-0.46846	-0.16261	NaN	NaN	NaN	1.20043	-0.26244	NaN	NaN	NaN	-1.32897	NaN	NaN	NaN				biological regulation;carbohydrate catabolic process;carbohydrate metabolic process;catabolic process;cellular carbohydrate catabolic process;cellular carbohydrate metabolic process;cellular catabolic process;cellular lipid catabolic process;cellular lipid metabolic process;cellular metabolic process;cellular process;ceramide catabolic process;ceramide metabolic process;glycolipid catabolic proce…	alpha-galactosidase activity;binding;carbohydrate binding;catalytic activity;galactosidase activity;galactoside binding;hydrolase activity;hydrolase activity, acting on glycosyl bonds;hydrolase activity, hydrolyzing O-glycosyl compounds;identical protein binding;monosaccharide binding;protein binding;protein dimerization activity;protein homodimerization activity;raffinose alpha-galactosidase act…	cell part;cytoplasmic part;extracellular region;Golgi apparatus;intracellular membrane-bounded organelle;intracellular organelle;intracellular part;lysosome;lytic vacuole;membrane-bounded organelle;organelle;vacuole	Galactose metabolism;Glycerolipid metabolism;Glycosphingolipid biosynthesis - globo series;Lysosome;Sphingolipid metabolism
6478	Q99J77		Nans	Nans	0.005727	0.016039	+	0.002584	0.038995	+	-0.665331	3.20876	-3.26172	40.1	40.1	40.1	40.024	1	10	10	10	5.3928e-72	7446600000	465410000	0.2149	-0.39627	0.02367	-0.92489	1.79931	3.82501	1.36593	2.00024	4.06481	2.20979	-0.19267	0.76749	-0.66755	0.61832	2.01489	-1.11156	-0.83498	-0.17843				biosynthetic process;carbohydrate biosynthetic process;carbohydrate metabolic process;metabolic process;primary metabolic process	catalytic activity;N-acylneuraminate-9-phosphate synthase activity;transferase activity;transferase activity, transferring alkyl or aryl (other than methyl) groups	cell part;cytoplasmic part;cytosol;intracellular part	Amino sugar and nucleotide sugar metabolism
5664	Q8CI08-2;Q8CI08	SLAIN motif-containing protein 2	Slain2	Slain2	0	5e-06	+	0.050185	0.194148		-0.496962	1.52205	-3.25682	20.9	20.9	20.9	65.272	2	10	10	10	6.2745e-93	5905800000	210920000	-2.00762	-2.4934	-2.53669	-1.70809	1.37332	-0.57043	NaN	0.55877	0.47124	NaN	0.48304	-0.09957	0.65443	0.16778	0.25796	-3.83902	-3.99042	-3.91854				biological regulation;cellular component organization;cellular component organization at cellular level;cellular component organization or biogenesis;cellular component organization or biogenesis at cellular level;cellular process;cytoplasmic microtubule organization;cytoskeleton organization;microtubule cytoskeleton organization;microtubule nucleation;microtubule-based process;organelle organiza…		cell part;centrosome;cytoplasm;cytoplasmic part;cytoskeletal part;cytoskeleton;intracellular non-membrane-bounded organelle;intracellular organelle;intracellular organelle part;intracellular part;microtubule cytoskeleton;microtubule organizing center;microtubule plus end;non-membrane-bounded organelle;organelle;organelle part
6330	Q91YR9	Prostaglandin reductase 1	Ptgr1	Ptgr1	0	0	+	0.063226	0.220293		-0.446526	2.66473	-3.23337	48.6	48.6	48.6	35.56	1	14	14	14	3.1553e-233	17482000000	1028300000	-2.70744	-3.41963	-4.17073	-3.3459	2.08822	2.30359	2.25069	1.9803	2.96483	2.77929	1.66544	1.183	1.33575	0.9363	1.21467	-0.95364	-0.87661	-0.0475				carboxylic acid metabolic process;cellular ketone metabolic process;cellular lipid metabolic process;cellular metabolic process;cellular process;fatty acid metabolic process;icosanoid metabolic process;lipid metabolic process;metabolic process;monocarboxylic acid metabolic process;organic acid metabolic process;oxoacid metabolic process;primary metabolic process;prostaglandin metabolic process;pr…	15-oxoprostaglandin 13-oxidase activity;2-alkenal reductase [NAD(P)] activity;binding;catalytic activity;cation binding;ion binding;metal ion binding;oxidoreductase activity;oxidoreductase activity, acting on the CH-CH group of donors;oxidoreductase activity, acting on the CH-CH group of donors, NAD or NADP as acceptor;transition metal ion binding;zinc ion binding	cell part;cytoplasm;intracellular part
756	F8WJ99;D3Z4D7;Q9QZJ6;D3Z3L7	Microfibrillar-associated protein 5	Mfap5	Mfap5	0	1e-06	+	0.154927	0.366245		-0.349659	3.29038	-3.22662	29.6	29.6	29.6	17.325	4	4	4	4	3.437e-69	60981000000	7622700000	-4.71824	-3.22648	-4.55457	-2.97566	3.03421	2.80461	4.5446	4.05347	3.49993	2.08869	2.26296	2.08902	2.05201	2.26571	3.34162	-0.516845	0.293745	0.192885	+	Core matrisome	ECM Glycoproteins	cellular component organization;cellular component organization at cellular level;cellular component organization or biogenesis;cellular component organization or biogenesis at cellular level;cellular process;extracellular matrix organization;extracellular structure organization;fibril organization	extracellular matrix constituent conferring elasticity;extracellular matrix structural constituent;structural molecule activity	extracellular matrix part;extracellular region part;fibril;microfibril
143	A2AL12;Q8BG05	Heterogeneous nuclear ribonucleoprotein A3	Hnrnpa3	Hnrnpa3	0.022489	0.045626	+	0.027661	0.138669		-0.566561	3.28326	-3.19933	66.7	5	5	34.476	3	33	3	3	NaN	2612100000	153650000	NaN	-1.85776	-0.507855	-1.39271	1.22002	NaN	3.59052	5.56011	NaN	1.6213	0.252095	1.28215	0.055525	-0.111685	-0.092475	1.18562	0.114685	0.776215				cellular macromolecule metabolic process;cellular metabolic process;cellular nitrogen compound metabolic process;cellular process;macromolecule metabolic process;metabolic process;mRNA metabolic process;mRNA processing;nitrogen compound metabolic process;nucleic acid metabolic process;nucleobase-containing compound metabolic process;primary metabolic process;RNA metabolic process;RNA processing;R…	binding;nucleic acid binding;nucleotide binding;RNA binding	catalytic step 2 spliceosome;cell part;intracellular non-membrane-bounded organelle;intracellular organelle;intracellular organelle part;intracellular part;macromolecular complex;non-membrane-bounded organelle;nuclear part;nucleolus;organelle;organelle part;ribonucleoprotein complex;spliceosomal complex	Spliceosome
618	D3YVW2;Q8BXA1	Golgi integral membrane protein 4	Golim4	Golim4	0	1.2e-05	+	0.042267	0.17642		-0.483098	2.86338	-3.1846	45.4	45.4	45.4	79.904	3	25	25	25	NaN	55753000000	1639800000	-1.27754	-3.16318	-2.18548	-4.23128	2.8018	2.96739	2.70101	2.73074	2.51506	1.80296	1.70029	0.420235	-0.068015	0.357885	1.23042	0.085065	0.612835	0.401535				establishment of localization;transport		cell part;cytoplasmic part;endosomal part;endosome membrane;Golgi apparatus part;Golgi cisterna membrane;Golgi membrane;integral to membrane;intracellular membrane-bounded organelle;intracellular organelle;intracellular organelle part;intracellular part;intrinsic to membrane;membrane;membrane part;membrane-bounded organelle;nucleus;organelle;organelle membrane;organelle part
2517	P16045	Galectin-1	Lgals1	Lgals1	4.7e-05	0.000468	+	0.001458	0.029804	+	-0.692141	3.74681	-3.17581	67.4	67.4	67.4	14.866	1	11	11	11	NaN	129180000000	14354000000	0.725415	-0.056915	-0.102225	-1.08486	3.08196	3.47017	3.56819	3.22215	3.66029	1.92833	1.38813	0.521605	0.806225	1.50547	1.91868	0.337485	0.335905	0.193685	+	Matrisome-associated	ECM-affiliated Proteins	B cell activation;B cell activation involved in immune response;B cell differentiation;biological adhesion;biological regulation;carbohydrate homeostasis;cell activation;cell activation involved in immune response;cell adhesion;cell differentiation;cell-cell adhesion;cellular chemical homeostasis;cellular developmental process;cellular glucose homeostasis;cellular homeostasis;cellular process;cel…	binding;carbohydrate binding;disaccharide binding;galactose binding;galactoside binding;lactose binding;molecular transducer activity;monosaccharide binding;signal transducer activity;sugar binding	cell part;cell surface;cytoplasm;extracellular matrix;extracellular region part;extracellular space;intracellular membrane-bounded organelle;intracellular organelle;intracellular part;membrane-bounded organelle;nucleus;organelle;proteinaceous extracellular matrix
7846	Q9R257	Heme-binding protein 1	Hebp1	Hebp1	1e-06	3.7e-05	+	0.021887	0.121136		-0.550985	1.69956	-3.16564	44.2	44.2	44.2	21.067	1	6	6	6	1.5599e-52	4626600000	420600000	-2.66478	-2.73128	-2.97603	-2.5363	0.91698	2.54221	0.15329	1.36534	0.59152	1.75315	0.02437	-0.54419	NaN	0.73719	0.61792	-2.47771	-2.68877	-2.62537				cellular metabolic process;cellular process;cofactor metabolic process;heme metabolic process;heterocycle metabolic process;metabolic process;nitrogen compound metabolic process;pigment metabolic process;porphyrin-containing compound metabolic process;tetrapyrrole metabolic process	binding;cation binding;heme binding;ion binding;iron ion binding;metal ion binding;tetrapyrrole binding;transition metal ion binding	cell part;cytoplasmic part;cytosol;intracellular membrane-bounded organelle;intracellular organelle;intracellular part;membrane-bounded organelle;mitochondrion;organelle
2590	P20491	High affinity immunoglobulin epsilon receptor subunit gamma	Fcer1g	Fcer1g	0.059179	0.09795		0.003312	0.044548	+	-0.669083	3.79602	-3.16494	30.2	30.2	30.2	9.6523	1	4	4	4	4.2785e-12	12721000000	6360600000	1.42233	-0.79197	NaN	0.08606	3.42489	4.08666	3.40547	2.40094	3.60786	2.01393	-0.94466	-0.09653	1.51316	-0.29969	1.03389	1.14965	1.65323	1.30733				activation of immune response;adaptive immune response;adaptive immune response based on somatic recombination of immune receptors built from immunoglobulin superfamily domains;amine transport;antigen processing and presentation;antigen processing and presentation of exogenous antigen;antigen processing and presentation of exogenous peptide antigen;antigen processing and presentation of exogenous…	binding;IgE binding;IgE receptor activity;IgG binding;immunoglobulin binding;immunoglobulin receptor activity;molecular transducer activity;protein binding;protein complex binding;receptor activity;signal transducer activity;signaling receptor activity;transmembrane signaling receptor activity	cell part;external side of plasma membrane;Fc receptor complex;Fc-epsilon receptor I complex;integral to membrane;integral to plasma membrane;intrinsic to membrane;intrinsic to plasma membrane;macromolecular complex;membrane part;membrane raft;plasma membrane part;protein complex	Asthma;Fc epsilon RI signaling pathway;ko05152;Natural killer cell mediated cytotoxicity
2588	P20352	Tissue factor	F3	F3	0	1.7e-05	+	0.041279	0.174472		-0.485136	1.7477	-3.13103	25.5	25.5	25.5	32.935	1	7	7	7	5.1318e-117	12126000000	866130000	-2.9878	-3.99147	-3.55922	-3.92859	1.6233	1.05466	2.58056	2.01689	1.78167	1.0112	-0.246915	-0.878375	-1.7226	-0.519245	-0.560005	-0.252465	0.005875	-1.39922				activation of caspase activity;activation of plasma proteins involved in acute inflammatory response;biological regulation;blood coagulation;coagulation;hemostasis;macromolecule metabolic process;metabolic process;multicellular organismal process;positive regulation of angiogenesis;positive regulation of biological process;positive regulation of caspase activity;positive regulation of catalytic a…	binding;cell surface binding;lipid binding;phospholipid binding	cell part;extracellular matrix;extracellular region part;extracellular space;integral to membrane;intrinsic to membrane;membrane part	Complement and coagulation cascades
4045	Q59J91;Q8K1B9	Polypeptide N-acetylgalactosaminyltransferase 18	Galnt18	Galnt18	0.000234	0.001443	+	0.014871	0.098374		-0.595812	2.55577	-3.12985	18.1	18.1	18.1	69.567	2	9	9	9	5.3441e-30	3294400000	122020000	-0.37082	-1.96206	-2.47048	-1.50601	1.30356	2.34239	2.41	1.8494	2.45037	1.00148	1.06612	-0.55838	-0.74998	-0.7282	1.37662	NaN	0.82075	NaN				carbohydrate metabolic process;cellular carbohydrate metabolic process;cellular macromolecule metabolic process;cellular metabolic process;cellular process;cellular protein metabolic process;glycosylation;macromolecule glycosylation;macromolecule metabolic process;macromolecule modification;metabolic process;primary metabolic process;protein glycosylation;protein metabolic process;protein modific…	acetylgalactosaminyltransferase activity;catalytic activity;polypeptide N-acetylgalactosaminyltransferase activity;transferase activity;transferase activity, transferring glycosyl groups;transferase activity, transferring hexosyl groups;UDP-glycosyltransferase activity	cell part;cytoplasmic part;Golgi apparatus;Golgi apparatus part;Golgi membrane;integral to membrane;intracellular membrane-bounded organelle;intracellular organelle;intracellular organelle part;intracellular part;intrinsic to membrane;membrane;membrane part;membrane-bounded organelle;organelle;organelle membrane;organelle part	Mucin type O-Glycan biosynthesis
8048	Q9Z2X2;A2AG83	26S proteasome non-ATPase regulatory subunit 10	Psmd10	Psmd10	0.011643	0.027434	+	0.030601	0.14608		-0.577408	3.22576	-3.09311	23.4	23.4	23.4	25.083	2	4	4	4	7.4964e-15	1690900000	140900000	0.68584	-1.65113	-0.923105	0.453521	1.98106	3.19221	3.60707	2.96933	4.20089	0.18114	NaN	NaN	-0.22558	0.08581	0.44766	0.9667	NaN	NaN				apoptosis;biological regulation;cell death;cellular component assembly;cellular component assembly at cellular level;cellular component organization;cellular component organization at cellular level;cellular component organization or biogenesis;cellular component organization or biogenesis at cellular level;cellular macromolecular complex assembly;cellular macromolecular complex subunit organizat…		cell part;cytoplasm;intracellular membrane-bounded organelle;intracellular organelle;intracellular part;membrane-bounded organelle;nucleus;organelle
1107	P08101-2;P08101-3;E9Q415;P08101	Low affinity immunoglobulin gamma Fc region receptor II	Fcgr2b;Fcgr2	Fcgr2b;Fcgr2	0.000427	0.00226	+	0.0018	0.031615	+	-0.734942	4.78713	-3.08716	27.6	27.6	21.2	31.881	4	7	7	5	9.3823e-239	15605000000	1040400000	1.57268	-0.02241	NaN	NaN	3.78013	3.9059	4.73193	3.79918	4.58952	3.09953	2.72368	2.23632	1.64546	1.87247	2.62969	NaN	1.39085	1.86082				adaptive immune response;adaptive immune response based on somatic recombination of immune receptors built from immunoglobulin superfamily domains;antigen processing and presentation;antigen processing and presentation of exogenous antigen;antigen processing and presentation of exogenous peptide antigen;antigen processing and presentation of exogenous peptide antigen via MHC class II;antigen proc…	binding;IgG binding;immunoglobulin binding;molecular transducer activity;protein binding;protein complex binding;receptor signaling protein activity;signal transducer activity	cell part;cytoplasm;cytoskeleton;external side of plasma membrane;extracellular region;integral to membrane;integral to plasma membrane;intracellular non-membrane-bounded organelle;intracellular organelle;intracellular part;intrinsic to membrane;intrinsic to plasma membrane;membrane part;non-membrane-bounded organelle;organelle;plasma membrane part	Fc gamma R-mediated phagocytosis;ko05152;Measles;Osteoclast differentiation;Phagosome;Staphylococcus aureus infection;Systemic lupus erythematosus
6067	Q8VCM7	Fibrinogen gamma chain	Fgg	Fgg	1.4e-05	0.000199	+	2.1e-05	0.004376	+	-0.829118	3.55522	-3.08377	77.5	77.5	77.5	49.391	1	46	46	46	NaN	1732100000000	69285000000	0.82891	0.00201	0.4304	0.09581	2.82212	2.23146	3.05313	2.45274	1.92438	2.53421	2.31509	1.32489	2.0438	-0.06845	1.72225	-0.40398	-0.40228	0.28245	+	Core matrisome	ECM Glycoproteins	biological regulation;cell activation;cellular component assembly;cellular component assembly at cellular level;cellular component organization;cellular component organization at cellular level;cellular component organization or biogenesis;cellular component organization or biogenesis at cellular level;cellular macromolecular complex assembly;cellular macromolecular complex subunit organization;c…	binding;cation binding;cell surface binding;eukaryotic cell surface binding;ion binding;metal ion binding	blood microparticle;cell cortex;cell part;cytoplasmic membrane-bounded vesicle;cytoplasmic part;cytoplasmic vesicle;external side of plasma membrane;extracellular region part;fibrinogen complex;intracellular membrane-bounded organelle;intracellular organelle;intracellular part;macromolecular complex;membrane part;membrane-bounded organelle;membrane-bounded vesicle;organelle;plasma membrane part;p…	Complement and coagulation cascades;Staphylococcus aureus infection
3765	Q3TQS0		Calr4	Calr4	0.224069	0.283941		0.149402	0.357163		-0.850598	3.08601	-3.06994	6.4	6.4	6.4	49.447	1	2	2	2	4.1193e-07	12109000000	576610000	NaN	NaN	NaN	NaN	NaN	NaN	NaN	NaN	NaN	2.80224	0.60598	NaN	-0.27256	-0.14603	NaN	NaN	NaN	NaN				cellular macromolecule metabolic process;cellular metabolic process;cellular process;cellular protein metabolic process;macromolecule metabolic process;metabolic process;primary metabolic process;protein folding;protein metabolic process	binding;calcium ion binding;cation binding;ion binding;metal ion binding	cell part;cytoplasmic part;endoplasmic reticulum;intracellular membrane-bounded organelle;intracellular organelle;intracellular part;membrane-bounded organelle;organelle
5767	Q8K1R7	Serine/threonine-protein kinase Nek9	Nek9	Nek9	0.006215	0.017032	+	0.107372	0.299044		-0.488154	2.31098	-3.04916	18.5	18.5	18.5	107.14	1	15	15	15	8.7392e-59	3059800000	65102000	-0.763934	-1.31127	-3.56076	-1.36828	2.9894	1.80836	0.9951	3.35059	1.10344	NaN	NaN	NaN	-0.63966	0.38379	NaN	NaN	-0.16706	NaN				cell cycle phase;cell cycle process;cell division;cellular component organization;cellular component organization at cellular level;cellular component organization or biogenesis;cellular component organization or biogenesis at cellular level;cellular process;mitosis;nuclear division;organelle fission;organelle organization	adenyl nucleotide binding;adenyl ribonucleotide binding;ATP binding;binding;catalytic activity;cation binding;enzyme binding;ion binding;kinase activity;kinase binding;metal ion binding;nucleotide binding;phosphotransferase activity, alcohol group as acceptor;protein binding;protein kinase activity;protein kinase binding;protein serine/threonine kinase activity;purine nucleotide binding;purine ri…	cell part;cytoplasmic part;intracellular membrane-bounded organelle;intracellular organelle;intracellular part;membrane-bounded organelle;mitochondrion;nucleus;organelle
1181	E9Q718;Q9R0B9	Procollagen-lysine,2-oxoglutarate 5-dioxygenase 2	Plod2	Plod2	7e-06	0.000131	+	1.3e-05	0.003867	+	-0.840509	2.95693	-3.03617	40.5	40.5	40.5	86.9	2	24	24	24	1.3139e-129	18939000000	450920000	0.39506	0.18166	0.0221	-0.1385	2.36957	1.798	2.59886	1.49107	1.30592	2.47212	2.00617	-0.24945	-0.46075	-0.69447	0.87978	-0.71257	0.23881	-0.45378	+	Matrisome-associated	ECM Regulators		binding;carboxylic acid binding;catalytic activity;cation binding;dioxygenase activity;ion binding;iron ion binding;L-ascorbic acid binding;metal ion binding;oxidoreductase activity;oxidoreductase activity, acting on paired donors, with incorporation or reduction of molecular oxygen;oxidoreductase activity, acting on paired donors, with incorporation or reduction of molecular oxygen, 2-oxoglutara…	cell part;cytoplasmic part;endoplasmic reticulum;endoplasmic reticulum membrane;endoplasmic reticulum part;intracellular membrane-bounded organelle;intracellular organelle;intracellular organelle part;intracellular part;membrane;membrane part;membrane-bounded organelle;organelle;organelle membrane;organelle part;rough endoplasmic reticulum membrane	Lysine degradation
7579	Q9JJE7	Fatty acid desaturase 3	Fads3	Fads3	2e-06	6.1e-05	+	0.013433	0.093353		-0.570448	1.63893	-3.02276	19.6	19.6	19.6	51.469	1	5	5	5	3.5695e-66	5144900000	342990000	-1.8028	-3.31382	-2.63522	-2.94855	0.5917	1.54313	1.40508	1.32891	1.16734	0.87085	0.35595	-0.66163	-0.66185	-0.13586	0.38319	-0.498251	-2.94436	-2.54061				biosynthetic process;carboxylic acid biosynthetic process;carboxylic acid metabolic process;cellular biosynthetic process;cellular ketone metabolic process;cellular lipid metabolic process;cellular metabolic process;cellular process;electron transport chain;fatty acid biosynthetic process;fatty acid metabolic process;generation of precursor metabolites and energy;lipid biosynthetic process;lipid …	binding;catalytic activity;cation binding;heme binding;ion binding;iron ion binding;metal ion binding;oxidoreductase activity;oxidoreductase activity, acting on paired donors, with incorporation or reduction of molecular oxygen;oxidoreductase activity, acting on paired donors, with oxidation of a pair of donors resulting in the reduction of molecular oxygen to two molecules of water;tetrapyrrole …	cell part;cytoplasmic part;endoplasmic reticulum membrane;endoplasmic reticulum part;integral to membrane;intracellular organelle part;intracellular part;intrinsic to membrane;membrane;membrane part;organelle membrane;organelle part
5887	Q8R050-2;Q8R050;Q149F3	Eukaryotic peptide chain release factor GTP-binding subunit ERF3A;Eukaryotic peptide chain release factor GTP-binding subunit ERF3B	Gspt1;Gspt2	Gspt1;Gspt2	0.000145	0.001024	+	0.000768	0.0223	+	-0.719225	2.96224	-3.0175	51.8	51.8	51.8	68.526	4	24	24	24	1.0956e-131	13205000000	471590000	-0.36281	-1.38338	0.73139	-0.8105	1.30694	2.33625	2.67876	2.65164	3.13009	1.52546	0.87521	0.61672	1.04761	0.43276	0.23593	-0.47392	-0.0706	-1.07521				biosynthetic process;catabolic process;cell cycle;cellular biosynthetic process;cellular catabolic process;cellular macromolecule biosynthetic process;cellular macromolecule catabolic process;cellular macromolecule metabolic process;cellular metabolic process;cellular nitrogen compound catabolic process;cellular nitrogen compound metabolic process;cellular process;cellular protein metabolic proce…	binding;catalytic activity;GTP binding;GTPase activity;guanyl nucleotide binding;guanyl ribonucleotide binding;hydrolase activity;hydrolase activity, acting on acid anhydrides;hydrolase activity, acting on acid anhydrides, in phosphorus-containing anhydrides;nucleic acid binding;nucleoside-triphosphatase activity;nucleotide binding;purine nucleotide binding;purine ribonucleoside triphosphate bind…	cell part;cytoplasm;intracellular part	mRNA surveillance pathway
7146	Q9D708;D3Z2Y6		S100a16	S100a16	0	7e-06	+	0	0.000792	+	-0.904296	2.72896	-2.98017	54	54	54	14.324	2	5	5	5	4.5706e-122	38639000000	6439800000	1.10435	0.563215	0.834355	0.481335	1.73487	1.54072	2.13715	1.7003	1.36031	1.50399	0.741305	-0.313615	-0.215455	-0.265095	0.138625	-0.988185	-1.44049	-0.930625	+	Matrisome-associated	Secreted Factors	response to calcium ion;response to chemical stimulus;response to inorganic substance;response to metal ion;response to stimulus	binding;calcium ion binding;cation binding;identical protein binding;ion binding;metal ion binding;protein binding;protein dimerization activity;protein homodimerization activity	cell part;cytoplasm;cytoplasmic part;cytosol;intracellular non-membrane-bounded organelle;intracellular organelle;intracellular organelle part;intracellular part;membrane;non-membrane-bounded organelle;nuclear part;nucleolus;organelle;organelle part;plasma membrane
1993	O35405	Phospholipase D3	Pld3	Pld3	0.00169	0.006306	+	0.00082	0.022594	+	-0.716594	3.46872	-2.9321	18.6	18.6	18.6	54.388	1	7	7	7	2.7398e-32	63000000000	4200000000	-1.02605	-0.390595	2.8912	0.327035	2.92911	2.66766	2.83982	2.64692	2.40982	2.56212	1.95029	0.479495	1.16742	0.518205	1.16549	0.044525	-0.125995	0.582435				catabolic process;lipid catabolic process;lipid metabolic process;metabolic process;primary metabolic process	catalytic activity;hydrolase activity;hydrolase activity, acting on ester bonds;lipase activity;NAPE-specific phospholipase D activity;phospholipase activity;phospholipase D activity;phosphoric diester hydrolase activity;phosphoric ester hydrolase activity	cell part;cytoplasmic part;endoplasmic reticulum membrane;endoplasmic reticulum part;integral to membrane;intracellular organelle part;intracellular part;intrinsic to membrane;membrane;membrane part;organelle membrane;organelle part
4324	Q61576;A2A4H9	Peptidyl-prolyl cis-trans isomerase FKBP10	Fkbp10	Fkbp10	0	7e-06	+	0.000268	0.01273	+	-0.757911	3.49737	-2.91771	39.2	39.2	39.2	64.697	3	19	19	19	2.0597e-260	27080000000	752210000	0.47877	-0.3271	0.66853	0.41544	2.51032	2.52938	2.53186	2.5222	2.3817	3.4182	2.91207	0.88901	1.11729	0.7764	1.92079	-0.02221	-0.01576	-0.36187				cellular macromolecule metabolic process;cellular metabolic process;cellular process;cellular protein metabolic process;macromolecule metabolic process;metabolic process;primary metabolic process;protein folding;protein metabolic process	binding;calcium ion binding;catalytic activity;cation binding;cis-trans isomerase activity;drug binding;FK506 binding;ion binding;isomerase activity;macrolide binding;metal ion binding;peptidyl-prolyl cis-trans isomerase activity	cell part;cytoplasmic part;endoplasmic reticulum lumen;endoplasmic reticulum part;intracellular organelle lumen;intracellular organelle part;intracellular part;membrane;membrane-enclosed lumen;organelle lumen;organelle part
5109	Q8BH61	Coagulation factor XIII A chain	F13a1	F13a1	0.000102	0.000809	+	0.00055	0.018751	+	-0.732217	4.50994	-2.91282	66.7	66.7	65.7	83.206	1	52	52	51	NaN	255050000000	6712000000	2.31983	0.67038	1.33729	0.30507	3.55384	2.70391	4.41466	3.4952	2.90383	4.12914	3.04507	2.69941	2.99746	2.07235	3.2353	0.38039	0.72102	1.65176	+	Matrisome-associated	ECM Regulators	biological regulation;blood coagulation;cellular macromolecule metabolic process;cellular metabolic process;cellular process;cellular protein metabolic process;coagulation;hemostasis;macromolecule metabolic process;macromolecule modification;metabolic process;multicellular organismal process;peptide cross-linking;primary metabolic process;protein metabolic process;protein modification process;reg…	binding;catalytic activity;cation binding;ion binding;metal ion binding;protein-glutamine gamma-glutamyltransferase activity;transferase activity;transferase activity, transferring acyl groups;transferase activity, transferring amino-acyl groups	cell part;cytoplasm;extracellular region;intracellular part	Complement and coagulation cascades
4861	Q7TSJ2;Q7TSJ2-2;D3Z6W1	Microtubule-associated protein 6	Map6	Map6	4e-06	8.1e-05	+	0.085407	0.258465		-0.416676	1.52184	-2.91073	21.7	21.7	6.2	96.449	3	12	12	4	1.3943e-57	12222000000	197130000	-4.47933	-4.68916	-3.30036	-3.44882	2.12301	2.10372	2.09129	1.1665	2.69887	-0.65646	0.03135	-1.21489	-0.76943	-0.44832	-0.21644	-1.11934	0.02197	-1.01634				biological regulation;negative regulation of biological process;negative regulation of cellular component organization;negative regulation of cellular process;negative regulation of cytoskeleton organization;negative regulation of microtubule depolymerization;negative regulation of microtubule polymerization or depolymerization;negative regulation of organelle organization;negative regulation of …	binding;cytoskeletal protein binding;microtubule binding;protein binding;tubulin binding	cell part;cytoplasmic part;cytoskeletal part;Golgi apparatus;intracellular membrane-bounded organelle;intracellular organelle;intracellular organelle part;intracellular part;macromolecular complex;membrane-bounded organelle;microtubule;organelle;organelle part;perinuclear region of cytoplasm;protein complex
1054	E9Q1P8	Interferon regulatory factor 2-binding protein 2	Irf2bp2	Irf2bp2	0.001055	0.004452	+	0.001941	0.033092	+	-0.712789	1.77529	-2.90008	21.4	21.4	19.6	59.291	1	7	7	6	1.6676e-128	1851200000	61705000	-0.177106	-1.94221	-1.08844	-0.994537	0.91869	0.84757	1.08326	1.27118	0.9452	NaN	NaN	-0.03754	0.10373	-1.05079	-1.23439	-2.09151	-0.410541	-3.13712				biological regulation;biosynthetic process;cellular biosynthetic process;cellular macromolecule biosynthetic process;cellular macromolecule metabolic process;cellular metabolic process;cellular nitrogen compound metabolic process;cellular process;macromolecule biosynthetic process;macromolecule metabolic process;metabolic process;nitrogen compound metabolic process;nucleic acid metabolic process;…	binding;cation binding;ion binding;metal ion binding	cell part;cytoplasm;intracellular membrane-bounded organelle;intracellular organelle;intracellular part;membrane-bounded organelle;nucleus;organelle
4363	Q61830	Macrophage mannose receptor 1	Mrc1	Mrc1	2.2e-05	0.000267	+	0.02474	0.129673		-0.526646	3.17245	-2.89043	42.3	42.3	42.3	164.98	1	53	53	53	NaN	106080000000	1453100000	-0.40529	-0.46681	-2.54542	-2.49906	2.46373	3.61067	3.11623	2.85364	3.08596	1.89105	0.98853	1.23937	1.4838	0.83188	1.5183	0.22729	0.42101	1.04248				cellular component organization;cellular component organization or biogenesis;cellular membrane organization;cellular process;endocytosis;establishment of localization;membrane invagination;membrane organization;receptor-mediated endocytosis;transport;vesicle-mediated transport	binding;carbohydrate binding;mannose binding;molecular transducer activity;monosaccharide binding;receptor activity;signal transducer activity;signaling receptor activity;sugar binding;transmembrane signaling receptor activity	cell part;cell surface;cytoplasmic part;endosomal part;endosome membrane;integral to membrane;intracellular organelle part;intracellular part;intrinsic to membrane;membrane;membrane part;organelle membrane;organelle part;plasma membrane	ko05152;Phagosome
7719	Q9QXS6-3;Q9QXS6;Q9QXS6-2;F7CPL2	Drebrin	Dbn1	Dbn1	7.9e-05	0.000667	+	0.006094	0.0608		-0.619638	3.04472	-2.8841	37.1	37.1	37.1	72.416	4	18	18	18	NaN	33534000000	1289800000	-2.11558	-0.07865	0.3731	-0.94433	2.91102	1.71391	1.55367	3.081	2.37005	3.05202	1.9536	0.30737	0.82885	0.34554	2.01233	-0.55209	-0.44013	0.27031				actin cytoskeleton organization;actin filament organization;actin filament-based process;anatomical structure development;biological regulation;cell communication;cell communication by chemical coupling;cell communication by electrical coupling;cell differentiation;cell proliferation;cellular component organization;cellular component organization at cellular level;cellular component organization …	binding;profilin binding;protein binding	actin cytoskeleton;cell junction;cell part;cell-cell junction;cytoplasm;cytoskeleton;gap junction;intracellular non-membrane-bounded organelle;intracellular organelle;intracellular part;membrane;non-membrane-bounded organelle;organelle;plasma membrane
7204	Q9D8T0;I7HPY1;I7HLV5;I7HJS7;J3JS95	Protein FAM3A	Fam3a	Fam3a	0.006516	0.017661	+	0.053603	0.200663		-0.624473	2.10845	-2.87038	40.9	40.9	40.9	25.393	7	6	6	6	6.9101e-15	2054800000	171230000	NaN	NaN	NaN	NaN	1.40913	1.49889	2.41089	NaN	1.18824	-0.04719	0.68626	0.3791	-2.66018	-1.14878	-1.25131	NaN	NaN	NaN						extracellular region
5734	Q8K0E8	Fibrinogen beta chain;Fibrinopeptide B;Fibrinogen beta chain	Fgb	Fgb	0.00014	0.001002	+	0.000279	0.013086	+	-0.756607	3.42912	-2.86488	78	78	73.2	54.752	1	55	55	47	NaN	2147800000000	85911000000	1.02146	-0.694205	0.072735	0.583595	2.90175	2.01736	3.23895	2.71619	1.685	2.28814	2.38328	1.45416	1.96572	0.088025	2.0576	-0.073635	-0.301715	0.411275	+	Core matrisome	ECM Glycoproteins	biological regulation;cell activation;cellular component assembly;cellular component assembly at cellular level;cellular component organization;cellular component organization at cellular level;cellular component organization or biogenesis;cellular component organization or biogenesis at cellular level;cellular macromolecular complex assembly;cellular macromolecular complex subunit organization;c…	binding;cell surface binding;eukaryotic cell surface binding	blood microparticle;cell cortex;cell part;cytoplasmic membrane-bounded vesicle;cytoplasmic part;cytoplasmic vesicle;external side of plasma membrane;extracellular region part;fibrinogen complex;intracellular membrane-bounded organelle;intracellular organelle;intracellular part;macromolecular complex;membrane part;membrane-bounded organelle;membrane-bounded vesicle;organelle;plasma membrane part;p…	Complement and coagulation cascades
6324	Q91YP2	Neurolysin, mitochondrial	Nln	Nln	0	6e-06	+	6e-06	0.003867	+	-0.854602	3.25496	-2.85765	34.1	34.1	34.1	80.428	1	17	17	17	1.3629e-264	14592000000	416930000	1.13967	0.93891	0.29356	0.84108	2.15486	2.8384	2.31124	1.99416	1.87426	2.67685	2.10804	0.76123	0.65113	0.68661	0.89163	-0.9895	-0.24389	-0.15187				macromolecule metabolic process;metabolic process;primary metabolic process;protein metabolic process;proteolysis	binding;catalytic activity;cation binding;endopeptidase activity;hydrolase activity;ion binding;metal ion binding;metalloendopeptidase activity;metallopeptidase activity;peptidase activity;peptidase activity, acting on L-amino acid peptides	cell part;cytoplasmic part;intracellular membrane-bounded organelle;intracellular organelle;intracellular organelle part;intracellular part;membrane-bounded organelle;membrane-enclosed lumen;mitochondrial intermembrane space;mitochondrial part;mitochondrion;organelle;organelle envelope lumen;organelle part	Renin-angiotensin system
6234	Q91W50	Cold shock domain-containing protein E1	Csde1	Csde1	0.007286	0.019236	+	0.000845	0.022979	+	-0.715386	4.01463	-2.85242	37.5	37.5	37.5	88.79	1	24	24	24	4.1128e-175	21991000000	478060000	2.17722	3.36162	2.99993	0.785355	2.52818	3.46437	4.16197	2.94719	3.79818	1.66048	1.21548	1.27782	1.00333	0.513935	0.051025	0.712865	1.00819	0.852525				biological regulation;regulation of biological process;regulation of biosynthetic process;regulation of cellular biosynthetic process;regulation of cellular macromolecule biosynthetic process;regulation of cellular metabolic process;regulation of cellular process;regulation of gene expression;regulation of macromolecule biosynthetic process;regulation of macromolecule metabolic process;regulation…	binding;DNA binding;nucleic acid binding;RNA binding	cell part;cytoplasmic part;intracellular organelle part;intracellular part;membrane;mitochondrial inner membrane;mitochondrial membrane;mitochondrial part;organelle inner membrane;organelle membrane;organelle part
7117	Q9D5V6	Synapse-associated protein 1	Syap1	Syap1	0.00011	0.000853	+	0.000168	0.010062	+	-0.8224	3.0263	-2.84493	56.4	56.4	56.4	41.349	1	12	12	12	3.7339e-192	15376000000	961030000	NaN	-0.139015	NaN	NaN	1.7162	2.73562	2.22912	1.90325	3.01729	1.22805	1.31384	0.345535	0.245335	0.184985	1.03597	-0.470975	-0.716015	-0.555525						cell part;intracellular membrane-bounded organelle;intracellular organelle;intracellular part;membrane-bounded organelle;nucleus;organelle
2468	P13516	Acyl-CoA desaturase 1	Scd1	Scd1	2e-05	0.000255	+	0.011721	0.086485		-0.57949	2.2272	-2.84201	15.5	15.5	8.2	41.046	1	5	5	1	2.9892e-52	8965100000	747090000	-1.61886	-2.68169	-0.863105	-2.3569	1.72135	2.86653	1.88045	1.70118	2.27476	0.290005	1.05105	-0.516585	-0.627835	-0.102645	0.609525	-0.989465	-0.295245	0.141045				biological regulation;biosynthetic process;brown fat cell differentiation;carboxylic acid biosynthetic process;carboxylic acid metabolic process;cell differentiation;cellular biosynthetic process;cellular developmental process;cellular ketone metabolic process;cellular lipid metabolic process;cellular metabolic process;cellular process;cholesterol esterification;defense response;defense response …	binding;catalytic activity;cation binding;CoA desaturase activity;ion binding;iron ion binding;metal ion binding;oxidoreductase activity;oxidoreductase activity, acting on paired donors, with incorporation or reduction of molecular oxygen;oxidoreductase activity, acting on paired donors, with oxidation of a pair of donors resulting in the reduction of molecular oxygen to two molecules of water;st…	cell part;cytoplasmic part;endoplasmic reticulum membrane;endoplasmic reticulum part;integral to membrane;intracellular organelle part;intracellular part;intrinsic to membrane;membrane;membrane part;organelle membrane;organelle part	Biosynthesis of unsaturated fatty acids;PPAR signaling pathway
2947	P49717	DNA replication licensing factor MCM4	Mcm4	Mcm4	0.140589	0.197056		0.087394	0.262052		-0.473279	3.67239	-2.83893	25.9	25.9	25.9	96.735	1	15	15	15	1.2602e-53	4018300000	95673000	NaN	NaN	NaN	-0.479125	1.75808	5.9982	2.26867	2.42651	5.45371	1.37451	1.11014	-1.03716	-0.156375	3.06147	0.537565	0.279715	NaN	0.751615				cell cycle;cellular macromolecule metabolic process;cellular metabolic process;cellular nitrogen compound metabolic process;cellular process;DNA conformation change;DNA duplex unwinding;DNA geometric change;DNA metabolic process;DNA unwinding involved in replication;DNA-dependent DNA replication initiation;macromolecule metabolic process;metabolic process;nitrogen compound metabolic process;nucle…	adenyl nucleotide binding;adenyl ribonucleotide binding;ATP binding;ATPase activity;ATPase activity, coupled;ATP-dependent DNA helicase activity;ATP-dependent helicase activity;binding;catalytic activity;DNA binding;DNA helicase activity;DNA-dependent ATPase activity;helicase activity;hydrolase activity;hydrolase activity, acting on acid anhydrides;hydrolase activity, acting on acid anhydrides, i…	cell part;chromosomal part;intracellular membrane-bounded organelle;intracellular organelle;intracellular organelle part;intracellular part;macromolecular complex;MCM complex;membrane-bounded organelle;nuclear chromosome part;nuclear part;nucleoplasm part;nucleus;organelle;organelle part;protein complex	Cell cycle;Cell cycle - yeast;DNA replication;Meiosis - yeast
2305	Q9MD59;P03893	NADH-ubiquinone oxidoreductase chain 2	mt-Nd2;Mtnd2	mt-Nd2;Mtnd2	0	1.1e-05	+	0.072791	0.237394		-0.432834	1.01368	-2.82971	9.6	9.6	9.6	38.752	2	2	2	2	1.6215e-56	11617000000	1161700000	-2.67969	-3.80857	-3.32789	-4.28561	0.077345	1.46957	0.645745	0.556835	-0.559725	0.577755	0.617195	0.850055	-0.803925	1.2532	0.559645	-4.239	-2.99941	-3.10051				cellular metabolic process;cellular process;electron transport chain;generation of precursor metabolites and energy;metabolic process;mitochondrial electron transport, NADH to ubiquinone;oxidation-reduction process;reactive oxygen species metabolic process;respiratory electron transport chain	catalytic activity;NADH dehydrogenase (quinone) activity;NADH dehydrogenase (ubiquinone) activity;NADH dehydrogenase activity;oxidoreductase activity;oxidoreductase activity, acting on NADH or NADPH;oxidoreductase activity, acting on NADH or NADPH, quinone or similar compound as acceptor	cell part;cytoplasmic part;integral to membrane;intracellular membrane-bounded organelle;intracellular organelle;intracellular organelle part;intracellular part;intrinsic to membrane;macromolecular complex;membrane;membrane part;membrane-bounded organelle;mitochondrial inner membrane;mitochondrial membrane;mitochondrial membrane part;mitochondrial part;mitochondrial respiratory chain complex I;mi…	Oxidative phosphorylation;Parkinson's disease
270	A6H5X4-3;A6H5X4;A6H5X4-2	PHD finger protein 11	Phf11	Phf11	0.007346	0.019385	+	0.001453	0.029804	+	-0.692286	3.29858	-2.82535	49.1	49.1	49.1	36	6	14	14	14	NaN	20464000000	1860400000	2.60442	0.868995	0.979975	0.803415	2.42532	3.7963	0.799805	3.10432	2.71508	0.595615	2.16047	0.213955	0.908505	-0.337665	1.404	-0.772815	-0.419845	0.138995				biological regulation;biosynthetic process;cellular biosynthetic process;cellular macromolecule biosynthetic process;cellular macromolecule metabolic process;cellular metabolic process;cellular nitrogen compound metabolic process;cellular process;macromolecule biosynthetic process;macromolecule metabolic process;metabolic process;nitrogen compound metabolic process;nucleic acid metabolic process;…	binding;cation binding;ion binding;metal ion binding;transition metal ion binding;zinc ion binding	cell part;intracellular membrane-bounded organelle;intracellular organelle;intracellular part;membrane-bounded organelle;nucleus;organelle
2934	P49138	MAP kinase-activated protein kinase 2	Mapkapk2	Mapkapk2	0.000785	0.003599	+	0.129497	0.330888		-0.425315	1.36343	-2.81319	13	13	13	44.049	7	5	5	5	5.7584e-11	5737700000	301990000	NaN	2.56687	NaN	NaN	0.08196	2.23065	0.10373	0.76971	2.90396	-1.69975	NaN	-3.51235	-4.59674	-3.21113	-3.64224	-0.81221	-0.73387	-0.2347				3'-UTR-mediated mRNA stabilization;activation of immune response;activation of innate immune response;anatomical structure development;anatomical structure formation involved in morphogenesis;anatomical structure morphogenesis;angiogenesis;biological adhesion;biological regulation;cell adhesion;cell cycle checkpoint;cell differentiation;cell maturation;cell migration;cell motility;cell proliferat…	adenyl nucleotide binding;adenyl ribonucleotide binding;ATP binding;binding;cAMP-dependent protein kinase activity;catalytic activity;cation binding;cyclic nucleotide-dependent protein kinase activity;ion binding;kinase activity;magnesium ion binding;metal ion binding;nucleotide binding;phosphotransferase activity, alcohol group as acceptor;protein kinase activity;protein serine/threonine kinase …	cell part;cytoplasm;intracellular;intracellular membrane-bounded organelle;intracellular organelle;intracellular part;membrane-bounded organelle;nucleus;organelle	Amoebiasis;Apoptosis;Bile secretion;Calcium signaling pathway;Chemokine signaling pathway;Dilated cardiomyopathy;Endocrine and other factor-regulated calcium reabsorption;Gap junction;Gastric acid secretion;GnRH signaling pathway;Hedgehog signaling pathway;Insulin signaling pathway;Long-term potentiation;MAPK signaling pathway;Meiosis - yeast;Melanogenesis;Neurotrophin signaling pathway;Olfactory…
2412	P10605	Cathepsin B;Cathepsin B light chain;Cathepsin B heavy chain	Ctsb	Ctsb	0	1e-06	+	0.002837	0.041258	+	-0.660691	2.78971	-2.80613	33.6	33.6	33.6	37.279	1	10	10	10	NaN	123070000000	6477300000	-1.19717	-1.01798	-1.14209	-0.598055	2.0324	2.55202	2.92575	1.90755	1.72149	2.09745	1.65481	0.974255	0.767665	0.643505	1.0407	-0.568955	-0.692445	-0.017365	+	Matrisome-associated	ECM Regulators	biological regulation;cellular process;cellular response to chemical stimulus;cellular response to endogenous stimulus;cellular response to hormone stimulus;cellular response to organic substance;cellular response to stimulus;cellular response to thyroid hormone stimulus;macromolecule metabolic process;metabolic process;primary metabolic process;protein metabolic process;proteolysis;regulation of…	catalytic activity;cysteine-type endopeptidase activity;cysteine-type peptidase activity;endopeptidase activity;hydrolase activity;peptidase activity;peptidase activity, acting on L-amino acid peptides	cell part;cytoplasmic membrane-bounded vesicle;cytoplasmic part;cytoplasmic vesicle;extracellular region part;extracellular space;intracellular membrane-bounded organelle;intracellular non-membrane-bounded organelle;intracellular organelle;intracellular organelle part;intracellular part;lysosome;lytic vacuole;melanosome;membrane-bounded organelle;membrane-bounded vesicle;mitochondrion;non-membran…	Antigen processing and presentation;Lysosome
2991	P51661	Corticosteroid 11-beta-dehydrogenase isozyme 2	Hsd11b2	Hsd11b2	0.143967	0.200803		0.041143	0.174472		-0.893334	2.23971	-2.80084	13.2	13.2	13.2	42.186	1	3	3	3	1.1462e-51	1804900000	100270000	NaN	NaN	NaN	NaN	NaN	NaN	NaN	NaN	NaN	1.69329	0.19968	NaN	-0.77446	-1.04699	0.23456	NaN	NaN	NaN				biological regulation;C21-steroid hormone metabolic process;cellular hormone metabolic process;cellular metabolic process;cellular process;endocrine process;female pregnancy;glucocorticoid metabolic process;hormone metabolic process;lipid metabolic process;metabolic process;multicellular organismal process;multi-organism process;positive regulation of blood pressure;positive regulation of systemi…	11-beta-hydroxysteroid dehydrogenase [NAD(P)] activity;binding;catalytic activity;coenzyme binding;cofactor binding;lipid binding;NAD binding;nucleotide binding;oxidoreductase activity;oxidoreductase activity, acting on CH-OH group of donors;oxidoreductase activity, acting on the CH-OH group of donors, NAD or NADP as acceptor;steroid binding;steroid dehydrogenase activity;steroid dehydrogenase ac…	cell part;cytoplasmic part;endoplasmic reticulum;intracellular membrane-bounded organelle;intracellular organelle;intracellular part;membrane-bounded organelle;organelle	Aldosterone-regulated sodium reabsorption;Steroid hormone biosynthesis
957	E9Q585;E9PX68;E9Q1Q0		Slc4a1ap	Slc4a1ap	0.009687	0.023917	+	0.17375	0.390502		-0.441739	1.37204	-2.79516	11.7	11.7	11.7	79.671	3	5	5	5	1.0773e-37	1821200000	50588000	-0.999415	-2.64516	-2.18932	-1.99446	0.127445	1.55689	NaN	NaN	0.640675	-0.563965	0.634115	NaN	NaN	NaN	0.064255	NaN	NaN	0.270875					binding;double-stranded RNA binding;nucleic acid binding;RNA binding	cell part;intracellular membrane-bounded organelle;intracellular organelle;intracellular part;membrane-bounded organelle;nucleus;organelle
7853	Q9WTL7	Acyl-protein thioesterase 2	Lypla2	Lypla2	0.000248	0.001512	+	0.003782	0.04703	+	-0.679571	2.64903	-2.79213	40.3	40.3	40.3	24.794	1	7	7	7	3.8391e-41	5665000000	472080000	NaN	-1.8928	NaN	-1.26378	1.00761	2.62962	1.9687	1.59167	3.08624	1.86384	0.420045	0.079335	-0.026285	0.350155	0.630945	-0.015045	-0.055195	-1.1364				carboxylic acid metabolic process;cellular ketone metabolic process;cellular lipid metabolic process;cellular metabolic process;cellular process;fatty acid metabolic process;lipid metabolic process;metabolic process;monocarboxylic acid metabolic process;organic acid metabolic process;oxoacid metabolic process;primary metabolic process;small molecule metabolic process	catalytic activity;hydrolase activity	cell part;cytoplasm;intracellular part	Glycerophospholipid metabolism
2247	O89086	Putative RNA-binding protein 3	Rbm3	Rbm3	1.1e-05	0.000171	+	0.024088	0.128326		-0.528683	2.3515	-2.78986	70.6	70.6	16.3	16.604	1	11	11	3	NaN	77972000000	9746500000	-3.05812	-1.08083	-2.22606	-1.89255	1.71863	2.15989	3.27892	1.89884	2.09749	1.51164	0.208645	0.379295	0.556005	0.682155	0.243595	-0.163775	-1.13375	0.231155				biological regulation;biosynthetic process;cellular biosynthetic process;cellular macromolecule biosynthetic process;cellular macromolecule metabolic process;cellular metabolic process;cellular nitrogen compound metabolic process;cellular process;cellular protein metabolic process;cellular response to chemical stimulus;cellular response to dsRNA;cellular response to organic substance;cellular res…	binding;nucleic acid binding;nucleotide binding;ribonucleoprotein binding;ribosomal large subunit binding;RNA binding	cell part;cell projection;cytoplasm;dendrite;intracellular membrane-bounded organelle;intracellular organelle;intracellular part;membrane-bounded organelle;neuron projection;nucleus;organelle
5774	Q8K209	G-protein coupled receptor 56	Gpr56	Gpr56	NaN	1		0.064941	0.224078		-0.994802	2.21386	-2.78019	4.1	4.1	4.1	77.254	1	3	3	3	2.6249e-07	1390600000	51504000	NaN	NaN	NaN	NaN	NaN	NaN	NaN	NaN	NaN	1.41845	0.23348	NaN	NaN	NaN	-0.20321	NaN	NaN	NaN				anatomical structure development;biological regulation;brain development;cell surface receptor linked signaling pathway;cellular process;cellular response to stimulus;developmental process;G-protein coupled receptor protein signaling pathway;neuropeptide signaling pathway;organ development;regulation of biological process;regulation of cellular process;response to stimulus;signal transduction	G-protein coupled receptor activity;molecular transducer activity;receptor activity;signal transducer activity;signaling receptor activity;transmembrane signaling receptor activity	cell part;integral to membrane;intrinsic to membrane;membrane;membrane part;plasma membrane
5358	Q8BVU5	ADP-ribose pyrophosphatase, mitochondrial	Nudt9	Nudt9	0.000161	0.001107	+	0.006036	0.060597		-0.67231	2.43471	-2.77881	11.7	11.7	11.7	38.604	2	3	3	3	6.1151e-27	1271100000	84742000	0.475106	-0.510245	-0.554131	-0.76106	2.63543	1.90604	1.72719	NaN	1.62067	NaN	1.33509	NaN	-1.36901	-0.34754	-0.45592	-0.745462	0.477478	-1.04558				ADP catabolic process;ADP metabolic process;catabolic process;cellular catabolic process;cellular metabolic process;cellular nitrogen compound catabolic process;cellular nitrogen compound metabolic process;cellular process;heterocycle catabolic process;heterocycle metabolic process;IDP catabolic process;IDP metabolic process;metabolic process;nitrogen compound metabolic process;nucleobase-contain…	adenosine-diphosphatase activity;ADP-ribose diphosphatase activity;ADP-sugar diphosphatase activity;catalytic activity;hydrolase activity;hydrolase activity, acting on acid anhydrides;hydrolase activity, acting on acid anhydrides, in phosphorus-containing anhydrides;nucleoside-diphosphatase activity;pyrophosphatase activity	cell part;cytoplasmic part;intracellular membrane-bounded organelle;intracellular organelle;intracellular part;membrane-bounded organelle;mitochondrion;organelle	Purine metabolism
980	E9PYB0		Ahnak2	Ahnak2	0.000338	0.001906	+	6.2e-05	0.006172	+	-0.832872	2.6384	-2.77475	63.7	21.7	10.5	182.7	1	37	15	12	NaN	8371500000	87203000	0.767615	-0.447435	NaN	NaN	1.8928	1.79815	2.88544	1.10743	2.03864	1.13011	0.760025	0.105855	0.161495	-0.154275	0.110675	-0.353495	-0.662625	-1.21731
4374	Q62009-2;Q62009-5		0		0	1.7e-05	+	0.055419	0.20389		-0.458898	2.38242	-2.75372	71.3	1.6	NaN	90.254	2	60	1	NaN	NaN	70717000000	1861000000	-1.33814	-1.29005	-1.74323	-1.9267	0.911745	1.60319	2.25849	1.94396	1.13799	1.80844	0.782015	2.43308	2.60419	1.07776	2.61784	-1.37447	-3.51049	-1.54973
5069	Q8BGH7	CDC42 small effector protein 2	Cdc42se2	Cdc42se2	0	7e-06	+	0.043064	0.177692		-0.48148	0.561146	-2.75175	66.7	66.7	66.7	9.2234	1	2	2	2	5.5194e-237	9011400000	4505700000	-4.15983	-3.44307	-4.06143	-1.7379	0.019875	0.462475	-0.022415	-0.435855	-0.020185	-0.368125	0.215015	-0.169935	-0.015895	-0.867735	-0.055265	-4.00307	-3.88707	-3.76059				biological regulation;cellular component organization;cellular component organization or biogenesis;cellular membrane organization;cellular process;endocytosis;establishment of localization;membrane invagination;membrane organization;phagocytosis;regulation of anatomical structure morphogenesis;regulation of biological process;regulation of biological quality;regulation of cell morphogenesis;regu…	structural molecule activity	cell part;cell projection;cytoplasm;cytoskeleton;intracellular membrane-bounded organelle;intracellular non-membrane-bounded organelle;intracellular organelle;intracellular part;membrane;membrane part;membrane-bounded organelle;non-membrane-bounded organelle;nucleus;organelle;phagocytic cup;plasma membrane;plasma membrane part
7939	Q9WVQ5	Methylthioribulose-1-phosphate dehydratase	Apip	Apip	0.000698	0.003293	+	0.021461	0.119763		-0.537358	2.15061	-2.74229	28.2	28.2	28.2	26.949	1	6	6	6	1.5367e-27	2945200000	184080000	-1.48776	-0.32557	-2.21455	-0.642653	1.1507	3.26042	1.40287	1.0522	2.89749	0.32896	0.12559	-0.33512	1.09211	1.09799	0.49293	-2.38355	-0.744272	-2.34317				amine biosynthetic process;amine metabolic process;amino acid salvage;apoptosis;aspartate family amino acid biosynthetic process;aspartate family amino acid metabolic process;biological regulation;biosynthetic process;carboxylic acid biosynthetic process;carboxylic acid metabolic process;cell death;cellular amine metabolic process;cellular amino acid biosynthetic process;cellular amino acid metab…	binding;carbon-oxygen lyase activity;catalytic activity;cation binding;hydro-lyase activity;ion binding;lyase activity;metal ion binding;methylthioribulose 1-phosphate dehydratase activity	cell part;cytoplasm;intracellular part	Cysteine and methionine metabolism
1868	Q8BH60-2;Q8BH60;K3W4Q9	Golgi-associated PDZ and coiled-coil motif-containing protein	Gopc	Gopc	0.082878	0.128471		0.034129	0.157195		-0.612796	1.14327	-2.73346	34.3	34.3	34.3	49.795	3	13	13	13	4.4365e-118	2846800000	123770000	-0.386748	-1.23231	-2.09502	-2.17023	-0.380465	1.22632	-0.576615	1.44432	-0.274985	0.051325	NaN	NaN	-0.470385	NaN	NaN	NaN	NaN	-0.470185				autophagy;catabolic process;cellular catabolic process;cellular component assembly;cellular component organization;cellular component organization at cellular level;cellular component organization or biogenesis;cellular component organization or biogenesis at cellular level;cellular metabolic process;cellular process;cellular process involved in reproduction;establishment of localization;establis…	binding;enzyme regulator activity;GTPase regulator activity;ion channel binding;nucleoside-triphosphatase regulator activity;protein binding;small GTPase regulator activity;SNARE binding;syntaxin binding	cell junction;cell part;clathrin-coated vesicle;coated vesicle;cytoplasmic membrane-bounded vesicle;cytoplasmic part;cytoplasmic vesicle;cytoskeletal part;Golgi apparatus part;Golgi membrane;Golgi-associated vesicle;intracellular membrane-bounded organelle;intracellular organelle;intracellular organelle part;intracellular part;macromolecular complex;membrane;membrane-bounded organelle;membrane-bo…
4289	Q61245-2;Q61245	Collagen alpha-1(XI) chain	Col11a1	Col11a1	0.001764	0.006503	+	0.089986	0.267334		-0.510392	2.43556	-2.72676	21.8	13.9	13.9	171.4	3	23	12	12	1.0028e-233	5089100000	57831000	NaN	NaN	0.5156	NaN	2.49952	NaN	2.60004	0.42597	NaN	0.93987	NaN	0.71744	-0.04664	2.08678	2.03117	-2.88924	-2.22826	-2.71875	+	Core matrisome	Collagens	anatomical structure development;anatomical structure morphogenesis;biological adhesion;cardiac muscle tissue morphogenesis;cartilage condensation;cell adhesion;cell development;cell-cell adhesion;cellular component organization;cellular component organization at cellular level;cellular component organization or biogenesis;cellular component organization or biogenesis at cellular level;cellular d…	binding;cation binding;extracellular matrix structural constituent;ion binding;metal ion binding;structural molecule activity	collagen;extracellular matrix part;extracellular region part	Amoebiasis;ECM-receptor interaction;Focal adhesion;Protein digestion and absorption
3105	P58021	Transmembrane 9 superfamily member 2	Tm9sf2	Tm9sf2	5e-06	0.000102	+	0.00402	0.048768	+	-0.642695	2.48841	-2.71823	29.3	29.3	29.3	75.329	2	15	15	15	NaN	58605000000	2930200000	-1.10655	-0.83423	-1.16045	-1.4134	1.38995	2.4586	2.29381	2.45116	2.25187	1.16815	0.66115	0.3726	0.06072	0.75183	1.33106	-1.16505	-0.27825	-0.40967						cell part;cytoplasmic part;endosomal part;endosome membrane;integral to membrane;intracellular organelle part;intracellular part;intrinsic to membrane;membrane;membrane part;organelle membrane;organelle part
6135	Q8VEE1	LIM and cysteine-rich domains protein 1	Lmcd1	Lmcd1	0.024263	0.048259	+	0.008899	0.073431		-0.648647	3.22396	-2.71196	39.2	39.2	39.2	40.996	1	12	12	12	5.3137e-50	5598600000	233280000	NaN	NaN	NaN	-0.453045	1.48354	3.51599	1.05219	2.70318	4.59757	1.11515	1.55697	0.540095	0.667145	0.153175	1.89699	-0.277985	-0.439925	0.371805				biological regulation;biosynthetic process;cellular biosynthetic process;cellular macromolecule biosynthetic process;cellular macromolecule metabolic process;cellular metabolic process;cellular nitrogen compound metabolic process;cellular process;macromolecule biosynthetic process;macromolecule metabolic process;metabolic process;negative regulation of biological process;negative regulation of bi…	binding;cation binding;ion binding;metal ion binding;protein binding transcription factor activity;transcription cofactor activity;transcription corepressor activity;transcription factor binding transcription factor activity;transition metal ion binding;zinc ion binding	cell part;cytoplasm;extracellular matrix;extracellular region part;extracellular space;intracellular membrane-bounded organelle;intracellular organelle;intracellular part;membrane-bounded organelle;nucleus;organelle
3442	P97314	Cysteine and glycine-rich protein 2	Csrp2	Csrp2	8e-06	0.000135	+	0.011323	0.084482		-0.581743	2.23784	-2.70114	65.3	65.3	65.3	20.926	1	11	11	11	1.0042e-178	71470000000	6497300000	-2.20538	-2.59498	-1.58272	-0.293895	1.78533	1.53256	2.42227	1.94331	2.20782	1.21633	1.06702	-0.017975	0.067565	-0.649015	0.671205	0.253435	-0.800285	-0.483475				cell differentiation;cellular developmental process;cellular process;developmental process;multicellular organismal development;multicellular organismal process	binding;cation binding;ion binding;metal ion binding;transition metal ion binding;zinc ion binding	cell part;intracellular membrane-bounded organelle;intracellular organelle;intracellular part;membrane-bounded organelle;nucleus;organelle
7819	Q9R111;D3YU09	Guanine deaminase	Gda	Gda	0.000788	0.003604	+	0.00437	0.050983		-0.671786	3.19926	-2.69668	39.9	39.9	39.9	51.012	2	13	13	13	4.1838e-249	10167000000	391030000	1.46996	NaN	NaN	-1.29688	1.48913	1.91156	2.21117	2.59009	3.48205	2.28952	1.96778	1.04577	1.32255	1.17389	1.97445	-0.588655	-0.143405	-1.11301				catabolic process;cellular aromatic compound metabolic process;cellular catabolic process;cellular metabolic process;cellular nitrogen compound catabolic process;cellular nitrogen compound metabolic process;cellular process;guanine catabolic process;guanine metabolic process;heterocycle catabolic process;heterocycle metabolic process;metabolic process;nitrogen compound metabolic process;nucleobas…	binding;catalytic activity;cation binding;deaminase activity;guanine deaminase activity;hydrolase activity;hydrolase activity, acting on carbon-nitrogen (but not peptide) bonds;hydrolase activity, acting on carbon-nitrogen (but not peptide) bonds, in cyclic amidines;ion binding;metal ion binding;transition metal ion binding;zinc ion binding		Purine metabolism
2141	Q8BSN6;O70480	Vesicle-associated membrane protein 4	Vamp4	Vamp4	5e-05	0.000484	+	0.007884	0.06911		-0.620373	2.26683	-2.69428	42.6	42.6	42.6	16.358	2	5	5	5	3.0757e-71	3655000000	609170000	-0.232021	-0.92534	-1.27321	-1.41267	1.54896	1.80387	2.07681	1.7709	2.2126	0.732695	0.717715	-1.04507	-0.671355	-1.09834	0.124925	NaN	1.71795	0.271385				biological regulation;cellular process;establishment of localization;establishment of localization in cell;establishment of protein localization;Golgi to plasma membrane protein transport;Golgi to plasma membrane transport;Golgi vesicle transport;intracellular protein transport;intracellular transport;post-Golgi vesicle-mediated transport;protein transport;regulation of biological process;regulat…		cell part;cytoplasmic part;Golgi apparatus;Golgi apparatus part;integral to membrane;intracellular membrane-bounded organelle;intracellular organelle;intracellular organelle part;intracellular part;intrinsic to membrane;macromolecular complex;membrane part;membrane-bounded organelle;organelle;organelle part;protein complex;SNARE complex;trans-Golgi network	SNARE interactions in vesicular transport
1907	O08677-2		0		0.000344	0.001933	+	2e-06	0.002321	+	-0.872794	3.25237	-2.68436	37.7	37.7	NaN	47.898	2	17	17	NaN	NaN	42246000000	1760200000	1.87238	1.34352	0.65372	1.06818	1.97742	1.72525	2.94898	2.11186	3.03926	1.89921	1.30339	1.14408	1.16815	-0.10823	1.27955	-0.29781	0.0745	-0.18064					cysteine-type endopeptidase inhibitor activity;endopeptidase inhibitor activity;endopeptidase regulator activity;enzyme inhibitor activity;enzyme regulator activity;peptidase inhibitor activity;peptidase regulator activity
2240	O89017	Legumain	Lgmn	Lgmn	0.000689	0.00326	+	0.003689	0.046521	+	-0.647238	3.11316	-2.68148	31.3	31.3	31.3	49.372	1	10	10	10	NaN	56175000000	3120800000	0.80135	1.89545	1.50821	-0.17146	1.25212	1.25636	2.17248	1.49613	1.60935	4.10035	2.67528	1.2426	1.24524	0.96248	1.65682	-0.93757	-1.28255	-0.92747				biological regulation;macromolecule metabolic process;metabolic process;negative regulation of apoptosis;negative regulation of biological process;negative regulation of cell death;negative regulation of cellular process;negative regulation of growth;negative regulation of multicellular organism growth;negative regulation of multicellular organismal process;negative regulation of neuron apoptosis…	catalytic activity;cysteine-type endopeptidase activity;cysteine-type peptidase activity;endopeptidase activity;hydrolase activity;peptidase activity;peptidase activity, acting on L-amino acid peptides	apical part of cell;cell part;cytoplasmic part;endosome;intracellular membrane-bounded organelle;intracellular organelle;intracellular part;late endosome;lysosome;lytic vacuole;membrane-bounded organelle;organelle;vacuole	Antigen processing and presentation;Lysosome
3680	Q2UY11	Collagen alpha-1(XXVIII) chain	Col28a1	Col28a1	0.00497	0.014441	+	0.002987	0.042089	+	-0.67436	3.76418	-2.67744	27.2	27.2	27.2	118.75	2	26	26	26	NaN	13821000000	238290000	1.68003	0.3546	0.79569	1.97443	3.10003	2.21881	2.80197	2.56745	1.08708	4.59131	3.53604	1.02727	2.60242	1.51573	1.37416	0.12821	-0.39116	NaN	+	Core matrisome	Collagens	biological adhesion;cell adhesion;cellular process	endopeptidase inhibitor activity;endopeptidase regulator activity;enzyme inhibitor activity;enzyme regulator activity;peptidase inhibitor activity;peptidase regulator activity;serine-type endopeptidase inhibitor activity	basement membrane;collagen;extracellular matrix part;extracellular region part
4507	Q66JT0	Wee1-like protein kinase 2	Wee2	Wee2	0.069427	0.111519		0.391646	0.616854		-0.432545	2.16796	-2.67073	2.3	2.3	2.3	62.342	1	1	1	1	3.3224e-05	3247000000	95500000	-0.472465	2.41838	0.379755	NaN	NaN	NaN	NaN	NaN	NaN	NaN	NaN	NaN	NaN	NaN	NaN	-1.16434	-1.49903	-1.39108				biological regulation;cell cycle phase;cell cycle process;cellular component assembly;cellular component assembly at cellular level;cellular component organization;cellular component organization at cellular level;cellular component organization or biogenesis;cellular component organization or biogenesis at cellular level;cellular process;cellular process involved in reproduction;female meiosis;f…	adenyl nucleotide binding;adenyl ribonucleotide binding;ATP binding;binding;catalytic activity;cation binding;ion binding;kinase activity;magnesium ion binding;metal ion binding;non-membrane spanning protein tyrosine kinase activity;nucleotide binding;phosphotransferase activity, alcohol group as acceptor;protein kinase activity;protein serine/threonine kinase activity;protein tyrosine kinase act…	cell part;centrosome;cytoplasm;cytoplasmic part;cytoskeletal part;intracellular membrane-bounded organelle;intracellular non-membrane-bounded organelle;intracellular organelle;intracellular organelle part;intracellular part;membrane-bounded organelle;microtubule organizing center;non-membrane-bounded organelle;nucleus;organelle;organelle part	Cell cycle
7692	Q9QUR8	Semaphorin-7A	Sema7a	Sema7a	0	1e-06	+	0.043226	0.177692		-0.51071	1.56116	-2.66886	29.1	29.1	29.1	74.993	1	11	11	11	1.0221e-64	6489000000	175380000	-2.51194	-3.07572	-2.68973	-2.53909	0.95783	0.75207	1.80804	0.6244	1.31002	1.227	0.91767	-0.56866	-0.00017	-0.41603	0.06569	NaN	-0.40166	NaN	+	Matrisome-associated	ECM-affiliated Proteins	biological regulation;cell surface receptor linked signaling pathway;cellular process;cellular response to stimulus;defense response;inflammatory response;integrin-mediated signaling pathway;positive regulation of axon extension;positive regulation of axonogenesis;positive regulation of biological process;positive regulation of cell communication;positive regulation of cell development;positive r…	receptor activity	anchored to membrane;cell part;external side of plasma membrane;intrinsic to membrane;membrane part;plasma membrane part	Axon guidance
3066	P55302	Alpha-2-macroglobulin receptor-associated protein	Lrpap1	Lrpap1	0	0	+	0.001518	0.029877	+	-0.690348	2.45916	-2.66861	67.5	67.5	67.5	42.215	2	32	32	32	NaN	215700000000	11353000000	-1.22542	-0.69045	-0.94838	-1.07522	2.03095	2.12384	1.79392	2.28154	1.87033	1.58668	1.39208	0.20544	0.3922	0.0966	0.5368	-0.33373	-0.87995	-0.20372				biological regulation;negative regulation of binding;negative regulation of biological process;negative regulation of lipoprotein particle clearance;negative regulation of molecular function;negative regulation of multicellular organismal process;negative regulation of protein binding;negative regulation of very-low-density lipoprotein particle clearance;regulation of binding;regulation of biolog…	binding;carbohydrate binding;glycosaminoglycan binding;heparin binding;lipoprotein particle receptor binding;low-density lipoprotein particle receptor binding;pattern binding;polysaccharide binding;protein binding;receptor binding	cell part;cell surface;cytoplasmic part;endoplasmic reticulum;endoplasmic reticulum lumen;endoplasmic reticulum part;extracellular region;intracellular membrane-bounded organelle;intracellular organelle;intracellular organelle lumen;intracellular organelle part;intracellular part;membrane;membrane-bounded organelle;membrane-enclosed lumen;organelle;organelle lumen;organelle part;plasma membrane;r…
4488	Q64514-2;Q64514	Tripeptidyl-peptidase 2	Tpp2	Tpp2	0.001179	0.004801	+	0.004455	0.051576		-0.637159	2.42488	-2.66683	35.8	35.8	35.8	138.46	2	35	35	35	NaN	20268000000	321710000	-0.116355	0.186225	-0.643745	-2.92606	1.0836	2.04643	1.88505	1.37698	2.7232	1.90698	0.227295	0.670415	0.529065	0.658415	0.779955	-1.00235	-0.775735	-0.249435				macromolecule metabolic process;metabolic process;primary metabolic process;protein metabolic process;proteolysis	aminopeptidase activity;catalytic activity;endopeptidase activity;exopeptidase activity;hydrolase activity;peptidase activity;peptidase activity, acting on L-amino acid peptides;serine hydrolase activity;serine-type endopeptidase activity;serine-type peptidase activity	cell part;cytoplasm;intracellular membrane-bounded organelle;intracellular organelle;intracellular part;membrane-bounded organelle;nucleus;organelle
2050	O54782	Epididymis-specific alpha-mannosidase	Man2b2	Man2b2	1e-06	2.8e-05	+	0.042622	0.176748		-0.51198	1.59217	-2.62976	13.6	13.6	13.6	115.61	3	9	9	9	3.2639e-102	5072500000	115280000	-2.20158	-3.06154	-1.54406	-2.8277	1.21737	0.44805	1.57975	0.71376	0.70107	1.41971	1.02726	0.10143	0.04773	-0.44598	0.19904	NaN	NaN	-0.37154				alcohol metabolic process;carbohydrate metabolic process;cellular carbohydrate metabolic process;cellular metabolic process;cellular process;hexose metabolic process;mannose metabolic process;metabolic process;monosaccharide metabolic process;primary metabolic process;small molecule metabolic process	alpha-mannosidase activity;binding;carbohydrate binding;catalytic activity;cation binding;hydrolase activity;hydrolase activity, acting on glycosyl bonds;hydrolase activity, hydrolyzing O-glycosyl compounds;ion binding;mannosidase activity;metal ion binding;transition metal ion binding;zinc ion binding	cell part;cytoplasmic part;extracellular region;intracellular membrane-bounded organelle;intracellular organelle;intracellular part;lysosome;lytic vacuole;membrane-bounded organelle;organelle;vacuole	Other glycan degradation
2205	O88693	Ceramide glucosyltransferase	Ugcg	Ugcg	NaN	1		0.331944	0.559326		-0.668056	1.39041	-2.62834	9.9	9.9	9.9	44.838	1	3	3	3	2.3891e-08	2761900000	153440000	NaN	NaN	NaN	NaN	NaN	NaN	NaN	NaN	NaN	NaN	NaN	-0.52256	-0.46413	-2.20081	-1.46353	NaN	NaN	NaN				cellular lipid metabolic process;cellular metabolic process;cellular process;lipid metabolic process;membrane lipid metabolic process;metabolic process;primary metabolic process;sphingolipid metabolic process	catalytic activity;ceramide glucosyltransferase activity;glucosyltransferase activity;transferase activity;transferase activity, transferring glycosyl groups;transferase activity, transferring hexosyl groups;UDP-glucosyltransferase activity;UDP-glycosyltransferase activity	cell part;cytoplasmic part;Golgi apparatus part;Golgi membrane;integral to membrane;intracellular organelle part;intracellular part;intrinsic to membrane;membrane;membrane part;organelle membrane;organelle part	Sphingolipid metabolism
2125	O70370;Q3UD32	Cathepsin S	Ctss	Ctss	0.000226	0.00141	+	0.000185	0.010133	+	-0.770104	3.72459	-2.62316	41.8	41.8	41.8	38.474	2	9	9	9	7.3015e-286	24691000000	1899300000	1.97622	0.77071	1.22061	0.50639	2.43688	2.94192	2.76118	1.97123	2.42253	4.07034	3.10567	1.53584	1.70758	1.34744	2.34205	0.21675	-0.10203	1.10125	+	Matrisome-associated	ECM Regulators	adaptive immune response;cellular process;cellular response to chemical stimulus;cellular response to endogenous stimulus;cellular response to hormone stimulus;cellular response to organic substance;cellular response to stimulus;cellular response to thyroid hormone stimulus;immune response;immune system process;macromolecule metabolic process;metabolic process;primary metabolic process;protein me…	catalytic activity;cysteine-type peptidase activity;hydrolase activity;peptidase activity;peptidase activity, acting on L-amino acid peptides	cell part;cytoplasmic part;early endosome lumen;endosomal part;endosome lumen;intracellular membrane-bounded organelle;intracellular organelle;intracellular organelle lumen;intracellular organelle part;intracellular part;lysosome;lytic vacuole;membrane;membrane-bounded organelle;membrane-enclosed lumen;organelle;organelle lumen;organelle part;vacuole	Antigen processing and presentation;ko05152;Lysosome;Phagosome
797	H7BWX9;D3Z794;P61957	Small ubiquitin-related modifier 2	Sumo2	Sumo2	0.014383	0.032479	+	0.036889	0.16563		-0.560966	2.88867	-2.62259	49.1	49.1	26.4	6.0139	4	3	3	2	1.3196e-27	26061000000	13030000000	NaN	-0.72722	-1.27278	NaN	2.28262	3.52604	2.90109	0.7782	4.28187	0.31771	NaN	NaN	1.37246	0.82141	0.28368	-0.0791	-0.36754	0.16478				biological regulation;cellular localization;cellular macromolecule localization;cellular macromolecule metabolic process;cellular metabolic process;cellular process;cellular protein localization;cellular protein metabolic process;localization;macromolecule localization;macromolecule metabolic process;macromolecule modification;metabolic process;positive regulation of biological process;positive r…	acid-amino acid ligase activity;binding;catalytic activity;enzyme binding;ligase activity;ligase activity, forming carbon-nitrogen bonds;protein binding;small conjugating protein ligase activity;SUMO ligase activity;ubiquitin protein ligase binding	cell part;intracellular organelle part;intracellular part;nuclear body;nuclear part;nucleoplasm part;organelle part;PML body	RNA transport
1555	Q7TPM1;F8WHT3;F7AYW2	Protein PRRC2B	Prrc2b	Prrc2b	NaN	1		0.400185	0.626457		-0.808846	2.23624	-2.62053	3.4	2.4	1.7	160.91	5	5	3	2	1.5156e-14	1566700000	23039000	NaN	NaN	NaN	NaN	0.6877	NaN	NaN	NaN	1.28671	1.44173	NaN	NaN	NaN	NaN	NaN	NaN	NaN	NaN
6006	Q8R4U7	Leucine zipper protein 1	Luzp1	Luzp1	0.000192	0.001246	+	2e-05	0.004376	+	-0.829802	2.38243	-2.61004	40.8	40.8	40.8	119.31	3	41	41	41	NaN	36439000000	597360000	0.81188	0.28332	0.08854	-0.23498	2.16945	2.27112	1.32111	2.0686	1.00378	0.61374	0.87989	-0.51088	-0.26366	-1.04102	0.33905	-0.56973	-0.45769	-0.42533				anatomical structure development;anatomical structure morphogenesis;artery development;blood vessel development;cardiac septum development;developmental process;embryonic morphogenesis;morphogenesis of an epithelial fold;morphogenesis of an epithelium;neural fold bending;tissue morphogenesis;ventricular septum development		cell part;intracellular membrane-bounded organelle;intracellular organelle;intracellular part;membrane-bounded organelle;nucleus;organelle
1969	O35153	BET1-like protein	Bet1l	Bet1l	0	1.1e-05	+	0.238107	0.464689		-0.337401	0.073936	-2.60171	55	55	55	12.428	1	3	3	3	1.7095e-108	13366000000	2227600000	-4.66799	-3.84841	-3.94981	-4.13042	NaN	NaN	NaN	NaN	0.41918	0.43344	0.30688	-0.11612	-0.51704	-0.02801	-1.26267	-4.57569	-4.28981	-3.3137				cellular process;endosome transport;establishment of localization;establishment of localization in cell;establishment of protein localization;intracellular transport;protein transport;retrograde transport, endosome to Golgi;transport;vesicle-mediated transport	binding;protein binding;SNAP receptor activity	cell part;cytoplasmic part;endosome;Golgi apparatus part;Golgi membrane;Golgi stack;integral to Golgi membrane;integral to membrane;integral to organelle membrane;intracellular membrane-bounded organelle;intracellular organelle;intracellular organelle part;intracellular part;intrinsic to Golgi membrane;intrinsic to membrane;intrinsic to organelle membrane;membrane;membrane part;membrane-bounded o…	SNARE interactions in vesicular transport
6203	Q91VI7	Ribonuclease inhibitor	Rnh1	Rnh1	0.002065	0.007343	+	0.000422	0.016518	+	-0.742053	2.86095	-2.58965	79.2	79.2	79.2	49.816	1	28	28	28	NaN	52794000000	2111800000	0.70832	1.31421	0.13761	0.25506	1.98637	3.12603	2.15079	1.91815	3.32769	1.22197	0.39549	-0.25639	-0.1753	0.34594	0.63191	-0.0326	0.03686	0.13828				biological regulation;regulation of anatomical structure morphogenesis;regulation of angiogenesis;regulation of biological process;regulation of developmental process;regulation of multicellular organismal development;regulation of multicellular organismal process	enzyme inhibitor activity;enzyme regulator activity;ribonuclease inhibitor activity	angiogenin-PRI complex;cell part;cytoplasm;extracellular region part;intracellular part;macromolecular complex;protein complex
7022	Q9D136	2-oxoglutarate and iron-dependent oxygenase domain-containing protein 3	Ogfod3	Ogfod3	0.008429	0.021526	+	0.073835	0.239532		-0.587949	0.906206	-2.58362	18.4	18.4	18.4	35.384	1	4	4	4	6.0548e-63	2307600000	144230000	-0.965514	-1.46987	-2.11225	-2.59581	NaN	NaN	NaN	NaN	NaN	0.5602	-0.06737	NaN	0.57556	NaN	NaN	-1.56138	-2.16175	-2.27504					binding;carboxylic acid binding;catalytic activity;cation binding;dioxygenase activity;ion binding;iron ion binding;L-ascorbic acid binding;metal ion binding;oxidoreductase activity;oxidoreductase activity, acting on paired donors, with incorporation or reduction of molecular oxygen;oxidoreductase activity, acting on paired donors, with incorporation or reduction of molecular oxygen, 2-oxoglutara…	cell part;integral to membrane;intrinsic to membrane;membrane part
6579	Q99LM9	Transcriptional adapter 1	Tada1	Tada1	0.000999	0.004285	+	0.109981	0.301983		-0.464279	1.48006	-2.58348	23.3	23.3	23.3	37.408	2	5	5	5	1.9606e-25	3366700000	240480000	-2.60455	-2.90819	-0.653301	-2.17875	1.30448	0.616765	NaN	NaN	1.30442	1.03405	0.021055	NaN	-0.188735	-0.472625	-0.169515	NaN	NaN	0.252495				biological regulation;biosynthetic process;cellular biosynthetic process;cellular component organization;cellular component organization at cellular level;cellular component organization or biogenesis;cellular component organization or biogenesis at cellular level;cellular macromolecule biosynthetic process;cellular macromolecule metabolic process;cellular metabolic process;cellular nitrogen comp…	acetyltransferase activity;catalytic activity;histone acetyltransferase activity;lysine N-acetyltransferase activity;N-acetyltransferase activity;N-acyltransferase activity;protein binding transcription factor activity;transcription coactivator activity;transcription cofactor activity;transcription factor binding transcription factor activity;transferase activity;transferase activity, transferrin…	cell part;histone acetyltransferase complex;intracellular organelle part;intracellular part;macromolecular complex;nuclear part;nucleoplasm part;organelle part;protein complex;SAGA-type complex;STAGA complex
4737	Q6XLQ8		Calu	Calu	1e-05	0.00016	+	0.001895	0.032562	+	-0.713912	2.11364	-2.58246	69.8	7.6	7.6	37.117	2	30	5	5	NaN	11492000000	718280000	-1.47562	-0.893825	-0.893255	NaN	1.49419	2.06239	2.04056	NaN	1.53493	1.01652	0.902075	-0.728305	-0.067795	-1.03781	-0.456535	-0.037175	-0.858635	0.215255					binding;calcium ion binding;cation binding;ion binding;metal ion binding	cell part;cytoplasmic part;endoplasmic reticulum;intracellular membrane-bounded organelle;intracellular organelle;intracellular part;membrane-bounded organelle;organelle
7899	Q9WUU7	Cathepsin Z	Ctsz	Ctsz	0	1e-06	+	0.013392	0.093353		-0.570653	2.76837	-2.58181	26.8	26.8	26.8	33.996	1	9	9	9	4.542e-100	29169000000	2243700000	-0.866185	-1.17746	-1.35994	-1.53819	2.64853	2.47946	2.729	2.03724	2.50251	2.06792	1.85328	0.741255	0.418575	0.841675	1.52031	-0.136065	0.372115	0.533655	+	Matrisome-associated	ECM Regulators	anatomical structure morphogenesis;branching morphogenesis of a tube;developmental process;epithelial tube branching involved in lung morphogenesis;epithelial tube morphogenesis;macromolecule metabolic process;metabolic process;morphogenesis of a branching epithelium;morphogenesis of a branching structure;morphogenesis of an epithelium;multicellular organismal process;primary metabolic process;pr…	catalytic activity;cysteine-type peptidase activity;hydrolase activity;peptidase activity;peptidase activity, acting on L-amino acid peptides	cell part;cytoplasmic part;endoplasmic reticulum;extracellular region part;extracellular space;intracellular membrane-bounded organelle;intracellular organelle;intracellular part;lysosome;lytic vacuole;membrane-bounded organelle;organelle;vacuole	Lysosome
1652	Q62230;G3X8X6;Q62230-3;H9KUZ3	Sialoadhesin	Siglec1	Siglec1	0.011065	0.026416	+	0.000287	0.013286	+	-0.788182	4.16129	-2.58076	19.3	19.3	19.3	182.98	6	24	24	24	7.5292e-77	18078000000	237870000	NaN	NaN	1.47086	0.83273	2.10072	4.21006	3.82474	4.20416	2.78775	2.53147	2.35267	1.30867	2.88249	1.15698	2.63807	1.34008	1.27096	1.34587				biological adhesion;cell adhesion;cellular component organization;cellular component organization or biogenesis;cellular membrane organization;cellular process;endocytosis;establishment of localization;membrane invagination;membrane organization;transport;vesicle-mediated transport		cell part;extracellular region;integral to membrane;intrinsic to membrane;membrane;membrane part;plasma membrane	Cell adhesion molecules (CAMs)
3408	P81117	Nucleobindin-2;Nesfatin-1	Nucb2	Nucb2	1.4e-05	0.000201	+	0.006168	0.060898		-0.618939	2.11023	-2.57894	76.7	76.7	76.7	50.304	1	43	43	43	NaN	66712000000	3176800000	-0.619365	-0.320455	-2.76023	-0.409115	1.17175	2.00344	1.44125	1.37244	1.61326	1.30549	1.06507	0.570245	0.496075	0.509205	0.688125	-2.03211	-1.28713	-0.948725				biological regulation;calcium ion homeostasis;cation homeostasis;cellular calcium ion homeostasis;cellular cation homeostasis;cellular chemical homeostasis;cellular divalent inorganic cation homeostasis;cellular homeostasis;cellular ion homeostasis;cellular metal ion homeostasis;cellular process;chemical homeostasis;divalent inorganic cation homeostasis;homeostatic process;ion homeostasis;metal i…	binding;calcium ion binding;cation binding;DNA binding;ion binding;metal ion binding;nucleic acid binding	cell part;cytoplasmic part;endoplasmic reticulum;endoplasmic reticulum-Golgi intermediate compartment;extracellular region;Golgi apparatus;intracellular membrane-bounded organelle;intracellular organelle;intracellular organelle part;intracellular part;membrane;membrane part;membrane-bounded organelle;nuclear membrane;nuclear outer membrane;nuclear part;organelle;organelle membrane;organelle outer…
805	Q9CPT5;D3Z7M5	Nucleolar protein 16	Nop16	Nop16	0.01198	0.02802	+	0.026558	0.135036		-0.589363	2.03877	-2.57652	40.4	40.4	40.4	21.139	2	8	8	8	7.2229e-25	2427500000	242750000	0.68256	NaN	NaN	NaN	1.16567	3.16201	1.49429	NaN	1.42004	-1.12762	1.0503	0.33263	-0.90293	-0.0865	0.16841	-1.57351	-2.20316	-1.87934						cell part;intracellular non-membrane-bounded organelle;intracellular organelle;intracellular organelle part;intracellular part;non-membrane-bounded organelle;nuclear part;nucleolus;organelle;organelle part
1441	F6V6T4;Q9R0Q3;Q8BPI2	Transmembrane emp24 domain-containing protein 2	Tmed2	Tmed2	7.1e-05	0.000624	+	0.012299	0.088707		-0.576328	2.26566	-2.5696	52.3	52.3	52.3	19.914	3	10	10	10	2.0806e-223	57870000000	5260900000	-0.265015	-1.45646	-1.92199	-1.91846	1.92786	2.34903	1.79516	2.62841	2.50813	0.411495	0.450465	-0.079395	0.100745	0.591015	0.836605	-0.531115	-0.253555	-0.392455				anatomical structure development;anatomical structure morphogenesis;biological regulation;cellular component organization;cellular component organization at cellular level;cellular component organization or biogenesis;cellular component organization or biogenesis at cellular level;cellular process;developmental process;embryonic morphogenesis;establishment of localization;establishment of localiz…		cell part;coated vesicle;coated vesicle membrane;COPI coated vesicle membrane;COPI-coated vesicle;cytoplasmic membrane-bounded vesicle;cytoplasmic part;cytoplasmic vesicle;cytoplasmic vesicle membrane;cytoplasmic vesicle part;endoplasmic reticulum;endoplasmic reticulum membrane;endoplasmic reticulum part;endoplasmic reticulum-Golgi intermediate compartment;endoplasmic reticulum-Golgi intermediate…
5847	Q8K409	DNA polymerase beta	Polb	Polb	0.059202	0.09796		0.079321	0.249307		-0.700965	1.90295	-2.55249	38.8	38.8	38.8	38.287	1	8	8	8	3.6704e-22	2493500000	138530000	NaN	NaN	NaN	NaN	NaN	1.20046	NaN	2.10121	NaN	0.03585	0.22444	-0.45716	-0.28296	NaN	-0.82507	NaN	NaN	NaN				base-excision repair, gap-filling;biological regulation;biosynthetic process;cell death;cellular biosynthetic process;cellular macromolecule biosynthetic process;cellular macromolecule metabolic process;cellular metabolic process;cellular nitrogen compound metabolic process;cellular process;cellular response to stimulus;cellular response to stress;death;DNA metabolic process;DNA repair;DNA replic…	binding;catalytic activity;cation binding;cytoskeletal protein binding;damaged DNA binding;DNA binding;DNA polymerase activity;DNA-directed DNA polymerase activity;ion binding;lyase activity;metal ion binding;microtubule binding;nucleic acid binding;nucleotidyltransferase activity;protein binding;transferase activity;transferase activity, transferring phosphorus-containing groups;tubulin binding	cell part;chromosomal part;cytoplasm;cytoskeletal part;intracellular organelle part;intracellular part;macromolecular complex;microtubule;nuclear chromosome part;nuclear part;organelle part;protein complex;spindle microtubule;synaptonemal complex	Base excision repair
7621	Q9JKS4-5		0		NaN	1		0.479761	0.695083		-0.729226	2.73729	-2.53037	78.9	8	NaN	35.107	1	19	4	NaN	NaN	5450500000	363360000	NaN	NaN	NaN	NaN	NaN	NaN	NaN	NaN	NaN	NaN	NaN	-0.32894	NaN	-0.2438	NaN	NaN	NaN	0.77461
3340	P70232-2;P70232	Neural cell adhesion molecule L1-like protein;Processed neural cell adhesion molecule L1-like protein	Chl1	Chl1	0.070198	0.112547		0.143741	0.348633		-0.528265	1.74743	-2.53036	13.7	13.7	13.7	129	2	11	11	11	7.6942e-48	2573700000	45959000	NaN	NaN	NaN	NaN	2.31831	1.39637	-0.26636	1.07494	-0.57773	1.89009	-0.14385	-0.79056	-1.23013	NaN	NaN	NaN	NaN	NaN				adult behavior;adult locomotory behavior;axon guidance;behavior;biological adhesion;biological regulation;cell adhesion;cell migration;cell motility;cellular component movement;cellular process;chemotaxis;cognition;exploration behavior;locomotion;locomotory behavior;multicellular organismal process;negative regulation of apoptosis;negative regulation of biological process;negative regulation of c…		apical part of cell;cell part;cell projection;dendrite;extracellular matrix;extracellular region part;integral to membrane;intrinsic to membrane;membrane;membrane part;neuron projection;plasma membrane;proteinaceous extracellular matrix
3027	P53690	Matrix metalloproteinase-14	Mmp14	Mmp14	0.017962	0.038394	+	6.5e-05	0.006172	+	-0.831473	3.46603	-2.52123	27	27	25.6	65.918	1	15	15	14	1.2176e-130	10014000000	500700000	1.20513	1.34151	1.77017	NaN	1.92249	2.54494	3.46716	2.51189	1.92409	2.53948	1.93155	1.58152	1.3036	-0.10998	2.58216	NaN	0.55744	0.40896	+	Matrisome-associated	ECM Regulators	anatomical structure development;anatomical structure formation involved in morphogenesis;anatomical structure morphogenesis;angiogenesis;astrocyte cell migration;biological regulation;branching morphogenesis of a tube;cell migration;cell motility;cell proliferation;cellular component movement;cellular process;collagen catabolic process;collagen metabolic process;developmental process;endothelial…	binding;calcium ion binding;catalytic activity;cation binding;endopeptidase activity;enzyme activator activity;enzyme regulator activity;hydrolase activity;ion binding;metal ion binding;metalloendopeptidase activity;metallopeptidase activity;nucleic acid binding transcription factor activity;peptidase activator activity;peptidase activity;peptidase activity, acting on L-amino acid peptides;peptid…	cell part;cytoplasmic membrane-bounded vesicle;cytoplasmic part;cytoplasmic vesicle;extracellular matrix;extracellular region part;integral to membrane;intracellular membrane-bounded organelle;intracellular organelle;intracellular part;intrinsic to membrane;melanosome;membrane part;membrane-bounded organelle;membrane-bounded vesicle;organelle;pigment granule;vesicle	GnRH signaling pathway
1045	E9Q1D6;Q0VD84;E9QNQ3;O08999	Latent-transforming growth factor beta-binding protein 2	Ltbp2	Ltbp2	7.5e-05	0.000644	+	0.000227	0.011583	+	-0.763465	3.51382	-2.50685	16.2	16.2	16.2	190.72	6	25	25	25	NaN	117590000000	1959800000	1.15613	1.20409	1.15768	0.796635	2.64304	2.72477	2.23265	3.18156	2.97991	2.39809	2.04103	1.41847	1.73199	0.891235	3.12165	-0.085045	-0.131195	0.614965	+	Core matrisome	ECM Glycoproteins		binding;calcium ion binding;carbohydrate binding;cation binding;glycosaminoglycan binding;heparin binding;ion binding;metal ion binding;pattern binding;polysaccharide binding	extracellular matrix;extracellular region;extracellular region part;extracellular space
1327	E9QMH7;Q9DBZ1	Inhibitor of nuclear factor kappa-B kinase-interacting protein	Ikbip	Ikbip	0.000143	0.001018	+	1.4e-05	0.003867	+	-0.838674	3.02339	-2.50604	74.3	74.3	65.7	42.497	2	28	28	24	NaN	55498000000	2134500000	0.702445	0.965105	1.18216	-0.296325	1.67308	1.68575	2.56176	2.32296	2.05383	2.67575	2.07126	0.587895	0.526205	0.472495	1.80502	-0.271695	-0.005035	0.548085				biological regulation;induction of apoptosis;induction of programmed cell death;positive regulation of apoptosis;positive regulation of biological process;positive regulation of cell death;positive regulation of cellular process;positive regulation of programmed cell death;regulation of apoptosis;regulation of biological process;regulation of cell death;regulation of cellular process;regulation o…		cell part;cytoplasmic part;endoplasmic reticulum;endoplasmic reticulum membrane;endoplasmic reticulum part;integral to membrane;intracellular membrane-bounded organelle;intracellular organelle;intracellular organelle part;intracellular part;intrinsic to membrane;membrane;membrane part;membrane-bounded organelle;organelle;organelle membrane;organelle part
4346	Q61704;E9PVS1	Inter-alpha-trypsin inhibitor heavy chain H3	Itih3	Itih3	0.320491	0.380281		0.012355	0.088924		-0.647168	2.50125	-2.50078	26.4	26.4	22.9	99.357	3	14	14	11	3.3611e-66	3015300000	81493000	NaN	0.30668	NaN	-0.60445	0.13056	0.77499	3.84091	0.85239	2.61048	1.70403	-0.28163	0.3633	0.41882	0.52434	0.8118	NaN	NaN	-0.10674	+	Matrisome-associated	ECM Regulators	amine metabolic process;aminoglycan metabolic process;carbohydrate metabolic process;glycosaminoglycan metabolic process;hyaluronan metabolic process;macromolecule metabolic process;metabolic process;nitrogen compound metabolic process;polysaccharide metabolic process;primary metabolic process	endopeptidase inhibitor activity;endopeptidase regulator activity;enzyme inhibitor activity;enzyme regulator activity;peptidase inhibitor activity;peptidase regulator activity;serine-type endopeptidase inhibitor activity	extracellular region
2832	P40338	Von Hippel-Lindau disease tumor suppressor	Vhl	Vhl	0.314788	0.375076		0.098304	0.282939		-0.901696	1.39024	-2.49663	51.4	51.4	51.4	20.769	1	4	4	4	1.8538e-30	754240000	125710000	NaN	NaN	NaN	NaN	-0.31603	NaN	NaN	NaN	0.39437	0.82959	NaN	NaN	NaN	NaN	-0.58578	NaN	NaN	NaN				anatomical structure formation involved in morphogenesis;angiogenesis;biological regulation;blood vessel endothelial cell migration;cell differentiation;cell migration;cell motility;cellular component assembly;cellular component movement;cellular component organization;cellular component organization at cellular level;cellular component organization or biogenesis;cellular component organization o…		cell part;cytoplasmic part;cytoplasmic ubiquitin ligase complex;cytosol;intracellular membrane-bounded organelle;intracellular organelle;intracellular part;macromolecular complex;membrane;membrane-bounded organelle;mitochondrion;nucleus;organelle;protein complex;ubiquitin ligase complex;VCB complex	Pathways in cancer;Renal cell carcinoma;Ubiquitin mediated proteolysis
2811	P37889-2;P37889	Fibulin-2	Fbln2	Fbln2	0.000464	0.002416	+	0.003509	0.045636	+	-0.649849	2.97863	-2.49435	13.7	13.7	13.7	126.5	2	14	14	14	2.9298e-118	65482000000	1393200000	0.048665	-0.259875	-1.15125	0.972955	2.12511	1.35641	3.37873	2.63521	2.1758	2.50373	1.15829	1.81463	1.2793	0.466295	2.16418	-0.099425	0.054945	-0.013905	+	Core matrisome	ECM Glycoproteins	biological regulation;positive regulation of biological process;positive regulation of cell adhesion;positive regulation of cell-substrate adhesion;positive regulation of cellular process;regulation of biological process;regulation of cell adhesion;regulation of cell-substrate adhesion;regulation of cellular process	binding;calcium ion binding;cation binding;extracellular matrix binding;ion binding;metal ion binding	extracellular matrix;extracellular region part;proteinaceous extracellular matrix
2556	P18242;F6Y6L6;F8WIR1	Cathepsin D	Ctsd	Ctsd	4e-06	9.1e-05	+	0.000816	0.022594	+	-0.7168	2.94126	-2.49266	50.5	50.5	50.5	44.953	3	16	16	16	NaN	272140000000	15119000000	0.02566	0.56674	-0.50216	-0.32589	1.69141	2.34451	2.77102	1.52821	2.76492	2.61752	1.74697	1.1051	1.4073	0.82505	1.51806	-0.18271	-0.39676	0.45432	+	Matrisome-associated	ECM Regulators	autophagic vacuole assembly;cellular component assembly;cellular component assembly at cellular level;cellular component organization;cellular component organization at cellular level;cellular component organization or biogenesis;cellular component organization or biogenesis at cellular level;cellular process;macromolecule metabolic process;metabolic process;organelle assembly;organelle organizat…	aspartic-type endopeptidase activity;aspartic-type peptidase activity;catalytic activity;endopeptidase activity;hydrolase activity;peptidase activity;peptidase activity, acting on L-amino acid peptides	cell part;cytoplasmic membrane-bounded vesicle;cytoplasmic part;cytoplasmic vesicle;extracellular matrix;extracellular region part;extracellular space;intracellular membrane-bounded organelle;intracellular organelle;intracellular part;lysosome;lytic vacuole;melanosome;membrane-bounded organelle;membrane-bounded vesicle;mitochondrion;organelle;pigment granule;vacuole;vesicle	ko05152;Lysosome
2810	P37804	Transgelin	Tagln	Tagln	4.1e-05	0.000424	+	0.000465	0.017006	+	-0.738477	2.4433	-2.48184	85.6	85.6	82.1	22.576	1	23	23	22	NaN	194800000000	12175000000	-0.61829	-0.18235	0.40351	-0.51497	1.81442	2.25677	2.10567	1.75289	2.59613	1.23638	0.54711	0.53869	-0.01618	0.02142	0.40263	0.05266	-0.56955	-0.68766				anatomical structure development;developmental process;muscle organ development;muscle structure development;organ development		cell part;cytoplasm;intracellular part
2479	P14106	Complement C1q subcomponent subunit B	C1qb	C1qb	0.001088	0.004549	+	0.029214	0.143154		-0.544462	4.18766	-2.47198	28.1	28.1	28.1	26.717	1	5	5	5	4.1231e-90	8172000000	681000000	-0.04873	NaN	0.66794	1.51223	3.49374	2.53419	4.46603	4.90166	2.62005	3.68477	2.69325	2.50021	3.00168	2.69982	2.80696	NaN	0.20038	1.82281	+	Matrisome-associated	ECM-affiliated Proteins	activation of immune response;anatomical structure development;biological regulation;complement activation;complement activation, classical pathway;defense response;developmental process;humoral immune response;immune effector process;immune response;immune system process;innate immune response;inner ear development;macromolecule metabolic process;metabolic process;positive regulation of biologic…	binding;identical protein binding;protein binding;protein dimerization activity;protein homodimerization activity	collagen;extracellular matrix part;extracellular region part	Chagas disease (American trypanosomiasis);Complement and coagulation cascades;Prion diseases;Staphylococcus aureus infection;Systemic lupus erythematosus
920	E9PW09;Q8BH88	DEP domain-containing protein 1B	Depdc1b	Depdc1b	0.008432	0.021526	+	0.093731	0.274804		-0.813772	2.79892	-2.46462	5.4	5.4	5.4	54.891	2	2	2	2	1.0365e-05	25268000000	815100000	0.942755	1.34184	1.01336	NaN	NaN	NaN	NaN	NaN	NaN	NaN	NaN	NaN	NaN	NaN	NaN	-0.117435	-0.574795	NaN				biological regulation;cellular process;cellular response to stimulus;intracellular signal transduction;positive regulation of catalytic activity;positive regulation of GTPase activity;positive regulation of hydrolase activity;positive regulation of molecular function;regulation of biological process;regulation of catabolic process;regulation of catalytic activity;regulation of cellular catabolic …	enzyme activator activity;enzyme regulator activity;GTPase activator activity;GTPase regulator activity;nucleoside-triphosphatase regulator activity	cell part;intracellular
6789	Q9CR00	26S proteasome non-ATPase regulatory subunit 9	Psmd9	Psmd9	0.000216	0.001361	+	0.003211	0.043767	+	-0.654434	2.44325	-2.4594	47.7	47.7	47.7	24.72	1	9	9	9	2.1352e-28	7051500000	587630000	0.119115	-0.720865	-0.851705	-0.374695	2.35771	2.27184	2.45965	0.870935	2.76756	1.74487	0.390625	-0.371715	0.022845	-0.084205	-0.638095	0.961305	-0.224195	0.734265				biological regulation;cellular component assembly;cellular component assembly at cellular level;cellular component organization;cellular component organization at cellular level;cellular component organization or biogenesis;cellular component organization or biogenesis at cellular level;cellular macromolecular complex assembly;cellular macromolecular complex subunit organization;cellular process;…	bHLH transcription factor binding;binding;protein binding;protein binding transcription factor activity;transcription coactivator activity;transcription cofactor activity;transcription factor binding;transcription factor binding transcription factor activity	cell part;intracellular membrane-bounded organelle;intracellular organelle;intracellular part;membrane-bounded organelle;nucleus;organelle
2954	P49935	Pro-cathepsin H;Cathepsin H mini chain;Cathepsin H;Cathepsin H heavy chain;Cathepsin H light chain	Ctsh	Ctsh	5e-06	9.7e-05	+	0.000144	0.008917	+	-0.778006	3.37562	-2.45916	42	42	42	37.17	2	11	11	11	NaN	54378000000	3398600000	0.568135	1.80727	0.966725	0.904535	2.5509	2.70149	2.94441	1.94816	2.27589	3.05089	2.1143	1.49822	1.53045	1.32658	2.07945	-0.377485	-0.151875	0.483175	+	Matrisome-associated	ECM Regulators	adaptive immune response;adaptive immune response based on somatic recombination of immune receptors built from immunoglobulin superfamily domains;anatomical structure development;anatomical structure homeostasis;anatomical structure morphogenesis;biological regulation;bradykinin catabolic process;catabolic process;cell killing;cellular catabolic process;cellular metabolic process;cellular proces…	activating MHC class I receptor activity;aminopeptidase activity;apoptotic protease activator activity;binding;catalytic activity;cysteine-type endopeptidase activity;cysteine-type peptidase activity;endopeptidase activity;enzyme activator activity;enzyme regulator activity;exopeptidase activity;HLA-A specific activating MHC class I receptor activity;hormone binding;hydrolase activity;MHC class I…	acrosomal vesicle;axoneme part;cell part;cell projection part;cytoplasmic membrane-bounded vesicle;cytoplasmic part;cytoplasmic vesicle;cytosol;extracellular region part;extracellular space;intracellular membrane-bounded organelle;intracellular organelle;intracellular part;lysosome;lytic vacuole;membrane-bounded organelle;membrane-bounded vesicle;organelle;organelle part;outer dense fiber;stored …	Lysosome
1302	P98078-2;E9QL31;P98078;E9PX84;Q3TRE6;P98078-3;F6TQN9;Q9DCE6;E0CXT5	Disabled homolog 2	Dab2	Dab2	1.2e-05	0.000179	+	5.5e-05	0.006172	+	-0.80532	2.3482	-2.45293	25.1	25.1	25.1	80.091	11	14	14	14	2.7631e-113	27954000000	901740000	0.91716	0.35348	0.41432	0.20909	0.67799	1.87948	2.02392	1.58865	1.57784	1.35391	1.26247	0.01409	-0.02161	-0.14926	0.44008	-0.39639	-0.58165	-1.75364				activation of JUN kinase activity;activation of MAPK activity;anatomical structure development;anatomical structure morphogenesis;apoptosis;biological regulation;cell death;cell differentiation;cell morphogenesis;cell morphogenesis involved in differentiation;cell surface receptor linked signaling pathway;cellular component assembly;cellular component assembly at cellular level;cellular component…	AP-2 adaptor complex binding;binding;binding, bridging;cargo receptor activity;clathrin adaptor activity;clathrin binding;integrin binding;lipid binding;phosphatidylinositol binding;phosphatidylinositol-4,5-bisphosphate binding;phospholipid binding;protein binding;protein binding, bridging;protein complex binding;receptor activity;receptor binding	apical plasma membrane;cell part;clathrin coat;clathrin coat of coated pit;clathrin coated vesicle membrane;coated pit;coated vesicle membrane;cytoplasm;cytoplasmic part;cytoplasmic vesicle membrane;cytoplasmic vesicle part;intracellular membrane-bounded organelle;intracellular organelle;intracellular organelle part;intracellular part;macromolecular complex;membrane;membrane coat;membrane part;me…	Endocytosis
5384	Q8BX10-2;Q8BX10;F6YJC6	Serine/threonine-protein phosphatase PGAM5, mitochondrial	Pgam5	Pgam5	0.001301	0.005162	+	0.007139	0.065429		-0.610385	2.76011	-2.44948	38.7	38.7	38.7	31.866	3	9	9	9	2.0522e-68	17692000000	884620000	-1.86583	0.506055	1.13776	-0.534355	0.980825	1.50843	2.73873	2.77382	2.57938	2.70621	2.06922	-0.177375	0.302445	1.08719	1.03967	-0.167655	0.216205	0.369225					catalytic activity;hydrolase activity;hydrolase activity, acting on ester bonds;phosphatase activity;phosphoprotein phosphatase activity;phosphoric ester hydrolase activity	cell part;cytoplasmic part;integral to membrane;intracellular organelle part;intracellular part;intrinsic to membrane;membrane;membrane part;mitochondrial membrane;mitochondrial outer membrane;mitochondrial part;organelle membrane;organelle outer membrane;organelle part;outer membrane
6575	Q99LJ6	Glutathione peroxidase 7	Gpx7	Gpx7	0	3e-06	+	0.001402	0.029418	+	-0.693881	2.32944	-2.44686	57	57	57	21.061	1	9	9	9	5.283e-99	36863000000	3071900000	-0.3038	-1.02158	-0.29061	-1.3031	1.61899	1.28889	1.60805	1.7311	1.94779	1.9775	1.45425	0.70866	0.85447	0.33447	1.09444	-0.87104	-0.62361	-0.65225				response to chemical stimulus;response to oxidative stress;response to stimulus;response to stress	antioxidant activity;catalytic activity;glutathione peroxidase activity;oxidoreductase activity;oxidoreductase activity, acting on peroxide as acceptor;peroxidase activity	extracellular region	Arachidonic acid metabolism;Glutathione metabolism
5241	Q8BMJ2	Leucine--tRNA ligase, cytoplasmic	Lars	Lars	7.5e-05	0.000645	+	0.010901	0.082295		-0.584197	2.00074	-2.44072	38.2	38.2	38.2	134.19	1	33	33	33	1.4709e-221	17798000000	282510000	-1.0106	-1.52836	-1.48588	-1.22353	1.35125	2.7322	1.21511	0.4981	2.68302	1.53469	0.29492	0.12102	-0.35332	0.35209	0.99897	-0.90464	-0.51133	-1.04637				amine metabolic process;amino acid activation;biological regulation;carboxylic acid metabolic process;cellular amine metabolic process;cellular amino acid metabolic process;cellular ketone metabolic process;cellular macromolecule metabolic process;cellular metabolic process;cellular nitrogen compound metabolic process;cellular process;leucyl-tRNA aminoacylation;macromolecule metabolic process;met…	adenyl nucleotide binding;adenyl ribonucleotide binding;aminoacyl-tRNA editing activity;aminoacyl-tRNA ligase activity;ATP binding;binding;carboxylic ester hydrolase activity;catalytic activity;hydrolase activity;hydrolase activity, acting on ester bonds;leucine-tRNA ligase activity;ligase activity;ligase activity, forming aminoacyl-tRNA and related compounds;ligase activity, forming carbon-oxyge…	cell part;cytoplasm;intracellular part	Aminoacyl-tRNA biosynthesis;Valine, leucine and isoleucine biosynthesis
2968	P50429;P50429-2	Arylsulfatase B	Arsb	Arsb	0.000747	0.003483	+	0.008289	0.071002		-0.634486	2.58631	-2.43345	7.7	7.7	7.7	59.646	2	4	4	4	8.7816e-18	2814600000	112580000	NaN	-0.42508	0.17097	NaN	1.78795	1.67177	2.00209	1.1575	2.11789	2.79844	1.78785	-0.18014	0.08679	1.05598	1.36251	0.457591	-1.00589	-2.03926				anatomical structure development;autophagy;catabolic process;cellular catabolic process;cellular metabolic process;cellular process;central nervous system development;developmental process;metabolic process;response to abiotic stimulus;response to chemical stimulus;response to endogenous stimulus;response to estrogen stimulus;response to external stimulus;response to extracellular stimulus;respon…	arylsulfatase activity;binding;catalytic activity;cation binding;hydrolase activity;hydrolase activity, acting on ester bonds;ion binding;metal ion binding;N-acetylgalactosamine-4-sulfatase activity;sulfuric ester hydrolase activity	cell part;cytoplasmic part;endoplasmic reticulum;Golgi apparatus;intracellular membrane-bounded organelle;intracellular organelle;intracellular part;lysosome;lytic vacuole;membrane-bounded organelle;mitochondrion;organelle;rough endoplasmic reticulum;vacuole	Glycosaminoglycan degradation;Lysosome
5071	Q8BGK6	Y+L amino acid transporter 2	Slc7a6	Slc7a6	0.00134	0.005274	+	0.017671	0.107907		-0.759161	2.58606	-2.4277	8.3	8.3	8.3	56.77	1	3	3	3	1.2378e-52	4927000000	289820000	NaN	NaN	NaN	NaN	1.8437	2.6001	1.38376	1.88958	0.97659	2.3697	NaN	NaN	-0.25533	0.12612	-0.00352	NaN	NaN	NaN					active transmembrane transporter activity;amine transmembrane transporter activity;amino acid transmembrane transporter activity;antiporter activity;carboxylic acid transmembrane transporter activity;organic acid transmembrane transporter activity;secondary active transmembrane transporter activity;substrate-specific transmembrane transporter activity;substrate-specific transporter activity;trans…	basolateral plasma membrane;cell part;integral to membrane;intrinsic to membrane;membrane part;plasma membrane part
2426	P11152	Lipoprotein lipase	Lpl	Lpl	0.000139	0.000999	+	4.8e-05	0.006172	+	-0.808834	2.89358	-2.41689	36.5	36.5	36.5	53.109	1	17	17	17	1.3179e-281	32881000000	1565800000	0.595285	1.59197	0.246855	0.536455	1.88553	1.62545	3.09253	1.78941	1.60976	2.41787	1.55509	1.07508	0.666305	0.705715	1.50398	-0.726895	-0.192495	0.125775				acylglycerol biosynthetic process;acylglycerol catabolic process;acylglycerol metabolic process;biological regulation;biosynthetic process;catabolic process;cellular biosynthetic process;cellular catabolic process;cellular lipid catabolic process;cellular lipid metabolic process;cellular metabolic process;cellular process;chemical homeostasis;glycerol ether biosynthetic process;glycerol ether cat…	binding;carbohydrate binding;carboxylic ester hydrolase activity;catalytic activity;glycosaminoglycan binding;heparin binding;hydrolase activity;hydrolase activity, acting on ester bonds;lipase activity;lipid binding;lipoprotein lipase activity;pattern binding;polysaccharide binding;triglyceride binding;triglyceride lipase activity	anchored to membrane;cell part;cell surface;chylomicron;extracellular matrix;extracellular region part;extracellular space;intrinsic to membrane;macromolecular complex;membrane;membrane part;plasma lipoprotein particle;plasma membrane;protein-lipid complex;triglyceride-rich lipoprotein particle;very-low-density lipoprotein particle	Alzheimer's disease;Glycerolipid metabolism;PPAR signaling pathway
3348	P70274;E0CZC5;E0CX80	Selenoprotein P	Sepp1	Sepp1	0.396703	0.45319		0.068087	0.229963		-0.520697	3.03384	-2.41516	20.5	20.5	20.5	42.885	5	6	6	6	9.6784e-88	3071200000	146250000	0.75582	0.98661	NaN	NaN	1.51033	0.75287	5.1929	0.7154	1.11511	2.05022	3.45564	0.34747	NaN	0.05547	1.96444	NaN	NaN	0.11215				anatomical structure development;behavior;brain development;cellular metabolic process;cellular process;developmental process;growth;locomotory behavior;metabolic process;organ development;post-embryonic development;reproduction;response to stimulus;selenium compound metabolic process;sexual reproduction	binding;selenium binding	extracellular region part;extracellular space
4815	Q7TMR0	Lysosomal Pro-X carboxypeptidase	Prcp	Prcp	0.000167	0.001135	+	0.001655	0.03069	+	-0.75873	2.70112	-2.4144	26.3	26.3	26.3	55.026	2	11	11	11	4.6183e-179	12267000000	613350000	NaN	NaN	NaN	-0.00183	0.71904	1.93385	1.94621	1.37215	1.69747	2.35534	1.56036	0.85592	0.99749	0.68196	1.86321	-1.15314	-1.44539	NaN				macromolecule metabolic process;metabolic process;primary metabolic process;protein metabolic process;proteolysis	carboxypeptidase activity;catalytic activity;exopeptidase activity;hydrolase activity;peptidase activity;peptidase activity, acting on L-amino acid peptides;serine hydrolase activity;serine-type peptidase activity	cell part;cytoplasmic part;intracellular membrane-bounded organelle;intracellular organelle;intracellular part;lysosome;lytic vacuole;membrane-bounded organelle;organelle;vacuole	Protein digestion and absorption
1129	E9Q512;H3BJG4		Trip11	Trip11	0.013724	0.03128	+	0.015606	0.101123		-0.560209	2.6346	-2.41274	21.3	21.3	21.3	226.45	5	36	36	36	1.9253e-122	6479900000	56347000	-0.26221	-0.11328	0.45672	1.34779	2.18154	4.22679	1.19551	2.04588	2.48526	0.52647	1.03182	-0.5238	-0.01081	0.93355	2.03288	-1.17816	0.15893	-1.03776				anatomical structure development;cardiac septum development;cellular process;developmental process;establishment of localization;establishment of localization in cell;establishment of protein localization;establishment of protein localization in Golgi;establishment of protein localization to organelle;Golgi vesicle transport;intracellular protein transport;intracellular transport;intra-Golgi vesi…		cell part;cytoplasmic part;Golgi apparatus;intracellular membrane-bounded organelle;intracellular organelle;intracellular part;membrane-bounded organelle;nucleus;organelle
3723	Q3TGG2;Q7TQH0-3;Q7TQH0;Q7TQH0-2;E9Q5Q0	Ataxin-2-like protein	Atxn2l	Atxn2l	0.001556	0.005899	+	0.000128	0.008392	+	-0.781464	2.5578	-2.40682	26.5	26.5	26.5	105.44	6	22	22	22	7.5973e-216	25677000000	693980000	1.20341	0.380755	-0.413445	0.831985	2.3478	2.49844	2.31056	1.73284	1.9385	1.02014	0.258165	0.261175	-0.292755	-0.239505	0.025985	-0.023125	0.095605	0.256525				biological regulation;cellular component assembly;cellular component assembly at cellular level;cellular component organization;cellular component organization at cellular level;cellular component organization or biogenesis;cellular component organization or biogenesis at cellular level;cellular macromolecular complex assembly;cellular macromolecular complex subunit organization;cellular process;…		cell part;cytoplasmic part;intracellular non-membrane-bounded organelle;intracellular organelle;intracellular organelle part;intracellular part;macromolecular complex;membrane;non-membrane-bounded organelle;nuclear body;nuclear part;nuclear speck;nucleoplasm part;organelle;organelle part;ribonucleoprotein complex;RNA granule;stress granule
2033	O35887;G3UWR0;G3UWV3;G3V004	Calumenin	Calu	Calu	0	0	+	0.002315	0.037143	+	-0.670705	1.62717	-2.40439	77.1	77.1	14.9	37.063	7	32	32	7	NaN	321600000000	20100000000	-1.31576	-1.81171	-1.73015	-1.11424	0.81113	1.20423	1.07198	1.03018	1.00081	1.34561	1.40492	-0.27497	-0.3958	-0.4175	0.10843	-1.14634	-1.19011	-1.10684					binding;calcium ion binding;cation binding;ion binding;metal ion binding	cell part;cytoplasmic membrane-bounded vesicle;cytoplasmic part;cytoplasmic vesicle;endoplasmic reticulum;endoplasmic reticulum lumen;endoplasmic reticulum part;extracellular region;intracellular membrane-bounded organelle;intracellular organelle;intracellular organelle lumen;intracellular organelle part;intracellular part;melanosome;membrane-bounded organelle;membrane-bounded vesicle;membrane-en…
5784	Q8K297	Procollagen galactosyltransferase 1	Colgalt1	Colgalt1	7e-06	0.000129	+	1.2e-05	0.003867	+	-0.842047	2.77491	-2.39696	57.5	57.5	57.5	71.06	1	29	29	29	NaN	62350000000	2011300000	0.780895	0.814475	0.086165	0.157915	2.0254	1.92829	1.67368	2.27841	1.91873	2.42183	1.71911	0.307825	0.506615	0.169935	1.57048	-0.265125	-0.044305	0.181155				biosynthetic process;carbohydrate biosynthetic process;carbohydrate metabolic process;cellular biosynthetic process;cellular carbohydrate biosynthetic process;cellular carbohydrate metabolic process;cellular lipid metabolic process;cellular macromolecule biosynthetic process;cellular macromolecule metabolic process;cellular metabolic process;cellular polysaccharide biosynthetic process;cellular p…	catalytic activity;galactosyltransferase activity;procollagen galactosyltransferase activity;transferase activity;transferase activity, transferring glycosyl groups;transferase activity, transferring hexosyl groups;UDP-galactosyltransferase activity;UDP-glycosyltransferase activity	cell part;cytoplasmic part;endoplasmic reticulum lumen;endoplasmic reticulum part;intracellular organelle lumen;intracellular organelle part;intracellular part;membrane-enclosed lumen;organelle lumen;organelle part	Lysine degradation;Other types of O-glycan biosynthesis
2725	P30204-2;P30204	Macrophage scavenger receptor types I and II	Msr1	Msr1	0.107659	0.158937		0.106422	0.297628		-0.612558	1.7253	-2.39642	24.9	24.9	24.9	38.772	2	8	8	8	4.1288e-53	7188600000	326760000	NaN	NaN	-1.19897	NaN	0.262795	1.47561	1.49368	1.51334	1.6238	-0.495485	NaN	NaN	NaN	NaN	NaN	NaN	-0.661175	NaN				biological regulation;cholesterol transport;establishment of localization;establishment of protein localization;lipid transport;lipoprotein transport;multicellular organismal process;organic substance transport;plasma lipoprotein particle clearance;positive regulation of biological process;positive regulation of cell differentiation;positive regulation of cellular process;positive regulation of c…	binding;cargo receptor activity;lipoprotein particle binding;low-density lipoprotein particle binding;protein-lipid complex binding;receptor activity;scavenger receptor activity	cell part;collagen;cytoplasmic part;cytoplasmic vesicle;cytosol;extracellular matrix part;extracellular region part;integral to membrane;intracellular organelle;intracellular part;intrinsic to membrane;low-density lipoprotein particle;macromolecular complex;membrane;membrane part;organelle;plasma lipoprotein particle;plasma membrane;protein-lipid complex;vesicle	Phagosome
5619	Q8CFZ4;B1ATR5	Glypican-3;Secreted glypican-3	Gpc3	Gpc3	1e-06	4.1e-05	+	0.111997	0.305748		-0.399633	1.53722	-2.39324	9	9	9	65.331	2	5	5	5	6.3118e-41	9340200000	406100000	-2.07471	-2.81545	-4.03305	-3.8837	0.855945	1.85854	1.39664	2.84408	0.594425	1.19653	1.24324	-0.518675	-0.484535	-0.407605	0.497685	0.134185	0.207805	NaN	+	Matrisome-associated	ECM-affiliated Proteins	anatomical structure development;anatomical structure morphogenesis;anterior/posterior axis specification;appendage morphogenesis;axis specification;biological regulation;biomineral tissue development;blood vessel development;body morphogenesis;bone mineralization;branching involved in ureteric bud morphogenesis;branching morphogenesis of a tube;cell differentiation;cell proliferation;cell prolif…	enzyme inhibitor activity;enzyme regulator activity;peptidase inhibitor activity;peptidase regulator activity;peptidyl-dipeptidase inhibitor activity	anchored to membrane;anchored to plasma membrane;cell part;cytoplasmic part;extracellular matrix;extracellular region part;extracellular space;Golgi apparatus part;Golgi lumen;integral to membrane;integral to plasma membrane;intracellular membrane-bounded organelle;intracellular organelle;intracellular organelle lumen;intracellular organelle part;intracellular part;intrinsic to membrane;intrinsic…
6362	Q920A5	Retinoid-inducible serine carboxypeptidase	Scpep1	Scpep1	9.7e-05	0.000781	+	0.019553	0.113284		-0.544196	2.29526	-2.3895	36.3	36.3	36.3	50.964	1	13	13	13	8.569e-101	17712000000	885580000	-0.797265	0.809345	-1.44219	-1.75354	2.02764	1.89965	1.5248	0.559795	1.38148	2.6541	1.69668	1.00083	1.12549	0.705405	1.66343	-0.912065	-1.85305	-0.594275				biological regulation;carboxylic acid metabolic process;cellular hormone metabolic process;cellular ketone metabolic process;cellular lipid metabolic process;cellular metabolic process;cellular process;diterpenoid metabolic process;fat-soluble vitamin metabolic process;hormone metabolic process;isoprenoid metabolic process;lipid metabolic process;macromolecule metabolic process;metabolic process;…	carboxypeptidase activity;catalytic activity;exopeptidase activity;hydrolase activity;peptidase activity;peptidase activity, acting on L-amino acid peptides;serine hydrolase activity;serine-type carboxypeptidase activity;serine-type exopeptidase activity;serine-type peptidase activity	cell part;cytoplasmic part;cytosol;extracellular region;intracellular part
2883	P46664	Adenylosuccinate synthetase isozyme 2	Adss	Adss	0.009091	0.022774	+	0.004856	0.054022		-0.777461	2.6577	-2.38348	32.2	27.2	27.2	50.02	1	10	8	8	1.3054e-43	2605000000	130250000	NaN	1.9185	NaN	NaN	2.15701	1.70413	1.82912	1.83185	1.83408	1.25048	1.01115	NaN	NaN	-0.9287	0.56511	NaN	NaN	-0.16124				amine metabolic process;AMP biosynthetic process;AMP metabolic process;aspartate family amino acid metabolic process;aspartate metabolic process;biosynthetic process;carboxylic acid metabolic process;catabolic process;cellular amine metabolic process;cellular amino acid metabolic process;cellular biosynthetic process;cellular catabolic process;cellular ketone metabolic process;cellular metabolic …	adenylosuccinate synthase activity;binding;catalytic activity;cation binding;GTP binding;guanyl nucleotide binding;guanyl ribonucleotide binding;ion binding;ligase activity;ligase activity, forming carbon-nitrogen bonds;magnesium ion binding;metal ion binding;nucleotide binding;purine nucleotide binding;purine ribonucleoside triphosphate binding;purine ribonucleotide binding;ribonucleotide binding	cell part;cytoplasmic part;cytosol;intracellular part;membrane;plasma membrane	Alanine, aspartate and glutamate metabolism;Purine metabolism
8012	Q9Z1Z2	Serine-threonine kinase receptor-associated protein	Strap	Strap	3.1e-05	0.000345	+	0.000573	0.018899	+	-0.730657	2.26966	-2.37494	54.9	54.9	54.9	38.442	1	16	16	16	2.1703e-143	28952000000	1378700000	-0.234335	0.313205	-0.271015	-0.863975	1.10613	2.00134	2.43574	1.44781	2.34432	0.891595	1.17176	0.605465	-0.333475	0.278455	0.079035	-0.498865	-0.722775	-0.322115				biological regulation;cellular macromolecule metabolic process;cellular metabolic process;cellular nitrogen compound metabolic process;cellular process;macromolecule metabolic process;metabolic process;mRNA metabolic process;mRNA processing;negative regulation of biological process;negative regulation of biosynthetic process;negative regulation of cell communication;negative regulation of cellula…	binding;protein binding;receptor binding	cell junction;cell part;cytoplasmic part;cytosol;intracellular membrane-bounded organelle;intracellular organelle;intracellular organelle part;intracellular part;macromolecular complex;membrane;membrane-bounded organelle;mitochondrion;nuclear part;organelle;organelle part;plasma membrane;ribonucleoprotein complex;spliceosomal complex	RNA transport
4740	Q6YJU1;Q9QXC1	Fetuin-B	Fetub	Fetub	0.479775	0.531751		0.031683	0.149447		-0.537733	2.91314	-2.37493	18.2	18.2	18.2	33.879	2	5	5	5	1.6068e-19	4704500000	336030000	1.85774	1.03838	1.70563	1.17955	3.64618	-0.21739	3.68704	1.35265	1.93936	2.04107	-0.14919	1.73628	-0.3019	-0.4895	1.57273	NaN	NaN	0.2986					cysteine-type endopeptidase inhibitor activity;endopeptidase inhibitor activity;endopeptidase regulator activity;enzyme inhibitor activity;enzyme regulator activity;peptidase inhibitor activity;peptidase regulator activity	extracellular region part;extracellular space
291	E9Q5L2;E9PVD2;A6X935;A6X935-2	Inter alpha-trypsin inhibitor, heavy chain 4	Itih4	Itih4	0.00037	0.002046	+	2.7e-05	0.004593	+	-0.823079	2.95899	-2.37211	44.5	44.5	44.5	102.82	5	36	36	36	NaN	93723000000	2130100000	1.49419	1.35232	1.13824	1.24389	1.9209	1.15705	2.469	1.18209	1.9687	2.87678	1.92063	0.723255	1.67996	0.118545	1.43762	-0.331915	-0.487295	0.009715	+	Matrisome-associated	ECM Regulators	acute inflammatory response;acute-phase response;amine metabolic process;aminoglycan metabolic process;carbohydrate metabolic process;defense response;glycosaminoglycan metabolic process;hyaluronan metabolic process;inflammatory response;macromolecule metabolic process;metabolic process;nitrogen compound metabolic process;polysaccharide metabolic process;primary metabolic process;response to stim…	endopeptidase inhibitor activity;endopeptidase regulator activity;enzyme inhibitor activity;enzyme regulator activity;peptidase inhibitor activity;peptidase regulator activity;serine-type endopeptidase inhibitor activity	cell part;cytoplasm;extracellular region;intracellular part;membrane;plasma membrane
3218	P62274;D3YYL7	40S ribosomal protein S29	Rps29;Gm10126	Rps29;Gm10126	2e-06	4.6e-05	+	0.010421	0.079985		-0.602854	2.20533	-2.37155	62.5	62.5	62.5	6.6767	2	6	6	6	3.8991e-90	44654000000	22327000000	-1.60494	NaN	-2.08543	-0.30459	2.10668	1.20942	1.78321	1.64765	2.13908	1.86419	1.72618	0.09207	0.48714	-0.41649	0.04296	-0.15287	-0.54082	0.14324				biosynthetic process;cellular biosynthetic process;cellular macromolecule biosynthetic process;cellular macromolecule metabolic process;cellular metabolic process;cellular process;cellular protein metabolic process;macromolecule biosynthetic process;macromolecule metabolic process;metabolic process;primary metabolic process;protein metabolic process;translation	binding;cation binding;ion binding;metal ion binding;structural constituent of ribosome;structural molecule activity;transition metal ion binding;zinc ion binding	cell part;cytosolic small ribosomal subunit;intracellular organelle part;intracellular part;macromolecular complex;organelle part;ribonucleoprotein complex;small ribosomal subunit	Ribosome
2594	P20918	Plasminogen;Plasmin heavy chain A;Activation peptide;Angiostatin;Plasmin heavy chain A, short form;Plasmin light chain B	Plg	Plg	7.5e-05	0.000642	+	2.7e-05	0.004593	+	-0.823554	2.75272	-2.3686	32.3	32.3	32.3	90.807	1	26	26	26	6.623e-274	156960000000	3488000000	1.49287	0.59973	0.61912	0.67206	2.08115	1.08911	2.20203	1.59095	2.01808	2.03291	1.38189	1.43341	1.33851	0.26873	0.95369	-1.22093	-0.20942	-0.13667	+	Matrisome-associated	ECM Regulators	anatomical structure development;anatomical structure homeostasis;anatomical structure morphogenesis;apoptosis;biological regulation;blood coagulation;blood vessel development;cell death;cell differentiation;cell differentiation involved in embryonic placenta development;cell migration;cell motility;cellular component disassembly;cellular component disassembly at cellular level;cellular component…	binding;catalytic activity;cell surface binding;endopeptidase activity;hydrolase activity;peptidase activity;peptidase activity, acting on L-amino acid peptides;serine hydrolase activity;serine-type endopeptidase activity;serine-type peptidase activity	cell part;extracellular region part;extracellular space;extrinsic to external side of plasma membrane;extrinsic to membrane;extrinsic to plasma membrane;intracellular membrane-bounded organelle;intracellular organelle;intracellular part;membrane part;membrane-bounded organelle;organelle;plasma membrane part	Complement and coagulation cascades;Neuroactive ligand-receptor interaction;Staphylococcus aureus infection
2076	O54998	Peptidyl-prolyl cis-trans isomerase FKBP7	Fkbp7	Fkbp7	0.000568	0.002828	+	0.001331	0.028933	+	-0.696164	2.39415	-2.36448	45	45	45	24.913	2	11	11	11	1.9323e-42	8874800000	633920000	-0.123245	-0.034865	0.612775	-1.64409	1.51204	1.05934	2.48107	1.92935	1.61972	2.16175	1.30225	0.757045	-0.589715	0.227745	1.11896	-0.316965	0.083265	-0.348815				cellular macromolecule metabolic process;cellular metabolic process;cellular process;cellular protein metabolic process;macromolecule metabolic process;metabolic process;primary metabolic process;protein folding;protein metabolic process	binding;calcium ion binding;catalytic activity;cation binding;cis-trans isomerase activity;drug binding;FK506 binding;ion binding;isomerase activity;macrolide binding;metal ion binding;peptidyl-prolyl cis-trans isomerase activity	cell part;cytoplasmic part;endoplasmic reticulum;endoplasmic reticulum lumen;endoplasmic reticulum part;intracellular membrane-bounded organelle;intracellular organelle;intracellular organelle lumen;intracellular organelle part;intracellular part;membrane;membrane-bounded organelle;membrane-enclosed lumen;organelle;organelle lumen;organelle part
3818	Q3U2S8	Voltage-gated hydrogen channel 1	Hvcn1	Hvcn1	0	1e-06	+	0.132287	0.333943		-0.368598	1.6162	-2.36282	33.8	33.8	33.8	31.242	3	6	6	6	NaN	15044000000	1504400000	-4.47096	-3.25421	-2.54555	-3.62073	1.98032	1.62492	0.974945	2.00073	2.31306	1.39904	0.995235	0.094485	0.198615	0.101865	1.14207	-0.518155	-0.367005	-0.222235				response to abiotic stimulus;response to chemical stimulus;response to inorganic substance;response to metal ion;response to pH;response to stimulus;response to zinc ion	cation channel activity;cation transmembrane transporter activity;channel activity;gated channel activity;hydrogen ion channel activity;ion channel activity;ion transmembrane transporter activity;passive transmembrane transporter activity;substrate-specific channel activity;substrate-specific transmembrane transporter activity;substrate-specific transporter activity;transmembrane transporter acti…	cell part;integral to membrane;intrinsic to membrane;membrane part
7951	Q9Z0H8-2;Q9Z0H8	CAP-Gly domain-containing linker protein 2	Clip2	Clip2	0.000925	0.004071	+	0.032558	0.152776		-0.504983	1.49647	-2.36073	33.3	27.9	27.9	111.85	2	28	23	23	2.2571e-106	11889000000	194900000	-2.95606	-2.74608	-1.34909	-1.45748	1.43453	1.62105	1.79872	2.23681	0.608145	-0.412475	-0.400275	-0.429825	0.327535	-1.62573	-1.09993	-0.580165	-0.124425	0.853555						cell part;cytoplasmic microtubule;cytoplasmic part;cytoskeletal part;intracellular organelle part;intracellular part;macromolecular complex;microtubule;organelle part;protein complex
2536	P17141	Zinc finger protein 37	Zfp37	Zfp37	0.006133	0.016868	+	0.016249	0.103208		-0.589513	2.41888	-2.35124	12.5	12.5	11.1	67.226	1	8	8	7	1.4493e-17	1376500000	40484000	-1.20556	NaN	NaN	1.76001	2.25298	1.05987	0.662065	2.51802	2.33485	2.10925	2.05381	-0.022885	0.127945	0.113475	-0.700685	-1.60122	0.531505	-0.670965				anatomical structure development;biological regulation;biosynthetic process;cell development;cellular biosynthetic process;cellular developmental process;cellular macromolecule biosynthetic process;cellular macromolecule metabolic process;cellular metabolic process;cellular nitrogen compound metabolic process;cellular process;cellular process involved in reproduction;developmental process;develop…	binding;cation binding;DNA binding;ion binding;metal ion binding;nucleic acid binding;transition metal ion binding;zinc ion binding	cell part;intracellular membrane-bounded organelle;intracellular organelle;intracellular part;membrane-bounded organelle;nucleus;organelle
6546	Q99L27	GMP reductase 2	Gmpr2	Gmpr2	0.000536	0.002709	+	0.035191	0.160142		-0.546119	1.68986	-2.335	15.8	15.8	10.9	38.018	1	5	5	3	4.2477e-21	1648000000	96939000	-0.694398	-1.95164	-1.42	-0.822136	1.05419	2.94904	0.86119	0.82037	1.99317	0.50652	NaN	-1.74794	-0.92716	NaN	NaN	0.13675	0.06144	0.24792				catabolic process;cell differentiation;cellular catabolic process;cellular developmental process;cellular metabolic process;cellular nitrogen compound catabolic process;cellular nitrogen compound metabolic process;cellular process;developmental process;GMP catabolic process;GMP metabolic process;heterocycle catabolic process;heterocycle metabolic process;leukocyte differentiation;metabolic proces…	binding;catalytic activity;cation binding;GMP reductase activity;ion binding;metal ion binding;oxidoreductase activity;oxidoreductase activity, acting on NADH or NADPH;oxidoreductase activity, acting on NADH or NADPH, nitrogenous group as acceptor		Purine metabolism
6228	Q91VZ6	Stromal membrane-associated protein 1	Smap1	Smap1	0.005124	0.014788	+	0.000367	0.014934	+	-0.763024	2.24216	-2.32746	15.7	13.9	13.9	47.66	2	6	5	5	1.3012e-154	12459000000	1384300000	0.24996	NaN	0.07817	-0.16796	2.0604	1.14369	1.62355	2.71995	1.86689	0.27388	0.29683	0.33593	0.61098	-0.72579	0.31276	-0.24954	-0.6601	-0.46117				biological regulation;positive regulation of biological process;positive regulation of cell differentiation;positive regulation of cellular process;positive regulation of developmental process;positive regulation of erythrocyte differentiation;positive regulation of myeloid cell differentiation;regulation of ARF GTPase activity;regulation of biological process;regulation of catabolic process;regu…	ARF GTPase activator activity;binding;cation binding;clathrin binding;enzyme activator activity;enzyme regulator activity;GTPase activator activity;GTPase regulator activity;ion binding;metal ion binding;nucleoside-triphosphatase regulator activity;protein binding;small GTPase regulator activity;transition metal ion binding;zinc ion binding	cell part;cytoplasm;intracellular part;membrane;plasma membrane	Endocytosis
7055	Q9D1N2	Glycosylphosphatidylinositol-anchored high density lipoprotein-binding protein 1	Gpihbp1	Gpihbp1	0.00634	0.017289	+	0.03302	0.154184		-0.534254	1.40177	-2.32742	16.2	16.2	16.2	24.566	1	3	3	3	2.0944e-11	14260000000	1782500000	NaN	NaN	-1.86923	-2.49235	0.552405	2.39288	1.00629	1.89122	1.5454	-1.06384	-0.956445	-1.27906	-1.83953	-1.53059	-1.12696	-0.712955	0.274195	0.291155				biological regulation;cellular localization;cellular macromolecule localization;cellular process;cellular protein localization;chemical homeostasis;cholesterol homeostasis;establishment of localization;establishment of localization in cell;establishment of protein localization;homeostatic process;intracellular protein transport;intracellular transport;lipid homeostasis;lipid transport;localizatio…	binding;chylomicron binding;high-density lipoprotein particle binding;lipid binding;lipoprotein particle binding;macromolecule transmembrane transporter activity;protein transmembrane transporter activity;protein transporter activity;protein-lipid complex binding;substrate-specific transmembrane transporter activity;substrate-specific transporter activity;transmembrane transporter activity;transp…	anchored to external side of plasma membrane;anchored to membrane;anchored to plasma membrane;apical plasma membrane;basolateral plasma membrane;cell part;external side of plasma membrane;extracellular region part;high-density lipoprotein particle;intrinsic to external side of plasma membrane;intrinsic to membrane;intrinsic to plasma membrane;macromolecular complex;membrane part;plasma lipoprotei…
7744	Q9QYI5;Q9QYI5-2	DnaJ homolog subfamily B member 2	Dnajb2	Dnajb2	0.036895	0.067384		0.01033	0.079726		-0.732663	0.992324	-2.32427	16.6	13	13	30.614	2	4	3	3	1.4401e-16	1731800000	123700000	-0.638031	-1.50993	-1.20818	-1.59302	NaN	NaN	NaN	0.332865	-0.069215	NaN	NaN	-0.264255	NaN	NaN	-0.283375	-2.71117	-1.15327	-1.06953				biological regulation;catabolic process;cellular catabolic process;cellular macromolecule catabolic process;cellular macromolecule metabolic process;cellular metabolic process;cellular process;ER-associated protein catabolic process;macromolecule catabolic process;macromolecule metabolic process;metabolic process;modification-dependent macromolecule catabolic process;modification-dependent protei…		cell part;inclusion body;intracellular part;macromolecular complex;proteasome complex;protein complex	Protein processing in endoplasmic reticulum
741	D3Z3J6;Q8VE62;F6Y616;G3UYE5;G3UZ67	Polyadenylate-binding protein-interacting protein 1	Paip1	Paip1	0.003751	0.011555	+	0.103623	0.292906		-0.471756	0.457963	-2.32285	10.6	10.6	10.6	42.06	5	4	4	4	2.2868e-12	5849500000	487460000	1.04846	-1.71917	-0.673575	NaN	0.110525	-0.734005	-1.15437	0.987585	NaN	NaN	NaN	-2.55335	-3.2823	-3.90759	-3.96539	-1.04492	-0.356045	NaN				cellular macromolecule metabolic process;cellular metabolic process;cellular nitrogen compound metabolic process;cellular process;macromolecule metabolic process;metabolic process;nitrogen compound metabolic process;nucleic acid metabolic process;nucleobase-containing compound metabolic process;primary metabolic process;RNA metabolic process	binding;DNA binding;nucleic acid binding;RNA binding;translation activator activity;translation regulator activity;translation regulator activity, nucleic acid binding	cell part;cytoplasm;intracellular part	RNA transport
1009	E9PZM7		Scaf11	Scaf11	0.001064	0.004481	+	0.022851	0.124539		-0.647397	1.33027	-2.3223	10	10	10	162.1	1	12	12	12	2.099e-32	3680400000	73608000	NaN	NaN	1.1418	NaN	0.85834	0.8573	0.35496	-0.85518	0.78724	NaN	NaN	NaN	-0.31227	-0.08611	-0.66075	-2.54308	-2.35502	-1.75126				cellular component assembly;cellular component assembly at cellular level;cellular component organization;cellular component organization at cellular level;cellular component organization or biogenesis;cellular component organization or biogenesis at cellular level;cellular macromolecular complex assembly;cellular macromolecular complex subunit organization;cellular process;macromolecular complex…	binding;cation binding;ion binding;metal ion binding;transition metal ion binding;zinc ion binding	cell part;intracellular membrane-bounded organelle;intracellular organelle;intracellular part;membrane-bounded organelle;nucleus;organelle
986	G3XA35;E9PYH0		Vcan	Vcan	0.001072	0.004503	+	0.000174	0.010113	+	-0.772112	2.75159	-2.32223	8.6	8.6	1.7	262.71	2	18	18	3	NaN	33059000000	413230000	1.40408	0.56056	-0.32537	1.1959	1.98654	1.88698	2.45199	1.82152	2.00395	1.36982	1.32142	0.81356	1.76125	-0.00481	1.57993	0.02841	-0.89462	-0.16058	+	Core matrisome	Proteoglycans	anatomical structure development;biological adhesion;cell adhesion;cell migration;cell motility;cellular component movement;cellular process;developmental process;glial cell migration;heart development;locomotion;organ development	binding;calcium ion binding;carbohydrate binding;cation binding;glycosaminoglycan binding;hyaluronic acid binding;ion binding;metal ion binding;pattern binding;polysaccharide binding	extracellular matrix;extracellular region part;extracellular space;proteinaceous extracellular matrix	Cell adhesion molecules (CAMs)
7496	Q9ESP1	Stromal cell-derived factor 2-like protein 1	Sdf2l1	Sdf2l1	0.000976	0.004222	+	0.013668	0.093771		-0.584835	2.23101	-2.31663	58.4	58.4	58.4	23.648	1	9	9	9	NaN	24139000000	2011600000	-0.509505	-2.88761	NaN	-0.388875	2.21909	2.68235	1.73704	1.15267	1.924	0.697735	0.987725	0.052525	0.621675	-0.169225	1.0247	-0.321335	-0.136785	0.284595						cell part;cytoplasmic part;endoplasmic reticulum;endoplasmic reticulum lumen;endoplasmic reticulum part;intracellular membrane-bounded organelle;intracellular organelle;intracellular organelle lumen;intracellular organelle part;intracellular part;membrane;membrane-bounded organelle;membrane-enclosed lumen;organelle;organelle lumen;organelle part
7321	Q9DBZ1-2		0		0.005864	0.016302	+	0.006501	0.062706		-0.615893	2.62509	-2.30807	63.5	54.2	54.2	38.476	1	22	18	18	NaN	17935000000	815240000	1.50146	1.00425	-1.89235	-0.3463	1.95022	1.63913	1.6066	1.97369	1.50654	2.92549	2.18276	0.92936	0.13816	0.29154	1.76058	-0.15296	-0.54188	0.2345
6255	Q91WK5	Glycine cleavage system H protein, mitochondrial	Gcsh	Gcsh	0	1e-06	+	0.133265	0.334142		-0.367736	0.325402	-2.308	39.4	39.4	39.4	18.637	1	3	3	3	NaN	7598000000	844220000	-3.4198	-4.2659	-4.52612	-4.67523	0.26808	0.0186	0.6142	-0.65234	-0.18013	0.41034	0.86725	-0.44178	0.02662	0.22393	0.02303	-2.1066	-3.21371	-3.65311				amine catabolic process;amine metabolic process;carboxylic acid catabolic process;carboxylic acid metabolic process;catabolic process;cellular amine metabolic process;cellular amino acid catabolic process;cellular amino acid metabolic process;cellular catabolic process;cellular ketone metabolic process;cellular metabolic process;cellular nitrogen compound metabolic process;cellular process;glycin…	aminomethyltransferase activity;catalytic activity;methyltransferase activity;transferase activity;transferase activity, transferring one-carbon groups	cell part;cytoplasmic part;glycine cleavage complex;intracellular membrane-bounded organelle;intracellular organelle;intracellular part;macromolecular complex;membrane-bounded organelle;mitochondrion;organelle;protein complex
1827	H9KV21;Q9Z1K5;H7BWY7	E3 ubiquitin-protein ligase ARIH1	Arih1	Arih1	0.000833	0.003761	+	0.101457	0.289033		-0.424259	0.970177	-2.30602	14.7	14.7	14.7	56.229	3	7	7	7	3.9837e-17	2216800000	92369000	-1.9999	-2.0681	-3.35177	-2.43403	0.32059	1.29955	-0.32253	NaN	2.84863	0.182	0.05582	-0.535613	-2.03578	-2.27876	-1.12975	NaN	0.42129	-0.17899				catabolic process;cellular catabolic process;cellular macromolecule catabolic process;cellular macromolecule metabolic process;cellular metabolic process;cellular process;macromolecule catabolic process;macromolecule metabolic process;metabolic process;modification-dependent macromolecule catabolic process;modification-dependent protein catabolic process;primary metabolic process;protein metaboli…	acid-amino acid ligase activity;binding;catalytic activity;cation binding;ion binding;ligase activity;ligase activity, forming carbon-nitrogen bonds;metal ion binding;small conjugating protein ligase activity;transition metal ion binding;ubiquitin-protein ligase activity;zinc ion binding	cell part;cytoplasm;intracellular part
1265	Q68FL6;E9QB02	Methionine--tRNA ligase, cytoplasmic	Mars	Mars	0.001512	0.005784	+	0.000681	0.021175	+	-0.740152	2.45173	-2.3014	38.9	38.9	38.9	101.43	3	27	27	27	1.2355e-154	12810000000	284660000	NaN	-0.37445	0.60251	-0.05109	1.42359	2.42271	2.0025	0.84388	2.4226	1.58554	0.69561	0.43452	0.30404	1.32132	0.46866	-1.16773	-0.6433	0.3818				amine metabolic process;amino acid activation;carboxylic acid metabolic process;cellular amine metabolic process;cellular amino acid metabolic process;cellular ketone metabolic process;cellular macromolecule metabolic process;cellular metabolic process;cellular nitrogen compound metabolic process;cellular process;macromolecule metabolic process;metabolic process;methionyl-tRNA aminoacylation;ncRN…	adenyl nucleotide binding;adenyl ribonucleotide binding;aminoacyl-tRNA ligase activity;ATP binding;binding;catalytic activity;ligase activity;ligase activity, forming aminoacyl-tRNA and related compounds;ligase activity, forming carbon-oxygen bonds;methionine-tRNA ligase activity;nucleic acid binding;nucleotide binding;purine nucleotide binding;purine ribonucleoside triphosphate binding;purine ri…	cell part;cytoplasmic part;intracellular membrane-bounded organelle;intracellular organelle;intracellular part;membrane-bounded organelle;mitochondrion;organelle	Aminoacyl-tRNA biosynthesis;Selenocompound metabolism
7845	Q9R226	KH domain-containing, RNA-binding, signal transduction-associated protein 3	Khdrbs3	Khdrbs3	0.000442	0.002321	+	0.001338	0.028933	+	-0.712229	2.55053	-2.29782	24.9	19.9	19.9	38.807	1	11	8	8	1.7763e-31	7941700000	721970000	1.3021	1.50589	0.03656	NaN	2.3302	2.19463	0.66873	1.87278	1.42296	1.79344	2.16762	-0.07888	0.97409	-0.25881	0.7617	-0.77127	-0.12467	-0.863				biological regulation;biosynthetic process;cellular biosynthetic process;cellular macromolecule biosynthetic process;cellular macromolecule metabolic process;cellular metabolic process;cellular nitrogen compound metabolic process;cellular process;macromolecule biosynthetic process;macromolecule metabolic process;metabolic process;nitrogen compound metabolic process;nucleic acid metabolic process;…	binding;nucleic acid binding;RNA binding	cell part;intracellular membrane-bounded organelle;intracellular organelle;intracellular part;membrane-bounded organelle;nucleus;organelle
813	D5MCW4;Q9CQ89	Protein CutA	Cuta	Cuta	0	2e-06	+	0.274527	0.506165		-0.313837	0.794123	-2.29367	22.7	22.7	22.7	16.453	2	3	3	3	1.9909e-09	10053000000	2513100000	NaN	0.693285	0.676215	0.827715	-0.356035	NaN	NaN	0.082175	NaN	-0.057715	-0.182345	-5.06787	-4.03714	-4.55263	-3.63937	0.097555	0.028125	0.127905				localization;macromolecule localization;protein localization;response to chemical stimulus;response to inorganic substance;response to metal ion;response to stimulus		cell part;membrane
5242	Q8BMJ3	Eukaryotic translation initiation factor 1A, X-chromosomal	Eif1ax	Eif1ax	0.001841	0.006718	+	0.014394	0.096587		-0.581278	2.4434	-2.29026	48.6	48.6	25	16.46	7	9	9	3	5.1442e-34	16237000000	2319600000	0.02639	0.60691	-1.86089	NaN	1.6261	2.63595	2.534	3.13074	1.88604	0.99351	0.62411	-0.71704	-0.48872	-0.10506	0.11658	0.84883	0.80092	0.54806					binding;nucleic acid binding;RNA binding;translation factor activity, nucleic acid binding;translation initiation factor activity		RNA transport
1251	E9QA15		Cald1	Cald1	8.6e-05	0.000709	+	0.001205	0.027857	+	-0.700492	2.04879	-2.28961	62.5	62.5	NaN	89.272	1	73	73	NaN	NaN	911100000000	32539000000	-0.524295	-0.583735	-0.705055	-0.507545	1.68979	1.81421	1.84798	2.14987	1.90568	0.474085	0.283025	-0.749515	-0.503985	-0.716975	0.360595	0.214665	0.067955	0.064915				biological regulation;multicellular organismal process;muscle contraction;muscle system process;regulation of biological process;regulation of multicellular organismal process;regulation of muscle contraction;regulation of muscle system process;regulation of smooth muscle contraction;regulation of system process;system process	actin binding;binding;cytoskeletal protein binding;protein binding	actin cap;cell cortex part;cell part;cytoplasmic part;cytoskeletal part;intracellular organelle part;intracellular part;membrane;organelle part
4917	Q80V26	Inositol monophosphatase 3	Impad1	Impad1	0	1.2e-05	+	0.000177	0.010113	+	-0.77158	2.52787	-2.2864	35.1	35.1	35.1	38.616	1	10	10	10	2.3094e-115	18976000000	998750000	0.33292	-0.04932	-0.21538	-0.17913	1.7905	2.41214	2.06085	1.96998	2.42488	1.3646	1.37693	0.41031	0.40685	0.61209	0.62227	-0.28458	-0.01703	0.20876				alcohol biosynthetic process;alcohol metabolic process;amine metabolic process;aminoglycan metabolic process;anatomical structure development;anatomical structure morphogenesis;biosynthetic process;carbohydrate biosynthetic process;carbohydrate metabolic process;cell development;cellular biosynthetic process;cellular carbohydrate biosynthetic process;cellular carbohydrate metabolic process;cellul…	3'(2'),5'-bisphosphate nucleotidase activity;3'-nucleotidase activity;binding;catalytic activity;cation binding;hydrolase activity;hydrolase activity, acting on ester bonds;inositol monophosphate phosphatase activity;inositol or phosphatidylinositol phosphatase activity;inositol phosphate phosphatase activity;ion binding;metal ion binding;nucleotidase activity;phosphatase activity;phosphoric este…	cell part;cytoplasmic part;Golgi apparatus;integral to membrane;intracellular membrane-bounded organelle;intracellular organelle;intracellular part;intrinsic to membrane;membrane part;membrane-bounded organelle;organelle
2645	P25206	DNA replication licensing factor MCM3	Mcm3	Mcm3	0.000275	0.001633	+	0.008769	0.072767		-0.597933	3.38848	-2.27783	41.3	41.3	41.3	91.545	1	25	25	25	3.096e-292	17129000000	342590000	1.07303	0.5388	1.63388	0.64278	2.66504	3.40918	2.80268	2.80612	3.19476	2.71385	2.34782	1.29124	0.59437	3.488	1.17216	-0.3766	0.51065	0.34413				cell cycle;cellular macromolecule metabolic process;cellular metabolic process;cellular nitrogen compound metabolic process;cellular process;DNA conformation change;DNA duplex unwinding;DNA geometric change;DNA metabolic process;DNA-dependent DNA replication initiation;macromolecule metabolic process;metabolic process;nitrogen compound metabolic process;nucleic acid metabolic process;nucleobase-c…	adenyl nucleotide binding;adenyl ribonucleotide binding;ATP binding;binding;catalytic activity;DNA binding;DNA helicase activity;helicase activity;hydrolase activity;hydrolase activity, acting on acid anhydrides;hydrolase activity, acting on acid anhydrides, in phosphorus-containing anhydrides;nucleic acid binding;nucleoside-triphosphatase activity;nucleotide binding;purine nucleotide binding;pur…	cell part;centrosome;chromosomal part;cytoplasm;cytoplasmic part;cytoskeletal part;intracellular membrane-bounded organelle;intracellular non-membrane-bounded organelle;intracellular organelle;intracellular organelle part;intracellular part;macromolecular complex;MCM complex;membrane-bounded organelle;microtubule organizing center;non-membrane-bounded organelle;nuclear chromosome part;nuclear par…	Cell cycle;Cell cycle - yeast;DNA replication;Meiosis - yeast
3058	P55097	Cathepsin K	Ctsk	Ctsk	0.012405	0.028809	+	0.019123	0.11251		-0.688613	1.80772	-2.27687	28.6	28.6	28.6	36.888	1	7	7	7	1.4138e-146	4152000000	346000000	NaN	0.84291	NaN	NaN	0.68602	0.33776	0.47858	1.31214	1.3647	1.8228	0.34225	-0.7306	-0.09326	NaN	-1.18915	NaN	NaN	NaN	+	Matrisome-associated	ECM Regulators	anatomical structure homeostasis;biological regulation;bone resorption;homeostatic process;intramembranous ossification;macromolecule metabolic process;metabolic process;multicellular organismal process;ossification;primary metabolic process;protein metabolic process;proteolysis;regulation of biological quality;tissue homeostasis	catalytic activity;cysteine-type peptidase activity;hydrolase activity;peptidase activity;peptidase activity, acting on L-amino acid peptides	cell part;cytoplasmic part;extracellular region part;extracellular space;intracellular membrane-bounded organelle;intracellular organelle;intracellular part;lysosome;lytic vacuole;membrane-bounded organelle;organelle;vacuole	Lysosome;Osteoclast differentiation;Rheumatoid arthritis;Toll-like receptor signaling pathway
7080	Q9D2Q8	Protein S100-A14	S100a14	S100a14	0.32761	0.387117		0.051153	0.195621		-0.550658	3.5944	-2.27306	74	74	74	11.599	2	6	6	6	2.1567e-236	4453400000	742240000	NaN	NaN	NaN	0.91181	2.25199	3.36823	4.2482	2.57071	2.24753	3.01935	1.18553	3.68878	-0.38255	1.20653	1.88296	NaN	NaN	0.95423	+	Matrisome-associated	Secreted Factors	activation of immune response;activation of innate immune response;apoptosis;biological regulation;cell death;cellular process;cellular response to stimulus;death;defense response;defense response to bacterium;immune response-activating signal transduction;immune response-regulating signaling pathway;immune system process;innate immune response-activating signal transduction;multi-organism proces…	binding;calcium ion binding;cation binding;ion binding;metal ion binding	cell junction;cell part;cytoplasmic part;cytoskeleton;intracellular non-membrane-bounded organelle;intracellular organelle;intracellular part;membrane;microtubule cytoskeleton;non-membrane-bounded organelle;organelle;perinuclear region of cytoplasm;plasma membrane
3455	P97369;A8XU21	Neutrophil cytosol factor 4	Ncf4	Ncf4	0.07164	0.11449		0.000349	0.014687	+	-0.764753	1.90801	-2.26829	39.2	39.2	39.2	38.707	2	9	9	9	5.9208e-136	2717300000	135860000	1.65867	0.08484	-0.25231	NaN	0.93074	-0.29124	1.91572	0.84499	1.85175	1.16687	-0.41631	-0.24588	-0.57805	-1.22188	0.35391	-0.33519	-1.02049	-0.06946				cell communication;cellular process	binding;lipid binding;phosphatidylinositol binding;phospholipid binding	cell part;cytoplasm;cytoplasmic part;cytosol;intracellular part;macromolecular complex;membrane part;NADPH oxidase complex;plasma membrane part;protein complex	Leishmaniasis;Leukocyte transendothelial migration;Osteoclast differentiation;Phagosome
4786	Q78IS1	Transmembrane emp24 domain-containing protein 3	Tmed3	Tmed3	6e-06	0.000121	+	0.020458	0.116096		-0.540891	2.50047	-2.26072	39.8	39.8	39.8	25.465	1	9	9	9	NaN	27669000000	2515400000	-0.30759	-1.55153	-1.97845	-0.28835	2.12599	2.43628	2.01162	2.73419	2.10136	1.99047	1.31198	0.53058	0.23872	0.07879	1.06931	0.14962	1.25907	1.18223				establishment of localization;establishment of protein localization;protein transport;transport		cell part;COPI vesicle coat;cytoplasmic part;cytoplasmic vesicle part;endoplasmic reticulum;endoplasmic reticulum membrane;endoplasmic reticulum part;endoplasmic reticulum-Golgi intermediate compartment;endoplasmic reticulum-Golgi intermediate compartment membrane;Golgi apparatus part;Golgi cisterna membrane;Golgi membrane;integral to membrane;intracellular membrane-bounded organelle;intracellula…
2149	O70551	SRSF protein kinase 1	Srpk1	Srpk1	0.00028	0.001645	+	0.00417	0.049896	+	-0.65692	1.99745	-2.25269	20.1	20.1	15.6	73.088	2	10	10	7	8.6216e-68	4899800000	163330000	0.13067	0.51752	-0.01378	NaN	1.49203	1.52317	1.35572	2.09429	1.58236	0.68085	-0.24303	-1.08509	-1.17246	-1.89611	-0.72547	0.00719	0.90079	0.94137				biological regulation;cell differentiation;cellular developmental process;cellular macromolecule metabolic process;cellular metabolic process;cellular nitrogen compound metabolic process;cellular process;cellular response to stimulus;chromosome segregation;developmental process;intracellular protein kinase cascade;intracellular signal transduction;macromolecule metabolic process;metabolic process…	adenyl nucleotide binding;adenyl ribonucleotide binding;ATP binding;binding;catalytic activity;cation binding;ion binding;kinase activity;magnesium ion binding;metal ion binding;nucleotide binding;phosphotransferase activity, alcohol group as acceptor;protein kinase activity;protein serine/threonine kinase activity;purine nucleotide binding;purine ribonucleoside triphosphate binding;purine ribonu…	cell part;cytoplasm;cytoplasmic part;endoplasmic reticulum;intracellular membrane-bounded organelle;intracellular organelle;intracellular organelle part;intracellular part;membrane-bounded organelle;nuclear matrix;nuclear part;nucleus;organelle;organelle part
4024	Q501J7;Q501J7-3;Q501J7-2	Phosphatase and actin regulator 4	Phactr4	Phactr4	0.118901	0.172097		0.011734	0.086485		-0.697182	1.38123	-2.25137	14.1	14.1	14.1	76.631	4	6	6	6	2.0591e-56	2154000000	65272000	0.149388	-1.71096	-0.998391	-0.848407	0.520055	1.80305	0.584335	0.448835	0.439395	NaN	-0.679375	NaN	NaN	NaN	-0.251585	-0.624095	NaN	NaN				actin cytoskeleton organization;actin filament-based process;ameboidal cell migration;anatomical structure development;anatomical structure formation involved in morphogenesis;anatomical structure morphogenesis;biological regulation;cell migration;cell motility;cellular component movement;cellular component organization;cellular component organization at cellular level;cellular component organiza…	actin binding;binding;cytoskeletal protein binding;enzyme activator activity;enzyme binding;enzyme inhibitor activity;enzyme regulator activity;phosphatase activator activity;phosphatase binding;phosphatase inhibitor activity;phosphatase regulator activity;protein binding;protein phosphatase 1 binding;protein phosphatase activator activity;protein phosphatase binding;protein phosphatase inhibitor…	cell part;cell projection;cytoplasm;intracellular;intracellular part;lamellipodium
3333	P70195	Proteasome subunit beta type-7	Psmb7	Psmb7	0.002947	0.009611	+	0.001787	0.031615	+	-0.735265	2.22084	-2.2451	31.4	31.4	31.4	29.891	1	7	7	7	1.9528e-74	8695000000	790450000	NaN	-0.106465	NaN	NaN	1.46989	2.2336	1.01065	1.2855	2.48645	1.35075	0.296515	-0.022605	-0.450945	0.495445	0.606205	-0.280075	-1.3857	-0.393795				macromolecule metabolic process;metabolic process;primary metabolic process;protein metabolic process;proteolysis;proteolysis involved in cellular protein catabolic process	catalytic activity;endopeptidase activity;hydrolase activity;peptidase activity;peptidase activity, acting on L-amino acid peptides;threonine-type endopeptidase activity;threonine-type peptidase activity	cell part;cytoplasmic part;cytosol;intracellular membrane-bounded organelle;intracellular organelle;intracellular part;macromolecular complex;membrane-bounded organelle;nucleus;organelle;proteasome core complex;protein complex	Proteasome
7239	Q9DAI2	Rab-like protein 5	Rabl5	Rabl5	0.006589	0.017782	+	0.113572	0.307283		-0.480809	0.587756	-2.23702	51.9	51.9	51.9	20.833	1	6	6	6	9.0166e-56	2897200000	241430000	-2.84504	-3.51361	-1.6557	-0.957865	0.0843	NaN	0.81342	0.26836	NaN	NaN	-0.10488	0.43241	NaN	NaN	NaN	-1.40786	-2.75752	-1.93381				biological regulation;cellular process;cellular response to stimulus;intracellular signal transduction;regulation of biological process;regulation of cellular process;response to stimulus;signal transduction;small GTPase mediated signal transduction	binding;GTP binding;guanyl nucleotide binding;guanyl ribonucleotide binding;nucleotide binding;purine nucleotide binding;purine ribonucleoside triphosphate binding;purine ribonucleotide binding;ribonucleotide binding
1637	G3X8Q0;O89090;O89090-2	Transcription factor Sp1	Sp1	Sp1	0.700534	0.731965		0.217638	0.440664		-0.782362	1.58154	-2.23368	14.1	14.1	14.1	80.443	3	5	5	5	1.3154e-146	796010000	79601000	NaN	NaN	NaN	-0.4599	-0.05838	0.99271	NaN	NaN	NaN	NaN	NaN	NaN	0.13963	NaN	NaN	NaN	NaN	NaN				anatomical structure development;anatomical structure morphogenesis;biological regulation;cell differentiation;cellular developmental process;cellular process;definitive hemopoiesis;developmental process;embryonic camera-type eye morphogenesis;embryonic eye morphogenesis;embryonic morphogenesis;embryonic organ development;embryonic organ morphogenesis;embryonic placenta development;embryonic proc…	binding;cation binding;core promoter binding;core promoter proximal region DNA binding;core promoter proximal region sequence-specific DNA binding;core promoter sequence-specific DNA binding;DNA binding;double-stranded DNA binding;enhancer binding;ion binding;metal ion binding;nucleic acid binding;nucleic acid binding transcription factor activity;regulatory region DNA binding;regulatory region n…	cell part;chromatin;chromosomal part;cytoplasm;intracellular membrane-bounded organelle;intracellular organelle;intracellular organelle part;intracellular part;macromolecular complex;membrane-bounded organelle;nuclear chromatin;nuclear chromosome part;nuclear part;nucleus;organelle;organelle part;protein-DNA complex	Huntington's disease;TGF-beta signaling pathway
3531	Q00897	Alpha-1-antitrypsin 1-4	Serpina1d	Serpina1d	1.8e-05	0.000238	+	1.2e-05	0.003867	+	-0.841311	2.44171	-2.23044	54.5	27.4	24.9	45.998	1	18	8	7	NaN	82177000000	4565400000	0.91889	0.47463	0.14965	-0.07932	1.4902	1.53754	2.36973	1.59222	1.87855	1.19939	1.10147	0.66493	1.15592	0.29273	1.10153	-0.60322	-0.53355	-0.27403	+	Matrisome-associated	ECM Regulators		endopeptidase inhibitor activity;endopeptidase regulator activity;enzyme inhibitor activity;enzyme regulator activity;peptidase inhibitor activity;peptidase regulator activity;serine-type endopeptidase inhibitor activity	extracellular region	Complement and coagulation cascades
6486	Q99JI4	26S proteasome non-ATPase regulatory subunit 6	Psmd6	Psmd6	0.000131	0.000958	+	0.000568	0.018843	+	-0.730978	2.05796	-2.22749	63.5	63.5	63.5	45.536	1	22	22	22	3.4197e-112	36453000000	1402000000	0.107435	0.222365	-1.01164	-0.450175	0.704885	2.01425	1.33001	1.22164	2.39048	1.64895	0.872065	-0.562055	-0.390095	0.139125	-0.156445	-0.299235	-0.568755	0.355955						cell part;intracellular part;macromolecular complex;proteasome accessory complex;protein complex	Proteasome
1740	G5E8A3;Q921V7	Choline transporter-like protein 3	Slc44a3	Slc44a3	0.011185	0.026595	+	0.033589	0.156012		-0.640928	0.862738	-2.20334	9	9	9	73.413	2	5	5	5	1.6207e-103	3026800000	116420000	-0.05164	NaN	NaN	-0.57628	NaN	-0.44478	NaN	NaN	-0.27984	-0.26951	0.52952	NaN	-0.30653	-1.0038	NaN	-3.36588	-1.3744	-2.54779						cell part;integral to membrane;intrinsic to membrane;membrane part
989	E9PYI8;Q9JMA1	Ubiquitin carboxyl-terminal hydrolase;Ubiquitin carboxyl-terminal hydrolase 14	Usp14	Usp14	0.000144	0.001018	+	0.000305	0.013736	+	-0.786103	2.48373	-2.20295	45.4	45.4	45.4	52.318	2	15	15	15	5.3361e-212	10080000000	403200000	NaN	-0.214825	NaN	-0.248195	2.00981	1.96802	1.65217	2.13928	2.53763	1.14295	0.789845	0.338975	0.360345	0.612525	0.651025	-0.541305	0.253565	0.136385				biological regulation;catabolic process;cell communication;cell-cell signaling;cellular catabolic process;cellular macromolecule catabolic process;cellular macromolecule metabolic process;cellular metabolic process;cellular process;macromolecule catabolic process;macromolecule metabolic process;metabolic process;modification-dependent macromolecule catabolic process;modification-dependent protein…	catalytic activity;cysteine-type peptidase activity;endopeptidase inhibitor activity;endopeptidase regulator activity;enzyme inhibitor activity;enzyme regulator activity;hydrolase activity;hydrolase activity, acting on ester bonds;peptidase activity;peptidase activity, acting on L-amino acid peptides;peptidase inhibitor activity;peptidase regulator activity;thiolester hydrolase activity;ubiquitin…	cell part;cell surface;cytoplasmic membrane-bounded vesicle;cytoplasmic part;cytoplasmic vesicle;intracellular membrane-bounded organelle;intracellular organelle;intracellular part;macromolecular complex;membrane;membrane-bounded organelle;membrane-bounded vesicle;organelle;plasma membrane;proteasome complex;protein complex;synapse;vesicle
2689	P27808	Alpha-1,3-mannosyl-glycoprotein 2-beta-N-acetylglucosaminyltransferase	Mgat1	Mgat1	0.000323	0.001831	+	0.001664	0.03069	+	-0.686183	2.16416	-2.20235	19.5	19.5	19.5	51.69	2	9	9	9	1.4461e-43	9801900000	466760000	-0.301365	0.098495	-0.445255	-0.564375	2.35142	1.89511	1.84885	2.17104	0.782825	1.23457	0.693945	0.384575	-0.582995	0.040285	1.33664	-0.295325	-0.214485	-0.620975				alcohol catabolic process;alcohol metabolic process;amino sugar catabolic process;amino sugar metabolic process;carbohydrate catabolic process;carbohydrate metabolic process;catabolic process;cellular carbohydrate catabolic process;cellular carbohydrate metabolic process;cellular macromolecule metabolic process;cellular metabolic process;cellular nitrogen compound metabolic process;cellular proce…	acetylglucosaminyltransferase activity;alpha-1,3-mannosylglycoprotein 2-beta-N-acetylglucosaminyltransferase activity;binding;catalytic activity;cation binding;ion binding;metal ion binding;transferase activity;transferase activity, transferring glycosyl groups;transferase activity, transferring hexosyl groups;UDP-glycosyltransferase activity	cell part;cytoplasmic part;Golgi apparatus part;Golgi membrane;integral to membrane;intracellular organelle part;intracellular part;intrinsic to membrane;membrane;membrane part;organelle membrane;organelle part	N-Glycan biosynthesis;Various types of N-glycan biosynthesis
7370	Q9DCT1;Q8CEB6	1,5-anhydro-D-fructose reductase	Akr1e2;Akr1e1	Akr1e2;Akr1e1	0	1.1e-05	+	0.101633	0.289033		-0.398275	1.44738	-2.19363	59.1	59.1	59.1	34.46	2	13	13	13	4.3627e-74	7662700000	425710000	-2.42183	-2.93612	-4.14157	-2.14954	1.34658	1.107	2.36688	1.15753	1.12938	1.20035	0.2606	0.92167	0.14622	0.61701	0.94395	-0.91842	-0.74264	-0.86077					1,5-anhydro-D-fructose reductase activity;catalytic activity;oxidoreductase activity;oxidoreductase activity, acting on CH-OH group of donors;oxidoreductase activity, acting on the CH-OH group of donors, NAD or NADP as acceptor	cell part;cytoplasm;intracellular part
6410	Q922F4	Tubulin beta-6 chain	Tubb6	Tubb6	2e-06	4.4e-05	+	0.028159	0.140355		-0.5166	2.30732	-2.19116	69.6	40.7	33.6	50.09	1	22	10	7	NaN	59150000000	2957500000	-1.07219	-0.33089	-1.53668	-1.94275	1.3013	1.5774	1.73357	2.21553	2.15015	2.89608	2.21996	-0.05669	0.6715	0.57471	1.22349	0.49054	0.13394	0.28913				cellular component assembly;cellular component assembly at cellular level;cellular component organization;cellular component organization at cellular level;cellular component organization or biogenesis;cellular component organization or biogenesis at cellular level;cellular macromolecular complex assembly;cellular macromolecular complex subunit organization;cellular process;cellular protein compl…	binding;catalytic activity;GTP binding;GTPase activity;guanyl nucleotide binding;guanyl ribonucleotide binding;hydrolase activity;hydrolase activity, acting on acid anhydrides;hydrolase activity, acting on acid anhydrides, in phosphorus-containing anhydrides;nucleoside-triphosphatase activity;nucleotide binding;purine nucleotide binding;purine ribonucleoside triphosphate binding;purine ribonucleo…	cell part;cytoplasm;cytoskeletal part;intracellular organelle part;intracellular part;macromolecular complex;membrane;microtubule;organelle part;plasma membrane;protein complex	Gap junction;Pathogenic Escherichia coli infection;Phagosome
2163	O88271	Craniofacial development protein 1	Cfdp1	Cfdp1	NaN	1		0.252779	0.481246		-0.747221	1.00819	-2.19058	13.9	13.9	13.9	32.921	1	3	3	3	1.0896e-17	2623100000	201770000	NaN	NaN	NaN	NaN	NaN	0.435295	0.159975	NaN	0.442735	NaN	-0.960545	NaN	NaN	NaN	NaN	NaN	NaN	NaN				biological adhesion;biological regulation;cell adhesion;cellular process;developmental process;multicellular organismal development;multicellular organismal process;negative regulation of apoptosis;negative regulation of biological process;negative regulation of cell death;negative regulation of cellular process;negative regulation of programmed cell death;regulation of anatomical structure morph…		basement membrane;extracellular matrix part;extracellular region part
1642	Q5DTZ3;P59759;G3X8R8	MKL/myocardin-like protein 2	Mkl2	Mkl2	0.001996	0.007147	+	0.016152	0.102705		-0.847056	1.80459	-2.1749	8	8	8	117.52	3	6	6	6	2.0374e-15	1886200000	57157000	NaN	NaN	NaN	NaN	0.499265	0.998835	NaN	NaN	1.41475	NaN	NaN	-0.467665	-0.561755	-0.487175	-0.219215	NaN	NaN	NaN				anatomical structure development;anatomical structure morphogenesis;biological regulation;biosynthetic process;blood vessel morphogenesis;cardiac muscle tissue development;cell differentiation;cellular biosynthetic process;cellular developmental process;cellular macromolecule biosynthetic process;cellular macromolecule metabolic process;cellular metabolic process;cellular nitrogen compound metabo…	actin binding;binding;cytoskeletal protein binding;nucleic acid binding;nucleic acid binding transcription factor activity;protein binding;protein binding transcription factor activity;sequence-specific DNA binding transcription factor activity;transcription coactivator activity;transcription cofactor activity;transcription factor binding transcription factor activity	cell part;cytoplasm;intracellular membrane-bounded organelle;intracellular organelle;intracellular part;membrane-bounded organelle;nucleus;organelle
4878	Q80T21	ADAMTS-like protein 4	Adamtsl4	Adamtsl4	0.201803	0.260918		0.014216	0.096004		-0.598972	0.886546	-2.17423	8.7	8.7	8.7	113.22	1	8	8	8	4.9297e-35	6692000000	117400000	-1.42388	NaN	0.610555	-2.22886	0.670845	0.694585	1.39677	-0.000665	NaN	-0.597415	-2.60874	-1.37268	-0.467705	-0.431985	-0.360315	-1.79743	-1.81052	-1.99744	+	Matrisome-associated	ECM Regulators	apoptosis;biological regulation;cell death;cellular component organization;cellular component organization at cellular level;cellular component organization or biogenesis;cellular component organization or biogenesis at cellular level;cellular process;death;extracellular matrix organization;extracellular structure organization;positive regulation of apoptosis;positive regulation of biological pro…	binding;catalytic activity;endopeptidase activity;enzyme binding;hydrolase activity;metalloendopeptidase activity;metallopeptidase activity;peptidase activity;peptidase activity, acting on L-amino acid peptides;protease binding;protein binding	extracellular matrix;extracellular region part;interstitial matrix;proteinaceous extracellular matrix
5748	Q8K124	Pleckstrin homology domain-containing family O member 2	Plekho2	Plekho2	0.000188	0.001233	+	0.050945	0.195243		-0.480422	1.93814	-2.16559	34.7	34.7	34.7	53.872	1	13	13	13	2.7993e-259	7363400000	320150000	-2.00679	NaN	-2.1399	-1.90474	2.13673	2.5074	1.97157	2.36673	1.90935	0.516635	-0.567905	0.376565	0.220555	-0.029125	0.191665	-0.056555	0.198395	0.453055					binding;lipid binding;phospholipid binding
2946	P49710	Hematopoietic lineage cell-specific protein	Hcls1	Hcls1	0	1e-06	+	0.035916	0.162589		-0.496905	2.40755	-2.16056	40.5	40.5	40.5	54.24	2	22	22	22	3.5839e-205	41137000000	2165100000	-1.29226	-0.981505	-1.32849	-1.25208	2.29566	2.43537	2.11171	2.04889	2.67934	1.8374	1.34759	1.19718	0.829105	1.55675	1.41633	-0.405885	-0.035355	0.287385				biological regulation;cell differentiation;cellular developmental process;cellular process;developmental process;erythrocyte differentiation;myeloid cell differentiation;negative regulation of biological process;negative regulation of biosynthetic process;negative regulation of cellular biosynthetic process;negative regulation of cellular macromolecule biosynthetic process;negative regulation of …	binding;protein binding;protein domain specific binding;SH3 domain binding	cell part;cytoplasm;cytoplasmic part;intracellular membrane-bounded organelle;intracellular organelle;intracellular part;membrane;membrane-bounded organelle;mitochondrion;nucleus;organelle;plasma membrane	Bacterial invasion of epithelial cells;Pathogenic Escherichia coli infection;Shigellosis;Tight junction
600	D3YUY3;F8WI18;P70182;F8WIX5;P70182-2	Phosphatidylinositol 4-phosphate 5-kinase type-1 alpha	Pip5k1a	Pip5k1a	0.000328	0.001854	+	0.028716	0.14208		-0.545871	0.87283	-2.15194	23.1	17.3	17.3	55.36	7	10	7	7	5.9326e-38	2321500000	105520000	-1.94633	-2.29889	-1.57837	-2.64155	0.7418	0.68488	1.56464	1.34422	-0.6242	-0.37233	-0.08482	-1.67793	-1.16584	-0.77944	-1.07908	-0.23369	NaN	NaN				actin cytoskeleton organization;actin cytoskeleton reorganization;actin filament-based process;activation of Rac GTPase activity;activation of Ras GTPase activity;activation of Rho GTPase activity;ameboidal cell migration;biological regulation;biosynthetic process;cell chemotaxis;cell junction assembly;cell junction organization;cell migration;cell motility;cell-substrate junction assembly;cellul…	1-phosphatidylinositol-4-phosphate 5-kinase activity;adenyl nucleotide binding;adenyl ribonucleotide binding;ATP binding;binding;catalytic activity;inositol or phosphatidylinositol kinase activity;kinase activity;lipid kinase activity;nucleotide binding;phosphatidylinositol phosphate kinase activity;phosphotransferase activity, alcohol group as acceptor;purine nucleotide binding;purine ribonucleo…	cell part;cell projection;cell projection membrane;cell projection part;cytoplasm;endomembrane system;intracellular membrane-bounded organelle;intracellular organelle;intracellular organelle part;intracellular part;lamellipodium;leading edge membrane;macromolecular complex;membrane;membrane part;membrane-bounded organelle;mRNA cleavage and polyadenylation specificity factor complex;mRNA cleavage …	Endocytosis;Fc gamma R-mediated phagocytosis;Inositol phosphate metabolism;Phosphatidylinositol signaling system;Regulation of actin cytoskeleton
4345	Q61702;F8WJ05	Inter-alpha-trypsin inhibitor heavy chain H1	Itih1	Itih1	0.001518	0.005805	+	0.000495	0.017481	+	-0.736183	3.2886	-2.15191	36.6	36.6	36.6	101.07	3	25	25	25	NaN	25103000000	597700000	2.92453	1.91155	1.90308	0.59715	2.41677	2.12709	2.53714	1.82804	1.9726	3.19119	2.69036	1.24717	1.44501	0.88379	2.20007	0.59373	0.20813	0.04301	+	Matrisome-associated	ECM Regulators	amine metabolic process;aminoglycan metabolic process;carbohydrate metabolic process;glycosaminoglycan metabolic process;hyaluronan metabolic process;macromolecule metabolic process;metabolic process;nitrogen compound metabolic process;polysaccharide metabolic process;primary metabolic process	endopeptidase inhibitor activity;endopeptidase regulator activity;enzyme inhibitor activity;enzyme regulator activity;peptidase inhibitor activity;peptidase regulator activity;serine-type endopeptidase inhibitor activity	extracellular region
5246	Q8BML9;D3Z158;Q8R1V9		Qars	Qars	5.4e-05	0.000517	+	0.001623	0.030615	+	-0.687318	2.2766	-2.14472	58.7	57.7	57.7	87.676	4	32	31	31	4.1563e-269	27716000000	615910000	0.16203	-0.40468	-0.07279	-0.92827	1.48567	2.31009	1.32885	1.33902	2.94146	1.609	0.98529	0.62325	0.45361	0.46454	0.63609	-0.3964	-0.08064	0.14342				amine metabolic process;amino acid activation;carboxylic acid metabolic process;cellular amine metabolic process;cellular amino acid metabolic process;cellular ketone metabolic process;cellular macromolecule metabolic process;cellular metabolic process;cellular nitrogen compound metabolic process;cellular process;glutaminyl-tRNA aminoacylation;macromolecule metabolic process;metabolic process;ncR…	adenyl nucleotide binding;adenyl ribonucleotide binding;aminoacyl-tRNA ligase activity;ATP binding;binding;catalytic activity;glutamine-tRNA ligase activity;ligase activity;ligase activity, forming aminoacyl-tRNA and related compounds;ligase activity, forming carbon-oxygen bonds;nucleotide binding;purine nucleotide binding;purine ribonucleoside triphosphate binding;purine ribonucleotide binding;r…	cell part;cytoplasm;intracellular part	Aminoacyl-tRNA biosynthesis
5798	Q8K2H2;A2AP24	OTU domain-containing protein 6B	Otud6b	Otud6b	0.000155	0.001076	+	0.043814	0.178972		-0.526407	1.44993	-2.14403	31	31	31	33.758	3	6	6	6	1.3726e-40	3531000000	271610000	-1.61074	-0.996877	-1.98982	-1.70138	2.24518	0.84629	1.08606	0.64178	1.21506	NaN	0.03281	-0.35941	0.28969	-0.08926	-0.11512	NaN	-0.85808	NaN
7124	Q9D6I7;D3YW04	Protein FAM69A	Fam69a	Fam69a	0.000847	0.003813	+	0.031131	0.147646		-0.597267	0.750933	-2.14384	22	22	22	48.936	2	7	7	7	6.5688e-38	2663100000	121050000	-0.549418	-1.71682	-2.22157	-2.39282	-0.13389	NaN	-0.08706	NaN	0.49229	0.39369	0.17732	NaN	NaN	NaN	0.60019	-1.54445	-1.47531	-1.96935						cell part;cytoplasmic part;endoplasmic reticulum membrane;endoplasmic reticulum part;integral to membrane;intracellular organelle part;intracellular part;intrinsic to membrane;membrane;membrane part;organelle membrane;organelle part
2763	P34884	Macrophage migration inhibitory factor	Mif	Mif	0.089403	0.136709		0.041774	0.175245		-0.620214	1.83767	-2.14003	35.7	35.7	35.7	12.504	1	3	3	3	2.9544e-13	7260800000	1210100000	NaN	-0.041985	NaN	NaN	0.359115	1.28295	NaN	-0.039005	2.04007	2.13894	NaN	-0.642665	-0.566455	0.990305	-0.980545	-1.53782	NaN	NaN				aging;biological regulation;biosynthetic process;carboxylic acid biosynthetic process;carboxylic acid metabolic process;cell aging;cell proliferation;cell surface receptor linked signaling pathway;cellular biosynthetic process;cellular component assembly;cellular component organization;cellular component organization or biogenesis;cellular ketone metabolic process;cellular lipid metabolic process…	binding;catalytic activity;cell surface binding;chemoattractant activity;cytokine activity;dopachrome isomerase activity;intramolecular oxidoreductase activity;intramolecular oxidoreductase activity, interconverting keto- and enol-groups;intramolecular oxidoreductase activity, transposing C=C bonds;isomerase activity;phenylpyruvate tautomerase activity;protein binding;receptor binding	cell part;cell surface;cytoplasm;extracellular region part;extracellular space;intracellular part	Phenylalanine metabolism;Tyrosine metabolism
7172	Q9D7S7-2;Q9D7S7	60S ribosomal protein L22-like 1	Rpl22l1	Rpl22l1	0.000106	0.000831	+	0.002844	0.041258	+	-0.676845	2.46419	-2.13785	48.8	48.8	48.8	14.339	2	5	5	5	1.207e-198	16432000000	4108000000	-0.435615	-0.697675	0.040315	NaN	1.76646	1.06942	2.38803	2.22239	1.81018	2.82676	1.34461	0.894875	0.484385	0.330125	0.464165	0.841095	-0.452055	0.547825				biosynthetic process;cellular biosynthetic process;cellular macromolecule biosynthetic process;cellular macromolecule metabolic process;cellular metabolic process;cellular process;cellular protein metabolic process;macromolecule biosynthetic process;macromolecule metabolic process;metabolic process;primary metabolic process;protein metabolic process;translation	structural constituent of ribosome;structural molecule activity	cell part;cytoplasmic part;intracellular non-membrane-bounded organelle;intracellular organelle;intracellular part;macromolecular complex;non-membrane-bounded organelle;organelle;ribonucleoprotein complex;ribosome	Ribosome
7557	Q9JII6;B1AXW3	Alcohol dehydrogenase [NADP(+)]	Akr1a1	Akr1a1	1e-06	3.1e-05	+	0.020204	0.115295		-0.541806	1.68545	-2.13609	78.8	78.8	78.8	36.586	2	20	20	20	NaN	55457000000	2411200000	-1.8033	-0.477525	-2.13761	-1.72073	0.940465	1.29957	1.61817	0.796115	2.03423	1.31241	0.927615	0.561745	0.295705	0.096065	0.978365	-1.01235	-0.885795	-0.750065				alcohol metabolic process;aldehyde catabolic process;biosynthetic process;carbohydrate catabolic process;carbohydrate metabolic process;carboxylic acid biosynthetic process;carboxylic acid catabolic process;carboxylic acid metabolic process;catabolic process;cellular aldehyde metabolic process;cellular biosynthetic process;cellular carbohydrate metabolic process;cellular catabolic process;cellula…	alcohol dehydrogenase (NADP+) activity;alditol:NADP+ 1-oxidoreductase activity;aldo-keto reductase (NADP) activity;catalytic activity;L-glucuronate reductase activity;oxidoreductase activity;oxidoreductase activity, acting on CH-OH group of donors;oxidoreductase activity, acting on the CH-OH group of donors, NAD or NADP as acceptor	apical plasma membrane;cell part;cytoplasmic part;cytosol;intracellular part;membrane part;plasma membrane part	Caprolactam degradation;Glycerolipid metabolism;Glycolysis / Gluconeogenesis
2341	P06330;P01757;P01756	Ig heavy chain V region AC38 205.12;Ig heavy chain V region J558;Ig heavy chain V region MOPC 104E	0		0.010093	0.024596	+	0.054573	0.201889		-0.5055	2.55962	-2.13041	72	72	66.1	12.934	3	6	6	5	1.018e-301	27189000000	3884200000	NaN	NaN	-1.96871	NaN	1.00704	2.68933	2.82847	1.33573	3.04665	0.728005	1.03143	2.72715	1.84518	0.364275	0.461765	-1.23618	0.193895	0.145365					antigen binding;binding
5281	Q8BR65	Sin3 histone deacetylase corepressor complex component SDS3	Suds3	Suds3	0.046665	0.081033		0.29637	0.528138		-0.392279	1.44186	-2.12829	10.7	10.7	10.7	38.107	1	4	4	4	1.1222e-13	2795300000	215020000	NaN	0.24588	NaN	-0.45524	NaN	NaN	NaN	NaN	NaN	NaN	0.38191	NaN	0.27195	0.75621	-0.96704	-2.37907	-1.56334	-1.67564				apoptosis;biological regulation;biosynthetic process;cell death;cellular biosynthetic process;cellular component organization;cellular component organization at cellular level;cellular component organization or biogenesis;cellular component organization or biogenesis at cellular level;cellular macromolecule biosynthetic process;cellular macromolecule metabolic process;cellular metabolic process;c…	binding;enzyme binding;histone deacetylase binding;protein binding	cell part;chromatin remodeling complex;chromosomal part;histone deacetylase complex;intracellular organelle part;intracellular part;macromolecular complex;nuclear chromosome part;nuclear part;nucleoplasm part;organelle part;protein complex;Sin3 complex;Sin3-type complex
6500	Q99JY6	HIG1 domain family member 1B	Higd1b	Higd1b	0.001355	0.005324	+	0.047024	0.187105		-0.48774	0.919514	-2.12633	57.1	57.1	57.1	10.94	1	4	4	4	8.4193e-61	3818300000	763650000	-1.45728	-2.54346	-1.57252	-2.16767	0.86175	0.85431	-0.29976	NaN	1.10311	0.86448	0.09748	-2.1466	0.10341	-0.00201	0.39018	-0.93561	-1.54491	-3.33126						cell part;integral to membrane;intrinsic to membrane;membrane part
3730	Q3THS6	S-adenosylmethionine synthase isoform type-2	Mat2a	Mat2a	0.015517	0.034453	+	0.005936	0.060115		-0.673286	1.55037	-2.12453	18.2	18.2	18.2	43.688	1	5	5	5	8.6998e-28	2789700000	154980000	NaN	-0.37929	NaN	NaN	-0.03293	1.74346	1.0044	0.57162	2.40563	-0.20699	0.07199	-0.86549	-0.54184	0.13859	-0.11408	-1.7814	-0.799221	-1.34863				amine biosynthetic process;amine metabolic process;biosynthetic process;carboxylic acid biosynthetic process;carboxylic acid metabolic process;cellular amine metabolic process;cellular amino acid biosynthetic process;cellular amino acid metabolic process;cellular biosynthetic process;cellular ketone metabolic process;cellular metabolic process;cellular modified amino acid biosynthetic process;cel…	adenyl nucleotide binding;adenyl ribonucleotide binding;ATP binding;binding;catalytic activity;cation binding;ion binding;metal ion binding;methionine adenosyltransferase activity;nucleotide binding;purine nucleotide binding;purine ribonucleoside triphosphate binding;purine ribonucleotide binding;ribonucleotide binding;transferase activity;transferase activity, transferring alkyl or aryl (other t…		Cysteine and methionine metabolism
2448	P12023;P12023-2;P12023-3	Amyloid beta A4 protein;N-APP;Soluble APP-alpha;Soluble APP-beta;C99;Beta-amyloid protein 42;Beta-amyloid protein 40;C83;P3(42);P3(40);C80;Gamma-secretase C-terminal fragment 59;Gamma-secretase C-terminal fragment 57;Gamma-secretase C-terminal fragment 50;C31	App	App	0	3e-06	+	0.001182	0.027797	+	-0.701327	1.50388	-2.12411	37.4	37.4	36.4	86.721	3	25	25	24	NaN	103810000000	2965900000	-0.793385	-1.69134	-1.26995	-1.25089	0.957635	1.13948	1.10481	1.11729	0.780205	1.05939	0.945435	-0.962925	-0.243245	-0.682905	0.050195	-0.587585	-0.343625	-0.365285				adult behavior;adult locomotory behavior;alcohol metabolic process;anatomical structure development;apoptosis;associative learning;axon cargo transport;axon choice point recognition;axon midline choice point recognition;behavior;behavioral interaction between organisms;biological adhesion;biological regulation;calcium ion homeostasis;cation homeostasis;cell adhesion;cell death;cell growth;cell ma…	binding;carbohydrate binding;cation binding;DNA binding;endopeptidase inhibitor activity;endopeptidase regulator activity;enzyme activator activity;enzyme inhibitor activity;enzyme regulator activity;glycosaminoglycan binding;heparin binding;ion binding;metal ion binding;nucleic acid binding;pattern binding;peptidase activator activity;peptidase inhibitor activity;peptidase regulator activity;pol…	apical part of cell;axon;cell part;cell projection;cell projection part;cell surface;ciliary rootlet;cilium part;coated pit;cytoplasmic part;cytoplasmic vesicle;cytoskeletal part;dendritic shaft;dendritic spine;Golgi apparatus;integral to membrane;intracellular membrane-bounded organelle;intracellular organelle;intracellular organelle part;intracellular part;intrinsic to membrane;membrane;membran…	Alzheimer's disease
1860	Q9CR86;J3QPI4	Calcium-regulated heat stable protein 1	Carhsp1;Gm9791	Carhsp1;Gm9791	0.003822	0.01173	+	0.007947	0.069258		-0.603958	0.978971	-2.12394	23.6	23.6	23.6	16.062	2	4	4	4	8.5561e-18	2074700000	296390000	-1.45947	0.350589	-1.3596	-1.49829	-0.31753	-0.48328	0.10625	0.94812	0.98922	0.26856	-0.24324	-0.64572	-0.05231	-0.50185	0.03998	-3.66863	-1.01202	-1.94367				biological regulation;cellular macromolecule metabolic process;cellular metabolic process;cellular nitrogen compound metabolic process;cellular process;macromolecule metabolic process;metabolic process;mRNA metabolic process;nitrogen compound metabolic process;nucleic acid metabolic process;nucleobase-containing compound metabolic process;posttranscriptional regulation of gene expression;primary …	binding;DNA binding;mRNA 3'-UTR binding;mRNA binding;nucleic acid binding;RNA binding	cell part;cytoplasmic mRNA processing body;cytoplasmic part;cytosol;intracellular non-membrane-bounded organelle;intracellular organelle;intracellular part;macromolecular complex;non-membrane-bounded organelle;organelle;P granule;ribonucleoprotein complex;RNA granule
3035	P53996-2;P53996-3;P53996;D3YYF6	Cellular nucleic acid-binding protein	Cnbp	Cnbp	0.101712	0.15158		0.2121	0.435545		-0.495224	2.53392	-2.11694	50	50	50	18.742	5	8	8	8	2.6396e-39	4252800000	354400000	NaN	NaN	NaN	NaN	2.5347	3.33494	0.38539	-0.21045	3.46164	NaN	NaN	NaN	NaN	NaN	NaN	-0.29331	-0.53311	0.49189				biological regulation;biosynthetic process;cellular biosynthetic process;cellular macromolecule biosynthetic process;cellular macromolecule metabolic process;cellular metabolic process;cellular nitrogen compound metabolic process;cellular process;macromolecule biosynthetic process;macromolecule metabolic process;metabolic process;nitrogen compound metabolic process;nucleic acid metabolic process;…	binding;cation binding;DNA binding;ion binding;metal ion binding;nucleic acid binding;RNA binding;single-stranded DNA binding;single-stranded RNA binding;structure-specific DNA binding;transition metal ion binding;zinc ion binding	cell part;cytoplasmic part;cytosol;endoplasmic reticulum;intracellular membrane-bounded organelle;intracellular organelle;intracellular part;membrane-bounded organelle;nucleus;organelle
7764	Q9QZD9	Eukaryotic translation initiation factor 3 subunit I	Eif3i	Eif3i	3e-06	6.4e-05	+	0.001262	0.028375	+	-0.698514	1.97309	-2.11063	69.5	69.5	69.5	36.46	2	19	19	19	3.5418e-268	68608000000	3611000000	-0.07427	-0.91046	-0.62783	-0.86348	1.9319	1.61651	2.04341	1.2944	1.66641	0.768	1.05413	0.0209	-0.07656	0.14465	-0.27	-0.18505	-0.36515	0.42001				cellular process;translational initiation	binding;nucleic acid binding;RNA binding;translation factor activity, nucleic acid binding;translation initiation factor activity	cell part;cytoplasmic part;eukaryotic translation initiation factor 3 complex;intracellular part;macromolecular complex;protein complex	RNA transport
3801	Q3U0V2	Tumor necrosis factor receptor type 1-associated DEATH domain protein	Tradd	Tradd	0.007791	0.020282	+	0.035008	0.159748		-0.586818	1.48272	-2.11053	19	19	19	34.577	3	3	3	3	1.4077e-32	1593700000	99609000	0.012416	-2.08967	-1.18541	-1.12613	0.636985	1.41813	0.188515	NaN	2.00264	1.25747	NaN	NaN	-0.243315	-0.352505	NaN	NaN	-0.382595	0.182965				biological regulation;cellular process;cellular response to stimulus;induction of apoptosis;induction of programmed cell death;positive regulation of apoptosis;positive regulation of biological process;positive regulation of cell communication;positive regulation of cell death;positive regulation of cellular process;positive regulation of developmental process;positive regulation of epidermis dev…	binding;binding, bridging;molecular transducer activity;signal transducer activity	cell part;cytoplasm;cytoskeleton;intracellular membrane-bounded organelle;intracellular non-membrane-bounded organelle;intracellular organelle;intracellular part;macromolecular complex;membrane-bounded organelle;non-membrane-bounded organelle;nucleus;organelle;protein complex;receptor complex	Adipocytokine signaling pathway;Apoptosis;Hepatitis C;ko05152;RIG-I-like receptor signaling pathway
3745	Q3TLH4-5;Q3TLH4	Protein PRRC2C	Prrc2c	Prrc2c	0.000804	0.003666	+	0.000231	0.01168	+	-0.762914	1.90872	-2.10963	17.8	17.8	17.5	302.6	2	38	38	37	NaN	31919000000	329060000	-0.24251	-0.26015	0.06144	0.3752	1.69859	1.55669	1.62079	1.74627	1.81147	0.08432	0.15846	-0.67973	0.0941	-0.38072	-0.40589	-0.32	-0.398	-0.07823
4630	Q6P5H2;Q6P5H2-2	Nestin	Nes	Nes	2.8e-05	0.00032	+	0.000671	0.020983	+	-0.724593	1.76095	-2.10639	52.9	52.9	52.9	207.12	2	96	96	96	NaN	277500000000	3118000000	0.151685	0.689185	-0.652375	-0.385965	1.24958	1.08576	0.549285	0.751925	1.33584	1.44365	1.24372	-0.587305	0.054655	-0.288595	0.776435	-1.06879	-1.07733	-1.44634				anatomical structure development;anatomical structure morphogenesis;biological regulation;brain development;camera-type eye development;cell cycle process;cell part morphogenesis;cell projection morphogenesis;cell projection organization;cell proliferation;cellular component morphogenesis;cellular component organization;cellular component organization at cellular level;cellular component organiza…	binding;intermediate filament binding;protein binding;protein complex binding;structural molecule activity	cell part;cytoplasm;cytoskeletal part;intermediate filament;intracellular organelle part;intracellular part;macromolecular complex;organelle part;protein complex
5265	Q8BP47	Asparagine--tRNA ligase, cytoplasmic	Nars	Nars	0.000585	0.002882	+	0.033218	0.154407		-0.503346	1.92141	-2.09982	28.1	28.1	28.1	64.279	1	13	13	13	9.3393e-110	15682000000	681810000	-2.67795	0.051565	-0.151345	-0.374225	1.06378	1.96314	2.36585	0.451525	2.508	0.869575	0.998545	1.08556	0.572515	0.834765	0.659155	-1.46808	-0.955305	-0.996735				amine metabolic process;amino acid activation;asparaginyl-tRNA aminoacylation;carboxylic acid metabolic process;cellular amine metabolic process;cellular amino acid metabolic process;cellular ketone metabolic process;cellular macromolecule metabolic process;cellular metabolic process;cellular nitrogen compound metabolic process;cellular process;macromolecule metabolic process;metabolic process;nc…	adenyl nucleotide binding;adenyl ribonucleotide binding;aminoacyl-tRNA ligase activity;asparagine-tRNA ligase activity;ATP binding;binding;catalytic activity;ligase activity;ligase activity, forming aminoacyl-tRNA and related compounds;ligase activity, forming carbon-oxygen bonds;nucleic acid binding;nucleotide binding;purine nucleotide binding;purine ribonucleoside triphosphate binding;purine ri…	cell part;cytoplasmic part;intracellular membrane-bounded organelle;intracellular organelle;intracellular part;membrane-bounded organelle;mitochondrion;organelle	Aminoacyl-tRNA biosynthesis
8015	Q9Z247	Peptidyl-prolyl cis-trans isomerase FKBP9	Fkbp9	Fkbp9	0.000111	0.000857	+	5e-05	0.006172	+	-0.808044	1.98135	-2.09935	34.2	34.2	34.2	62.995	1	20	20	20	5.8593e-277	46068000000	1842700000	0.73607	-0.61697	-0.19078	0.48357	0.89422	1.14701	1.52668	0.82624	1.07119	1.79789	1.22925	0.16009	0.23887	-0.06148	0.90818	-1.169	-0.30814	-0.78749				cellular macromolecule metabolic process;cellular metabolic process;cellular process;cellular protein metabolic process;macromolecule metabolic process;metabolic process;primary metabolic process;protein folding;protein metabolic process	binding;calcium ion binding;catalytic activity;cation binding;cis-trans isomerase activity;drug binding;FK506 binding;ion binding;isomerase activity;macrolide binding;metal ion binding;peptidyl-prolyl cis-trans isomerase activity	cell part;cytoplasmic part;endoplasmic reticulum;endoplasmic reticulum lumen;endoplasmic reticulum part;intracellular membrane-bounded organelle;intracellular organelle;intracellular organelle lumen;intracellular organelle part;intracellular part;membrane;membrane-bounded organelle;membrane-enclosed lumen;organelle;organelle lumen;organelle part
381	B1AZA5;D3YWD3;B1AZA8	Transmembrane protein 245	Tmem245	Tmem245	0.002049	0.007309	+	0.012723	0.090902		-0.645144	1.43296	-2.09596	10	10	10	97.356	3	9	9	9	4.9839e-20	17516000000	673710000	NaN	0.98335	-0.04631	-0.65383	NaN	NaN	1.20827	0.63498	1.57366	0.36223	0.5292	-0.39504	-1.78015	-1.35768	-1.99591	-0.84216	-0.7676	NaN						cell part;integral to membrane;intrinsic to membrane;membrane part
3460	P97379;P97379-2	Ras GTPase-activating protein-binding protein 2	G3bp2	G3bp2	0.000129	0.000947	+	0.003047	0.042605	+	-0.657107	1.72972	-2.09467	39.4	37.8	37.8	54.087	2	15	14	14	NaN	48467000000	2203000000	-0.09963	-1.09865	-0.80621	-0.93436	1.5867	1.29244	1.7346	1.36517	1.73597	0.20787	0.48963	0.59783	0.05185	-0.14465	-0.23437	-0.00042	-1.38809	-0.93765				biological regulation;cellular process;cellular response to stimulus;establishment of localization;establishment of RNA localization;intracellular signal transduction;mRNA transport;nucleic acid transport;nucleobase-containing compound transport;regulation of biological process;regulation of cellular process;response to stimulus;RNA transport;signal transduction;small GTPase mediated signal trans…	binding;nucleic acid binding;nucleotide binding;RNA binding	cell part;cytoplasm;intracellular part
4839	Q7TPW1	Nexilin	Nexn	Nexn	0.014886	0.033369	+	0.034617	0.15872		-0.499959	2.01091	-2.09129	39	39	39	72.107	1	27	27	27	4.2711e-243	31168000000	1038900000	-3.00583	0.822385	0.681835	-0.006105	1.45785	1.47592	1.17515	3.02005	2.49724	0.847145	1.01924	-0.482345	-0.848675	0.053655	0.365195	-0.650725	0.004495	0.097575				biological regulation;regulation of biological process;regulation of cell migration;regulation of cell motility;regulation of cellular component movement;regulation of cellular component organization;regulation of cellular process;regulation of cytoskeleton organization;regulation of localization;regulation of locomotion;regulation of organelle organization	structural constituent of muscle;structural molecule activity	adherens junction;anchoring junction;cell junction;cell part;cell-substrate adherens junction;cell-substrate junction;contractile fiber part;cytoplasmic part;cytoskeleton;intracellular non-membrane-bounded organelle;intracellular organelle;intracellular part;non-membrane-bounded organelle;organelle;organelle part;Z disc
4460	Q64282	Interferon-induced protein with tetratricopeptide repeats 1	Ifit1	Ifit1	0.029344	0.05658		0.006923	0.064464		-0.612205	3.94151	-2.09081	44.3	44.3	41.5	53.737	2	19	19	18	4.1862e-207	17866000000	661690000	2.86509	4.01271	3.28622	2.11141	3.4128	3.46927	3.65071	2.55182	3.63649	2.00217	1.77587	3.11691	1.43781	0.21968	1.15353	0.99595	1.38708	2.1957				biological regulation;cellular process;cellular response to chemical stimulus;cellular response to cytokine stimulus;cellular response to dsRNA;cellular response to exogenous dsRNA;cellular response to interferon-alpha;cellular response to interferon-beta;cellular response to organic substance;cellular response to stimulus;cellular response to type I interferon;defense response;defense response t…	binding;nucleic acid binding;RNA binding	cell part;cytoplasm;intracellular part	Hepatitis C
151	A2ALW5-2;A2ALW5	DnaJ homolog subfamily C member 25	Dnajc25	Dnajc25	0	0	+	0.170955	0.386944		-0.337375	1.26278	-2.08971	33.2	33.2	33.2	28.968	2	7	7	7	7.6474e-124	10235000000	930420000	-3.32853	-2.64588	-3.86329	-4.57622	1.63102	1.38616	1.25315	0.91213	1.57087	1.3695	0.9969	0.61549	0.21602	0.00993	0.83502	-0.72132	-0.12398	-0.45838						cell part;integral to membrane;intrinsic to membrane;membrane part
3188	P61750;E9Q798	ADP-ribosylation factor 4	Arf4	Arf4	2.6e-05	0.000308	+	0.009776	0.077337		-0.591144	1.85536	-2.08714	81.7	55	55	20.396	3	13	8	8	NaN	24576000000	2457600000	-0.8617	-0.21841	-1.74366	-1.02647	1.09642	2.11067	1.71645	0.98752	1.59628	1.76692	1.14911	-0.85367	-0.56594	-0.20271	0.74962	0.57251	-0.21809	-0.27569				anatomical structure development;biological regulation;brain development;cell surface receptor linked signaling pathway;cellular process;cellular response to stimulus;developmental process;enzyme linked receptor protein signaling pathway;epidermal growth factor receptor signaling pathway;establishment of localization;establishment of protein localization;intracellular signal transduction;organ de…	binding;GTP binding;guanyl nucleotide binding;guanyl ribonucleotide binding;nucleotide binding;purine nucleotide binding;purine ribonucleoside triphosphate binding;purine ribonucleotide binding;ribonucleotide binding	cell part;cytoplasm;cytoplasmic part;Golgi apparatus;intracellular membrane-bounded organelle;intracellular organelle;intracellular part;membrane;membrane-bounded organelle;organelle;plasma membrane
6557	Q99LB7	Sarcosine dehydrogenase, mitochondrial	Sardh	Sardh	0.000135	0.00098	+	0.072203	0.236237		-0.461141	2.06156	-2.08617	28.8	28.8	28.8	101.68	3	20	20	20	4.2901e-241	12500000000	260410000	-0.339315	NaN	NaN	-3.25983	1.56479	1.03756	1.88087	1.03123	1.79211	2.1074	1.26707	0.771355	0.704165	1.82537	1.78137	-0.969635	-0.899745	-1.60271				amine catabolic process;amine metabolic process;carboxylic acid catabolic process;carboxylic acid metabolic process;catabolic process;cellular amine metabolic process;cellular amino acid catabolic process;cellular amino acid metabolic process;cellular catabolic process;cellular ketone metabolic process;cellular metabolic process;cellular nitrogen compound metabolic process;cellular process;glycin…	aminomethyltransferase activity;catalytic activity;methyltransferase activity;oxidoreductase activity;oxidoreductase activity, acting on the CH-NH group of donors;sarcosine dehydrogenase activity;transferase activity;transferase activity, transferring one-carbon groups	cell part;cytoplasmic part;intracellular membrane-bounded organelle;intracellular organelle;intracellular organelle lumen;intracellular organelle part;intracellular part;membrane-bounded organelle;membrane-enclosed lumen;mitochondrial matrix;mitochondrial part;mitochondrion;organelle;organelle lumen;organelle part	Glycine, serine and threonine metabolism
3997	Q499E4-2;Q499E4	Zinc finger protein DZIP1L	Dzip1l	Dzip1l	0.256032	0.317191		0.010102	0.078461		-0.989898	0.632353	-2.08364	5.8	5.8	4.5	87.506	2	4	4	3	3.2883e-16	1830900000	45773000	NaN	NaN	NaN	NaN	NaN	NaN	NaN	-0.20293	NaN	NaN	NaN	NaN	-0.97369	-2.04884	-0.97303	NaN	NaN	NaN				anatomical structure formation involved in morphogenesis;cell projection assembly;cell projection organization;cellular component assembly;cellular component assembly at cellular level;cellular component assembly involved in morphogenesis;cellular component organization;cellular component organization at cellular level;cellular component organization or biogenesis;cellular component organization …	binding;cation binding;ion binding;metal ion binding;transition metal ion binding;zinc ion binding	cell part;centriole;cytoplasmic part;cytoskeletal part;intracellular non-membrane-bounded organelle;intracellular organelle;intracellular organelle part;intracellular part;microtubule organizing center part;non-membrane-bounded organelle;organelle;organelle part
5129	Q8BHC9	Alpha-(1,3)-fucosyltransferase 11	Fut11	Fut11	0.002157	0.007571	+	0.027659	0.138669		-0.58598	1.20691	-2.07814	26	26	26	55.532	1	9	9	9	3.2508e-92	2713100000	104350000	0.27013	NaN	0.64848	NaN	-0.23623	0.06688	NaN	-0.66407	NaN	1.07471	0.13589	-0.14539	-0.35372	-0.20754	0.29233	-2.04454	-3.27906	-1.23168				carbohydrate metabolic process;cellular carbohydrate metabolic process;cellular macromolecule metabolic process;cellular metabolic process;cellular process;cellular protein metabolic process;glycosylation;macromolecule glycosylation;macromolecule metabolic process;macromolecule modification;metabolic process;primary metabolic process;protein glycosylation;protein metabolic process;protein modific…	alpha(1,3)-fucosyltransferase activity;catalytic activity;fucosyltransferase activity;transferase activity;transferase activity, transferring glycosyl groups;transferase activity, transferring hexosyl groups	cell part;cytoplasmic part;Golgi apparatus part;Golgi cisterna membrane;Golgi membrane;integral to membrane;intracellular organelle part;intracellular part;intrinsic to membrane;membrane;membrane part;organelle membrane;organelle part
4413	Q62356	Follistatin-related protein 1	Fstl1	Fstl1	0.030948	0.059024		0.042316	0.17642		-0.618946	2.83355	-2.07334	16.3	16.3	16.3	34.554	1	4	4	4	3.1954e-51	3528600000	168030000	NaN	NaN	NaN	NaN	0.97188	1.11926	2.92764	1.6632	2.39813	2.90371	2.42235	1.06258	-0.52485	0.19462	1.82279	NaN	NaN	NaN	+	Matrisome-associated	Secreted Factors		binding;calcium ion binding;carbohydrate binding;cation binding;glycosaminoglycan binding;heparin binding;ion binding;metal ion binding;pattern binding;polysaccharide binding	extracellular region
5808	Q8K2Q7	BRO1 domain-containing protein BROX	Brox	Brox	0.02461	0.048819	+	0.011111	0.083278		-0.654387	2.85871	-2.0732	31.4	31.4	31.4	46.201	3	7	7	7	1.6644e-281	3845500000	213640000	NaN	NaN	NaN	0.36689	3.2215	2.31126	2.44683	1.2237	3.08237	0.99306	1.89807	1.46982	0.65282	0.21366	1.17447	NaN	-0.06813	0.83911						cell part;membrane
2359	P07742	Ribonucleoside-diphosphate reductase large subunit	Rrm1	Rrm1	0.004758	0.013926	+	0.013699	0.093771		-0.569124	2.59644	-2.06879	34	34	34	90.209	1	18	18	18	5.7526e-253	11671000000	271420000	1.83206	0.68866	0.41689	-1.54093	1.83372	1.33277	2.86627	2.15977	1.98721	1.91541	1.53577	1.34456	0.81058	2.4493	0.71769	-0.645	-0.18589	-0.15752				biosynthetic process;cellular biosynthetic process;cellular component assembly;cellular component organization;cellular component organization or biogenesis;cellular macromolecule biosynthetic process;cellular macromolecule metabolic process;cellular metabolic process;cellular nitrogen compound biosynthetic process;cellular nitrogen compound metabolic process;cellular process;deoxyribonucleotide …	adenyl nucleotide binding;adenyl ribonucleotide binding;ATP binding;binding;catalytic activity;nucleotide binding;oxidoreductase activity;oxidoreductase activity, acting on CH or CH2 groups;oxidoreductase activity, acting on CH or CH2 groups, disulfide as acceptor;purine nucleotide binding;purine ribonucleoside triphosphate binding;purine ribonucleotide binding;ribonucleoside-diphosphate reductas…	cell part;cytoplasmic part;intracellular part;macromolecular complex;protein complex;ribonucleoside-diphosphate reductase complex	Glutathione metabolism;Purine metabolism;Pyrimidine metabolism
6602	Q99ME2	WD repeat-containing protein 6	Wdr6	Wdr6	0.00519	0.014928	+	0.095113	0.27725		-0.463443	1.08428	-2.06682	11.8	11.8	11.8	121.9	1	7	7	7	2.0882e-65	1992100000	41501000	-0.862885	-0.668212	-2.48347	-2.58008	-0.11176	0.55135	NaN	0.36294	1.62141	0.22487	0.56443	-0.05965	-0.30639	NaN	-0.15205	NaN	-0.80418	NaN				biological regulation;cell cycle arrest;cell cycle process;cellular process;negative regulation of autophagy;negative regulation of biological process;negative regulation of catabolic process;negative regulation of cell cycle;negative regulation of cell proliferation;negative regulation of cellular catabolic process;negative regulation of cellular metabolic process;negative regulation of cellular…		cell part;cytoplasm;intracellular organelle part;intracellular part;macromolecular complex;nuclear part;organelle part;protein complex;signalosome
2153	O70579	Peroxisomal membrane protein PMP34	Slc25a17	Slc25a17	0.001588	0.006001	+	0.020637	0.116775		-0.571879	1.63895	-2.06628	27.4	27.4	27.4	34.412	1	6	6	6	NaN	3647700000	303980000	1.1217	NaN	2.48047	NaN	0.978765	1.0097	1.52768	-0.669495	0.900945	0.204225	0.726455	-0.852555	-0.186525	-0.229895	-0.404965	-0.72678	-2.63012	-0.82109				carboxylic acid catabolic process;carboxylic acid metabolic process;carboxylic acid transport;catabolic process;cellular catabolic process;cellular ketone metabolic process;cellular lipid catabolic process;cellular lipid metabolic process;cellular metabolic process;cellular process;establishment of localization;fatty acid beta-oxidation;fatty acid catabolic process;fatty acid metabolic process;fa…	adenine nucleotide transmembrane transporter activity;ADP transmembrane transporter activity;AMP transmembrane transporter activity;ATP transmembrane transporter activity;coenzyme A transmembrane transporter activity;coenzyme transporter activity;cofactor transporter activity;FAD transmembrane transporter activity;NAD transporter activity;nucleobase-containing compound transmembrane transporter a…	cell part;cytoplasmic part;integral to membrane;integral to organelle membrane;integral to peroxisomal membrane;intracellular membrane-bounded organelle;intracellular organelle;intracellular organelle part;intracellular part;intrinsic to membrane;intrinsic to organelle membrane;intrinsic to peroxisomal membrane;membrane part;membrane-bounded organelle;microbody part;mitochondrion;organelle;organe…	Peroxisome
7372	Q9DCT5	Stromal cell-derived factor 2	Sdf2	Sdf2	0	0	+	0.210496	0.433425		-0.310066	0.963556	-2.0657	43.1	43.1	43.1	23.159	1	7	7	7	NaN	27574000000	3446800000	-4.67723	-4.32663	-3.59099	-4.26664	0.83392	0.93071	1.55657	1.29977	1.12457	1.02071	0.90992	0.34519	0.30567	0.35139	0.42271	-0.54105	-1.03686	-0.65143						cell part;extracellular region;membrane
7076	Q9D2M8;A6X925;Q9D2M8-2	Ubiquitin-conjugating enzyme E2 variant 2	Ube2v2	Ube2v2	0	1.9e-05	+	0.105448	0.295982		-0.419843	0.860178	-2.06453	47.6	26.9	26.9	16.367	5	8	3	3	1.3567e-99	4261000000	426100000	-2.68738	-2.46997	-3.21854	-1.98836	0.543275	-0.104985	0.826695	0.540765	1.3099	0.690345	0.610195	-0.543405	-0.635385	0.045165	0.033845	NaN	NaN	-1.54157				biological regulation;cellular macromolecule metabolic process;cellular metabolic process;cellular nitrogen compound metabolic process;cellular process;cellular response to stimulus;cellular response to stress;DNA metabolic process;DNA repair;error-free postreplication DNA repair;macromolecule metabolic process;metabolic process;negative regulation of apoptosis;negative regulation of biological p…	acid-amino acid ligase activity;catalytic activity;ligase activity;ligase activity, forming carbon-nitrogen bonds
6288	Q91XB7	Protein YIF1A	Yif1a	Yif1a	0.02215	0.045076	+	0.214211	0.437215		-0.354083	1.21449	-2.06335	16.7	16.7	16.7	32.134	1	4	4	4	7.0697e-30	7991600000	998950000	-1.21911	NaN	-4.14233	NaN	1.53253	2.09899	-1.9876	2.22326	0.93851	1.192	0.80735	0.63165	-1.15357	-0.59425	-0.12426	NaN	-2.48037	NaN				cellular process;establishment of localization;establishment of protein localization;protein transport;transport;vesicle-mediated transport		cell part;centrosome;cytoplasmic part;cytoskeletal part;endoplasmic reticulum membrane;endoplasmic reticulum part;endoplasmic reticulum-Golgi intermediate compartment membrane;Golgi apparatus part;Golgi membrane;integral to membrane;intracellular non-membrane-bounded organelle;intracellular organelle;intracellular organelle part;intracellular part;intrinsic to membrane;membrane;membrane part;micr…
2002	O35566	CD151 antigen	Cd151	Cd151	0.000219	0.001373	+	0.274762	0.506444		-0.280905	0.762704	-2.06003	19	19	19	28.246	1	7	7	7	3.3154e-174	35694000000	2974500000	-4.76891	-7.71511	-2.06905	NaN	1.14123	1.57428	1.32079	1.71399	1.31221	-0.511865	0.058255	-1.18189	-1.24189	-0.209645	-0.761775	-0.202955	0.165125	-1.14017				cell activation;cell migration;cell motility;cell proliferation;cellular component movement;cellular process;immune system process;leukocyte activation;leukocyte proliferation;locomotion;lymphocyte activation;lymphocyte proliferation;mononuclear cell proliferation;T cell activation;T cell proliferation		cell part;integral to membrane;intrinsic to membrane;membrane part
5969	Q8R361	Rab11 family-interacting protein 5	Rab11fip5	Rab11fip5	1.8e-05	0.000235	+	1.9e-05	0.004376	+	-0.831069	2.40421	-2.05642	49.9	49.9	49.9	69.552	1	20	20	20	3.8173e-229	15779000000	464100000	0.58395	0.99665	0.77148	-0.2487	1.57334	1.36776	2.15448	1.50495	1.3791	2.25614	1.64587	0.33293	0.72954	0.54794	1.00297	-0.17689	-0.23998	-0.11659				establishment of localization;establishment of protein localization;protein transport;transport	binding;cytoskeletal protein binding;gamma-tubulin binding;protein binding;tubulin binding	cell part;centrosome;cytoplasmic part;cytoskeletal part;endosomal part;endosome membrane;intracellular non-membrane-bounded organelle;intracellular organelle;intracellular organelle part;intracellular part;membrane;microtubule organizing center;mitochondrial membrane;mitochondrial outer membrane;mitochondrial part;non-membrane-bounded organelle;organelle;organelle membrane;organelle outer membran…	Endocytosis
4184	Q60598;Q921L6	Src substrate cortactin	Cttn	Cttn	0.00023	0.001421	+	0.000795	0.022326	+	-0.71783	1.93252	-2.05215	66.5	66.5	66.5	61.249	2	46	46	46	NaN	312270000000	12010000000	-0.514155	-0.695295	-0.436195	0.237445	1.44056	1.73419	1.59441	2.02763	1.8814	0.612265	0.313305	-0.455855	-0.204295	-0.418095	0.537375	0.026205	0.023645	-0.073635						cell cortex;cell part;cell projection;cell projection part;cytoplasmic part;cytoskeleton;dendritic spine;intracellular non-membrane-bounded organelle;intracellular organelle;intracellular part;lamellipodium;neuron projection;neuron spine;non-membrane-bounded organelle;organelle;ruffle	Bacterial invasion of epithelial cells;Pathogenic Escherichia coli infection;Shigellosis;Tight junction
1242	Q6A078;E9Q9M0	Centrosomal protein of 290 kDa	Cep290	Cep290	0.17629	0.235881		0.120096	0.316052		-0.523911	1.39682	-2.05045	4.6	4.6	4.6	289.07	3	9	9	9	6.7878e-28	2198800000	15485000	-1.19663	-1.47408	-0.730901	-0.753894	NaN	NaN	NaN	NaN	NaN	2.72355	-0.45828	-0.42733	-0.19384	-0.2761	NaN	-0.51293	NaN	NaN				anatomical structure development;anatomical structure formation involved in morphogenesis;anatomical structure morphogenesis;biological regulation;biosynthetic process;cell development;cell part morphogenesis;cell projection assembly;cell projection morphogenesis;cell projection organization;cellular biosynthetic process;cellular component assembly;cellular component assembly at cellular level;ce…		cell part;cell projection;cell projection part;cell surface;centrosome;cilium;cytoplasmic part;cytoskeletal part;cytosol;gamma-tubulin complex;intracellular membrane-bounded organelle;intracellular non-membrane-bounded organelle;intracellular organelle;intracellular organelle part;intracellular part;macromolecular complex;membrane-bounded organelle;microtubule basal body;microtubule organizing ce…
697	D3Z0A2;Q9JIF0-3;Q9JIF0-2;Q9JIF0;F8WH01;D3Z3N0	Protein arginine N-methyltransferase 1	Prmt1	Prmt1	0.009298	0.023178	+	0.001263	0.028375	+	-0.698467	2.62047	-2.04707	71.4	71.4	71.4	36.567	7	21	21	21	2.6134e-117	21929000000	1096400000	0.5272	1.40668	1.13107	0.7966	2.12026	2.7679	2.32477	1.71273	3.16354	1.02882	0.30552	0.19598	0.29028	0.62206	0.28986	0.03409	0.73947	0.6245				biological regulation;cell projection organization;cellular component organization;cellular component organization at cellular level;cellular component organization or biogenesis;cellular component organization or biogenesis at cellular level;cellular process;chordate embryonic development;developmental process;embryo development;embryo development ending in birth or egg hatching;in utero embryon…	[cytochrome c]-arginine N-methyltransferase activity;arginine N-methyltransferase activity;binding;catalytic activity;histone methyltransferase activity;histone methyltransferase activity (H4-R3 specific);histone-arginine N-methyltransferase activity;identical protein binding;methyltransferase activity;N-methyltransferase activity;protein binding;protein dimerization activity;protein heterodimeri…	cell part;cytoplasm;cytoplasmic part;cytosol;intracellular organelle part;intracellular part;macromolecular complex;membrane;nuclear part;nucleoplasm;organelle part;plasma membrane;protein complex
2907	P47962	60S ribosomal protein L5	Rpl5	Rpl5	0	1.4e-05	+	0.00524	0.056357		-0.628213	1.84383	-2.0465	69.4	69.4	69.4	34.4	2	24	24	24	NaN	631590000000	57417000000	-0.795285	-1.29242	-1.16738	-0.903605	1.66396	1.73487	1.42271	2.00039	1.6972	0.885285	0.615845	0.025345	0.235275	-0.204275	0.196755	0.130755	-0.234905	0.098845				biosynthetic process;cellular biosynthetic process;cellular component biogenesis;cellular component biogenesis at cellular level;cellular component organization or biogenesis;cellular component organization or biogenesis at cellular level;cellular macromolecule biosynthetic process;cellular macromolecule metabolic process;cellular metabolic process;cellular nitrogen compound metabolic process;cel…	5S rRNA binding;binding;nucleic acid binding;RNA binding;rRNA binding;structural constituent of ribosome;structural molecule activity	cell part;cytosolic large ribosomal subunit;intracellular membrane-bounded organelle;intracellular non-membrane-bounded organelle;intracellular organelle;intracellular organelle part;intracellular part;large ribosomal subunit;macromolecular complex;membrane-bounded organelle;non-membrane-bounded organelle;nuclear part;nucleolus;nucleus;organelle;organelle part;ribonucleoprotein complex	Ribosome
5636	Q8CGC7	Bifunctional glutamate/proline--tRNA ligase;Glutamate--tRNA ligase;Proline--tRNA ligase	Eprs	Eprs	0.000576	0.002851	+	0.002058	0.034296	+	-0.676321	2.2535	-2.04605	55.3	55.3	54.8	170.08	1	65	65	64	NaN	99021000000	1178800000	0.499385	-0.205415	-0.295325	-0.697855	1.46758	2.27115	1.96166	1.72005	2.96846	0.878335	0.695405	0.105045	0.101845	0.330395	0.634605	0.131905	0.374785	0.547315				amine metabolic process;amino acid activation;biological regulation;carboxylic acid metabolic process;cellular amine metabolic process;cellular amino acid metabolic process;cellular ketone metabolic process;cellular macromolecule metabolic process;cellular metabolic process;cellular nitrogen compound metabolic process;cellular process;cellular response to chemical stimulus;cellular response to cy…	adenyl nucleotide binding;adenyl ribonucleotide binding;aminoacyl-tRNA ligase activity;ATP binding;binding;catalytic activity;glutamate-tRNA ligase activity;ligase activity;ligase activity, forming aminoacyl-tRNA and related compounds;ligase activity, forming carbon-oxygen bonds;nucleic acid binding;nucleotide binding;proline-tRNA ligase activity;purine nucleotide binding;purine ribonucleoside tr…	cell part;cytoplasm;intracellular part	Aminoacyl-tRNA biosynthesis;Porphyrin and chlorophyll metabolism
4706	Q6PIP5	NudC domain-containing protein 1	Nudcd1	Nudcd1	0.073966	0.117206		0.005194	0.056357		-0.723402	1.97099	-2.04517	13.6	13.6	13.6	66.704	1	6	6	6	7.6214e-35	3014600000	100490000	NaN	NaN	NaN	-0.188605	1.57283	0.242215	2.76971	NaN	1.05685	1.16166	0.255755	-0.185605	-0.316675	0.580495	0.114445	NaN	-0.414425	-0.200965						cell part;cytoplasm;intracellular membrane-bounded organelle;intracellular organelle;intracellular part;membrane-bounded organelle;nucleus;organelle
4790	Q78PG9	Coiled-coil domain-containing protein 25	Ccdc25	Ccdc25	0.003484	0.010912	+	0.005752	0.058944		-0.675113	2.89077	-2.04468	34.1	34.1	34.1	24.48	1	8	8	8	8.0019e-23	4921600000	378580000	NaN	NaN	NaN	-0.21839	2.84117	1.69724	0.93363	3.1879	1.78059	2.79214	2.61155	1.07117	1.13621	0.37382	0.81731	0.22439	0.40799	1.17953
4239	Q61009;D3Z2V4	Scavenger receptor class B member 1	Scarb1	Scarb1	5.9e-05	0.000552	+	0.005126	0.05572		-0.681709	2.34985	-2.04417	29.9	29.9	29.9	56.753	3	9	9	9	1.4929e-256	15953000000	797630000	NaN	NaN	-0.322605	NaN	2.05543	2.34989	1.43511	2.1162	1.10457	0.973875	1.9096	0.675665	0.702505	0.624215	1.25886	-0.972605	-0.354165	-0.564765				adhesion to other organism involved in symbiotic interaction;adhesion to symbiont;alcohol metabolic process;androgen biosynthetic process;androgen metabolic process;biological adhesion;biological regulation;biosynthetic process;blood vessel endothelial cell migration;carbohydrate transport;catabolic process;cell adhesion;cell migration;cell motility;cell proliferation;cell recognition;cellular bi…	binding;cargo receptor activity;high-density lipoprotein particle binding;high-density lipoprotein particle receptor activity;lipopolysaccharide binding;lipopolysaccharide receptor activity;lipoprotein particle binding;lipoprotein particle receptor activity;low-density lipoprotein particle binding;molecular transducer activity;pattern recognition receptor activity;protein-lipid complex binding;re…	caveola;cell part;cell projection membrane;cell projection part;cell surface;cytoplasm;integral to membrane;integral to plasma membrane;intracellular part;intrinsic to membrane;intrinsic to plasma membrane;membrane part;membrane raft;microvillus membrane;plasma membrane part	Bile secretion;Fat digestion and absorption;Hepatitis C;Phagosome;Vitamin digestion and absorption
3729	Q3THK7	GMP synthase [glutamine-hydrolyzing]	Gmps	Gmps	0.000277	0.001638	+	0.000323	0.013881	+	-0.751599	2.4381	-2.03944	47.6	47.6	47.6	76.723	1	22	22	22	3.0344e-147	16999000000	404750000	0.592485	0.524335	0.042235	-0.356525	1.89536	2.29524	2.01806	1.94166	2.35589	1.46647	0.435095	0.721365	0.883845	0.972845	0.929565	-0.150325	-0.104555	0.436475				amine metabolic process;biosynthetic process;carboxylic acid metabolic process;cellular amine metabolic process;cellular amino acid metabolic process;cellular biosynthetic process;cellular ketone metabolic process;cellular metabolic process;cellular nitrogen compound biosynthetic process;cellular nitrogen compound metabolic process;cellular process;glutamine family amino acid metabolic process;gl…	adenyl nucleotide binding;adenyl ribonucleotide binding;ATP binding;binding;carbon-nitrogen ligase activity, with glutamine as amido-N-donor;catalytic activity;GMP synthase (glutamine-hydrolyzing) activity;hydrolase activity;hydrolase activity, acting on acid anhydrides;hydrolase activity, acting on acid anhydrides, in phosphorus-containing anhydrides;ligase activity;ligase activity, forming carb…	cell part;cytoplasm;intracellular part	Drug metabolism - other enzymes;Purine metabolism
4273	Q61161	Mitogen-activated protein kinase kinase kinase kinase 2	Map4k2	Map4k2	0.011009	0.026293	+	0.010029	0.078097		-0.707696	1.08115	-2.03944	20.7	17.3	17.3	91.264	5	11	8	8	1.4995e-128	2544200000	74830000	-0.548605	NaN	NaN	NaN	1.04011	0.867535	NaN	NaN	-0.148515	NaN	-0.344395	-1.5169	-0.975175	-1.12471	-1.21393	-0.528036	-1.37895	-1.43244				activation of JUN kinase activity;activation of MAPK activity;biological regulation;cellular macromolecule metabolic process;cellular metabolic process;cellular process;cellular protein metabolic process;cellular response to stimulus;defense response;immune response;immune system process;innate immune response;intracellular protein kinase cascade;intracellular signal transduction;macromolecule me…	adenyl nucleotide binding;adenyl ribonucleotide binding;ATP binding;binding;catalytic activity;enzyme regulator activity;GTPase regulator activity;kinase activity;nucleoside-triphosphatase regulator activity;nucleotide binding;phosphotransferase activity, alcohol group as acceptor;protein kinase activity;protein serine/threonine kinase activity;purine nucleotide binding;purine ribonucleoside trip…	basolateral plasma membrane;cell part;cytoplasmic part;Golgi apparatus part;Golgi membrane;intracellular organelle part;intracellular part;membrane;membrane part;organelle membrane;organelle part;plasma membrane part	MAPK signaling pathway
4589	Q6NXM2	RCC1 and BTB domain-containing protein 1	Rcbtb1	Rcbtb1	0.053671	0.090759		0.019414	0.113017		-0.660401	1.15149	-2.03457	8.5	8.5	8.5	58.379	1	3	3	3	2.1629e-19	1049200000	69948000	-1.01975	-0.828415	-0.211115	-0.809902	-0.83517	NaN	NaN	NaN	NaN	1.03433	0.52023	NaN	-0.18763	NaN	0.4386	-1.48476	-1.49589	-0.707459				biological regulation;biosynthetic process;cell cycle;cellular biosynthetic process;cellular component organization;cellular component organization at cellular level;cellular component organization or biogenesis;cellular component organization or biogenesis at cellular level;cellular macromolecule biosynthetic process;cellular macromolecule metabolic process;cellular metabolic process;cellular ni…		cell part;cytoplasm;intracellular membrane-bounded organelle;intracellular organelle;intracellular part;membrane-bounded organelle;nucleus;organelle
7178	Q9D809		2200002D01Rik	2200002D01Rik	0.309495	0.369579		0.671063	0.829468		-0.222988	2.78875	-2.02866	35.1	35.1	35.1	12.123	1	3	3	3	4.1117e-08	266530000	53306000	NaN	NaN	NaN	NaN	5.84981	0.57601	1.10982	NaN	2.14973	NaN	NaN	NaN	1.00419	NaN	-0.43284	NaN	NaN	NaN						cell part;intracellular non-membrane-bounded organelle;intracellular organelle;intracellular organelle part;intracellular part;non-membrane-bounded organelle;nuclear part;nucleolus;organelle;organelle part
2429	P11276	Fibronectin;Anastellin	Fn1	Fn1	0.000311	0.001781	+	0.001512	0.029877	+	-0.690511	3.13772	-2.01849	63.5	63.5	63.5	272.53	1	168	168	168	NaN	6313300000000	57920000000	0.59039	0.8633	0.91145	1.17264	2.75406	2.06572	3.02496	2.42223	1.72144	2.64069	2.14436	1.73973	2.47456	0.84897	2.94219	0.16699	0.53125	0.75488	+	Core matrisome	ECM Glycoproteins	acute inflammatory response;acute-phase response;anatomical structure formation involved in morphogenesis;anatomical structure morphogenesis;angiogenesis;biological adhesion;biological regulation;calcium-independent cell-matrix adhesion;cell adhesion;cell junction assembly;cell junction organization;cell morphogenesis;cell morphogenesis involved in differentiation;cell-matrix adhesion;cell-substr…	binding;carbohydrate binding;enzyme activator activity;enzyme regulator activity;glycosaminoglycan binding;heparin binding;pattern binding;peptidase activator activity;peptidase regulator activity;polysaccharide binding	apical plasma membrane;basement membrane;cell part;cytoplasmic part;endoplasmic reticulum-Golgi intermediate compartment;extracellular matrix part;extracellular region part;fibrinogen complex;intracellular membrane-bounded organelle;intracellular organelle;intracellular part;macromolecular complex;membrane part;membrane-bounded organelle;organelle;plasma membrane part;protein complex	Amoebiasis;Bacterial invasion of epithelial cells;ECM-receptor interaction;Focal adhesion;Pathways in cancer;Regulation of actin cytoskeleton;Small cell lung cancer
1429	F6TFF2;Q8R143;E0CY65	Pituitary tumor-transforming gene 1 protein-interacting protein	Pttg1ip	Pttg1ip	0.084316	0.130331		0.07302	0.237878		-0.512977	1.91063	-2.01834	24.4	24.4	24.4	19.683	4	7	7	7	9.1257e-15	3070500000	383820000	NaN	NaN	NaN	1.55254	1.098	2.67573	1.98147	1.38245	0.54705	-0.80913	0.81362	-1.79988	-0.33286	-0.58653	-0.02001	NaN	NaN	0.95539				establishment of localization;establishment of localization in cell;establishment of protein localization;intracellular protein transport;intracellular transport;nuclear import;nuclear transport;nucleocytoplasmic transport;protein import;protein import into nucleus;protein targeting;protein transport;transport		cell part;cytoplasm;integral to membrane;intracellular membrane-bounded organelle;intracellular organelle;intracellular part;intrinsic to membrane;membrane;membrane part;membrane-bounded organelle;nucleus;organelle;plasma membrane
6115	Q8VDZ4;Q8VDZ4-2	Palmitoyltransferase ZDHHC5	Zdhhc5	Zdhhc5	1e-06	2.1e-05	+	0.050333	0.194224		-0.481536	0.629106	-2.01578	16.9	16.9	16.9	77.5	2	7	7	7	7.5065e-121	3475800000	124140000	-2.6797	-1.1584	-2.47483	-2.13183	0.22594	0.23662	0.55017	0.00607	0.64256	-0.37569	0.59566	-0.43731	NaN	0.25707	0.36611	-3.0096	-2.29392	-2.73503				cellular macromolecule metabolic process;cellular metabolic process;cellular process;cellular protein metabolic process;macromolecule metabolic process;macromolecule modification;metabolic process;primary metabolic process;protein acylation;protein lipidation;protein metabolic process;protein modification process;protein palmitoylation	binding;catalytic activity;cation binding;ion binding;metal ion binding;palmitoyltransferase activity;transferase activity;transferase activity, transferring acyl groups;transferase activity, transferring acyl groups other than amino-acyl groups;transition metal ion binding;zinc ion binding	cell part;cell projection;dendrite;integral to membrane;intrinsic to membrane;membrane;membrane part;neuron projection;plasma membrane
3341	P70245;A2AC29	3-beta-hydroxysteroid-Delta(8),Delta(7)-isomerase	Ebp	Ebp	0.258778	0.320129		0.002495	0.038401	+	-0.700792	1.30563	-2.00567	10.9	10.9	10.9	26.215	2	2	2	2	4.3717e-75	12716000000	4238500000	-1.29934	0.3355	NaN	0.26526	-0.35568	NaN	0.93778	0.21292	1.21339	0.66488	-0.55354	0.01911	-0.02465	-2.03962	-0.11343	-1.47683	-1.5401	0.38772				alcohol metabolic process;anatomical structure development;biosynthetic process;cholesterol biosynthetic process;cholesterol metabolic process;developmental process;hemopoiesis;hemopoietic or lymphoid organ development;lipid biosynthetic process;lipid metabolic process;metabolic process;organ development;primary metabolic process;small molecule metabolic process;steroid biosynthetic process;stero…	C-8 sterol isomerase activity;catalytic activity;cholestenol delta-isomerase activity;intramolecular oxidoreductase activity;intramolecular oxidoreductase activity, transposing C=C bonds;isomerase activity	cell part;cytoplasmic part;endoplasmic reticulum membrane;endoplasmic reticulum part;integral to membrane;intracellular organelle part;intracellular part;intrinsic to membrane;membrane;membrane part;organelle membrane;organelle part	Steroid biosynthesis
2348	P06797	Cathepsin L1;Cathepsin L1 heavy chain;Cathepsin L1 light chain	Ctsl1	Ctsl1	3e-06	7e-05	+	0.026254	0.134457		-0.522073	2.08704	-2.00476	38.9	38.9	36.8	37.547	1	8	8	7	NaN	15735000000	1311300000	-1.58507	-1.141	-0.56132	-1.05186	1.87523	1.41911	2.77951	1.35282	1.95947	1.75299	1.23905	0.39857	0.43642	1.46095	0.71353	-0.00561	-0.58394	0.58051				aging;anatomical structure development;autophagic cell death;cell communication;cell death;cell differentiation;cellular developmental process;cellular process;cellular process involved in reproduction;cellular response to external stimulus;cellular response to extracellular stimulus;cellular response to nutrient levels;cellular response to starvation;cellular response to stimulus;cellular respon…	aminopeptidase activity;binding;catalytic activity;cysteine-type endopeptidase activity;cysteine-type peptidase activity;endopeptidase activity;exopeptidase activity;histone binding;hydrolase activity;peptidase activity;peptidase activity, acting on L-amino acid peptides;peptide binding;protein binding	cell part;cell projection;cytoplasmic part;external side of plasma membrane;intracellular membrane-bounded organelle;intracellular non-membrane-bounded organelle;intracellular organelle;intracellular organelle part;intracellular part;lysosome;lytic vacuole;membrane part;membrane-bounded organelle;microvillus;neuron projection;non-membrane-bounded organelle;nuclear part;nucleolus;organelle;organel…	Antigen processing and presentation;Lysosome;Phagosome;Rheumatoid arthritis
1952	O09159	Lysosomal alpha-mannosidase	Man2b1	Man2b1	0.000229	0.001421	+	6.4e-05	0.006172	+	-0.801262	2.10371	-2.0045	22.7	22.7	22.7	114.65	1	18	18	18	2.5292e-187	32639000000	777110000	1.13169	0.737435	-0.022085	-0.591425	1.32079	1.41735	1.61211	0.863665	1.61634	1.91368	1.25307	0.308245	0.150205	-0.096185	0.636865	-0.153235	-0.173195	-0.582395				alcohol metabolic process;behavior;carbohydrate metabolic process;cellular carbohydrate metabolic process;cellular metabolic process;cellular process;cognition;hexose metabolic process;learning or memory;mannose metabolic process;metabolic process;monosaccharide metabolic process;multicellular organismal process;neurological system process;primary metabolic process;response to stimulus;small mole…	alpha-mannosidase activity;binding;carbohydrate binding;catalytic activity;cation binding;hydrolase activity;hydrolase activity, acting on glycosyl bonds;hydrolase activity, hydrolyzing O-glycosyl compounds;ion binding;mannose binding;mannosidase activity;metal ion binding;monosaccharide binding;sugar binding;transition metal ion binding;zinc ion binding	cell part;cytoplasmic part;intracellular membrane-bounded organelle;intracellular organelle;intracellular part;lysosome;lytic vacuole;membrane-bounded organelle;organelle;vacuole	Lysosome;Other glycan degradation
7524	Q9JHP7;Q9JHP7-2;Q9JHP7-3	KDEL motif-containing protein 1	Kdelc1	Kdelc1	0.000254	0.001544	+	0.00154	0.029877	+	-0.741981	2.14659	-2.00087	29.3	29.3	29.3	57.985	5	12	12	12	8.777e-75	5202300000	162570000	-0.57059	NaN	NaN	NaN	1.665	1.80097	1.3414	2.09872	0.81089	2.1358	1.01104	-0.38805	-0.35867	-0.39541	0.48774	0.01241	0.46176	0.51056						cell part;cytoplasmic part;endoplasmic reticulum lumen;endoplasmic reticulum part;intracellular organelle lumen;intracellular organelle part;intracellular part;membrane-enclosed lumen;organelle lumen;organelle part
7202	Q9D8S3	ADP-ribosylation factor GTPase-activating protein 3	Arfgap3	Arfgap3	1.5e-05	0.000207	+	3.4e-05	0.00525	+	-0.817365	2.17948	-1.99882	39.8	37.9	37.9	57.455	1	20	19	19	7.4852e-206	29535000000	1018400000	0.202265	0.379065	0.351875	0.144665	1.61218	1.66322	1.82235	1.81533	2.06493	0.963555	1.04577	-0.224965	0.009605	-0.343215	0.675085	0.341445	-0.111285	0.370055				biological regulation;cellular process;establishment of localization;establishment of localization in cell;establishment of protein localization;protein secretion;protein transport;regulation of ARF GTPase activity;regulation of biological process;regulation of catabolic process;regulation of catalytic activity;regulation of cellular catabolic process;regulation of cellular metabolic process;regu…	ARF GTPase activator activity;binding;cation binding;enzyme activator activity;enzyme regulator activity;GTPase activator activity;GTPase regulator activity;ion binding;metal ion binding;nucleoside-triphosphatase regulator activity;small GTPase regulator activity;transition metal ion binding;zinc ion binding	cell part;cytoplasmic part;cytosol;Golgi apparatus part;Golgi membrane;intracellular organelle part;intracellular part;membrane;organelle membrane;organelle part	Endocytosis
164	Q9QY24-2;Q9QY24;A2APF7	Z-DNA-binding protein 1	Zbp1	Zbp1	0.017833	0.038213	+	0.007856	0.06911		-0.620592	1.97506	-1.99267	30.5	30.5	30.5	20.568	3	5	5	5	1.6565e-22	3442300000	382470000	1.38928	1.07265	-0.166695	-0.100265	1.41134	-0.075115	1.31482	1.73727	1.26398	1.01076	1.40553	1.4588	-0.002285	0.055025	NaN	-2.36733	-0.525335	0.00381212				biological regulation;defense response;defense response to virus;immune effector process;immune response;immune system process;innate immune response;interaction with host;interspecies interaction between organisms;multi-organism process;positive regulation of biological process;positive regulation of cell communication;positive regulation of cellular process;positive regulation of cytokine-media…	adenosine deaminase activity;binding;catalytic activity;deaminase activity;DNA binding;double-stranded RNA adenosine deaminase activity;hydrolase activity;hydrolase activity, acting on carbon-nitrogen (but not peptide) bonds;hydrolase activity, acting on carbon-nitrogen (but not peptide) bonds, in cyclic amidines;left-handed Z-DNA binding;nucleic acid binding;RNA binding;structure-specific DNA bi…	cell part;cytoplasm;cytoplasmic part;cytosol;intracellular membrane-bounded organelle;intracellular organelle;intracellular part;membrane-bounded organelle;nucleus;organelle	Cytosolic DNA-sensing pathway
1982	O35326;Q9D8S5	Serine/arginine-rich splicing factor 5	Srsf5	Srsf5	0	2e-06	+	0.005415	0.058029		-0.626371	1.84492	-1.99067	43.9	43.9	43.9	30.891	2	12	11	11	3.6046e-176	75845000000	9480700000	-0.9733	-1.04126	-1.33397	-0.68666	1.57219	1.17704	1.47551	1.94654	1.2981	1.58418	0.94629	0.12037	0.59791	0.31795	0.4863	-0.29892	-0.44075	0.1201				biological regulation;biosynthetic process;cellular biosynthetic process;cellular macromolecule biosynthetic process;cellular macromolecule metabolic process;cellular metabolic process;cellular nitrogen compound metabolic process;cellular process;macromolecule biosynthetic process;macromolecule metabolic process;metabolic process;mRNA metabolic process;mRNA processing;nitrogen compound metabolic …	binding;nucleic acid binding;nucleotide binding;RNA binding	cell part;cytoplasm;intracellular non-membrane-bounded organelle;intracellular organelle;intracellular organelle part;intracellular part;non-membrane-bounded organelle;nuclear body;nuclear part;nuclear speck;nucleolus;nucleoplasm part;organelle;organelle part	Spliceosome
2085	O55042-2;O55042	Alpha-synuclein	Snca	Snca	0.005169	0.01488	+	0.010376	0.079871		-0.681093	2.65061	-1.97805	59.5	59.5	59.5	12.345	2	7	7	7	1.0673e-77	4102700000	586100000	NaN	NaN	NaN	0.35281	2.40489	2.30237	1.85319	1.72011	2.7157	NaN	NaN	0.04717	0.42382	0.43994	1.30496	1.18941	0.57937	-0.6378				activation of caspase activity;adult behavior;adult locomotory behavior;aging;alcohol biosynthetic process;alcohol metabolic process;amine biosynthetic process;amine metabolic process;ATP synthesis coupled electron transport;behavior;behavioral response to cocaine;benzene-containing compound metabolic process;biological regulation;biosynthetic process;carboxylic acid metabolic process;catecholami…	arachidonic acid binding;binding;calcium ion binding;carboxylic acid binding;caspase inhibitor activity;caspase regulator activity;catalytic activity;cation binding;copper ion binding;cysteine-type endopeptidase inhibitor activity;endopeptidase inhibitor activity;endopeptidase regulator activity;enzyme inhibitor activity;enzyme regulator activity;fatty acid binding;ferrous iron binding;histone bi…	actin cytoskeleton;axon part;cell cortex;cell part;cell projection part;clathrin-coated vesicle;coated vesicle;cytoplasmic membrane-bounded vesicle;cytoplasmic part;cytoplasmic vesicle;cytoplasmic vesicle membrane;cytoplasmic vesicle part;cytoskeleton;cytosol;endoplasmic reticulum;extracellular matrix part;extracellular region part;fibril;Golgi apparatus;growth cone;inclusion body;intracellular m…	Alzheimer's disease;Parkinson's disease
5283	Q8BR92;G3X9P1	Paralemmin-2	Palm2;Gm20459	Palm2;Gm20459	0.096206	0.144889		0.029031	0.142826		-0.654039	0.978806	-1.97706	25.8	16.8	16.8	42.095	2	10	6	6	2.887e-149	1930400000	87746000	NaN	-0.909235	NaN	0.131255	1.13861	-0.644145	NaN	0.092485	NaN	0.203285	0.058565	-1.90572	-0.852565	NaN	-0.704435	NaN	-1.25924	NaN				biological regulation;regulation of anatomical structure morphogenesis;regulation of biological process;regulation of biological quality;regulation of cell morphogenesis;regulation of cell shape;regulation of cellular component organization;regulation of cellular process;regulation of developmental process		cell part;membrane;plasma membrane
4015	Q4VAA2-2;Q4VAA2	Protein CDV3	Cdv3	Cdv3	0.031987	0.060374		0.048975	0.191771		-0.470138	1.85888	-1.97518	64.4	64.4	64.4	24.338	3	12	12	12	4.6819e-150	7815000000	521000000	1.22029	0.367085	-2.07947	-0.037935	2.48155	2.528	2.00167	1.41197	2.18775	-0.594695	-0.234195	-0.624355	-1.18685	-0.401895	-1.04931	0.791805	-0.027895	0.570515						cell part;cytoplasm;intracellular non-membrane-bounded organelle;intracellular organelle;intracellular organelle part;intracellular part;non-membrane-bounded organelle;nuclear part;nucleolus;organelle;organelle part
5594	Q8CDN6	Thioredoxin-like protein 1	Txnl1	Txnl1	4e-05	0.000422	+	0.005625	0.058801		-0.624219	1.87313	-1.9713	54.7	54.7	54.7	32.237	1	12	12	12	8.5184e-170	24004000000	1600300000	-0.348135	-1.86257	-0.807035	0.018775	1.34387	1.64759	1.83475	1.24029	2.21168	1.07527	0.788485	-0.062775	0.129525	0.352245	0.270665	-0.143165	0.073405	-0.131045				biological regulation;cell redox homeostasis;cellular homeostasis;cellular metabolic process;cellular process;electron transport chain;generation of precursor metabolites and energy;glycerol ether metabolic process;homeostatic process;metabolic process;organic ether metabolic process;oxidation-reduction process;regulation of biological process;regulation of biological quality;regulation of cellul…	catalytic activity;disulfide oxidoreductase activity;electron carrier activity;oxidoreductase activity;oxidoreductase activity, acting on a sulfur group of donors;protein disulfide oxidoreductase activity	cell part;cytoplasm;intracellular membrane-bounded organelle;intracellular organelle;intracellular part;macromolecular complex;membrane-bounded organelle;nucleus;organelle;proteasome complex;protein complex
1775	G5E8W8;A2BI37		Zfp185	Zfp185	8e-06	0.000133	+	0.044068	0.179889		-0.479473	1.01691	-1.96884	19.8	19.8	19.8	52.871	4	7	7	7	9.5853e-182	5499000000	219960000	-2.45418	-1.94127	-2.49377	-2.79417	0.37294	0.66809	1.11116	1.41611	1.15819	0.132	-0.45957	-0.72957	0.55724	-0.5317	0.56697	-0.68213	-1.14695	-0.49697					binding;cation binding;ion binding;metal ion binding;transition metal ion binding;zinc ion binding	adherens junction;anchoring junction;cell junction;cell part;cell-substrate adherens junction;cell-substrate junction;cytoplasm;cytoskeleton;focal adhesion;intracellular non-membrane-bounded organelle;intracellular organelle;intracellular part;non-membrane-bounded organelle;organelle
6266	Q91WT7		Akr1c14	Akr1c14	0.000645	0.003098	+	0.001407	0.029418	+	-0.710006	1.89828	-1.96652	52.6	52.6	49.8	37.188	8	12	12	11	8.9892e-159	13763000000	724390000	NaN	0.599395	0.238385	-1.17785	0.440375	1.54859	1.38192	0.827995	1.63136	1.35913	0.614815	0.513875	0.828185	0.217405	1.11342	-0.715605	-1.1359	-0.800565				anatomical structure development;biological regulation;biosynthetic process;C21-steroid hormone catabolic process;C21-steroid hormone metabolic process;catabolic process;cellular hormone metabolic process;cellular metabolic process;cellular process;developmental process;hippocampus development;hormone catabolic process;hormone metabolic process;lipid biosynthetic process;lipid catabolic process;l…	17-alpha,20-alpha-dihydroxypregn-4-en-3-one dehydrogenase activity;aldo-keto reductase (NADP) activity;androsterone dehydrogenase activity;catalytic activity;estradiol 17-beta-dehydrogenase activity;oxidoreductase activity;oxidoreductase activity, acting on CH-OH group of donors;oxidoreductase activity, acting on the CH-OH group of donors, NAD or NADP as acceptor;steroid dehydrogenase activity;st…	cell part;cytoplasm;cytoplasmic part;cytosol;intracellular part	Steroid hormone biosynthesis
4821	Q7TN29-2;Q7TN29	Stromal membrane-associated protein 2	Smap2	Smap2	0.000239	0.00147	+	0.113465	0.307228		-0.425883	1.04569	-1.96594	34.7	34.7	31.4	27.633	2	7	7	6	6.6594e-41	2265300000	151020000	-2.50152	-2.76203	-0.55096	-1.62938	-0.013845	0.583845	0.711145	0.643765	0.638385	0.672595	0.743825	0.361315	-0.102985	NaN	0.126835	NaN	NaN	-0.070505				biological regulation;positive regulation of catalytic activity;positive regulation of GTPase activity;positive regulation of hydrolase activity;positive regulation of molecular function;regulation of ARF GTPase activity;regulation of biological process;regulation of catabolic process;regulation of catalytic activity;regulation of cellular catabolic process;regulation of cellular metabolic proces…	ARF GTPase activator activity;binding;cation binding;enzyme activator activity;enzyme regulator activity;GTPase activator activity;GTPase regulator activity;ion binding;metal ion binding;nucleoside-triphosphatase regulator activity;small GTPase regulator activity;transition metal ion binding;zinc ion binding	cell part;cytoplasm;intracellular membrane-bounded organelle;intracellular organelle;intracellular part;membrane-bounded organelle;nucleus;organelle	Endocytosis
2900	P47856-2;P47856	Glutamine--fructose-6-phosphate aminotransferase [isomerizing] 1	Gfpt1	Gfpt1	0.031816	0.060107		0.006073	0.060691		-0.692288	2.08871	-1.96532	16.2	16.2	11.6	76.722	3	9	9	6	3.0313e-36	3404400000	81057000	NaN	NaN	0.66618	NaN	0.8224	2.35347	0.49815	0.8403	2.66278	1.55333	0.99916	-0.42361	0.58152	-0.19832	-0.0152	NaN	-0.16799	0.17781				alcohol biosynthetic process;alcohol metabolic process;amine metabolic process;amino sugar biosynthetic process;amino sugar metabolic process;biological regulation;biosynthetic process;carbohydrate biosynthetic process;carbohydrate metabolic process;carboxylic acid metabolic process;cellular amine metabolic process;cellular amino acid metabolic process;cellular biosynthetic process;cellular carbo…	amine binding;amino acid binding;binding;carbohydrate binding;carboxylic acid binding;catalytic activity;glutamine-fructose-6-phosphate transaminase (isomerizing) activity;transaminase activity;transferase activity;transferase activity, transferring nitrogenous groups	cell part;cytoplasm;intracellular part	Alanine, aspartate and glutamate metabolism;Amino sugar and nucleotide sugar metabolism
1674	Q61703;G3X977;Q3UEG7	Inter-alpha-trypsin inhibitor heavy chain H2	Itih2	Itih2	0.011942	0.027996	+	0.008542	0.071848		-0.59955	2.83927	-1.95573	33.3	33.3	33.3	105.93	4	22	22	22	NaN	30412000000	647070000	2.08006	1.60519	0.652595	-0.988095	1.66612	1.80323	2.12059	2.23684	1.80062	2.75114	1.77723	0.915145	2.32798	1.54106	2.62976	0.078425	-0.384845	0.615215	+	Matrisome-associated	ECM Regulators	amine metabolic process;aminoglycan metabolic process;carbohydrate metabolic process;glycosaminoglycan metabolic process;hyaluronan metabolic process;macromolecule metabolic process;metabolic process;nitrogen compound metabolic process;polysaccharide metabolic process;primary metabolic process	endopeptidase inhibitor activity;endopeptidase regulator activity;enzyme inhibitor activity;enzyme regulator activity;peptidase inhibitor activity;peptidase regulator activity;serine-type endopeptidase inhibitor activity	extracellular region
3203	P62073	Mitochondrial import inner membrane translocase subunit Tim10	Timm10	Timm10	0	1e-06	+	0.217203	0.440358		-0.30578	0.520857	-1.95244	60	60	60	10.333	1	5	5	5	NaN	17883000000	2554700000	-4.19278	-4.31608	-4.44588	-3.86952	1.19101	1.20145	1.03266	1.01101	0.73009	-0.88582	0.37813	0.26241	-0.15837	0.61573	-0.13423	-1.52933	-2.01139	-1.33866				cellular component organization;cellular component organization at cellular level;cellular component organization or biogenesis;cellular component organization or biogenesis at cellular level;cellular membrane organization;cellular process;chaperone-mediated protein transport;establishment of localization;establishment of localization in cell;establishment of protein localization;establishment of…	binding;cation binding;ion binding;metal ion binding;transporter activity	cell part;cytoplasmic part;intracellular organelle part;intracellular part;macromolecular complex;membrane;mitochondrial inner membrane;mitochondrial intermembrane space protein transporter complex;mitochondrial membrane;mitochondrial part;organelle inner membrane;organelle membrane;organelle part;protein complex
7412	Q9EPR5	VPS10 domain-containing receptor SorCS2	Sorcs2	Sorcs2	6.6e-05	0.000591	+	0.014077	0.095304		-0.567282	2.3494	-1.95184	21.1	21.1	21.1	128.9	3	18	18	18	1.6804e-179	15356000000	255930000	0.242295	-1.21924	-0.447515	-0.206595	1.60458	2.09709	1.09502	1.92087	2.30545	2.30008	2.18887	1.03032	0.495265	0.614365	2.04266	-0.551025	0.413995	0.535725						cell part;integral to membrane;intrinsic to membrane;membrane part
5068	Q8BGH4	Receptor expression-enhancing protein 1	Reep1	Reep1	0.076385	0.120433		0.066054	0.225864		-0.546389	1.77791	-1.94824	15.4	15.4	15.4	22.284	1	3	3	3	6.9332e-09	1256300000	104690000	-0.260975	-0.713257	0.0545463	-0.446075	NaN	NaN	NaN	NaN	2.68392	NaN	0.11474	0.17822	0.14828	-0.13313	NaN	-0.393901	-0.121924	-0.484713				cellular component organization;cellular component organization at cellular level;cellular component organization or biogenesis;cellular component organization or biogenesis at cellular level;cellular localization;cellular macromolecule localization;cellular process;cellular protein localization;endoplasmic reticulum organization;endoplasmic reticulum tubular network organization;localization;loc…	binding;cytoskeletal protein binding;microtubule binding;protein binding;tubulin binding	cell part;cytoplasmic part;endoplasmic reticulum;integral to membrane;intracellular membrane-bounded organelle;intracellular organelle;intracellular organelle part;intracellular part;intrinsic to membrane;membrane;membrane part;membrane-bounded organelle;mitochondrial membrane;mitochondrial part;organelle;organelle membrane;organelle part
2624	P23336-2;P23336-3;Q91W00;Q8C2H7;P23336;Q9DBU1	N-acetyllactosaminide alpha-1,3-galactosyltransferase	Ggta1	Ggta1	0.061084	0.100657		0.315336	0.545899		-0.408246	1.76611	-1.94395	12.3	12.3	12.3	42.585	6	3	3	3	9.0188e-21	1418100000	101290000	NaN	NaN	NaN	NaN	2.62771	0.98531	0.54726	1.92814	0.64967	0.65732	NaN	NaN	-0.95769	NaN	0.22952	NaN	NaN	NaN				carbohydrate metabolic process;cellular carbohydrate metabolic process;cellular macromolecule metabolic process;cellular metabolic process;cellular process;cellular protein metabolic process;glycosylation;macromolecule glycosylation;macromolecule metabolic process;macromolecule modification;metabolic process;primary metabolic process;protein glycosylation;protein metabolic process;protein modific…	binding;catalytic activity;cation binding;galactosyltransferase activity;ion binding;metal ion binding;N-acetyllactosaminide 3-alpha-galactosyltransferase activity;transferase activity;transferase activity, transferring glycosyl groups;transferase activity, transferring hexosyl groups;UDP-galactosyltransferase activity;UDP-glycosyltransferase activity	cell part;cytoplasmic part;Golgi apparatus part;Golgi cisterna membrane;Golgi membrane;integral to membrane;intracellular organelle part;intracellular part;intrinsic to membrane;membrane;membrane part;organelle membrane;organelle part	Glycosphingolipid biosynthesis - lacto and neolacto series
5545	Q8C8U0	Liprin-beta-1	Ppfibp1	Ppfibp1	1.1e-05	0.000173	+	0.000917	0.023984	+	-0.712045	1.44094	-1.94241	60.4	60.4	1.8	108.54	2	46	46	1	NaN	83711000000	1781100000	-1.35067	0.071265	-0.222775	-1.25985	0.659475	0.877345	0.812735	1.07058	1.04673	0.907055	0.655375	-0.089555	0.431725	-0.401465	0.337695	-1.1704	-1.10187	-1.03869
2354	Q5NCU4;P07214	SPARC	Sparc	Sparc	0.000182	0.001206	+	0.00045	0.016741	+	-0.739727	2.01348	-1.94114	33.2	33.2	33.2	34.322	3	10	10	10	1.2515e-271	99235000000	7633500000	0.190045	0.009745	-0.627925	-0.161345	0.719155	1.25535	1.8696	1.19548	1.37854	2.22137	1.47178	-0.174645	0.156795	0.078015	1.25568	-0.105505	0.053695	-0.228805	+	Core matrisome	ECM Glycoproteins	anatomical structure development;biological regulation;bone development;cellular process;cellular response to chemical stimulus;cellular response to growth factor stimulus;cellular response to organic substance;cellular response to stimulus;developmental process;heart development;inner ear development;lung development;multicellular organismal process;organ development;ossification;regulation of b…	binding;calcium ion binding;cation binding;extracellular matrix binding;ion binding;metal ion binding	basement membrane;cell part;cytoplasm;extracellular matrix;extracellular matrix part;extracellular region part;extracellular space;intracellular membrane-bounded organelle;intracellular organelle;intracellular part;membrane-bounded organelle;membrane-bounded vesicle;nucleus;organelle;proteinaceous extracellular matrix;vesicle
3283	P63028;D3YU75	Translationally-controlled tumor protein	Tpt1	Tpt1	1e-06	3e-05	+	0.019723	0.113836		-0.543564	2.32501	-1.93932	44.2	44.2	44.2	19.462	2	11	11	11	1.5193e-223	162380000000	27064000000	0.525875	0.593715	-0.283485	-0.282445	2.37195	1.20883	1.92071	1.69596	1.16075	2.0324	1.7569	1.57767	1.3175	2.02405	1.45867	-1.35372	-1.12216	-0.414345				biological regulation;developmental process;multi-organism process;negative regulation of apoptosis;negative regulation of biological process;negative regulation of cell death;negative regulation of cell differentiation;negative regulation of cellular process;negative regulation of developmental process;negative regulation of ectoderm development;negative regulation of programmed cell death;regul…	binding;calcium ion binding;cation binding;ion binding;metal ion binding	cell part;cytoplasmic part;cytoskeletal part;endosome;extracellular region part;extracellular space;intracellular membrane-bounded organelle;intracellular organelle;intracellular organelle part;intracellular part;late endosome;macromolecular complex;membrane-bounded organelle;multivesicular body;nuclear part;nucleoplasm;organelle;organelle part;protein complex;tubulin complex
3178	P61255;B1ARA3;B1ARA5;K4DI68	60S ribosomal protein L26	Rpl26;mCG_9098	Rpl26;mCG_9098	1e-06	2.2e-05	+	0.016044	0.102705		-0.558284	1.94638	-1.93906	64.8	64.8	64.8	17.258	4	20	20	19	1.2843e-168	222960000000	37159000000	-1.30932	-0.87342	-1.2436	-0.62794	1.57478	2.1794	1.97175	2.23626	1.70443	1.10198	0.73323	0.35538	-0.04348	0.2014	0.40086	0.29298	0.27128	0.451				biosynthetic process;cellular biosynthetic process;cellular component biogenesis;cellular component biogenesis at cellular level;cellular component organization or biogenesis;cellular component organization or biogenesis at cellular level;cellular macromolecule biosynthetic process;cellular macromolecule metabolic process;cellular metabolic process;cellular nitrogen compound metabolic process;cel…	structural constituent of ribosome;structural molecule activity	cell part;cytosolic large ribosomal subunit;intracellular organelle part;intracellular part;large ribosomal subunit;macromolecular complex;organelle part;ribonucleoprotein complex	Ribosome
3571	Q03958;G3UYF9	Prefoldin subunit 6	Pfdn6;H2-Ke2	Pfdn6;H2-Ke2	0.00213	0.007503	+	0.003346	0.044899	+	-0.668562	1.6332	-1.93782	45.7	45.7	45.7	14.454	2	5	5	5	4.7875e-18	4957500000	619690000	-1.14552	-0.064765	-0.177455	NaN	1.46415	1.34606	1.36111	1.60078	1.85099	0.348395	-0.272285	-0.433935	-0.420975	0.073045	0.218715	-0.239605	-1.00028	-0.715545				cellular component assembly;cellular component assembly at cellular level;cellular component organization;cellular component organization at cellular level;cellular component organization or biogenesis;cellular component organization or biogenesis at cellular level;cellular macromolecular complex assembly;cellular macromolecular complex subunit organization;cellular macromolecule metabolic proces…		cell part;cytoplasmic part;cytosolic part;intracellular membrane-bounded organelle;intracellular organelle;intracellular part;macromolecular complex;membrane-bounded organelle;nucleus;organelle;prefoldin complex;protein complex
4873	Q80SY3	V-type proton ATPase subunit d 2	Atp6v0d2	Atp6v0d2	0.082573	0.128155		0.001796	0.031615	+	-0.735052	2.95659	-1.93495	47.7	47.7	47.7	40.493	1	10	10	10	4.3777e-155	3548400000	197140000	NaN	0.80156	NaN	NaN	1.17847	3.00071	3.05056	2.01662	1.64942	2.26732	1.79554	0.60941	0.59663	1.04004	2.81098	0.36147	0.61531	1.25225				ATP hydrolysis coupled proton transport;cation transport;cellular process;energy coupled proton transport, against electrochemical gradient;establishment of localization;hydrogen transport;ion transmembrane transport;ion transport;monovalent inorganic cation transport;proton transport;transmembrane transport;transport	cation transmembrane transporter activity;hydrogen ion transmembrane transporter activity;inorganic cation transmembrane transporter activity;ion transmembrane transporter activity;monovalent inorganic cation transmembrane transporter activity;substrate-specific transmembrane transporter activity;substrate-specific transporter activity;transmembrane transporter activity;transporter activity	apical plasma membrane;cell part;cytoplasmic part;early endosome;endosome;intracellular membrane-bounded organelle;intracellular organelle;intracellular organelle part;intracellular part;macromolecular complex;membrane part;membrane-bounded organelle;organelle;organelle part;plasma membrane part;protein complex;proton-transporting two-sector ATPase complex;proton-transporting two-sector ATPase co…	Collecting duct acid secretion;Epithelial cell signaling in Helicobacter pylori infection;ko05152;Lysosome;Oxidative phosphorylation;Phagosome;Rheumatoid arthritis;Vibrio cholerae infection
352	B1AUY7;Q9QY36;B1AUY8;B1AUY9;B1AUZ1	N-alpha-acetyltransferase 10	Naa10	Naa10	0.001321	0.005227	+	0.001459	0.029804	+	-0.744349	2.11329	-1.93313	58.4	58.4	12.9	26.318	5	11	11	2	2.4798e-71	8736700000	582440000	1.23508	NaN	NaN	NaN	2.00233	1.47609	1.95642	1.57956	1.84759	0.94395	0.39598	-0.07566	-0.48686	0.62471	-0.47344	-0.07257	-0.0627	-0.03598				cellular macromolecule metabolic process;cellular metabolic process;cellular process;cellular protein metabolic process;macromolecule metabolic process;macromolecule modification;metabolic process;N-terminal protein amino acid acetylation;N-terminal protein amino acid modification;primary metabolic process;protein acetylation;protein acylation;protein metabolic process;protein modification process	acetyltransferase activity;binding;catalytic activity;N-acetyltransferase activity;N-acyltransferase activity;peptide alpha-N-acetyltransferase activity;peptide N-acetyltransferase activity;ribonucleoprotein binding;ribosome binding;transferase activity;transferase activity, transferring acyl groups;transferase activity, transferring acyl groups other than amino-acyl groups	cell part;cytoplasm;intracellular membrane-bounded organelle;intracellular organelle;intracellular part;membrane-bounded organelle;nucleus;organelle
6951	Q9CZH7	Matrix-remodeling-associated protein 7	Mxra7	Mxra7	0.000122	0.000915	+	0.007405	0.066929		-0.641414	1.76364	-1.93144	39.3	39.3	39.3	19.457	2	8	8	8	5.6883e-154	23409000000	3344100000	NaN	-1.34374	NaN	-1.12503	1.32748	1.28291	0.6696	2.16276	1.61806	0.60779	1.10372	0.23311	-0.52472	-0.20189	0.6009	-0.74147	0.17022	-0.54987						cell part;integral to membrane;intrinsic to membrane;membrane part
5650	Q8CH72	E3 ubiquitin-protein ligase TRIM32	Trim32	Trim32	2.3e-05	0.000276	+	0.466858	0.684163		-0.245489	-1.10408	-1.92947	7.3	7.3	7.3	72.057	3	4	4	4	7.5715e-16	32417000000	900480000	-5.1372	-4.03949	-4.09387	-3.94044	0.020525	NaN	NaN	NaN	NaN	0.364855	-0.719695	NaN	NaN	1.18331	NaN	-4.00983	-4.39351	-5.06674				biological regulation;cell differentiation;cellular developmental process;cellular macromolecule metabolic process;cellular metabolic process;cellular process;cellular protein metabolic process;developmental process;fat cell differentiation;macromolecule metabolic process;macromolecule modification;metabolic process;negative regulation of apoptosis;negative regulation of biological process;negati…	acid-amino acid ligase activity;binding;catalytic activity;cation binding;ion binding;ligase activity;ligase activity, forming carbon-nitrogen bonds;metal ion binding;nucleic acid binding;protein binding;protein self-association;RNA binding;small conjugating protein binding;small conjugating protein ligase activity;transition metal ion binding;ubiquitin binding;ubiquitin-protein ligase activity;z…	cell part;cytoplasm;intracellular membrane-bounded organelle;intracellular organelle;intracellular part;membrane-bounded organelle;nucleus;organelle	Ubiquitin mediated proteolysis
2462	P13020-2		0		0.010798	0.025944	+	0.023659	0.127456		-0.530047	1.22496	-1.92934	86.6	1.2	1.2	80.762	3	65	1	1	NaN	86874000000	2714800000	0.604595	-1.29756	-1.71669	-2.50685	1.73232	-0.374395	-0.193895	1.96944	1.40153	0.422015	0.641605	-0.485625	-0.141805	-0.751045	-0.587595	-0.817755	-0.513095	-0.865295				actin cytoskeleton organization;actin filament organization;actin filament-based process;actin polymerization or depolymerization;aging;anatomical structure development;anatomical structure morphogenesis;apoptosis;biological regulation;cell death;cell development;cell part morphogenesis;cell projection morphogenesis;cell projection organization;cellular component morphogenesis;cellular component …		actin cytoskeleton;cell part;cell projection;cytoplasmic part;cytoskeleton;extracellular region part;extracellular space;intracellular non-membrane-bounded organelle;intracellular organelle;intracellular part;lamellipodium;macromolecular complex;non-membrane-bounded organelle;organelle;perinuclear region of cytoplasm;protein complex;ruffle
135	A2AJT4;A2AJT5	Arginine/serine-rich protein PNISR	Pnisr;Sfrs18	Pnisr;Sfrs18	0.034942	0.064623		0.044968	0.18161		-0.542636	1.78337	-1.9291	4.6	4.6	4.6	92.114	3	3	3	3	7.1844e-11	1774500000	84498000	NaN	NaN	-0.067475	0.259865	NaN	2.22205	0.992235	2.27657	1.33858	0.497135	-0.409445	-2.41154	-0.020955	-1.24361	-0.223955	1.12248	0.693525	NaN						cell part;intracellular organelle part;intracellular part;nuclear body;nuclear part;nuclear speck;nucleoplasm part;organelle part
209	A2AUE1;G5E8T0;P60904	DnaJ homolog subfamily C member 5	Dnajc5	Dnajc5	0.002434	0.008274	+	0.060791	0.215272		-0.450255	1.36666	-1.92806	41.1	41.1	41.1	15.819	3	8	8	8	NaN	54054000000	9008900000	-0.813505	-1.30936	-0.444465	-4.06719	0.791635	1.14579	1.25008	2.02034	1.53198	0.541665	-0.030175	-0.812735	-1.11227	-0.410125	-0.042765	0.136935	0.734915	-0.023255				biological regulation;negative regulation of apoptosis;negative regulation of biological process;negative regulation of cell death;negative regulation of cellular process;negative regulation of neuron apoptosis;negative regulation of programmed cell death;regulation of apoptosis;regulation of biological process;regulation of cell death;regulation of cellular process;regulation of neuron apoptosis…		cell part;clathrin-coated vesicle;coated vesicle;cytoplasmic membrane-bounded vesicle;cytoplasmic part;cytoplasmic vesicle;intracellular membrane-bounded organelle;intracellular organelle;intracellular part;melanosome;membrane;membrane-bounded organelle;membrane-bounded vesicle;organelle;pigment granule;plasma membrane;synapse part;synaptic vesicle;vesicle	Protein processing in endoplasmic reticulum
7013	Q9D0R8	Protein LSM12 homolog	Lsm12	Lsm12	0.00884	0.022306	+	0.052697	0.198901		-0.492349	1.79396	-1.9249	28.7	28.7	28.7	21.701	1	4	4	4	6.4424e-38	7052900000	783660000	-1.97301	NaN	NaN	-0.677425	2.46317	2.91859	1.02436	1.63827	2.3412	-0.352325	0.101155	-0.610385	-0.211265	-0.204015	-0.037695	0.092395	-0.299005	0.074335
2477	P14069	Protein S100-A6	S100a6	S100a6	0	1.5e-05	+	0.037611	0.167276		-0.49305	1.84528	-1.92255	88.8	88.8	88.8	10.051	1	11	11	11	NaN	378100000000	75620000000	-1.36163	-1.4871	-0.49254	-1.32809	1.68293	1.6882	1.57989	1.53381	2.5373	1.35532	0.75649	-0.60831	-0.42643	-0.547	-0.18485	0.55366	1.23744	1.28653	+	Matrisome-associated	Secreted Factors		binding;calcium ion binding;cation binding;ion binding;ion transmembrane transporter activity;metal ion binding;substrate-specific transmembrane transporter activity;substrate-specific transporter activity;transition metal ion binding;transmembrane transporter activity;transporter activity;zinc ion binding	cell part;cell projection;cytoplasmic part;cytosol;envelope;extrinsic to internal side of plasma membrane;extrinsic to membrane;extrinsic to plasma membrane;intracellular organelle part;intracellular part;membrane part;nuclear envelope;nuclear part;organelle envelope;organelle part;perinuclear region of cytoplasm;plasma membrane part;ruffle
2677	P27090	Transforming growth factor beta-2;Latency-associated peptide	Tgfb2	Tgfb2	0.130126	0.184769		0.116383	0.311829		-0.646827	1.42653	-1.92039	16.2	16.2	16.2	47.588	1	6	6	6	1.8339e-51	1065100000	59172000	NaN	NaN	NaN	1.32301	0.39456	NaN	1.01468	NaN	NaN	NaN	-0.60754	-0.22393	-0.68171	-1.52682	NaN	NaN	NaN	NaN	+	Matrisome-associated	Secreted Factors	activation of protein kinase activity;activation-induced cell death of T cells;alcohol biosynthetic process;alcohol metabolic process;amine biosynthetic process;amine metabolic process;anatomical structure development;anatomical structure morphogenesis;apoptosis;axon guidance;benzene-containing compound metabolic process;biological adhesion;biological regulation;biosynthetic process;blood vessel …	beta-amyloid binding;binding;catalytic activity;cytokine receptor binding;growth factor activity;identical protein binding;kinase activity;molecular transducer activity;phosphotransferase activity, alcohol group as acceptor;protein binding;protein dimerization activity;protein homodimerization activity;protein kinase activity;protein serine/threonine kinase activity;receptor binding;receptor sign…	axon;cell body;cell part;cell projection;extracellular matrix;extracellular region part;extracellular space;neuron projection;neuronal cell body	Amoebiasis;Cell cycle;Chagas disease (American trypanosomiasis);Chronic myeloid leukemia;Colorectal cancer;Cytokine-cytokine receptor interaction;Dilated cardiomyopathy;Endocytosis;Hypertrophic cardiomyopathy (HCM);ko05152;Leishmaniasis;Malaria;MAPK signaling pathway;Osteoclast differentiation;Pancreatic cancer;Pathways in cancer;Renal cell carcinoma;Rheumatoid arthritis;TGF-beta signaling pathwa…
7131	Q9D6L8;Q9D6L8-2	Peptidyl-prolyl cis-trans isomerase-like 3	Ppil3	Ppil3	6.6e-05	0.000589	+	0.266541	0.496724		-0.332797	0.153098	-1.91683	24.8	24.8	24.8	18.127	2	4	4	4	8.1879e-19	3434400000	312220000	-2.83176	-2.45043	-2.4553	-1.70398	NaN	NaN	NaN	NaN	NaN	0.26643	0.51852	-0.13457	-0.28078	-0.96172	0.20895	-2.38835	-3.93756	-3.50231				cellular macromolecule metabolic process;cellular metabolic process;cellular nitrogen compound metabolic process;cellular process;cellular protein metabolic process;macromolecule metabolic process;macromolecule modification;metabolic process;mRNA metabolic process;mRNA processing;nitrogen compound metabolic process;nucleic acid metabolic process;nucleobase-containing compound metabolic process;pe…	catalytic activity;cis-trans isomerase activity;isomerase activity;peptidyl-prolyl cis-trans isomerase activity	catalytic step 2 spliceosome;cell part;intracellular organelle part;intracellular part;macromolecular complex;nuclear part;organelle part;ribonucleoprotein complex;spliceosomal complex
2501	P15092-2;P15092	Interferon-activable protein 204	Ifi204	Ifi204	0.000907	0.004014	+	0.021451	0.119763		-0.537392	2.93121	-1.91568	49.5	37.1	NaN	70.218	2	25	18	NaN	NaN	11698000000	324930000	3.63383	1.60218	0.962735	0.859475	2.66099	1.92895	1.62255	2.11619	2.29323	1.74308	3.19442	1.55863	1.31574	1.56011	1.63786	-0.159435	-0.774065	-0.343425				biological regulation;biosynthetic process;cellular biosynthetic process;cellular macromolecule biosynthetic process;cellular macromolecule metabolic process;cellular metabolic process;cellular nitrogen compound metabolic process;cellular process;cellular response to chemical stimulus;cellular response to cytokine stimulus;cellular response to interferon-alpha;cellular response to organic substan…		cell part;cytoplasm;inclusion body;intracellular non-membrane-bounded organelle;intracellular organelle;intracellular organelle part;intracellular part;non-membrane-bounded organelle;nuclear inclusion body;nuclear part;nucleolus;organelle;organelle part
7801	Q9R0E2	Procollagen-lysine,2-oxoglutarate 5-dioxygenase 1	Plod1	Plod1	0.002341	0.00803	+	0.001791	0.031615	+	-0.682814	2.29667	-1.91101	44	42.7	42.7	83.594	3	29	28	28	NaN	39933000000	973970000	1.26034	2.12517	1.30525	0.65054	0.97331	1.00474	1.41338	1.05478	1.00497	2.60015	2.11768	0.36987	0.56288	-0.39139	1.07488	-0.69472	0.0139	-0.39247	+	Matrisome-associated	ECM Regulators	response to chemical stimulus;response to hypoxia;response to oxygen levels;response to stimulus;response to stress	binding;carboxylic acid binding;catalytic activity;cation binding;dioxygenase activity;ion binding;iron ion binding;L-ascorbic acid binding;metal ion binding;oxidoreductase activity;oxidoreductase activity, acting on paired donors, with incorporation or reduction of molecular oxygen;oxidoreductase activity, acting on paired donors, with incorporation or reduction of molecular oxygen, 2-oxoglutara…	cell part;cytoplasmic part;endoplasmic reticulum membrane;endoplasmic reticulum part;intracellular organelle part;intracellular part;membrane;membrane part;organelle membrane;organelle part;rough endoplasmic reticulum membrane	Lysine degradation
6256	Q91WL8;Q91WL8-3;Q91WL8-4	WW domain-containing oxidoreductase	Wwox	Wwox	5e-06	9.2e-05	+	0.142662	0.347711		-0.397185	0.273689	-1.91004	20.8	20.8	20.8	46.512	4	7	7	7	6.0483e-53	4414500000	191930000	-2.40549	-2.70931	-1.86765	-3.37275	NaN	NaN	0.391075	NaN	0.618395	-0.226575	0.097505	-0.085325	-0.346405	-0.144885	0.101535	-2.49484	-2.46158	-3.8055				anatomical structure morphogenesis;apoptosis;biological regulation;cell death;cell differentiation;cell surface receptor linked signaling pathway;cellular developmental process;cellular process;cellular response to chemical stimulus;cellular response to endogenous stimulus;cellular response to growth factor stimulus;cellular response to organic substance;cellular response to stimulus;cellular res…	catalytic activity;oxidoreductase activity	cell part;cell projection;cytoplasmic part;cytosol;Golgi apparatus;intracellular membrane-bounded organelle;intracellular organelle;intracellular part;membrane;membrane-bounded organelle;microvillus;mitochondrion;nucleus;organelle;plasma membrane
4766	Q6ZWV3;I7HLV2;P86048;B7FAU6	60S ribosomal protein L10;60S ribosomal protein L10-like	Rpl10;Rpl10l	Rpl10;Rpl10l	0	9e-06	+	0.008761	0.072767		-0.597993	1.79889	-1.90637	64	64	64	24.604	4	16	16	16	NaN	270910000000	33864000000	-0.500445	-0.965385	-1.19606	-1.38531	1.42141	1.32123	1.2731	1.41257	2.25432	1.47819	0.934715	0.398275	0.179015	-0.038365	0.508145	0.042205	-0.112215	0.129305				biosynthetic process;cellular biosynthetic process;cellular macromolecule biosynthetic process;cellular macromolecule metabolic process;cellular metabolic process;cellular process;cellular protein metabolic process;gamete generation;macromolecule biosynthetic process;macromolecule metabolic process;male gamete generation;metabolic process;multicellular organismal process;multicellular organismal …	structural constituent of ribosome;structural molecule activity	cell part;cytoplasmic part;intracellular membrane-bounded organelle;intracellular non-membrane-bounded organelle;intracellular organelle;intracellular part;macromolecular complex;membrane-bounded organelle;non-membrane-bounded organelle;nucleus;organelle;ribonucleoprotein complex;ribosome	Ribosome
736	Q922J3;D3Z2Z1;F8WIA1;Q922J3-2;D3Z3M7;F6RCU2;Q8C0S5	CAP-Gly domain-containing linker protein 1	Clip1	Clip1	0.002073	0.007363	+	0.001725	0.03132	+	-0.684556	1.42371	-1.90413	39.8	39.8	26.5	155.81	8	47	47	31	1.4004e-294	34913000000	425770000	-0.61593	-0.41982	0.13914	-0.76529	0.90841	1.63213	0.87265	1.49352	1.6155	-0.14382	-0.41631	-0.81201	-0.58812	-1.03262	-0.88215	-0.06158	-0.41804	-0.07469				biological regulation;cellular component organization;cellular component organization at cellular level;cellular component organization or biogenesis;cellular component organization or biogenesis at cellular level;cellular process;cytoskeleton organization;establishment of localization;microtubule bundle formation;microtubule cytoskeleton organization;microtubule-based process;organelle organizat…	binding;cation binding;cytoskeletal protein binding;ion binding;metal ion binding;microtubule binding;nucleic acid binding;protein binding;transition metal ion binding;tubulin binding;zinc ion binding	cell part;cell projection;centrosome;cytoplasmic microtubule;cytoplasmic part;cytoplasmic vesicle membrane;cytoplasmic vesicle part;cytoskeletal part;endosome;intracellular membrane-bounded organelle;intracellular non-membrane-bounded organelle;intracellular organelle;intracellular organelle part;intracellular part;macromolecular complex;macropinosome;membrane;membrane-bounded organelle;microtubu…
4250	Q61074	Protein phosphatase 1G	Ppm1g	Ppm1g	2.7e-05	0.000317	+	0.059932	0.213282		-0.451598	1.66651	-1.9035	31.5	31.5	31.5	58.727	1	11	11	11	6.5656e-34	3963100000	172310000	-1.66431	-1.62524	-1.79933	-1.59641	1.88638	2.25796	1.20168	1.2511	2.83546	0.59427	0.01371	0.38059	0.74489	0.23554	0.30341	-0.21216	0.18212	-0.17987				biological regulation;cell cycle arrest;cell cycle process;cellular macromolecule metabolic process;cellular metabolic process;cellular process;cellular protein metabolic process;dephosphorylation;macromolecule metabolic process;macromolecule modification;metabolic process;negative regulation of biological process;negative regulation of cell cycle;negative regulation of cellular process;peptidyl-…	binding;catalytic activity;cation binding;hydrolase activity;hydrolase activity, acting on ester bonds;ion binding;metal ion binding;phosphatase activity;phosphoprotein phosphatase activity;phosphoric ester hydrolase activity;protein serine/threonine phosphatase activity	cell part;intracellular membrane-bounded organelle;intracellular organelle;intracellular part;membrane-bounded organelle;nucleus;organelle
7007	Q9D0M0	Exosome complex exonuclease RRP42	Exosc7	Exosc7	0.353915	0.412659		0.061435	0.216163		-0.531757	1.67886	-1.89806	34.4	34.4	34.4	31.825	1	8	8	8	5.7499e-52	2663400000	147960000	NaN	NaN	NaN	-1.44226	0.850915	0.229345	2.17366	0.440445	1.09865	1.12774	-0.909135	-0.959115	2.27861	0.158685	0.585175	NaN	NaN	-0.152225				cellular macromolecule metabolic process;cellular metabolic process;cellular nitrogen compound metabolic process;cellular process;macromolecule metabolic process;metabolic process;ncRNA metabolic process;ncRNA processing;nitrogen compound metabolic process;nucleic acid metabolic process;nucleobase-containing compound metabolic process;primary metabolic process;RNA metabolic process;RNA processing…	binding;nucleic acid binding;RNA binding	cell part;cytoplasm;exosome (RNase complex);intracellular non-membrane-bounded organelle;intracellular organelle;intracellular organelle part;intracellular part;macromolecular complex;non-membrane-bounded organelle;nuclear part;nucleolus;organelle;organelle part;protein complex	RNA degradation
3160	P60867	40S ribosomal protein S20	Rps20	Rps20	0.000149	0.001046	+	0.000907	0.023984	+	-0.712496	1.83926	-1.89314	52.9	52.9	52.9	13.373	1	10	10	10	1.3935e-91	250320000000	50064000000	0.54221	-0.72039	-0.44721	-0.8041	1.41066	1.45883	1.6612	1.78606	1.72053	0.62334	0.56723	0.24956	0.23376	0.19074	0.05247	0.18029	-0.54737	-0.10149				biosynthetic process;cellular biosynthetic process;cellular macromolecule biosynthetic process;cellular macromolecule metabolic process;cellular metabolic process;cellular process;cellular protein metabolic process;macromolecule biosynthetic process;macromolecule metabolic process;metabolic process;primary metabolic process;protein metabolic process;translation	binding;nucleic acid binding;RNA binding;structural constituent of ribosome;structural molecule activity	cell part;cytosolic small ribosomal subunit;intracellular organelle part;intracellular part;macromolecular complex;organelle part;ribonucleoprotein complex;small ribosomal subunit	Ribosome
3158	P60824;K4DI65;D3YU80	Cold-inducible RNA-binding protein	Cirbp	Cirbp	0.045795	0.079931		0.00364	0.046521	+	-0.647942	1.90314	-1.88894	62.2	62.2	62.2	18.607	3	9	9	9	3.5047e-89	28959000000	2895900000	0.27182	1.94292	0.97449	0.13069	1.05081	0.80495	2.39217	1.58838	1.52739	0.72543	-0.74618	-0.29442	-0.20593	-0.24007	-0.79983	0.02841	-0.444	0.5546				biological regulation;cellular component assembly;cellular component assembly at cellular level;cellular component organization;cellular component organization at cellular level;cellular component organization or biogenesis;cellular component organization or biogenesis at cellular level;cellular macromolecular complex assembly;cellular macromolecular complex subunit organization;cellular macromol…	binding;mRNA 3'-UTR binding;mRNA binding;nucleic acid binding;nucleotide binding;RNA binding;rRNA binding;SSU rRNA binding;translation regulator activity;translation repressor activity	cell part;cytoplasmic part;intracellular membrane-bounded organelle;intracellular non-membrane-bounded organelle;intracellular organelle;intracellular organelle part;intracellular part;macromolecular complex;membrane-bounded organelle;non-membrane-bounded organelle;nuclear part;nucleoplasm;nucleus;organelle;organelle part;ribonucleoprotein complex;RNA granule;stress granule
2450	P12265	Beta-glucuronidase	Gusb	Gusb	6e-06	0.000121	+	0.012204	0.08828		-0.609439	2.28607	-1.88596	38.7	38.7	38.7	74.194	3	17	17	17	3.8426e-195	9583900000	309160000	-0.013975	-0.465265	NaN	NaN	1.59112	1.51785	1.30781	1.30859	1.71165	2.4367	1.75216	1.20549	1.14691	1.01357	2.04528	-0.915225	-0.772595	-0.240985				carbohydrate metabolic process;metabolic process;primary metabolic process	beta-glucuronidase activity;catalytic activity;hydrolase activity;hydrolase activity, acting on glycosyl bonds;hydrolase activity, hydrolyzing O-glycosyl compounds	cell part;cytoplasmic part;endoplasmic reticulum;intracellular membrane-bounded organelle;intracellular organelle;intracellular part;lysosome;lytic vacuole;membrane-bounded organelle;organelle;vacuole	Drug metabolism - other enzymes;Flavone and flavonol biosynthesis;Glycosaminoglycan degradation;Lysosome;Pentose and glucuronate interconversions;Porphyrin and chlorophyll metabolism;Starch and sucrose metabolism
1496	F7DBB3		Ahnak2	Ahnak2	0.000128	0.000944	+	0.000209	0.011098	+	-0.766266	1.99874	-1.88318	47.8	47.8	18.7	166.49	2	41	41	18	NaN	203430000000	2542900000	1.07374	1.81471	0.41542	0.75137	0.8901	1.24914	2.02506	0.61901	1.30039	1.41967	0.73672	0.0756	0.21814	-0.02377	0.16215	-0.41896	-0.66379	-0.58596					binding;nucleic acid binding
6978	Q9D024;Q9D024-2;Q9D024-3;F7C265	Coiled-coil domain-containing protein 47	Ccdc47	Ccdc47	0	6e-06	+	0.043157	0.177692		-0.481291	1.3041	-1.8831	52.2	52.2	52.2	55.843	5	24	24	24	NaN	95225000000	4534500000	-0.869635	-2.57229	-2.21826	-2.26875	1.08743	0.780185	1.15716	1.10099	1.10389	1.03872	0.745145	0.071945	0.401915	0.401565	0.559425	-0.632675	-0.984275	-0.346215				biological regulation;calcium ion homeostasis;cation homeostasis;cellular process;cellular response to biotic stimulus;cellular response to stimulus;cellular response to stress;chemical homeostasis;developmental process;divalent inorganic cation homeostasis;embryo development;ER overload response;ER-nucleus signaling pathway;homeostatic process;ion homeostasis;metal ion homeostasis;post-embryonic…	binding;calcium ion binding;cation binding;ion binding;metal ion binding	cell part;cytoplasmic part;endoplasmic reticulum;integral to membrane;intracellular membrane-bounded organelle;intracellular organelle;intracellular part;intrinsic to membrane;membrane part;membrane-bounded organelle;organelle
217	A2AVJ7;Q99PL5	Ribosome-binding protein 1	Rrbp1	Rrbp1	0.000487	0.002504	+	0.000122	0.008248	+	-0.783005	1.91626	-1.87706	78.6	78.6	78.1	158.39	13	116	116	115	NaN	814850000000	7911100000	0.71274	-0.39167	-0.18132	-0.54719	1.50866	1.75251	1.55122	1.6785	1.56714	0.71897	0.42479	-0.02907	0.36346	-0.34965	0.3154	0.12941	0.19269	0.23856				biological regulation;cellular process;cellular response to stimulus;establishment of localization;establishment of protein localization;protein transport;regulation of biological process;regulation of cellular process;response to stimulus;signal transduction;transport		cell part;cytoplasmic part;endoplasmic reticulum part;integral to endoplasmic reticulum membrane;integral to membrane;integral to organelle membrane;intracellular organelle part;intracellular part;intrinsic to endoplasmic reticulum membrane;intrinsic to membrane;intrinsic to organelle membrane;membrane part;organelle part	Protein processing in endoplasmic reticulum
6276	Q91X72	Hemopexin	Hpx	Hpx	1.5e-05	0.000213	+	0.006244	0.06119		-0.618234	2.43851	-1.87464	43.9	43.9	43.9	51.317	1	18	18	18	NaN	25127000000	930620000	2.59393	2.33695	1.78861	1.44723	1.46049	0.79501	1.08506	1.6496	2.22155	1.6851	1.11085	0.55938	1.02528	0.14161	0.79079	-0.90347	-0.24935	-0.45111	+	Matrisome-associated	ECM-affiliated Proteins	biological regulation;cellular metabolic process;cellular process;cofactor metabolic process;establishment of localization;heme metabolic process;hemoglobin metabolic process;heterocycle metabolic process;macromolecule metabolic process;metabolic process;nitrogen compound metabolic process;pigment metabolic process;porphyrin-containing compound metabolic process;positive regulation of adaptive im…	binding;cation binding;ion binding;metal ion binding	extracellular region part;extracellular space
6725	Q9CQE7;Q9CQE7-2;F6RK81;F6UIS1	Endoplasmic reticulum-Golgi intermediate compartment protein 3	Ergic3	Ergic3	0.002561	0.008629	+	0.002443	0.038105	+	-0.720553	1.85219	-1.87192	34.2	34.2	34.2	43.208	4	9	9	9	4.6987e-251	13838000000	1064400000	NaN	NaN	NaN	-0.37654	1.57896	2.15017	0.12431	1.43933	1.42719	1.13611	0.72884	0.62329	-0.16632	-0.2516	0.3992	-0.60488	-0.86772	-0.17969				cellular process;ER to Golgi vesicle-mediated transport;establishment of localization;establishment of localization in cell;Golgi vesicle transport;intracellular transport;transport;vesicle-mediated transport		cell part;cytoplasmic part;endoplasmic reticulum membrane;endoplasmic reticulum part;endoplasmic reticulum-Golgi intermediate compartment;endoplasmic reticulum-Golgi intermediate compartment membrane;Golgi apparatus;integral to membrane;intracellular membrane-bounded organelle;intracellular organelle;intracellular organelle part;intracellular part;intrinsic to membrane;membrane;membrane part;memb…
3559	Q02819;H3BK79	Nucleobindin-1	Nucb1	Nucb1	1e-06	2.7e-05	+	0.002902	0.04172	+	-0.659555	1.94556	-1.87151	74.7	74.7	74.7	53.408	4	41	41	41	NaN	238280000000	8510100000	-0.19318	-0.97677	-0.51952	0.22452	1.4658	1.87547	1.16245	1.35108	1.54711	1.58904	1.36985	0.53093	0.37938	0.52981	1.23843	-0.66727	-0.40754	-0.24368					binding;calcium ion binding;cation binding;DNA binding;ion binding;metal ion binding;nucleic acid binding	cell part;cytoplasmic part;cytoskeleton;endoplasmic reticulum-Golgi intermediate compartment;Golgi apparatus;intracellular membrane-bounded organelle;intracellular non-membrane-bounded organelle;intracellular organelle;intracellular part;membrane;membrane-bounded organelle;microtubule cytoskeleton;non-membrane-bounded organelle;organelle
2844	P42128	Forkhead box protein K1	Foxk1	Foxk1	0.002112	0.007452	+	0.025316	0.131367		-0.539793	1.16423	-1.86519	13.9	13.9	12.8	74.919	1	8	8	7	3.0387e-64	5817900000	171120000	-0.80343	NaN	-1.58192	-2.07023	0.81264	0.17933	1.26609	2.07099	1.26505	-0.36808	-0.05698	0.56087	-1.08348	-0.17164	0.06121	-0.835	-1.41376	-1.12619				anatomical structure development;biological regulation;cell differentiation;cellular developmental process;cellular process;developmental process;embryo development;muscle organ development;muscle structure development;negative regulation of biological process;negative regulation of biosynthetic process;negative regulation of cell cycle;negative regulation of cell growth;negative regulation of ce…	binding;cation binding;DNA bending activity;DNA binding;double-stranded DNA binding;ion binding;magnesium ion binding;metal ion binding;nucleic acid binding;nucleic acid binding transcription factor activity;protein binding;sequence-specific distal enhancer binding RNA polymerase II transcription factor activity;sequence-specific DNA binding;sequence-specific DNA binding RNA polymerase II transcr…	cell part;intracellular non-membrane-bounded organelle;intracellular organelle;intracellular organelle part;intracellular part;macromolecular complex;non-membrane-bounded organelle;nuclear part;nucleolus;nucleoplasm part;organelle;organelle part;protein complex;transcription factor complex
2242	O89023	Tripeptidyl-peptidase 1	Tpp1	Tpp1	0	1.4e-05	+	0.134743	0.336774		-0.36644	1.18337	-1.86107	25.1	25.1	25.1	61.341	1	7	7	7	NaN	77896000000	3540700000	-1.98052	-2.10355	-4.03835	-3.12464	1.58211	1.15106	1.7823	0.88238	1.32662	0.5576	0.60916	-0.08637	0.13147	0.2074	0.64971	-0.16604	-0.58544	-0.1203				anatomical structure development;anatomical structure homeostasis;biological regulation;bone resorption;catabolic process;cellular catabolic process;cellular component organization;cellular component organization at cellular level;cellular component organization or biogenesis;cellular component organization or biogenesis at cellular level;cellular metabolic process;cellular process;developmental …	binding;catalytic activity;cation binding;endopeptidase activity;exopeptidase activity;hydrolase activity;ion binding;metal ion binding;peptidase activity;peptidase activity, acting on L-amino acid peptides;serine hydrolase activity;serine-type endopeptidase activity;serine-type peptidase activity;tripeptidyl-peptidase activity	cell part;cytoplasmic membrane-bounded vesicle;cytoplasmic part;cytoplasmic vesicle;intracellular membrane-bounded organelle;intracellular organelle;intracellular part;lysosome;lytic vacuole;melanosome;membrane-bounded organelle;membrane-bounded vesicle;mitochondrion;organelle;pigment granule;vacuole;vesicle	Lysosome
7952	Q9Z0J0	Epididymal secretory protein E1	Npc2	Npc2	0.00031	0.001781	+	0.000176	0.010113	+	-0.771658	2.58201	-1.85544	47.7	47.7	47.7	16.442	1	10	10	10	3.3339e-58	34946000000	4992300000	1.85834	1.34529	1.25754	1.83404	1.642	1.82252	2.61551	0.857865	1.73364	1.90966	1.53277	1.09031	0.623835	0.391055	1.44426	-0.074965	-0.246065	0.287055				alcohol metabolic process;biological regulation;chemical homeostasis;cholesterol efflux;cholesterol homeostasis;cholesterol metabolic process;cholesterol transport;establishment of localization;establishment of localization in cell;homeostatic process;intracellular cholesterol transport;intracellular lipid transport;intracellular sterol transport;intracellular transport;lipid homeostasis;lipid me…	binding;cholesterol binding;lipid binding;steroid binding;sterol binding	cell part;cytoplasmic part;endoplasmic reticulum;extracellular region;intracellular membrane-bounded organelle;intracellular organelle;intracellular part;lysosome;lytic vacuole;membrane-bounded organelle;organelle;vacuole	Lysosome
3242	P62717	60S ribosomal protein L18a	Rpl18a	Rpl18a	1e-06	2e-05	+	0.014288	0.096116		-0.566271	1.86133	-1.85411	64.2	64.2	48.3	20.732	1	18	18	12	3.8546e-265	204480000000	22720000000	-0.275285	-1.18931	-1.22093	-1.34814	1.50002	1.86631	1.63935	1.82659	1.98442	1.06807	0.747195	0.446035	0.373705	0.338235	0.586495	0.178305	0.149035	0.299915				biosynthetic process;cellular biosynthetic process;cellular macromolecule biosynthetic process;cellular macromolecule metabolic process;cellular metabolic process;cellular process;cellular protein metabolic process;macromolecule biosynthetic process;macromolecule metabolic process;metabolic process;primary metabolic process;protein metabolic process;translation	structural constituent of ribosome;structural molecule activity	cell part;cytosolic large ribosomal subunit;intracellular organelle part;intracellular part;large ribosomal subunit;macromolecular complex;organelle part;ribonucleoprotein complex	Ribosome
4660	Q6PAV2-2;Q6PAV2	Probable E3 ubiquitin-protein ligase HERC4	Herc4	Herc4	8.2e-05	0.000684	+	0.120037	0.316035		-0.419017	0.223077	-1.85355	14	14	14	117.59	3	9	9	9	7.8442e-48	2831400000	57783000	-2.36205	-2.35983	-3.70216	-2.63126	-0.70232	-0.43548	0.03976	-0.30542	-0.37921	0.68113	-0.33554	-0.81431	-0.85736	NaN	0.21149	NaN	-0.89249	NaN				cell differentiation;cellular developmental process;cellular macromolecule metabolic process;cellular metabolic process;cellular process;cellular protein metabolic process;developmental process;gamete generation;macromolecule metabolic process;macromolecule modification;male gamete generation;metabolic process;multicellular organismal process;multicellular organismal reproductive process;primary …	acid-amino acid ligase activity;catalytic activity;ligase activity;ligase activity, forming carbon-nitrogen bonds;small conjugating protein ligase activity;ubiquitin-protein ligase activity	cell part;cytoplasm;cytoplasmic part;cytosol;intracellular membrane-bounded organelle;intracellular organelle;intracellular part;membrane-bounded organelle;nucleus;organelle	Ubiquitin mediated proteolysis
2384	P09021	Homeobox protein Hox-A5	Hoxa5	Hoxa5	5.1e-05	0.000495	+	0.041176	0.174472		-0.515073	1.34658	-1.85266	21.9	21.9	18.9	29.237	2	5	5	4	2.2773e-34	5264800000	478620000	-1.97716	-1.1916	-1.38537	NaN	1.37884	1.46182	0.71982	1.52341	1.16674	0.17196	0.82811	-0.44767	-0.64793	-1.09733	0.34988	NaN	0.27994	-0.14433				anatomical structure development;anatomical structure morphogenesis;anterior/posterior pattern specification;biological regulation;biosynthetic process;branching morphogenesis of a tube;bronchiole development;cartilage morphogenesis;cell communication;cell differentiation;cell maturation;cell migration;cell motility;cell-cell signaling;cell-cell signaling involved in mammary gland development;cel…	binding;DNA binding;nucleic acid binding;nucleic acid binding transcription factor activity;sequence-specific DNA binding;sequence-specific DNA binding transcription factor activity	cell part;intracellular membrane-bounded organelle;intracellular organelle;intracellular part;membrane-bounded organelle;nucleus;organelle
2565	P18654;B1AXN9	Ribosomal protein S6 kinase alpha-3	Rps6ka3	Rps6ka3	3e-06	6.8e-05	+	0.015481	0.100661		-0.560763	1.62894	-1.85198	49.7	33.4	33.4	83.693	16	31	20	20	1.5384e-198	17456000000	396730000	-0.617275	-0.882795	-2.0354	-0.519095	1.30357	1.01459	1.0979	1.10516	1.57264	1.57106	1.13175	0.161465	0.551495	0.796525	0.593225	-0.804995	-1.16518	-0.059425				activation of immune response;activation of innate immune response;biological regulation;cell cycle;cellular process;cellular response to stimulus;cellular response to stress;DNA damage response, signal transduction by p53 class mediator;DNA damage response, signal transduction by p53 class mediator resulting in transcription of p21 class mediator;DNA damage response, signal transduction resultin…	adenyl nucleotide binding;adenyl ribonucleotide binding;ATP binding;binding;caspase inhibitor activity;caspase regulator activity;catalytic activity;cation binding;cysteine-type endopeptidase inhibitor activity;endopeptidase inhibitor activity;endopeptidase regulator activity;enzyme inhibitor activity;enzyme regulator activity;ion binding;kinase activity;magnesium ion binding;metal ion binding;nu…	cell part;cytoplasm;cytoplasmic part;cytosol;intracellular membrane-bounded organelle;intracellular organelle;intracellular part;membrane-bounded organelle;nucleus;organelle	Long-term potentiation;MAPK signaling pathway;mTOR signaling pathway;Neurotrophin signaling pathway;Oocyte meiosis;Progesterone-mediated oocyte maturation
5577	Q8CCH2	NHL repeat-containing protein 3	Nhlrc3	Nhlrc3	0.00045	0.002357	+	0.0255	0.132097		-0.524322	1.19975	-1.85123	21.6	21.6	21.6	38.195	1	4	4	4	5.308e-30	2011000000	134070000	-2.32917	-0.945385	-0.888452	-0.356562	0.4412	0.42482	1.2203	-0.27927	1.12793	1.52247	1.11587	0.00587	0.00506	0.05386	0.33758	-0.807246	-2.51254	-1.03673
2054	O54788	DNA fragmentation factor subunit beta	Dffb	Dffb	NaN	1		0.617804	0.795331		-0.564933	1.84566	-1.85102	6.4	6.4	6.4	39.449	1	2	2	2	1.444e-08	6991200000	411250000	NaN	NaN	NaN	NaN	NaN	NaN	NaN	NaN	NaN	NaN	NaN	0.58407	NaN	-0.74298	-0.06189	NaN	NaN	NaN				apoptotic chromosome condensation;biological regulation;catabolic process;cellular catabolic process;cellular component organization;cellular component organization at cellular level;cellular component organization or biogenesis;cellular component organization or biogenesis at cellular level;cellular macromolecule catabolic process;cellular macromolecule metabolic process;cellular metabolic proce…	binding;catalytic activity;deoxyribonuclease activity;DNA binding;hydrolase activity;hydrolase activity, acting on ester bonds;nicotinate phosphoribosyltransferase activity;nuclease activity;nucleic acid binding;transferase activity;transferase activity, transferring glycosyl groups;transferase activity, transferring pentosyl groups	cell part;chromatin;chromosomal part;cytoplasm;intracellular membrane-bounded organelle;intracellular organelle;intracellular organelle part;intracellular part;membrane-bounded organelle;nuclear chromatin;nuclear chromosome part;nuclear part;nucleus;organelle;organelle part	Apoptosis
6084	Q8VD58	Protein EVI2B	Evi2b	Evi2b	0.000162	0.001107	+	0.00296	0.042089	+	-0.753115	1.6638	-1.84711	5.9	5.9	5.9	47.993	1	2	2	2	4.5023e-48	4812900000	437530000	NaN	0.040645	-0.294055	0.121135	1.6985	NaN	1.02441	1.3702	0.970135	1.22982	NaN	NaN	-0.348925	NaN	-0.096045	0.093695	-0.320985	-0.823915						cell part;cytoplasm;integral to membrane;intracellular part;intrinsic to membrane;membrane part
3527	Q00623	Apolipoprotein A-I;Truncated apolipoprotein A-I	Apoa1	Apoa1	0.000198	0.001276	+	0.004265	0.050593		-0.639517	2.06311	-1.84224	79.2	79.2	79.2	30.615	2	34	34	34	NaN	573150000000	40939000000	1.02153	-0.72809	-0.47839	-1.08862	1.13688	2.10477	1.69958	1.60155	1.6179	1.15523	1.67693	0.79534	1.21555	0.36295	0.54033	-0.08329	0.10258	0.10642				adrenal gland development;alcohol metabolic process;amine metabolic process;anatomical structure development;anatomical structure morphogenesis;biological regulation;biosynthetic process;blood vessel endothelial cell migration;C21-steroid hormone metabolic process;cell migration;cell motility;cell proliferation;cell surface receptor linked signaling pathway;cellular amine metabolic process;cellul…	beta-amyloid binding;binding;cholesterol binding;cholesterol transporter activity;enzyme activator activity;enzyme inhibitor activity;enzyme regulator activity;high-density lipoprotein particle binding;lipase inhibitor activity;lipid binding;lipid transporter activity;lipoprotein particle binding;phosphatidylcholine-sterol O-acyltransferase activator activity;phospholipid binding;phospholipid tra…	cell part;cytoplasmic membrane-bounded vesicle;cytoplasmic part;cytoplasmic vesicle;cytosol;endocytic vesicle;extracellular region part;extracellular space;high-density lipoprotein particle;intracellular membrane-bounded organelle;intracellular organelle;intracellular part;macromolecular complex;membrane-bounded organelle;membrane-bounded vesicle;nucleus;organelle;plasma lipoprotein particle;prot…	African trypanosomiasis;Fat digestion and absorption;PPAR signaling pathway;Vitamin digestion and absorption
7053	Q9D1M4	Eukaryotic translation elongation factor 1 epsilon-1	Eef1e1	Eef1e1	0.016591	0.036188	+	0.067907	0.229528		-0.568694	2.74178	-1.82952	55.2	55.2	55.2	19.859	1	7	7	7	2.6026e-64	2183400000	181950000	NaN	NaN	NaN	NaN	2.49638	3.24393	1.80044	2.3828	2.10918	2.06497	0.85956	1.07043	-0.72161	1.21338	1.10315	NaN	NaN	NaN				biological regulation;biosynthetic process;cellular biosynthetic process;cellular macromolecule biosynthetic process;cellular macromolecule metabolic process;cellular metabolic process;cellular nitrogen compound metabolic process;cellular process;cellular protein metabolic process;cellular response to stimulus;cellular response to stress;developmental process;DNA metabolic process;DNA repair;embr…		aminoacyl-tRNA synthetase multienzyme complex;cell part;cytoplasm;intracellular membrane-bounded organelle;intracellular organelle;intracellular part;macromolecular complex;membrane-bounded organelle;nucleus;organelle;protein complex
3022	P52875	Transmembrane protein 165	Tmem165	Tmem165	0.003149	0.010116	+	0.000322	0.013881	+	-0.767543	1.84311	-1.82538	17.6	17.6	17.6	34.79	2	5	5	5	4.9112e-129	8852300000	632310000	0.25062	0.47292	NaN	-0.21822	0.86274	1.68849	1.36151	1.99518	1.59832	0.50544	0.51132	-0.59844	-0.41683	-0.25399	0.57698	0.0257	-0.33209	0.48713						cell part;cytoplasmic part;Golgi apparatus;integral to membrane;intracellular membrane-bounded organelle;intracellular organelle;intracellular part;intrinsic to membrane;membrane;membrane part;membrane-bounded organelle;organelle
5996	Q8R422	CD109 antigen	Cd109	Cd109	0.13603	0.191833		0.197431	0.418894		-0.366506	2.31653	-1.82186	21.3	21.3	21.3	161.66	1	21	21	21	6.0081e-224	3937300000	60574000	-0.90831	NaN	-0.73829	NaN	0.2554	0.95053	3.60882	-0.63257	1.01009	4.25318	1.521	2.10025	1.57911	0.43372	2.76109	-1.04931	NaN	NaN	+	Matrisome-associated	ECM Regulators	biological regulation;negative regulation of catalytic activity;negative regulation of endopeptidase activity;negative regulation of hydrolase activity;negative regulation of molecular function;negative regulation of peptidase activity;regulation of biological process;regulation of catalytic activity;regulation of endopeptidase activity;regulation of hydrolase activity;regulation of metabolic pro…	endopeptidase inhibitor activity;endopeptidase regulator activity;enzyme inhibitor activity;enzyme regulator activity;peptidase inhibitor activity;peptidase regulator activity;serine-type endopeptidase inhibitor activity	anchored to membrane;cell part;extracellular region part;extracellular space;intrinsic to membrane;membrane;membrane part;plasma membrane
5276	Q8BQ30;Q8BQ30-2	Phostensin	Ppp1r18	Ppp1r18	0.00038	0.002088	+	0.001502	0.029877	+	-0.690813	1.86769	-1.8193	37.9	37.9	37.9	65.629	2	20	20	20	1.2561e-280	23956000000	798540000	-0.40904	1.03898	-0.46638	-0.97951	1.46058	1.4174	1.60488	1.9174	1.38366	1.00513	0.93306	0.0242	0.00974	-0.19621	0.66871	-0.06601	0.02254	0.17589						cell part;cytoplasm;cytoskeleton;intracellular non-membrane-bounded organelle;intracellular organelle;intracellular part;non-membrane-bounded organelle;organelle
4547	Q6DID7;Q6DID7-2	Protein wntless homolog	Wls	Wls	0.001794	0.00658	+	0.073083	0.237878		-0.475707	0.575621	-1.81743	10.9	10.9	10.9	62.188	2	6	6	6	3.7156e-22	2324900000	122360000	-1.76941	-2.14035	-0.132821	-1.96936	NaN	0.068115	0.341825	-0.033275	0.333405	-0.001205	0.201475	0.668725	0.048535	NaN	NaN	-0.930101	-2.14953	-3.21895				anatomical structure formation involved in morphogenesis;anterior/posterior axis specification;axis specification;biological regulation;cell surface receptor linked signaling pathway;cellular process;cellular response to stimulus;developmental process;formation of primary germ layer;mesoderm formation;pattern specification process;positive regulation of biological process;positive regulation of c…	binding;protein binding;Wnt-protein binding	cell part;cytoplasmic part;cytoplasmic vesicle;cytoplasmic vesicle membrane;cytoplasmic vesicle part;Golgi apparatus;Golgi apparatus part;Golgi membrane;integral to membrane;intracellular membrane-bounded organelle;intracellular organelle;intracellular organelle part;intracellular part;intrinsic to membrane;membrane;membrane part;membrane-bounded organelle;organelle;organelle membrane;organelle p…
1723	O55134;G5E847	Protocadherin-12	Pcdh12	Pcdh12	0.031394	0.059591		0.222657	0.447212		-0.423478	0.364559	-1.81742	7.9	7.9	7.9	128.67	2	7	7	7	6.5245e-25	1570000000	38292000	-1.30345	-2.00637	-0.25171	-1.84748	NaN	NaN	NaN	NaN	NaN	NaN	-0.02306	NaN	NaN	-0.56703	-0.26173	-2.52118	-2.27177	-2.04485				anatomical structure development;biological adhesion;calcium-dependent cell-cell adhesion;carbohydrate metabolic process;cell adhesion;cell-cell adhesion;cellular carbohydrate metabolic process;cellular glucan metabolic process;cellular macromolecule metabolic process;cellular metabolic process;cellular polysaccharide metabolic process;cellular process;developmental process;energy derivation by o…	binding;calcium ion binding;cation binding;ion binding;metal ion binding	cell junction;cell part;cell-cell junction;integral to membrane;integral to plasma membrane;intrinsic to membrane;intrinsic to plasma membrane;membrane part;plasma membrane part
7800	Q9R0E1	Procollagen-lysine,2-oxoglutarate 5-dioxygenase 3	Plod3	Plod3	0.000599	0.002926	+	0.000633	0.020225	+	-0.726815	2.54757	-1.81707	54.1	54.1	52.9	84.921	2	33	33	32	NaN	49496000000	1302500000	1.25761	1.73321	0.983275	0.289125	1.91606	1.52485	1.32024	1.52441	2.0846	2.75774	2.34716	1.00174	0.980565	0.362815	1.40946	-0.046495	0.153665	0.212455	+	Matrisome-associated	ECM Regulators	anatomical structure development;anatomical structure morphogenesis;basement membrane assembly;basement membrane organization;biological regulation;cell morphogenesis;cell morphogenesis involved in differentiation;cellular component assembly;cellular component assembly at cellular level;cellular component morphogenesis;cellular component organization;cellular component organization at cellular le…	binding;carboxylic acid binding;catalytic activity;cation binding;dioxygenase activity;glucosyltransferase activity;ion binding;iron ion binding;L-ascorbic acid binding;metal ion binding;oxidoreductase activity;oxidoreductase activity, acting on paired donors, with incorporation or reduction of molecular oxygen;oxidoreductase activity, acting on paired donors, with incorporation or reduction of m…	cell part;cytoplasmic part;endoplasmic reticulum;endoplasmic reticulum membrane;endoplasmic reticulum part;intracellular membrane-bounded organelle;intracellular organelle;intracellular organelle part;intracellular part;membrane;membrane part;membrane-bounded organelle;organelle;organelle membrane;organelle part;rough endoplasmic reticulum membrane	Lysine degradation;Other types of O-glycan biosynthesis
6077	Q8VCU2;O70362	Phosphatidylinositol-glycan-specific phospholipase D	Gpld1	Gpld1	0.000183	0.001211	+	0.064245	0.222438		-0.47302	1.11193	-1.81621	12.6	12.6	12.6	93.622	2	8	8	8	8.5837e-46	3006200000	69911000	-1.77084	-1.05244	-2.76968	-1.41835	-0.0664	0.42341	0.46219	1.14375	1.51122	1.37303	0.53867	0.01671	0.34683	-0.61202	0.09246	NaN	-0.5157	NaN				activation of immune response;alcohol metabolic process;amine metabolic process;biological regulation;blood vessel endothelial cell migration;cell differentiation;cell migration;cell migration involved in sprouting angiogenesis;cell motility;cell surface receptor linked signaling pathway;cellular amine metabolic process;cellular biogenic amine metabolic process;cellular component movement;cellula…	catalytic activity;channel regulator activity;glycosylphosphatidylinositol phospholipase D activity;hydrolase activity;hydrolase activity, acting on ester bonds;lipase activity;phospholipase activity;phospholipase D activity;phosphoric diester hydrolase activity;phosphoric ester hydrolase activity;sodium channel regulator activity	cell part;cytoplasmic part;extracellular matrix;extracellular region part;extracellular space;high-density lipoprotein particle;intracellular membrane-bounded organelle;intracellular organelle;intracellular part;macromolecular complex;membrane-bounded organelle;organelle;plasma lipoprotein particle;proteinaceous extracellular matrix;protein-lipid complex	Glycosylphosphatidylinositol(GPI)-anchor biosynthesis
3046	P54751	CMP-N-acetylneuraminate-beta-galactosamide-alpha-2,3-sialyltransferase 1	St3gal1	St3gal1	0.113128	0.165462		0.006054	0.060599		-0.714616	2.38832	-1.81502	24	24	24	39.072	1	6	6	6	3.6284e-39	3081800000	162200000	1.87544	NaN	NaN	NaN	1.12813	2.48366	1.72626	1.7846	2.06628	1.58326	-0.03941	0.62557	0.0166	0.7073	1.52084	-0.32214	NaN	NaN				carbohydrate metabolic process;cellular carbohydrate metabolic process;cellular macromolecule metabolic process;cellular metabolic process;cellular process;cellular protein metabolic process;glycosylation;macromolecule glycosylation;macromolecule metabolic process;macromolecule modification;metabolic process;phosphate-containing compound metabolic process;phosphorus metabolic process;phosphorylat…	beta-galactoside alpha-2,3-sialyltransferase activity;catalytic activity;sialyltransferase activity;transferase activity;transferase activity, transferring glycosyl groups	cell part;cytoplasmic part;extracellular region;Golgi apparatus part;Golgi cisterna membrane;Golgi membrane;integral to Golgi membrane;integral to membrane;integral to organelle membrane;intracellular organelle part;intracellular part;intrinsic to Golgi membrane;intrinsic to membrane;intrinsic to organelle membrane;membrane;membrane part;organelle membrane;organelle part	Glycosaminoglycan biosynthesis - keratan sulfate;Glycosphingolipid biosynthesis - ganglio series;Glycosphingolipid biosynthesis - globo series;Mucin type O-Glycan biosynthesis
5304	Q8BTE5		1110001A16Rik	1110001A16Rik	0.016895	0.036659	+	0.245055	0.472662		-0.56268	2.38542	-1.81454	71.2	71.2	71.2	9.2858	1	6	6	6	4.2268e-24	1201700000	240350000	NaN	NaN	NaN	NaN	NaN	1.94932	NaN	NaN	2.34557	NaN	NaN	0.0992	-0.04308	1.22126	0.11795	NaN	NaN	NaN
5226	Q8BM39	Pre-mRNA-splicing factor 18	Prpf18	Prpf18	0.018343	0.039006	+	0.071871	0.235613		-0.495075	1.63895	-1.81302	19.3	19.3	19.3	39.889	2	5	5	5	3.6883e-66	2361700000	124300000	-0.366665	-0.710303	-1.18157	-0.280828	1.62734	2.29235	NaN	1.70618	1.40306	0.26336	-0.05219	NaN	-0.52709	0.5516	0.40697	NaN	-0.03431	NaN				cellular macromolecule metabolic process;cellular metabolic process;cellular nitrogen compound metabolic process;cellular process;macromolecule metabolic process;metabolic process;mRNA metabolic process;mRNA processing;nitrogen compound metabolic process;nucleic acid metabolic process;nucleobase-containing compound metabolic process;primary metabolic process;RNA metabolic process;RNA processing;R…	channel inhibitor activity;channel regulator activity;ion channel inhibitor activity;potassium channel inhibitor activity;potassium channel regulator activity	cell part;intracellular organelle part;intracellular part;macromolecular complex;nuclear body;nuclear part;nuclear speck;nucleoplasm part;organelle part;ribonucleoprotein complex;spliceosomal complex	Spliceosome
4588	Q6NXL1		Sec24d	Sec24d	0.003545	0.011036	+	0.000241	0.011796	+	-0.761527	2.20877	-1.81188	35.3	35.3	35.3	112.67	1	25	25	25	7.6406e-225	50916000000	1414300000	1.02113	0.655045	2.5517	1.01008	1.18659	1.12956	2.03926	1.06712	1.56472	1.52848	0.930245	0.254745	0.046515	-0.202605	0.861325	-0.147535	-0.127365	0.413705				cellular process;ER to Golgi vesicle-mediated transport;establishment of localization;establishment of localization in cell;establishment of protein localization;Golgi vesicle transport;intracellular protein transport;intracellular transport;protein transport;transport;vesicle-mediated transport	binding;cation binding;ion binding;metal ion binding;transition metal ion binding;zinc ion binding	cell part;COPII vesicle coat;cytoplasmic part;cytoplasmic vesicle part;intracellular organelle part;intracellular part;macromolecular complex;membrane coat;membrane part;organelle part;protein complex;vesicle coat	Protein processing in endoplasmic reticulum
3792	Q3TZ86;P30993	C5a anaphylatoxin chemotactic receptor	C5ar1	C5ar1	0.06332	0.103573		0.075566	0.24241		-0.766261	2.1008	-1.81115	7.4	7.4	7.4	39.023	2	2	2	2	5.7202e-09	1351400000	193060000	NaN	NaN	NaN	NaN	NaN	0.8077	1.19952	2.71824	NaN	NaN	NaN	NaN	NaN	NaN	NaN	-0.2156	0.14335	0.22306				activation of immune response;anatomical structure morphogenesis;apoptosis;biological regulation;biosynthetic process;calcium ion homeostasis;cation homeostasis;cell chemotaxis;cell death;cell migration;cell motility;cell proliferation;cell proliferation in hindbrain;cell surface receptor linked signaling pathway;cellular biosynthetic process;cellular calcium ion homeostasis;cellular cation homeo…	anaphylatoxin receptor activity;binding;C5a anaphylatoxin receptor activity;complement binding;complement component C5a binding;complement component C5a receptor activity;complement receptor activity;G-protein coupled receptor activity;molecular transducer activity;N-formyl peptide receptor activity;opsonin binding;opsonin receptor activity;peptide binding;peptide receptor activity;peptide recept…	apical part of cell;basolateral plasma membrane;cell part;cell surface;integral to membrane;intrinsic to membrane;membrane;membrane part;plasma membrane;plasma membrane part	Complement and coagulation cascades;Neuroactive ligand-receptor interaction;Staphylococcus aureus infection
2584	P20060	Beta-hexosaminidase subunit beta	Hexb	Hexb	0.000518	0.002631	+	0.006524	0.062814		-0.615689	2.21507	-1.81088	58.2	58.2	58.2	61.115	1	29	29	29	NaN	98638000000	3653300000	0.859825	0.197665	-0.042775	-1.47603	1.4177	1.34563	2.15794	1.21273	1.66983	2.14428	1.56031	1.02067	1.33933	0.880845	1.53964	0.047595	-0.435085	0.469185				amine metabolic process;aminoglycan metabolic process;anatomical structure development;astrocyte cell migration;axon ensheathment;behavior;biological regulation;biosynthetic process;calcium ion homeostasis;carbohydrate catabolic process;carbohydrate metabolic process;catabolic process;cation homeostasis;cell migration;cell motility;cellular biosynthetic process;cellular calcium ion homeostasis;ce…	beta-N-acetylhexosaminidase activity;binding;catalytic activity;hexosaminidase activity;hydrolase activity;hydrolase activity, acting on glycosyl bonds;hydrolase activity, hydrolyzing O-glycosyl compounds;identical protein binding;protein binding;protein dimerization activity;protein homodimerization activity	acrosomal vesicle;cell part;cytoplasmic membrane-bounded vesicle;cytoplasmic part;cytoplasmic vesicle;intracellular membrane-bounded organelle;intracellular organelle;intracellular part;lysosome;lytic vacuole;membrane;membrane-bounded organelle;membrane-bounded vesicle;organelle;stored secretory granule;vacuole;vesicle	Amino sugar and nucleotide sugar metabolism;Glycosaminoglycan degradation;Glycosphingolipid biosynthesis - ganglio series;Glycosphingolipid biosynthesis - globo series;Lysosome;Other glycan degradation
5414	Q8BYU6	Torsin-1A-interacting protein 2	Tor1aip2	Tor1aip2	0	1.7e-05	+	0.000548	0.018751	+	-0.732374	1.90589	-1.80944	47	45	45	54.495	1	20	19	19	NaN	30408000000	1382200000	0.23163	0.13596	-0.4688	-0.26888	1.45607	1.7709	1.4544	1.56699	1.24137	1.33714	1.42981	0.31503	-0.04773	0.07075	0.73978	-0.07866	0.07909	-0.60177						cell part;cytoplasmic part;endoplasmic reticulum;endoplasmic reticulum membrane;endoplasmic reticulum part;envelope;integral to membrane;intracellular membrane-bounded organelle;intracellular organelle;intracellular organelle part;intracellular part;intrinsic to membrane;membrane;membrane part;membrane-bounded organelle;nuclear envelope;nuclear part;organelle;organelle envelope;organelle membrane…
2129	O70404	Vesicle-associated membrane protein 8	Vamp8	Vamp8	3e-05	0.000337	+	0.117722	0.313477		-0.382013	1.34329	-1.80598	54.5	54.5	54.5	11.451	1	12	12	12	NaN	150890000000	25148000000	-2.11682	-1.68504	-2.83246	-2.42434	1.30635	2.16292	1.27478	2.00077	1.91433	0.33908	-0.45889	-0.96822	0.04137	0.10693	0.54471	0.28116	0.54956	0.24592				biological regulation;cellular component assembly;cellular component organization;cellular component organization at cellular level;cellular component organization or biogenesis;cellular component organization or biogenesis at cellular level;cellular membrane fusion;cellular membrane organization;cellular process;macromolecular complex assembly;macromolecular complex subunit organization;membrane…		cell part;cytoplasmic membrane-bounded vesicle;cytoplasmic part;cytoplasmic vesicle;early endosome;endosomal part;endosome;endosome membrane;integral to membrane;intracellular membrane-bounded organelle;intracellular organelle;intracellular organelle part;intracellular part;intrinsic to membrane;late endosome membrane;lysosomal membrane;macromolecular complex;membrane;membrane part;membrane-bound…	SNARE interactions in vesicular transport
1745	G5E8C6;G5E8H0;Q91YD6;Q91YD6-2	Villin-like protein	Vill	Vill	0.018401	0.039093	+	0.000213	0.011195	+	-0.765554	2.77372	-1.80055	21.8	21.8	21.8	96.596	7	14	14	14	3.5315e-63	5262600000	107400000	1.60532	1.53371	1.56621	0.886315	1.44442	1.57879	1.98348	1.93311	1.56961	3.05228	2.50533	0.597155	1.85311	0.273745	2.01253	0.553415	0.333355	0.819905				actin filament capping;biological regulation;cellular component organization;cellular component organization at cellular level;cellular component organization or biogenesis;cellular component organization or biogenesis at cellular level;cellular process;cytoskeleton organization;negative regulation of actin filament depolymerization;negative regulation of actin filament polymerization;negative re…
1582	Q9ESV0;F8WJA0	ATP-dependent RNA helicase DDX24	Ddx24	Ddx24	0.001331	0.005248	+	0.106789	0.298105		-0.449569	0.948342	-1.79867	12.7	12.7	12.7	96.428	2	8	8	8	1.017e-61	2335100000	50762000	-0.526006	-0.944849	-1.794	0.0342036	0.787625	NaN	NaN	NaN	-0.045905	0.702885	1.00273	NaN	-0.483815	0.794475	-0.358055	-1.66214	-2.49952	-1.95626					adenyl nucleotide binding;adenyl ribonucleotide binding;ATP binding;ATPase activity;ATPase activity, coupled;ATP-dependent helicase activity;binding;catalytic activity;helicase activity;hydrolase activity;hydrolase activity, acting on acid anhydrides;hydrolase activity, acting on acid anhydrides, in phosphorus-containing anhydrides;nucleic acid binding;nucleoside-triphosphatase activity;nucleotid…	cell part;cytoplasm;intracellular non-membrane-bounded organelle;intracellular organelle;intracellular organelle part;intracellular part;non-membrane-bounded organelle;nuclear part;nucleolus;organelle;organelle part
1645	G3X8T9		Serpina3n	Serpina3n	0.002725	0.009061	+	0.01982	0.114174		-0.54321	2.71177	-1.79843	51.4	51.4	4.3	46.766	1	26	26	2	NaN	115560000000	4814800000	1.94987	3.75059	1.8865	0.75453	2.01943	0.81342	2.5486	1.97415	1.51679	1.78855	1.9078	1.20569	1.88282	0.62478	1.34847	-0.34771	-0.12854	-0.48102	+	Matrisome-associated	ECM Regulators	biological regulation;cellular process;cellular response to cAMP;cellular response to chemical stimulus;cellular response to corticosteroid stimulus;cellular response to cytokine stimulus;cellular response to endogenous stimulus;cellular response to glucocorticoid stimulus;cellular response to hormone stimulus;cellular response to interferon-gamma;cellular response to interleukin-1;cellular respo…	endopeptidase inhibitor activity;endopeptidase regulator activity;enzyme inhibitor activity;enzyme regulator activity;peptidase inhibitor activity;peptidase regulator activity;serine-type endopeptidase inhibitor activity	extracellular region;extracellular region part;extracellular space
7905	Q9WV27	Sodium/potassium-transporting ATPase subunit alpha-4	Atp1a4	Atp1a4	0	3e-06	+	0.274294	0.506165		-0.272317	0.738009	-1.7974	12.9	3.5	3.5	114.89	1	15	2	2	NaN	20624000000	420900000	-5.33235	-3.44674	-3.32575	-4.39858	0.22343	1.24746	1.29539	1.80112	1.13156	0.8796	-0.09478	0.2425	0.20566	0.8035	0.47143	-0.60974	-0.65026	-0.94283				ATP biosynthetic process;ATP metabolic process;biological regulation;biosynthetic process;cation homeostasis;cell motility;cellular biosynthetic process;cellular cation homeostasis;cellular chemical homeostasis;cellular component movement;cellular homeostasis;cellular ion homeostasis;cellular metabolic process;cellular monovalent inorganic cation homeostasis;cellular nitrogen compound biosyntheti…	active transmembrane transporter activity;adenyl nucleotide binding;adenyl ribonucleotide binding;ATP binding;ATPase activity;ATPase activity, coupled;ATPase activity, coupled to movement of substances;ATPase activity, coupled to transmembrane movement of ions;ATPase activity, coupled to transmembrane movement of ions, phosphorylative mechanism;ATPase activity, coupled to transmembrane movement o…	cell part;integral to membrane;intrinsic to membrane;membrane;membrane part;plasma membrane	Aldosterone-regulated sodium reabsorption;Bile secretion;Carbohydrate digestion and absorption;Cardiac muscle contraction;Endocrine and other factor-regulated calcium reabsorption;Gastric acid secretion;Mineral absorption;Pancreatic secretion;Protein digestion and absorption;Proximal tubule bicarbonate reclamation;Salivary secretion
2089	O55103-2		0		0.007534	0.019758	+	0.047532	0.187957		-0.637191	0.383501	-1.79314	85.8	12.8	12.8	16.124	1	18	2	2	NaN	1528800000	191100000	-1.78421	-1.05761	-0.953171	-1.14977	NaN	0.22631	NaN	NaN	NaN	NaN	NaN	NaN	-0.53648	NaN	-0.72801	-1.42834	-2.0689	-1.75037
4454	Q64152-2;Q64152	Transcription factor BTF3	Btf3	Btf3	0.001558	0.0059	+	0.006277	0.061268		-0.617927	1.80077	-1.78538	64.8	58	58	17.699	2	9	8	8	NaN	47723000000	6817600000	-0.25072	0.52427	-0.24576	-0.91953	2.08836	1.52329	1.59675	1.85066	1.84405	0.29466	0.22444	0.40799	0.05492	0.73747	0.19329	-0.24975	-0.74464	-0.1403				biological regulation;biosynthetic process;cellular biosynthetic process;cellular macromolecule biosynthetic process;cellular macromolecule metabolic process;cellular metabolic process;cellular nitrogen compound metabolic process;cellular process;chordate embryonic development;developmental process;embryo development;embryo development ending in birth or egg hatching;in utero embryonic developmen…		cell part;intracellular membrane-bounded organelle;intracellular organelle;intracellular part;membrane-bounded organelle;nucleus;organelle
4309	Q61462-2;Q61462	Cytochrome b-245 light chain	Cyba	Cyba	0.052845	0.089622		0.01112	0.083278		-0.65433	1.76898	-1.78066	23.2	23.2	23.2	17.593	2	2	2	2	2.9353e-70	6564200000	1312800000	NaN	-0.53492	NaN	0.53832	1.05303	2.27371	1.39511	-0.17629	1.6644	NaN	NaN	-0.68117	-0.39467	-0.59569	0.78503	0.18824	0.03222	-0.09338				biological regulation;biosynthetic process;carbohydrate homeostasis;cellular biosynthetic process;cellular chemical homeostasis;cellular component assembly;cellular component assembly at cellular level;cellular component organization;cellular component organization at cellular level;cellular component organization or biogenesis;cellular component organization or biogenesis at cellular level;cellu…	binding;catalytic activity;cation binding;electron carrier activity;heme binding;ion binding;iron ion binding;metal ion binding;oxidoreductase activity;oxidoreductase activity, acting on NADH or NADPH;oxidoreductase activity, acting on NADH or NADPH, oxygen as acceptor;superoxide-generating NADPH oxidase activity;tetrapyrrole binding;transition metal ion binding	apical plasma membrane;cell body;cell part;cell projection;cytoplasmic part;dendrite;Golgi apparatus;intracellular membrane-bounded organelle;intracellular organelle;intracellular part;macromolecular complex;membrane part;membrane-bounded organelle;mitochondrion;NADPH oxidase complex;neuron projection;neuronal cell body;organelle;plasma membrane part;protein complex	Leishmaniasis;Leukocyte transendothelial migration;Osteoclast differentiation;Phagosome
2090	O55106;F8WH41	Striatin	Strn	Strn	1e-06	3.4e-05	+	0.000131	0.008392	+	-0.796223	1.54183	-1.77665	43.6	42.3	42.3	85.965	3	23	21	21	1.1237e-257	15654000000	411950000	-0.044715	0.166415	NaN	0.278915	1.24083	0.946965	1.15029	0.959455	0.854585	0.888705	0.567065	-0.091945	-0.606905	0.129425	0.248665	-0.765235	-1.18324	-0.735155				biological regulation;cell surface receptor linked signaling pathway;cellular process;cellular response to stimulus;negative regulation of biological process;negative regulation of cell proliferation;negative regulation of cellular process;regulation of biological process;regulation of cell proliferation;regulation of cellular process;response to stimulus;signal transduction;Wnt receptor signalin…		cell junction;cell part;cell projection;cell projection part;cell-cell junction;cytoplasm;dendritic spine;intracellular part;macromolecular complex;membrane;neuron projection;neuron spine;occluding junction;protein complex;protein phosphatase type 2A complex;protein serine/threonine phosphatase complex;tight junction
3048	P54775	26S protease regulatory subunit 6B	Psmc4	Psmc4	0.00103	0.004395	+	0.038269	0.168831		-0.491586	1.64548	-1.77025	52.9	52.9	52.9	47.408	1	17	17	17	NaN	37033000000	1481300000	-0.03235	-0.59221	-1.76972	-1.77769	0.41192	2.34536	0.63795	1.60222	2.6886	1.1572	0.6587	0.0614	0.18823	0.24749	-0.03412	0.31085	-0.2825	0.37311				anatomical structure development;blastocyst development;catabolic process;developmental process;macromolecule catabolic process;macromolecule metabolic process;metabolic process;primary metabolic process;protein catabolic process;protein metabolic process	adenyl nucleotide binding;adenyl ribonucleotide binding;ATP binding;binding;catalytic activity;hydrolase activity;hydrolase activity, acting on acid anhydrides;hydrolase activity, acting on acid anhydrides, in phosphorus-containing anhydrides;nucleoside-triphosphatase activity;nucleotide binding;purine nucleotide binding;purine ribonucleoside triphosphate binding;purine ribonucleotide binding;pyr…	cell part;cytoplasmic part;intracellular membrane-bounded organelle;intracellular organelle;intracellular part;macromolecular complex;membrane-bounded organelle;mitochondrion;nucleus;organelle;proteasome accessory complex;protein complex	Proteasome
4471	Q64345;E9PV48	Interferon-induced protein with tetratricopeptide repeats 3	Ifit3;I830012O16Rik	Ifit3;I830012O16Rik	0.09413	0.142157		0.099838	0.285922		-0.457694	2.20058	-1.76922	21.1	21.1	21.1	47.222	2	7	7	7	2.1073e-18	1990700000	76564000	1.72869	2.50474	0.97849	0.08517	2.03035	3.83544	1.35747	NaN	1.1704	0.13462	NaN	NaN	-0.50611	0.21261	-0.27686	-0.1253	NaN	0.04301				biological regulation;cellular process;cellular response to chemical stimulus;cellular response to cytokine stimulus;cellular response to interferon-alpha;cellular response to interferon-beta;cellular response to organic substance;cellular response to stimulus;defense response;defense response to virus;immune effector process;immune response;immune system process;innate immune response;multi-orga…		cell part;cytoplasmic part;intracellular membrane-bounded organelle;intracellular organelle;intracellular part;membrane-bounded organelle;mitochondrion;organelle
5258	Q8BND5-3;Q8BND5-2;Q8BND5	Sulfhydryl oxidase 1	Qsox1	Qsox1	0.016145	0.035451	+	0.007635	0.068055		-0.606372	2.40949	-1.76668	22.9	22.9	22.9	63.336	3	10	10	10	4.4623e-41	7072400000	191150000	1.59458	2.00002	1.70249	0.09609	1.3506	0.49902	2.81117	0.99438	1.10794	2.26072	1.85021	1.46363	1.85702	0.42338	0.86756	-0.16506	-0.37455	-0.34532				biological regulation;cell redox homeostasis;cellular homeostasis;cellular process;homeostatic process;regulation of biological process;regulation of biological quality;regulation of cellular process	catalytic activity;flavin-linked sulfhydryl oxidase activity;intramolecular oxidoreductase activity;intramolecular oxidoreductase activity, interconverting keto- and enol-groups;intramolecular oxidoreductase activity, transposing S-S bonds;isomerase activity;oxidoreductase activity;oxidoreductase activity, acting on a sulfur group of donors;oxidoreductase activity, acting on a sulfur group of don…	cell part;cytoplasmic part;endoplasmic reticulum;extracellular region part;extracellular space;Golgi apparatus part;integral to Golgi membrane;integral to membrane;integral to organelle membrane;intracellular membrane-bounded organelle;intracellular organelle;intracellular organelle part;intracellular part;intrinsic to Golgi membrane;intrinsic to membrane;intrinsic to organelle membrane;membrane …
6418	Q922M3;F8WGQ9	BTB/POZ domain-containing adapter for CUL3-mediated RhoA degradation protein 3	Kctd10	Kctd10	0.001819	0.006659	+	0.016058	0.102705		-0.608591	1.73985	-1.76653	32.1	32.1	29.8	35.701	2	9	9	8	5.0501e-73	6101500000	321130000	NaN	2.05163	NaN	NaN	0.951905	0.823065	0.628665	0.552885	2.47442	0.807155	1.26084	-1.09709	-0.102325	-0.825795	0.068785	-0.544435	-0.552665	0.152325				catabolic process;cellular catabolic process;cellular component assembly;cellular component organization;cellular component organization or biogenesis;cellular macromolecule catabolic process;cellular macromolecule metabolic process;cellular metabolic process;cellular process;cellular protein metabolic process;macromolecular complex assembly;macromolecular complex subunit organization;macromolecu…		cell part;Cul3-RING ubiquitin ligase complex;cullin-RING ubiquitin ligase complex;intracellular membrane-bounded organelle;intracellular organelle;intracellular part;macromolecular complex;membrane-bounded organelle;nucleus;organelle;protein complex;ubiquitin ligase complex
7061	Q9D1Q6	Endoplasmic reticulum resident protein 44	Erp44	Erp44	1e-06	2.7e-05	+	0.000559	0.018827	+	-0.73164	1.75048	-1.76582	57.4	57.4	57.4	46.852	1	26	26	26	NaN	122710000000	6458600000	-0.030515	-0.564395	-0.425945	-0.251285	1.40072	1.84133	1.18003	1.36837	1.46599	1.08777	0.750595	0.579915	0.057685	-0.048835	0.441315	-0.222515	-0.098445	-0.388845				biological regulation;cell redox homeostasis;cellular homeostasis;cellular macromolecule metabolic process;cellular metabolic process;cellular process;glycoprotein metabolic process;homeostatic process;macromolecule metabolic process;metabolic process;regulation of biological process;regulation of biological quality;regulation of cellular process;response to chemical stimulus;response to organic …	catalytic activity;intramolecular oxidoreductase activity;intramolecular oxidoreductase activity, interconverting keto- and enol-groups;intramolecular oxidoreductase activity, transposing S-S bonds;isomerase activity;protein disulfide isomerase activity	cell part;cell surface;cytoplasmic part;endoplasmic reticulum lumen;endoplasmic reticulum membrane;endoplasmic reticulum part;endoplasmic reticulum-Golgi intermediate compartment;intracellular membrane-bounded organelle;intracellular organelle;intracellular organelle lumen;intracellular organelle part;intracellular part;membrane;membrane part;membrane-bounded organelle;membrane-enclosed lumen;org…
1921	O08800	Serpin B8	Serpinb8	Serpinb8	0.247283	0.308023		0.11741	0.313144		-0.782881	1.2409	-1.76421	12.6	12.6	12.6	42.15	1	4	4	4	3.4788e-09	1098300000	73222000	NaN	NaN	NaN	NaN	-0.07407	0.41363	NaN	0.76636	0.6912	NaN	NaN	NaN	NaN	NaN	-0.16028	NaN	NaN	NaN	+	Matrisome-associated	ECM Regulators	biological regulation;regulation of biological process;regulation of macromolecule metabolic process;regulation of metabolic process;regulation of primary metabolic process;regulation of protein metabolic process;regulation of proteolysis	endopeptidase inhibitor activity;endopeptidase regulator activity;enzyme inhibitor activity;enzyme regulator activity;peptidase inhibitor activity;peptidase regulator activity;serine-type endopeptidase inhibitor activity	cell part;cytoplasm;cytoplasmic part;cytosol;intracellular part
1576	H7BXB9;Q9D1K7;F8WIU1	UPF0687 protein C20orf27 homolog	1700037H04Rik	1700037H04Rik	1.9e-05	0.000241	+	0.027114	0.137064		-0.519563	0.436976	-1.76156	32.6	32.6	32.6	15.773	3	3	3	3	2.3117e-17	3065100000	437870000	-1.65319	-3.03625	-2.43083	-1.66013	0.221935	-0.655885	-0.051005	0.271535	0.701175	-0.138635	-0.275595	-0.440635	0.016575	-0.733195	-0.114255	-1.74734	-2.48863	-1.22936
3440	P97311	DNA replication licensing factor MCM6	Mcm6	Mcm6	0.443817	0.498077		0.078394	0.247731		-0.504969	2.40787	-1.75647	21.4	21.4	21.4	92.866	1	14	14	14	2.0942e-32	3363300000	68639000	NaN	NaN	NaN	0.84862	1.05944	3.48719	2.54841	1.34919	3.6732	-0.34789	0.11272	0.18668	NaN	1.07885	NaN	0.12684	0.23322	0.43564				cell cycle;cellular macromolecule metabolic process;cellular metabolic process;cellular nitrogen compound metabolic process;cellular process;DNA conformation change;DNA duplex unwinding;DNA geometric change;DNA metabolic process;DNA unwinding involved in replication;DNA-dependent DNA replication initiation;macromolecule metabolic process;metabolic process;nitrogen compound metabolic process;nucle…	adenyl nucleotide binding;adenyl ribonucleotide binding;ATP binding;ATPase activity;ATPase activity, coupled;ATP-dependent DNA helicase activity;ATP-dependent helicase activity;binding;catalytic activity;DNA binding;DNA helicase activity;DNA-dependent ATPase activity;helicase activity;hydrolase activity;hydrolase activity, acting on acid anhydrides;hydrolase activity, acting on acid anhydrides, i…	cell part;chromosomal part;intracellular membrane-bounded organelle;intracellular organelle;intracellular organelle part;intracellular part;macromolecular complex;MCM complex;membrane-bounded organelle;nuclear chromosome part;nuclear part;nucleoplasm part;nucleus;organelle;organelle part;protein complex	Cell cycle;Cell cycle - yeast;DNA replication;Meiosis - yeast
4584	Q6NWW9	Fibronectin type III domain-containing protein 3B	Fndc3b	Fndc3b	0.001324	0.00523	+	0.001442	0.029762	+	-0.692625	2.3553	-1.75246	18.1	18.1	18.1	132.76	1	16	16	16	4.1335e-191	19644000000	446470000	0.370895	1.34055	-0.267715	0.294695	2.12665	0.979935	2.57857	1.99455	1.80157	1.88748	1.67752	0.796405	0.289535	0.055115	1.25614	0.369455	0.765845	0.889395				biological regulation;positive regulation of biological process;positive regulation of cell differentiation;positive regulation of cellular process;positive regulation of developmental process;positive regulation of fat cell differentiation;regulation of biological process;regulation of cell differentiation;regulation of cellular process;regulation of developmental process;regulation of fat cell …		cell part;cytoplasmic part;endoplasmic reticulum;integral to membrane;intracellular membrane-bounded organelle;intracellular organelle;intracellular part;intrinsic to membrane;membrane part;membrane-bounded organelle;organelle
7437	Q9EQJ0	Two pore calcium channel protein 1	Tpcn1	Tpcn1	2e-06	4.8e-05	+	0.023949	0.12822		-0.578232	0.462041	-1.75133	5.4	5.4	5.4	94.495	2	3	3	3	5.4256e-17	3052800000	113070000	NaN	NaN	-0.81331	NaN	-0.55213	-0.44638	-0.35122	0.02056	-0.1703	-0.35772	0.30632	-0.8019	-0.27295	-0.37748	-0.08172	-2.64616	-3.21303	-2.3797					calcium channel activity;calcium-release channel activity;cation channel activity;cation transmembrane transporter activity;channel activity;gated channel activity;intracellular ligand-gated calcium channel activity;intracellular ligand-gated ion channel activity;ion channel activity;ion transmembrane transporter activity;ligand-gated channel activity;ligand-gated ion channel activity;NAADP-sensi…	cell part;cytoplasmic part;endosomal part;endosome membrane;integral to membrane;intracellular organelle part;intracellular part;intrinsic to membrane;lysosomal membrane;membrane;membrane part;organelle membrane;organelle part;vacuolar membrane;vacuolar part
4684	Q6PE54;Q5SXR4	Probable ATP-dependent RNA helicase DHX40	Dhx40	Dhx40	0.052035	0.08855		0.033821	0.156379		-0.613621	2.17503	-1.74928	4.5	4.5	4.5	88.529	2	3	3	3	4.3449e-08	893480000	21792000	0.865045	0.846435	1.61644	1.58869	NaN	NaN	NaN	NaN	NaN	2.05775	0.311805	-0.085515	-0.241315	0.151995	0.038795	0.171045	NaN	1.00545					adenyl nucleotide binding;adenyl ribonucleotide binding;ATP binding;ATPase activity;ATPase activity, coupled;ATP-dependent helicase activity;binding;catalytic activity;helicase activity;hydrolase activity;hydrolase activity, acting on acid anhydrides;hydrolase activity, acting on acid anhydrides, in phosphorus-containing anhydrides;nucleic acid binding;nucleoside-triphosphatase activity;nucleotid…
6755	Q9CQP0	39S ribosomal protein L33, mitochondrial	Mrpl33	Mrpl33	0.000127	0.00094	+	0.119357	0.315201		-0.392296	1.15672	-1.74579	53.8	53.8	53.8	7.4158	2	4	4	4	2.3985e-18	2907100000	726790000	-0.903567	-0.386356	-2.19961	-2.03478	0.38928	1.03025	NaN	0.33193	1.56075	0.81146	0.5259	1.31923	0.48688	1.20674	0.03106	-1.5431	-2.73122	-0.992667				biosynthetic process;cellular biosynthetic process;cellular macromolecule biosynthetic process;cellular macromolecule metabolic process;cellular metabolic process;cellular process;cellular protein metabolic process;macromolecule biosynthetic process;macromolecule metabolic process;metabolic process;primary metabolic process;protein metabolic process;translation	structural constituent of ribosome;structural molecule activity	cell part;cytoplasmic part;intracellular membrane-bounded organelle;intracellular non-membrane-bounded organelle;intracellular organelle;intracellular part;macromolecular complex;membrane-bounded organelle;mitochondrion;non-membrane-bounded organelle;organelle;ribonucleoprotein complex;ribosome
5553	Q8CAG6;Q9JHK5	Pleckstrin	Plek	Plek	5e-06	9.6e-05	+	0.008607	0.072214		-0.599082	1.66559	-1.74412	48.3	48.3	48.3	37.154	3	14	14	14	8.1543e-271	22518000000	2047100000	-0.4656	-0.90487	-1.0849	-1.30293	1.34476	1.31729	1.09465	1.37976	1.61434	1.80396	0.28416	0.36321	0.65922	-0.15744	0.43163	0.05602	0.31902	0.14974				actin cytoskeleton organization;actin cytoskeleton reorganization;actin filament-based process;biological adhesion;biological regulation;cell adhesion;cell differentiation;cell projection organization;cell surface receptor linked signaling pathway;cell-cell adhesion;cellular component organization;cellular component organization at cellular level;cellular component organization or biogenesis;cell…	binding;lipid binding;phosphatidylinositol binding;phosphatidylinositol-3,4-bisphosphate binding;phospholipid binding	cell part;cell projection membrane;cell projection part;cytoplasm;intracellular part;leading edge membrane;membrane part;plasma membrane part;ruffle membrane
2353	P07091;D3YUT9	Protein S100-A4	S100a4	S100a4	4.2e-05	0.00043	+	6.2e-05	0.006172	+	-0.802227	2.59728	-1.7412	59.4	59.4	59.4	11.721	2	8	8	8	1.1587e-29	86574000000	17315000000	1.50182	0.37213	0.71924	0.54527	1.99009	2.01444	1.89398	2.33264	2.17099	2.36947	1.58493	0.90787	0.75021	0.27042	0.86584	0.7535	1.29588	1.37252	+	Matrisome-associated	Secreted Factors	biological regulation;positive regulation of biological process;positive regulation of cell communication;positive regulation of cellular process;positive regulation of I-kappaB kinase/NF-kappaB cascade;positive regulation of intracellular protein kinase cascade;positive regulation of response to stimulus;positive regulation of signal transduction;positive regulation of signaling;regulation of bi…	binding;calcium ion binding;cation binding;ion binding;metal ion binding	cell part;cell projection;cytoplasmic part;intracellular membrane-bounded organelle;intracellular organelle;intracellular part;membrane-bounded organelle;neuron projection;nucleus;organelle;perinuclear region of cytoplasm
5075	Q8BGQ7	Alanine--tRNA ligase, cytoplasmic	Aars	Aars	0.090315	0.137822		0.057279	0.207435		-0.455837	1.69757	-1.74049	36.9	36.9	36.9	106.91	1	26	26	26	3.3777e-247	8207400000	160930000	1.27737	-0.825715	-0.859275	-0.823745	0.945605	2.80586	0.337535	-0.060805	3.69666	1.05442	0.352925	0.255865	-0.131245	-0.154675	-0.217635	0.033445	0.568385	-0.729145				alanyl-tRNA aminoacylation;amine metabolic process;amino acid activation;anatomical structure development;biological regulation;carboxylic acid metabolic process;cellular amine metabolic process;cellular amino acid metabolic process;cellular ketone metabolic process;cellular macromolecule metabolic process;cellular metabolic process;cellular nitrogen compound metabolic process;cellular process;ce…	adenyl nucleotide binding;adenyl ribonucleotide binding;alanine-tRNA ligase activity;amine binding;amino acid binding;aminoacyl-tRNA editing activity;aminoacyl-tRNA ligase activity;ATP binding;binding;carboxylic acid binding;carboxylic ester hydrolase activity;catalytic activity;cation binding;hydrolase activity;hydrolase activity, acting on ester bonds;ion binding;ligase activity;ligase activity…	cell part;cytoplasm;intracellular part	Aminoacyl-tRNA biosynthesis
7956	Q9Z0M5	Lysosomal acid lipase/cholesteryl ester hydrolase	Lipa	Lipa	8e-06	0.000138	+	0.101307	0.288782		-0.424428	1.76444	-1.73987	33.8	33.8	33.8	45.325	1	9	9	9	1.0833e-231	10930000000	575270000	NaN	NaN	-1.8535	-1.12223	1.25129	1.29379	0.37581	0.71798	1.74441	2.10128	1.68073	1.45445	1.0424	0.90392	2.12028	-1.10691	-1.54384	-1.27125				anatomical structure development;anatomical structure homeostasis;anatomical structure morphogenesis;biological regulation;catabolic process;cell morphogenesis;cell proliferation;cellular component morphogenesis;cellular component organization;cellular component organization or biogenesis;cellular developmental process;cellular process;cytokine production;defense response;developmental process;ho…	carboxylic ester hydrolase activity;catalytic activity;hydrolase activity;hydrolase activity, acting on ester bonds;sterol esterase activity	cell part;cytoplasmic part;intracellular membrane-bounded organelle;intracellular organelle;intracellular part;lysosome;lytic vacuole;membrane-bounded organelle;organelle;vacuole	Lysosome;Steroid biosynthesis
2737	P31230;Q3UZG4	Aminoacyl tRNA synthase complex-interacting multifunctional protein 1;Endothelial monocyte-activating polypeptide 2	Aimp1	Aimp1	6.3e-05	0.000567	+	0.019026	0.112204		-0.546178	1.51971	-1.73872	59.4	59.4	59.4	33.997	2	13	13	13	5.128e-171	16661000000	980080000	-0.098455	-1.1784	-1.71958	-1.53643	1.24422	1.52619	1.44677	0.428615	1.81486	1.11037	0.659475	-0.583525	0.357265	0.088425	0.459495	0.140975	-0.167285	0.354755				alcohol metabolic process;anatomical structure formation involved in morphogenesis;angiogenesis;apoptosis;biological adhesion;biological regulation;biosynthetic process;carbohydrate metabolic process;cell adhesion;cell communication;cell death;cell migration;cell motility;cell-cell signaling;cellular biosynthetic process;cellular carbohydrate metabolic process;cellular component movement;cellular…	binding;cell surface binding;cytokine activity;identical protein binding;nucleic acid binding;protein binding;protein dimerization activity;protein homodimerization activity;receptor binding;RNA binding;tRNA binding	aminoacyl-tRNA synthetase multienzyme complex;cell part;cytoplasmic membrane-bounded vesicle;cytoplasmic part;cytoplasmic vesicle;cytosol;endoplasmic reticulum;extracellular region part;extracellular space;Golgi apparatus;intracellular membrane-bounded organelle;intracellular organelle;intracellular part;macromolecular complex;membrane-bounded organelle;membrane-bounded vesicle;nucleus;organelle;…
6802	Q9CR51	V-type proton ATPase subunit G 1	Atp6v1g1	Atp6v1g1	0	1.5e-05	+	0.022325	0.122555		-0.534418	1.8387	-1.73717	47.5	47.5	47.5	13.724	1	8	8	8	NaN	28109000000	4684900000	-0.66135	-0.75834	-0.59046	-1.28885	1.64723	2.01154	1.99148	1.65138	1.65473	1.11248	0.76351	0.11735	-0.15632	-0.41081	0.18642	0.95242	0.71041	1.17728					active transmembrane transporter activity;ATPase activity;ATPase activity, coupled;ATPase activity, coupled to movement of substances;ATPase activity, coupled to transmembrane movement of ions;ATPase activity, coupled to transmembrane movement of ions, phosphorylative mechanism;ATPase activity, coupled to transmembrane movement of substances;catalytic activity;cation transmembrane transporter act…	cell part;cytoplasmic part;cytosol;intracellular organelle part;intracellular part;lysosomal membrane;macromolecular complex;membrane;membrane part;organelle membrane;organelle part;plasma membrane;protein complex;proton-transporting two-sector ATPase complex;proton-transporting V-type ATPase complex;vacuolar membrane;vacuolar part;vacuolar proton-transporting V-type ATPase complex	Collecting duct acid secretion;Epithelial cell signaling in Helicobacter pylori infection;Oxidative phosphorylation;Phagosome;Rheumatoid arthritis;Vibrio cholerae infection
5409	Q8BYK6;Q8BYK6-2;Q8BYK6-3	YTH domain family protein 3	Ythdf3	Ythdf3	0.002308	0.007942	+	0.000655	0.020699	+	-0.725506	2.099	-1.73304	28.5	28.5	17.4	63.961	3	16	16	8	1.6247e-221	23012000000	1150600000	0.54254	0.7413	1.2014	-0.20224	1.83974	1.25901	1.9433	1.90841	2.30175	0.75651	0.72365	-0.07058	0.44091	-0.19971	0.15637	0.66287	0.5077	0.33716
1698	Q9JKP5;G3X9Q0	Muscleblind-like protein 1	Mbnl1	Mbnl1	0.216141	0.275645		0.028873	0.142392		-0.514623	2.1946	-1.732	40.2	40.2	17.9	36.975	4	12	12	4	1.555e-132	27707000000	3078500000	-0.279105	1.32109	2.69638	-0.652885	2.44972	2.11833	1.98866	1.70619	2.51363	0.146935	-0.019045	1.01375	0.192145	0.134655	0.695775	-0.084605	0.367575	0.275405				alternative nuclear mRNA splicing, via spliceosome;anatomical structure development;anatomical structure morphogenesis;appendage morphogenesis;biological regulation;cell differentiation;cellular component assembly;cellular component assembly at cellular level;cellular component organization;cellular component organization at cellular level;cellular component organization or biogenesis;cellular co…	binding;cation binding;double-stranded RNA binding;ion binding;metal ion binding;nucleic acid binding;RNA binding;transition metal ion binding;zinc ion binding	cell part;cytoplasm;cytoplasmic part;Golgi apparatus;intracellular membrane-bounded organelle;intracellular non-membrane-bounded organelle;intracellular organelle;intracellular part;macromolecular complex;membrane-bounded organelle;non-membrane-bounded organelle;nucleus;organelle;ribonucleoprotein complex;RNA granule;stress granule
7990	Q9Z1D1	Eukaryotic translation initiation factor 3 subunit G	Eif3g	Eif3g	6.7e-05	0.000596	+	6.6e-05	0.006172	+	-0.800458	1.94555	-1.73191	47.8	47.8	47.8	35.638	1	13	13	13	3.5753e-189	42025000000	2211800000	0.67673	1.33357	0.36327	0.41476	1.11892	1.41961	1.48052	1.96875	1.68389	0.95623	0.7495	-0.11019	0.01556	-0.13078	0.14555	0.18426	-0.05271	-0.11442				cellular process;translational initiation	binding;nucleic acid binding;nucleotide binding;RNA binding;translation factor activity, nucleic acid binding;translation initiation factor activity	cell part;cytoplasmic part;eukaryotic translation initiation factor 3 complex;intracellular membrane-bounded organelle;intracellular organelle;intracellular part;macromolecular complex;membrane-bounded organelle;nucleus;organelle;perinuclear region of cytoplasm;protein complex	RNA transport
7137	Q9D6T9		Mrps36	Mrps36	1.6e-05	0.00022	+	0.136993	0.340713		-0.364486	0.436099	-1.72781	56	22	22	10.942	1	3	1	1	4.6332e-230	4471100000	1117800000	-2.49467	-2.42163	-3.45155	-1.71101	0.07866	-0.93872	0.99895	0.84256	-0.34202	0.25727	1.04658	0.53739	-0.14249	0.0847	0.12593	-1.4044	-2.86438	-3.214						cell part;cytoplasmic part;intracellular organelle part;intracellular part;macromolecular complex;mitochondrial part;mitochondrial small ribosomal subunit;organellar small ribosomal subunit;organelle part;ribonucleoprotein complex;small ribosomal subunit
7976	Q9Z110;Q9Z110-2	Delta-1-pyrroline-5-carboxylate synthase;Glutamate 5-kinase;Gamma-glutamyl phosphate reductase	Aldh18a1	Aldh18a1	1.7e-05	0.00023	+	0.001025	0.025806	+	-0.707384	2.46488	-1.72753	64.9	64.9	64.9	87.265	6	39	39	39	NaN	54010000000	1149100000	1.15251	0.54875	0.52665	0.20908	1.93302	1.4793	2.19199	1.93947	1.33121	2.46754	2.07317	1.31904	0.95616	1.38607	1.62316	-0.17174	0.05183	0.4917				amine biosynthetic process;amine metabolic process;biosynthetic process;carboxylic acid biosynthetic process;carboxylic acid metabolic process;cellular amine metabolic process;cellular amino acid biosynthetic process;cellular amino acid metabolic process;cellular biosynthetic process;cellular ketone metabolic process;cellular metabolic process;cellular modified amino acid biosynthetic process;cel…	adenyl nucleotide binding;adenyl ribonucleotide binding;amino acid kinase activity;ATP binding;binding;catalytic activity;glutamate 5-kinase activity;glutamate-5-semialdehyde dehydrogenase activity;kinase activity;nucleotide binding;oxidoreductase activity;oxidoreductase activity, acting on the aldehyde or oxo group of donors;oxidoreductase activity, acting on the aldehyde or oxo group of donors,…	cell part;cytoplasmic part;intracellular membrane-bounded organelle;intracellular organelle;intracellular organelle part;intracellular part;membrane;membrane-bounded organelle;mitochondrial inner membrane;mitochondrial membrane;mitochondrial part;mitochondrion;organelle;organelle inner membrane;organelle membrane;organelle part	Arginine and proline metabolism
3726	Q3TGY1;Q9DBU6	Serine/Arginine-related protein 53	Rsrc1	Rsrc1	0.004305	0.012857	+	0.187223	0.405605		-0.390395	0.214739	-1.72747	28.8	28.8	28.8	33.542	4	5	5	5	1.0148e-114	2146300000	195120000	-2.30644	-1.8554	-3.23432	-0.922343	NaN	-0.40993	NaN	NaN	NaN	0.1587	0.01533	NaN	0.57103	-1.14933	0.49705	-2.42811	-2.15696	-2.42642				alternative nuclear mRNA splicing, via spliceosome;cellular macromolecule metabolic process;cellular metabolic process;cellular nitrogen compound metabolic process;cellular process;cellular protein metabolic process;establishment of localization;establishment of localization in cell;intracellular transport;macromolecule metabolic process;macromolecule modification;metabolic process;mRNA metabolic…		cell part;cytoplasm;intracellular organelle part;intracellular part;nuclear body;nuclear part;nuclear speck;nucleoplasm part;organelle part
2427	P11214	Tissue-type plasminogen activator;Tissue-type plasminogen activator chain A;Tissue-type plasminogen activator chain B	Plat	Plat	7.2e-05	0.000627	+	0.000214	0.011195	+	-0.781116	1.58787	-1.72685	18.2	18.2	18.2	63.096	1	8	8	8	7.7555e-82	9896100000	366520000	0.110345	0.133155	NaN	0.309685	0.521705	0.611745	1.12641	1.54584	0.662445	1.68487	1.10421	-0.610245	-0.371605	-0.618585	-0.192355	0.093945	-0.109985	-0.592335	+	Matrisome-associated	ECM Regulators	biological regulation;cell communication;cell migration;cell motility;cell surface receptor linked signaling pathway;cell-cell signaling;cellular component movement;cellular process;cellular response to stimulus;enzyme linked receptor protein signaling pathway;locomotion;macromolecule metabolic process;metabolic process;muscle cell migration;negative regulation of biological process;negative regu…	catalytic activity;endopeptidase activity;hydrolase activity;peptidase activity;peptidase activity, acting on L-amino acid peptides;serine hydrolase activity;serine-type endopeptidase activity;serine-type peptidase activity	apical part of cell;cell part;cell surface;cytoplasmic membrane-bounded vesicle;cytoplasmic part;cytoplasmic vesicle;extracellular region part;extracellular space;intracellular membrane-bounded organelle;intracellular organelle;intracellular part;membrane-bounded organelle;membrane-bounded vesicle;organelle;stored secretory granule;synapse;vesicle	Complement and coagulation cascades
3815	Q3U2A8	Valine--tRNA ligase, mitochondrial	Vars2	Vars2	3.6e-05	0.000382	+	0.326591	0.554309		-0.272076	-0.521114	-1.72405	18	18	18	118.46	4	13	13	13	6.7236e-54	9048500000	177420000	-4.53901	-3.50245	-3.28417	-1.64215	-0.60832	-0.78466	-0.46391	NaN	NaN	-0.05858	NaN	-0.31967	0.11022	0.51691	0.23084	-3.35232	-4.47024	-5.75153				amine metabolic process;amino acid activation;biological regulation;carboxylic acid metabolic process;cellular amine metabolic process;cellular amino acid metabolic process;cellular ketone metabolic process;cellular macromolecule metabolic process;cellular metabolic process;cellular nitrogen compound metabolic process;cellular process;macromolecule metabolic process;metabolic process;ncRNA metabo…	adenyl nucleotide binding;adenyl ribonucleotide binding;aminoacyl-tRNA editing activity;aminoacyl-tRNA ligase activity;ATP binding;binding;carboxylic ester hydrolase activity;catalytic activity;hydrolase activity;hydrolase activity, acting on ester bonds;ligase activity;ligase activity, forming aminoacyl-tRNA and related compounds;ligase activity, forming carbon-oxygen bonds;nucleotide binding;pu…	cell part;cytoplasmic part;intracellular membrane-bounded organelle;intracellular organelle;intracellular part;membrane-bounded organelle;mitochondrion;organelle	Aminoacyl-tRNA biosynthesis;Valine, leucine and isoleucine biosynthesis
6285	Q91XA2	Golgi membrane protein 1	Golm1	Golm1	0.000131	0.000958	+	0.015647	0.101123		-0.560026	2.19512	-1.72098	33.3	33.3	33.3	44.326	1	11	11	11	1.3019e-239	14387000000	625540000	-0.434705	0.164195	-0.523235	-0.643005	1.44474	2.87482	2.22411	1.70687	2.27093	1.22392	0.999845	1.13431	0.632975	0.395075	1.3798	0.185615	0.902875	0.800725				biological regulation;cellular component organization;cellular component organization at cellular level;cellular component organization or biogenesis;cellular component organization or biogenesis at cellular level;cellular process;nucleus organization;organelle organization;regulation of biological process;regulation of lipid metabolic process;regulation of metabolic process;regulation of primary…		cell part;cytoplasmic part;Golgi apparatus;integral to membrane;intracellular membrane-bounded organelle;intracellular organelle;intracellular part;intrinsic to membrane;membrane part;membrane-bounded organelle;organelle
2867	P43883;B1AXR5	Perilipin-2	Plin2	Plin2	0.043538	0.076676		0.038509	0.169082		-0.505375	2.02584	-1.71605	61.9	61.9	61.9	46.646	3	18	18	18	4.5796e-207	14524000000	580960000	0.592485	1.02462	1.58668	NaN	2.59607	1.83411	1.62956	1.78625	2.27136	0.094625	-0.594285	-0.331915	-0.991445	-0.853275	0.281815	1.24809	-0.097655	1.13393				carboxylic acid transport;establishment of localization;fatty acid transport;lipid localization;lipid storage;lipid transport;localization;long-chain fatty acid transport;macromolecule localization;monocarboxylic acid transport;organic acid transport;organic substance transport;response to chemical stimulus;response to drug;response to organic cyclic compound;response to organic substance;respons…		cell part;cytoplasmic part;intracellular membrane-bounded organelle;intracellular organelle;intracellular part;lipid particle;membrane;membrane-bounded organelle;nucleus;organelle;plasma membrane
2686	P27659	60S ribosomal protein L3	Rpl3	Rpl3	0	1e-06	+	0.000962	0.02484	+	-0.71003	1.74134	-1.71426	70.5	70.5	67.7	46.109	1	43	43	41	NaN	730080000000	38425000000	-0.266015	-0.260335	-0.539335	-0.624065	1.41634	1.38949	1.6143	1.57421	1.54175	1.04341	0.925515	0.056655	0.047625	0.065205	0.186945	0.097775	0.090455	0.300825				biosynthetic process;cellular biosynthetic process;cellular macromolecule biosynthetic process;cellular macromolecule metabolic process;cellular metabolic process;cellular process;cellular protein metabolic process;cellular response to chemical stimulus;cellular response to cytokine stimulus;cellular response to interleukin-4;cellular response to organic substance;cellular response to stimulus;ma…	structural constituent of ribosome;structural molecule activity	cell part;cytosolic large ribosomal subunit;intracellular non-membrane-bounded organelle;intracellular organelle;intracellular organelle part;intracellular part;large ribosomal subunit;macromolecular complex;non-membrane-bounded organelle;nuclear part;nucleolus;organelle;organelle part;ribonucleoprotein complex	Ribosome
5656	Q8CHP8	Phosphoglycolate phosphatase	Pgp	Pgp	0.421338	0.476873		0.282647	0.514412		-0.717353	1.1369	-1.71299	47.7	47.7	47.7	34.54	1	6	6	6	4.6482e-70	1429300000	79405000	NaN	NaN	NaN	NaN	NaN	-0.14783	NaN	NaN	NaN	1.07046	0.12355	NaN	NaN	NaN	-0.39234	NaN	NaN	NaN				carbohydrate metabolic process;cellular metabolic process;cellular process;dephosphorylation;metabolic process;phosphate-containing compound metabolic process;phosphorus metabolic process;primary metabolic process	catalytic activity;hydrolase activity;hydrolase activity, acting on ester bonds;phosphatase activity;phosphoglycolate phosphatase activity;phosphoric ester hydrolase activity		Glyoxylate and dicarboxylate metabolism
6042	Q8VC65;G3UZN7	Nurim	Nrm	Nrm	0.316097	0.376261		0.030052	0.14491		-0.62419	1.55867	-1.71293	11.1	11.1	11.1	29.435	2	2	2	2	5.865e-08	3739400000	311610000	0.365915	0.306765	NaN	NaN	0.910465	2.39102	NaN	0.667685	-0.554125	1.2141	-0.273295	0.444935	NaN	NaN	NaN	-0.586715	-0.355765	-0.524785						cell part;integral to membrane;intracellular organelle part;intracellular part;intrinsic to membrane;membrane;membrane part;nuclear inner membrane;nuclear lamina;nuclear membrane;nuclear part;organelle inner membrane;organelle membrane;organelle part
1341	E9QN37		Mpeg1	Mpeg1	0.000994	0.004276	+	0.018061	0.109123		-0.549918	2.45061	-1.71098	33.2	33.2	5.7	79.109	1	14	14	1	2.8693e-116	18151000000	648250000	1.33505	-0.646675	-0.469645	0.121055	1.48202	2.54556	2.28437	1.82885	2.74121	1.471	1.0982	1.47297	1.88383	1.39427	1.79012	0.458165	-0.205575	0.886265
[truncated: 5,845 more rows]
[truncated: 3 more columns]
