# Supplementary material for: Time- and compartment-resolved proteome profiling of the extracellular niche in lung injury and repair
Source: Mol Syst Biol. 2015 Jul 14;11(7):819. doi: 10.15252/msb.20156123 (PMC4547847; doi:10.15252/msb.20156123)
Supplement: Supplementary file 8 [file msb0011-0819-sd8.xlsx]

## Sheet: Downstream Effects Analysis
Diseases and Biological Functions (Ingenuity pathway analysis)	Actication zscore_Ratio_day3	Actication zscore_Ratio_day14	Actication zscore_Ratio_day28	Actication zscore_Ratio_day56
cell death	3.95964	-1.22203	-0.994152	3.04139
necrosis	3.60486	-1.43795	-0.371699	1.93862
organismal death	3.53219	-0.986559	-1.31141	4.0446
apoptosis	3.28615	-1.02913	-0.64649	1.2254
necrosis of epithelial tissue	2.78048	1.73287	0.499771	0.0673179
quantity of reactive oxygen species	2.66261	0.11749	-0.971584	2.14885
neuronal cell death	2.42995	-2.57172	-1.62904	1.11067
formation of lung	2.23607	0.528525	0.528525
abnormal morphology of urinary system	2.2166	0.931614	1.38136	2.60209
morphology of urinary system	2.06195	1.14062	1.10118	2.70246
cell death of endothelial cells	1.80221	2.08962	0.279209	-0.358502
apoptosis of endothelial cells	1.77859	2.08535	0.282369	-0.365581
abnormal morphology of kidney	1.67748	0.304997	1.52499	2.28748
necrosis of muscle	1.65344	-0.0411116	-2.14309	0.333075
cell death of muscle cells	1.60818	-0.111275	-2.41109	0.379706
morphology of kidney	1.50334	0.936866	1.44234	2.66244
abnormal morphology of nephron	1.32068	0.264135	1.14459	2.55331
contraction of heart	1.1868	-0.0709243	2.28218	-0.233262
concentration of fatty acid	1.03779	2.12797	-0.373077	-0.862665
endocytosis of vesicles	0.858462	-2.031	-1.52848	-1.1516
receptor-mediated endocytosis	0.594066	-0.476429	-0.311738	-2.15864
metabolism of amino acids	0.568711	1.78738	2.9248	-0.568711
expression of protein	0.452852	-1.63497	-2.13893	1.0828
detachment of cells	0.277338	0.267509	1.49622	-3.25153
heart rate	0.13611	-0.240215	2.22746	0.523019
concentration of phosphatidic acid	0.0970985	0.74596	2.30499	1.53239
adhesion of granulocytes	-0.127142	2.00309	0.92358	1.61926
response of myeloid cells	-0.150921	2.38271	2.00432	2.35273
microtubule dynamics	-0.151144	-0.0195213	-2.13033	-2.0867
concentration of phospholipid	-0.244518	-0.0264268	2.07659	1.19088
translation of mRNA	-0.417585	-2.20723	-1.49137	-1.13344
translation of RNA	-0.417585	-2.20723	-1.49137	-1.13344
beta-oxidation of lipid	-0.510526	-1.41813	2.9308	0.170175
adhesion of myeloid cells	-0.560144	2.25067	0.711165	1.14405
engulfment of antigen presenting cells	-0.574657	3.33716	2.19864	2.60942
organization of cytoplasm	-0.575275	0.0252041	-2.45305	-2.21347
engulfment of myeloid cells	-0.633327	2.8995	1.98485	1.99224
organization of cytoskeleton	-0.634432	0.0200224	-2.57121	-2.10979
chemotaxis of cells	-0.658128	0.0782798	-0.0624678	-2.00701
engulfment of leukocytes	-0.674351	3.53892	2.708	2.03515
engulfment of cells	-0.675763	2.98106	2.39887	0.487911
engulfment of phagocytes	-0.718555	3.24971	2.34779	1.75111
chemotaxis	-0.720624	-0.0380413	-0.178201	-2.03487
abnormal morphology of cells	-0.759468	1.46052	2.16156	-0.0584206
degradation of lipid	-0.788091	0.288418	1.32446	-3.01288
cell movement	-0.803561	1.89115	0.338139	-2.01362
beta-oxidation of fatty acid	-0.853034	-1.80526	2.75748	-0.138866
cell rounding	-0.871882	0.193595	-2.01649	-1.09798
oxidation of fatty acid	-0.917795	-1.90129	2.19456	-0.578184
growth of organism	-0.924041	1.7471	0.46936	-2.19718
hydrolysis of GTP	-0.939857	0.0424241	-2.51608	0.734264
engulfment of blood cells	-0.955293	3.24722	2.36243	1.99879
oxidation of lipid	-0.974334	-1.33103	2.09987	-0.593958
disassembly of focal adhesions	-1.0819	1.31425	-2.11297	-1.31425
transport of fatty acid	-1.16942	-2.03109	2.81188	0.529316
concentration of ATP	-1.2064	1.4418	2.34415	-0.69638
adhesion of blood cells	-1.29807	0.903044	-0.475661	2.49536
ruffling	-1.29961	-1.79884	-2.55853	-0.919767
polymerization of protein	-1.34164	1.34164	0.365902	-2.31738
assembly of protein-protein complex	-1.38675	0.27735	-2.2188	-0.5547
adhesion of immune cells	-1.48794	1.58315	-0.228621	2.33399
binding of connective tissue cells	-1.49692	-0.0061816	-2.32135	-0.1168
response of antigen presenting cells	-1.52372	2.62388	1.45785	2.80551
hydrolysis of lipid	-1.61138	0.998661	1.18233	-2.08445
organization of actin cytoskeleton	-1.65145	-0.330289	-2.86251	-0.550482
transport of lipid	-1.89013	-0.770749	2.4174	0.68844
cleavage of lipid	-1.90268	1.44659	1.82602	-2.22374
adhesion of cell-associated matrix	-2	1	2	0
endothelial cell development	-2.03743	-0.5794	0.136304	0.269261
esterification of cholesterol	-2.07431	0.825262	1.47952	0.810392
cell movement of tumor cell lines	-2.08671	1.38935	0.0517141	-1.31528
binding of cells	-2.17672	-0.0278199	-0.953705	1.01313
proliferation of endothelial cells	-2.22095	-0.70365	0.159291	-0.169248
flux of lipid	-2.23217
vasculogenesis	-2.25514	-0.230936	-1.71273	0.870126
development of endothelial tissue	-2.30404	-0.686122	0.217775	0.382062
efflux of cholesterol	-2.39811	-0.233609	-0.990127	0.331649
development of blood vessel	-2.44359	-0.109052	-1.20709	0.931157
metabolism of nucleic acid component or derivative	-2.46206	-2.03233	-0.724296	-1.30645
development of epithelial tissue	-2.49557	-0.277645	0.282777	0.108355
differentiation of cells	-2.53937	0.140202	0.512464	-1.28783
development of cardiovascular system	-2.55129	-0.187256	-1.37867	0.757108
esterification of lipid	-2.55947	0.131078	1.59363	0.558807
development of cardiovascular tissue	-2.6853	-0.651366	0.227017	0.109657
metabolism of nucleotide	-2.77311	-2.01047	-0.686854	-0.994063
cell viability	-2.77317	1.12172	2.108	-1.50043
cell survival	-2.82016	1.4642	2.59941	-1.41533
size of body	-3.47223	0.883171	1.63219	-3.88016
proliferation of cells	-3.58772	2.68255	0.904355	-2.48374

## Sheet: Upstream Regulator Analysis
Upstream regulators	Actication zscore_Ratio_day3	Actication zscore_Ratio_day14	Actication zscore_Ratio_day28	Actication zscore_Ratio_day56
XBP1	-2.65097	4.88767	3.97633	-1.83805
HIF1A	-0.192153	3.8793	3.47658	0.197628
TFEB	-1.91419	3.86011	3.47939	-1.73439
NFE2L2	-4.46269	3.52761	3.11516	-2.34947
TGFB1	-0.33086	3.50424	-0.0610206	0.130118
MYCN	0.454793	3.19659	1.27309	2.6391
HAND1	2.37289	3.13222	-0.284747	0.0949158
MKL2	-0.27735	3.05085	-1.94145	1.38675
HOXD3	0.164399	2.79478	0.821995	0.821995
SERTAD2	2.01179	2.77301	-0.869964	2.77301
ANGPT2	-0.25694	2.49625	3.15012	-1.05884
NRIP1	3.03622	2.11382	-3.49741	2.57502
ARNT	0.640345	1.46365	2.56138	-3.11025
EGF	-0.0211127	1.1869	3.26512	-0.400222
NFKBIA	0.272924	0.940956	2.96566	0.286497
HNF4A	-2.82005	0.782465	2.27535	-0.822814
KITLG	-2.61604	0.676251	1.48301	-1.38496
HNF1A	-1.6346	0.169829	2.58989	-2.48375
CTNNB1	-0.138083	-0.0236878	2.75851	0.547645
CEBPA	-1.79721	-0.377814	2.77332	-0.47878
MITF	-2.53005	-0.74759	0.816146	-0.456565
Vegf	-3.14205	-0.792972	-1.40097	0.5857
VEGFA	-2.7632	-1.76867	0.789002	-1.92966
PPARGC1A	-3.21257	-1.94747	3.96843	-4.2058
KLF15	-2.27457	-2.46411	3.09594	-2.21138
MYOD1	-2.29327	-2.55046	0.878728	-0.0642972
TBX5	-0.153576	-3.49218	0.888069	0.487436
