# Supplementary material for: Time- and compartment-resolved proteome profiling of the extracellular niche in lung injury and repair
Source: Mol Syst Biol. 2015 Jul 14;11(7):819. doi: 10.15252/msb.20156123 (PMC4547847; doi:10.15252/msb.20156123)
Supplement: Supplementary file 9 [file msb0011-0819-sd9.xlsx]

## Sheet: 1d annotation_fit slope
Column	Type	Name	Size	Score	P value	Benj. Hoch. FDR	Mean	Median
Fit slope	GOCC.name	fibrinogen complex	6	-0.936634	7.14194e-05	0.00185155	-2.85734	-2.97433
Fit slope	GSEA	OXIDOREDUCTASE_ACTIVITY_GO_0016706	6	-0.788394	0.000828953	0.0186469	-1.91613	-1.57909
Fit slope	GOCC.name	MCM complex	6	-0.766172	0.00115928	0.0171738	-1.65127	-1.57377
Fit slope	GOCC.name	eukaryotic translation initiation factor 3 complex	13	-0.747868	3.08552e-06	0.00017776	-1.34938	-1.37555
Fit slope	GSEA	BIOCARTA_FIBRINOLYSIS_PATHWAY	10	-0.724174	7.40544e-05	0.00298267	-2.11908	-2.61674
Fit slope	GSEA	EUKARYOTIC_TRANSLATION_INITIATION_FACTOR_3_COMPLEX	9	-0.683011	0.00039097	0.0107096	-1.27288	-1.37555
Fit slope	GSEA	MODULE_28	32	-0.670461	5.70534e-11	1.16275e-08	-1.29534	-1.16442
Fit slope	Keywords	Acutephase	9	-0.669253	0.000511473	0.00846406	-1.47599	-1.16551
Fit slope	KEGG.name	Other glycan degradation	10	-0.668032	0.000256539	0.00677264	-1.56678	-1.4276
Fit slope	GSEA	KEGG_OTHER_GLYCAN_DEGRADATION	10	-0.668032	0.000256539	0.00785026	-1.56678	-1.4276
Fit slope	GOCC.name	proteasome accessory complex	15	-0.641844	1.70843e-05	0.000708658	-1.15349	-1.23168
Fit slope	GSEA	NAKAYAMA_FRA2_TARGETS	10	-0.62926	0.000574291	0.0144852	-1.21957	-1.01417
Fit slope	KEGG.name	Glycosaminoglycan degradation	11	-0.626094	0.000326794	0.00663644	-1.16067	-1.00565
Fit slope	GSEA	KEGG_GLYCOSAMINOGLYCAN_DEGRADATION	11	-0.626094	0.000326794	0.00938038	-1.16067	-1.00565
Fit slope	GSEA	REACTOME_FORMATION_OF_THE_TERNARY_COMPLEX_AND_SUBSEQUENTLY_THE_43S_COMPLEX	45	-0.624721	4.79341e-13	2.0352e-10	-1.09283	-1.14571
Fit slope	GSEA	NADLER_OBESITY_UP	50	-0.619129	4.32551e-14	2.0989e-11	-1.34656	-1.23475
Fit slope	GSEA	REACTOME_ASSEMBLY_OF_THE_PRE_REPLICATIVE_COMPLEX	46	-0.61529	6.02281e-13	2.4549e-10	-1.20219	-1.16442
Fit slope	GSEA	REACTOME_CROSS_PRESENTATION_OF_SOLUBLE_EXOGENOUS_ANTIGENS_ENDOSOMES	40	-0.613176	2.16745e-11	4.80136e-09	-1.20167	-1.12047
Fit slope	GSEA	VERRECCHIA_RESPONSE_TO_TGFB1_C3	10	-0.60961	0.0008501	0.0187907	-1.19302	-1.07617
Fit slope	GSEA	REACTOME_DESTABILIZATION_OF_MRNA_BY_AUF1_HNRNP_D0	46	-0.60754	1.16648e-12	4.24517e-10	-1.20175	-1.12704
Fit slope	GSEA	REACTOME_ACTIVATION_OF_THE_MRNA_UPON_BINDING_OF_THE_CAP_BINDING_COMPLEX_AND_EIFS_AND_SUBSEQUENT_BINDING_TO_43S	52	-0.601775	7.24958e-14	3.35788e-11	-1.05796	-1.16126
Fit slope	GSEA	REACTOME_REGULATION_OF_ORNITHINE_DECARBOXYLASE_ODC	38	-0.601194	1.5708e-10	2.66774e-08	-1.15952	-1.12047
Fit slope	GSEA	REACTOME_ORC1_REMOVAL_FROM_CHROMATIN	47	-0.600337	1.24445e-12	4.37275e-10	-1.17542	-1.13274
Fit slope	GSEA	OXIDOREDUCTASE_ACTIVITY_GO_0016705	13	-0.599665	0.000183596	0.00609395	-1.34952	-1.17605
Fit slope	GSEA	MODULE_91	36	-0.599475	5.26822e-10	7.89458e-08	-1.158	-1.12047
Fit slope	GSEA	MODULE_478	11	-0.594445	0.000646191	0.0157906	-1.54657	-1.57185
Fit slope	GSEA	BIOCARTA_PROTEASOME_PATHWAY	26	-0.592461	1.78139e-07	1.53833e-05	-1.11351	-1.05359
Fit slope	GSEA	REACTOME_CDT1_ASSOCIATION_WITH_THE_CDC6_ORC_ORIGIN_COMPLEX	40	-0.591304	1.07869e-10	1.99851e-08	-1.13483	-1.12047
Fit slope	GSEA	REACTOME_3_UTR_MEDIATED_TRANSLATIONAL_REGULATION	98	-0.587025	1.81044e-23	9.22419e-20	-1.02882	-1.11232
Fit slope	GSEA	REACTOME_CYTOSOLIC_TRNA_AMINOACYLATION	24	-0.586975	6.68247e-07	5.15867e-05	-1.14847	-0.976087
Fit slope	GSEA	KEGG_PROTEASOME	36	-0.582983	1.54079e-09	2.03904e-07	-1.07256	-1.10253
Fit slope	KEGG.name	Proteasome	36	-0.582983	1.54079e-09	1.35589e-07	-1.07256	-1.10253
Fit slope	GSEA	REACTOME_SCF_BETA_TRCP_MEDIATED_DEGRADATION_OF_EMI1	42	-0.581689	7.70427e-11	1.53934e-08	-1.10817	-1.10253
Fit slope	GSEA	MODULE_29	27	-0.581559	1.77056e-07	1.54205e-05	-1.00719	-1.00283
Fit slope	Keywords	Proteasome	44	-0.580666	3.0002e-11	3.07821e-09	-1.0729	-1.0933
Fit slope	GOCC.name	stress granule	21	-0.580637	4.21879e-06	0.000208328	-1.04686	-1.01302
Fit slope	GOCC.name	cytosolic large ribosomal subunit	28	-0.580526	1.10911e-07	1.15015e-05	-1.06963	-1.0915
Fit slope	GSEA	REACTOME_AUTODEGRADATION_OF_THE_E3_UBIQUITIN_LIGASE_COP1	41	-0.579047	1.55712e-10	2.7357e-08	-1.11077	-1.1196
Fit slope	GSEA	REACTOME_P53_INDEPENDENT_G1_S_DNA_DAMAGE_CHECKPOINT	41	-0.579047	1.55712e-10	2.68933e-08	-1.11077	-1.1196
Fit slope	GSEA	REACTOME_CDK_MEDIATED_PHOSPHORYLATION_AND_REMOVAL_OF_CDC6	41	-0.574731	2.12565e-10	3.43815e-08	-1.10579	-1.1196
Fit slope	KEGG.name	Ribosome	81	-0.57372	6.52154e-19	1.72169e-16	-0.998455	-1.02364
Fit slope	GSEA	ER_GOLGI_INTERMEDIATE_COMPARTMENT	21	-0.573185	5.59189e-06	0.000358373	-1.17449	-1.34111
Fit slope	GSEA	REACTOME_M_G1_TRANSITION	49	-0.572918	4.59444e-12	1.41871e-09	-1.12598	-1.12134
Fit slope	GSEA	KEGG_RIBOSOME	80	-0.57282	1.20059e-18	1.74772e-15	-0.998714	-1.0495
Fit slope	GSEA	HYDROLASE_ACTIVITY_HYDROLYZING_O_GLYCOSYL_COMPOUNDS	15	-0.572214	0.000126352	0.00458194	-1.1352	-1.00565
Fit slope	GOCC.name	triglyceride-rich lipoprotein particle	12	-0.570064	0.000633812	0.010601	-1.01929	-0.905449
Fit slope	GOCC.name	very-low-density lipoprotein particle	12	-0.570064	0.000633812	0.0104327	-1.01929	-0.905449
Fit slope	GSEA	REACTOME_PEPTIDE_CHAIN_ELONGATION	80	-0.568255	2.24192e-18	2.85564e-15	-0.982687	-1.01323
Fit slope	GSEA	REACTOME_SCFSKP2_MEDIATED_DEGRADATION_OF_P27_P21	43	-0.566113	1.48949e-10	2.66279e-08	-1.0811	-1.08545
Fit slope	GSEA	BILANGES_SERUM_AND_RAPAMYCIN_SENSITIVE_GENES	62	-0.563506	2.08634e-14	1.11894e-11	-0.961973	-0.98878
Fit slope	GSEA	REACTOME_P53_DEPENDENT_G1_DNA_DAMAGE_RESPONSE	42	-0.56316	2.99544e-10	4.69593e-08	-1.08299	-1.10253
Fit slope	GSEA	REACTOME_VIF_MEDIATED_DEGRADATION_OF_APOBEC3G	44	-0.562762	1.18202e-10	2.15086e-08	-1.07501	-1.10253
Fit slope	Keywords	Threonineprotease	16	-0.556322	0.000118644	0.00253603	-1.1035	-0.991991
Fit slope	GOCC.name	proteasome core complex	16	-0.556322	0.000118644	0.00292939	-1.1035	-0.991991
Fit slope	GSEA	PROTEASOME_COMPLEX	21	-0.554721	1.10789e-05	0.00064511	-1.00837	-1.02173
Fit slope	GSEA	GNF2_GLTSCR2	30	-0.55349	1.62822e-07	1.46828e-05	-0.950038	-0.922416
Fit slope	GSEA	MODULE_50	13	-0.553025	0.000561305	0.0142281	-1.14265	-1.08545
Fit slope	GSEA	MODULE_492	15	-0.54813	0.000240552	0.00758892	-1.16224	-0.984358
Fit slope	GOCC.name	endoplasmic reticulum-Golgi intermediate compartment membrane	19	-0.547005	3.74e-05	0.00110811	-1.01769	-0.93319
Fit slope	GSEA	LIAN_LIPA_TARGETS_3M	23	-0.54287	6.77966e-06	0.000416173	-1.34314	-1.55883
Fit slope	GSEA	MODULE_133	15	-0.542577	0.000278073	0.00828527	-1.03388	-0.836026
Fit slope	GSEA	GNF2_TPT1	36	-0.539718	2.24746e-08	2.4107e-06	-0.920407	-1.04271
Fit slope	GSEA	REACTOME_ACTIVATION_OF_NF_KAPPAB_IN_B_CELLS	45	-0.538017	4.74092e-10	7.21045e-08	-1.02716	-1.02173
Fit slope	GOCC.name	cytosolic small ribosomal subunit	28	-0.531562	1.17274e-06	7.60081e-05	-0.906092	-0.936266
Fit slope	GSEA	MODULE_160	15	-0.530392	0.000380458	0.0105064	-1.02175	-0.938356
Fit slope	GSEA	REACTOME_REGULATION_OF_APOPTOSIS	46	-0.530384	5.42041e-10	8.00492e-08	-1.02076	-1.05359
Fit slope	GSEA	REACTOME_ANTIGEN_PROCESSING_CROSS_PRESENTATION	59	-0.522529	4.60225e-12	1.37932e-09	-1.03014	-1.01842
Fit slope	GSEA	REACTOME_TRANSLATION	132	-0.522526	8.36146e-25	8.52032e-21	-0.878046	-0.982936
Fit slope	GSEA	AMIT_SERUM_RESPONSE_60_MCF10A	14	-0.521646	0.000734226	0.0173995	-0.821549	-1.42349
Fit slope	GSEA	MODULE_81	18	-0.512989	0.000167368	0.00574236	-0.950039	-1.0084
Fit slope	GOCC.name	proteasome complex	17	-0.512491	0.000257698	0.00523987	-0.97592	-1.08989
Fit slope	GSEA	REACTOME_CYCLIN_E_ASSOCIATED_EVENTS_DURING_G1_S_TRANSITION_	47	-0.510041	1.61548e-09	2.11048e-07	-0.975489	-1.02173
Fit slope	GSEA	REACTOME_ER_PHAGOSOME_PATHWAY	48	-0.505463	1.53153e-09	2.05346e-07	-0.972032	-1.01388
Fit slope	GSEA	REACTOME_SRP_DEPENDENT_COTRANSLATIONAL_PROTEIN_TARGETING_TO_MEMBRANE	100	-0.503372	5.34342e-18	6.04994e-15	-0.866392	-0.907243
Fit slope	GSEA	TIEN_INTESTINE_PROBIOTICS_6HR_UP	42	-0.500885	2.11326e-08	2.31549e-06	-0.845973	-0.873349
Fit slope	GSEA	REACTOME_APC_C_CDH1_MEDIATED_DEGRADATION_OF_CDC20_AND_OTHER_APC_C_CDH1_TARGETED_PROTEINS_IN_LATE_MITOSIS_EARLY_G1	48	-0.494018	3.54303e-09	4.40287e-07	-0.946283	-1.00776
Fit slope	GSEA	REACTOME_AUTODEGRADATION_OF_CDH1_BY_CDH1_APC_C	48	-0.494018	3.54303e-09	4.34982e-07	-0.946283	-1.00776
Fit slope	GSEA	REACTOME_NONSENSE_MEDIATED_DECAY_ENHANCED_BY_THE_EXON_JUNCTION_COMPLEX	95	-0.49004	2.26553e-16	1.77582e-13	-0.870805	-0.922359
Fit slope	GSEA	PAPASPYRIDONOS_UNSTABLE_ATEROSCLEROTIC_PLAQUE_UP	25	-0.490031	2.28863e-05	0.00115451	-1.01446	-0.903008
Fit slope	GSEA	GNF2_EIF3S6	105	-0.489846	6.83603e-18	6.96592e-15	-0.84713	-0.922359
Fit slope	GSEA	STRUCTURAL_CONSTITUENT_OF_RIBOSOME	75	-0.489572	2.93292e-13	1.29941e-10	-0.862814	-0.912754
Fit slope	GSEA	STEARMAN_TUMOR_FIELD_EFFECT_UP	24	-0.489394	3.41183e-05	0.00160956	-1.38287	-1.41366
Fit slope	GSEA	GCM_TPT1	68	-0.485368	5.46652e-12	1.54733e-09	-0.802004	-0.902167
Fit slope	GSEA	REACTOME_G1_S_TRANSITION	60	-0.485054	9.4886e-11	1.79053e-08	-0.947254	-1.01554
Fit slope	GSEA	MORF_TPT1	95	-0.482767	6.201e-16	4.21255e-13	-0.852097	-0.922359
Fit slope	GSEA	MODULE_115	25	-0.480934	3.23764e-05	0.0015489	-0.80174	-1.01702
Fit slope	GSEA	CROONQUIST_NRAS_SIGNALING_UP	16	-0.479793	0.000901963	0.0195553	-1.02646	-1.0814
Fit slope	GSEA	REACTOME_TRANSPORT_TO_THE_GOLGI_AND_SUBSEQUENT_MODIFICATION	18	-0.479148	0.000438945	0.0117398	-0.969358	-0.951892
Fit slope	GSEA	REACTOME_SYNTHESIS_OF_DNA	57	-0.472078	8.06475e-10	1.14139e-07	-0.922325	-1.02173
Fit slope	GSEA	GNF2_ST13	56	-0.471648	1.16872e-09	1.5879e-07	-0.830517	-0.993896
Fit slope	GSEA	LUI_THYROID_CANCER_CLUSTER_3	25	-0.467611	5.3236e-05	0.00232822	-0.955271	-0.922359
Fit slope	GSEA	LIAN_LIPA_TARGETS_6M	27	-0.465536	2.91327e-05	0.00140029	-1.15666	-1.17958
Fit slope	GSEA	REACTOME_APC_C_CDC20_MEDIATED_DEGRADATION_OF_MITOTIC_PROTEINS	50	-0.461316	1.84273e-08	2.04103e-06	-0.894972	-0.984095
Fit slope	GSEA	REACTOME_INFLUENZA_VIRAL_RNA_TRANSCRIPTION_AND_REPLICATION	94	-0.461145	1.55319e-14	8.79276e-12	-0.815662	-0.902167
Fit slope	GSEA	SEMENZA_HIF1_TARGETS	18	-0.460924	0.000720189	0.0171465	-1.20015	-0.996422
Fit slope	GOCC.name	small ribosomal subunit	47	-0.45636	6.75783e-08	8.75984e-06	-0.775644	-0.764789
Fit slope	GSEA	REACTOME_MITOTIC_G1_G1_S_PHASES	65	-0.453414	3.03361e-10	4.68372e-08	-0.8845	-0.962025
Fit slope	GSEA	ZUCCHI_METASTASIS_DN	22	-0.451988	0.000247334	0.00770744	-0.805226	-1.03604
Fit slope	GSEA	APPEL_IMATINIB_RESPONSE	26	-0.45	7.32609e-05	0.00296242	-1.06652	-1.39479
Fit slope	GOCC.name	large ribosomal subunit	47	-0.449622	1.05025e-07	1.21013e-05	-0.809452	-0.746723
Fit slope	GSEA	REACTOME_SIGNALING_BY_WNT	52	-0.44947	2.27974e-08	2.41985e-06	-0.876028	-0.930276
Fit slope	GSEA	REACTOME_REGULATION_OF_MITOTIC_CELL_CYCLE	53	-0.448252	1.83336e-08	2.05296e-06	-0.864956	-0.898528
Fit slope	GSEA	BILANGES_SERUM_RESPONSE_TRANSLATION	24	-0.447451	0.000151305	0.00533492	-0.433489	-0.88615
Fit slope	GSEA	MORF_ACTG1	125	-0.446698	1.12896e-17	1.04583e-14	-0.772777	-0.760566
Fit slope	GSEA	CYSTEINE_TYPE_ENDOPEPTIDASE_ACTIVITY	19	-0.442298	0.000856769	0.0188971	-1.09567	-0.760022
Fit slope	GSEA	HYDROLASE_ACTIVITY_ACTING_ON_GLYCOSYL_BONDS	19	-0.441585	0.000873488	0.0191005	-0.90891	-0.818736
Fit slope	GSEA	CHNG_MULTIPLE_MYELOMA_HYPERPLOID_UP	44	-0.440778	4.52727e-07	3.7204e-05	-0.752135	-0.843969
Fit slope	GSEA	TRANSLATIONAL_INITIATION	26	-0.439646	0.000106976	0.00396396	-0.670983	-0.981965
Fit slope	GSEA	REACTOME_S_PHASE	64	-0.435933	1.87806e-09	2.42246e-07	-0.842839	-1.00776
Fit slope	KEGG.name	Lysosome	71	-0.433688	3.13818e-10	4.14239e-08	-0.929679	-0.837595
Fit slope	GSEA	REACTOME_METABOLISM_OF_MRNA	181	-0.433043	2.8329e-23	9.62242e-20	-0.8081	-0.891581
Fit slope	GOCC.name	plasma lipoprotein particle	22	-0.427968	0.000520015	0.00898759	-0.868622	-0.918247
Fit slope	GSEA	TRANSLATION_FACTOR_ACTIVITY_NUCLEIC_ACID_BINDING	24	-0.427149	0.000298034	0.00872692	-0.636059	-0.993932
Fit slope	GSEA	TRANSLATION_REGULATOR_ACTIVITY	24	-0.427149	0.000298034	0.00870191	-0.636059	-0.993932
Fit slope	GSEA	POMEROY_MEDULLOBLASTOMA_DESMOPLASIC_VS_CLASSIC_DN	29	-0.425006	7.6735e-05	0.00306639	-0.850612	-1.02364
Fit slope	GSEA	KEGG_LYSOSOME	76	-0.424638	1.87716e-10	3.08521e-08	-0.897357	-0.811866
Fit slope	GSEA	GNF2_UBE2I	36	-0.42459	1.08754e-05	0.000636899	-0.790915	-0.932728
Fit slope	GSEA	MORI_PLASMA_CELL_UP	36	-0.423613	1.13938e-05	0.00065595	-0.969819	-0.84137
Fit slope	GSEA	REACTOME_REGULATION_OF_MRNA_STABILITY_BY_PROTEINS_THAT_BIND_AU_RICH_ELEMENTS	71	-0.422674	8.67764e-10	1.2113e-07	-0.863207	-0.898528
Fit slope	GSEA	REACTOME_ASPARAGINE_N_LINKED_GLYCOSYLATION	48	-0.421292	4.7774e-07	3.89454e-05	-0.783411	-0.82302
Fit slope	GOCC.name	protein-lipid complex	23	-0.418918	0.000514857	0.00904927	-0.84457	-0.916863
Fit slope	GSEA	REACTOME_CELL_CYCLE_CHECKPOINTS	65	-0.417984	6.43673e-09	7.80837e-07	-0.83804	-0.866585
Fit slope	GSEA	MORF_JUND	57	-0.416022	6.15876e-08	5.81091e-06	-0.720842	-0.809291
Fit slope	GSEA	ZHAN_V1_LATE_DIFFERENTIATION_GENES_UP	24	-0.413329	0.000465295	0.0122516	-0.812767	-0.699531
Fit slope	Keywords	Initiationfactor	38	-0.411815	1.1715e-05	0.000375611	-0.634552	-0.976121
Fit slope	GSEA	FLOTHO_PEDIATRIC_ALL_THERAPY_RESPONSE_UP	38	-0.408759	1.3595e-05	0.000752894	-0.736047	-0.752497
Fit slope	GSEA	TARTE_PLASMA_CELL_VS_B_LYMPHOCYTE_UP	49	-0.407142	8.83504e-07	6.61978e-05	-0.985181	-0.803829
Fit slope	GOMF.name	structural constituent of ribosome	126	-0.405825	5.8505e-15	1.42343e-11	-0.709048	-0.741934
Fit slope	GSEA	PELLICCIOTTA_HDAC_IN_ANTIGEN_PRESENTATION_UP	50	-0.405412	7.63975e-07	5.80963e-05	-0.7801	-0.736677
Fit slope	GOMF.name	translation initiation factor activity	39	-0.404781	1.27753e-05	0.00518038	-0.623572	-0.964154
Fit slope	Keywords	Heparin-binding	31	-0.403245	0.000105111	0.002451	-0.89283	-0.981121
Fit slope	GSEA	GCM_CSNK2B	91	-0.400377	5.2045e-11	1.08232e-08	-0.738766	-0.776894
Fit slope	GSEA	KEGG_COMPLEMENT_AND_COAGULATION_CASCADES	40	-0.395478	1.57749e-05	0.000846032	-1.02029	-0.976606
Fit slope	GSEA	LI_LUNG_CANCER	24	-0.394089	0.000846709	0.0187973	-0.682998	-0.703378
Fit slope	Keywords	Glycosidase	26	-0.3919	0.000553448	0.00887246	-0.774494	-0.808384
Fit slope	KEGG.name	Various types of N-glycan biosynthesis	23	-0.387707	0.00130827	0.019188	-0.756246	-0.77767
Fit slope	GSEA	KEGG_N_GLYCAN_BIOSYNTHESIS	27	-0.387291	0.000505983	0.0130201	-0.727455	-0.77767
Fit slope	GOBP.name	translation	129	-0.387285	4.81932e-14	1.94339e-10	-0.701335	-0.740111
Fit slope	GSEA	ALTEMEIER_RESPONSE_TO_LPS_WITH_MECHANICAL_VENTILATION	35	-0.383623	8.88128e-05	0.0034151	-0.90889	-0.763608
Fit slope	GSEA	TRANSLATION	110	-0.37766	1.06455e-11	2.6458e-09	-0.658782	-0.819519
Fit slope	Keywords	Ribosomalprotein	145	-0.377104	7.85348e-15	2.01442e-12	-0.659638	-0.650428
Fit slope	Keywords	ER-Golgitransport	69	-0.375079	8.08493e-08	3.77052e-06	-0.701878	-0.693882
Fit slope	GSEA	GCM_NPM1	107	-0.374142	3.06572e-11	6.50827e-09	-0.633173	-0.744429
Fit slope	GOCC.name	RNA granule	45	-0.373415	1.54471e-05	0.000667444	-0.678153	-0.58708
Fit slope	GSEA	MORF_NPM1	150	-0.37119	7.51364e-15	4.78525e-12	-0.633328	-0.712903
Fit slope	GSEA	REACTOME_DOWNSTREAM_SIGNALING_EVENTS_OF_B_CELL_RECEPTOR_BCR	61	-0.370033	6.35603e-07	4.98215e-05	-0.729362	-0.797838
Fit slope	GSEA	GCM_RAF1	38	-0.3687	8.71015e-05	0.00337477	-0.74355	-0.614052
Fit slope	GSEA	WONG_PROTEASOME_GENE_MODULE	30	-0.367583	0.000504639	0.0130184	-0.747897	-0.919593
Fit slope	GSEA	MODULE_299	31	-0.365497	0.000439063	0.0117122	-0.773656	-0.624595
Fit slope	GSEA	SHIPP_DLBCL_VS_FOLLICULAR_LYMPHOMA_UP	35	-0.364341	0.00019742	0.00640672	-0.654214	-0.586316
Fit slope	KEGG.name	Complement and coagulation cascades	45	-0.363812	2.5418e-05	0.00095862	-0.916633	-0.876349
Fit slope	GSEA	MODULE_149	36	-0.362613	0.000172048	0.00580521	-0.721628	-0.895119
Fit slope	GSEA	REACTOME_TRNA_AMINOACYLATION	39	-0.361821	9.58894e-05	0.00361894	-0.731413	-0.693779
Fit slope	Keywords	Serineproteaseinhibitor	33	-0.358458	0.000375683	0.0066457	-0.790479	-0.972092
Fit slope	GSEA	BRUECKNER_TARGETS_OF_MIRLET7A3_DN	43	-0.358235	5.03514e-05	0.00223079	-0.649567	-0.785342
Fit slope	GOCC.name	endoplasmic reticulum-Golgi intermediate compartment	33	-0.357895	0.000383741	0.00710606	-0.810368	-0.7299
Fit slope	GOMF.name	translation factor activity, nucleic acid binding	56	-0.356043	4.36665e-06	0.00265601	-0.556524	-0.838399
Fit slope	KEGG.name	N-Glycan biosynthesis	27	-0.355535	0.00141086	0.0196035	-0.685994	-0.741194
Fit slope	GSEA	TIEN_INTESTINE_PROBIOTICS_24HR_DN	131	-0.35413	3.82317e-12	1.21744e-09	-0.667639	-0.711348
Fit slope	GSEA	MORF_NME2	137	-0.351161	1.95421e-12	6.42369e-10	-0.599826	-0.704529
Fit slope	GSEA	LEE_LIVER_CANCER_MYC_UP	31	-0.349178	0.00078378	0.0180695	-0.743714	-0.579184
Fit slope	Keywords	Proteaseinhibitor	42	-0.348519	9.69009e-05	0.00248551	-0.758331	-0.880204
Fit slope	GOCC.name	endoplasmic reticulum lumen	57	-0.348153	5.87385e-06	0.000264834	-0.535276	-0.760022
Fit slope	GSEA	STEARMAN_LUNG_CANCER_EARLY_VS_LATE_DN	36	-0.346748	0.000327516	0.0093747	-0.972404	-1.19861
Fit slope	GSEA	REACTOME_CLASS_I_MHC_MEDIATED_ANTIGEN_PROCESSING_PRESENTATION	120	-0.346151	7.92913e-11	1.52449e-08	-0.688884	-0.724373
Fit slope	GSEA	REACTOME_ANTIGEN_PROCESSING_UBIQUITINATION_PROTEASOME_DEGRADATION	92	-0.34513	1.27331e-08	1.47443e-06	-0.690475	-0.658393
Fit slope	GSEA	COATES_MACROPHAGE_M1_VS_M2_DN	33	-0.344092	0.000640004	0.0157148	-0.894924	-0.720133
Fit slope	Category	ECM Regulators	91	-0.343731	1.73905e-08	1.04343e-07	-0.858994	-0.769437
Fit slope	GSEA	ZAMORA_NOS2_TARGETS_UP	47	-0.340942	5.52076e-05	0.00240413	-0.641552	-0.792181
Fit slope	GSEA	GSE22886_DAY0_VS_DAY1_MONOCYTE_IN_CULTURE_DN	95	-0.34087	1.13746e-08	1.33227e-06	-0.692398	-0.783743
Fit slope	GSEA	SWEET_KRAS_ONCOGENIC_SIGNATURE	56	-0.340106	1.14652e-05	0.000656348	-0.647678	-0.596444
Fit slope	GSEA	REACTOME_RESPONSE_TO_ELEVATED_PLATELET_CYTOSOLIC_CA2_	58	-0.338451	8.88309e-06	0.000529349	-0.738632	-0.775656
Fit slope	Keywords	Aminoacyl-tRNAsynthetase	34	-0.337397	0.000679559	0.0102534	-0.694716	-0.69267
Fit slope	GSEA	REACTOME_METABOLISM_OF_PROTEINS	280	-0.336159	1.82579e-21	4.6512e-18	-0.588283	-0.745576
Fit slope	GSEA	NEMETH_INFLAMMATORY_RESPONSE_LPS_UP	42	-0.334574	0.000182376	0.00609314	-0.690668	-0.632909
Fit slope	GSEA	LINDVALL_IMMORTALIZED_BY_TERT_DN	44	-0.334357	0.000129609	0.00468338	-0.813954	-0.581643
Fit slope	GSEA	REACTOME_METABOLISM_OF_RNA	212	-0.333689	1.38212e-16	1.17365e-13	-0.632791	-0.741934
Fit slope	GSEA	ROSS_AML_WITH_MLL_FUSIONS	44	-0.332818	0.000139206	0.00495981	-0.742239	-0.541811
Fit slope	GSEA	ZHU_CMV_24_HR_UP	54	-0.331424	2.67896e-05	0.00130615	-0.620218	-0.71393
Fit slope	GSEA	GSE34205_HEALTHY_VS_FLU_INF_INFANT_PBMC_UP	95	-0.330642	3.06748e-08	3.06448e-06	-0.615213	-0.717778
Fit slope	GSEA	BIOCARTA_MAPK_PATHWAY	41	-0.327538	0.000294633	0.0086522	-0.704748	-0.55444
Fit slope	GOBP.name	macromolecule glycosylation	58	-0.326903	1.77765e-05	0.00651672	-0.62546	-0.735016
Fit slope	GOBP.name	protein glycosylation	58	-0.326903	1.77765e-05	0.00623338	-0.62546	-0.735016
Fit slope	GSEA	FRIDMAN_SENESCENCE_UP	40	-0.325689	0.000377024	0.0104399	-0.705576	-0.640614
Fit slope	GSEA	GCM_DDX5	59	-0.324607	1.72961e-05	0.000903835	-0.666678	-0.431805
Fit slope	KEGG.name	Protein processing in endoplasmic reticulum	110	-0.32288	6.19151e-09	4.08639e-07	-0.548171	-0.670801
Fit slope	GSEA	YAMASHITA_LIVER_CANCER_WITH_EPCAM_UP	37	-0.322841	0.000697227	0.0166388	-0.55125	-0.746723
Fit slope	GSEA	GNF2_FBL	126	-0.319721	7.71502e-10	1.10727e-07	-0.649041	-0.588277
Fit slope	GSEA	GNF2_DAP3	101	-0.318752	3.76262e-08	3.68665e-06	-0.584653	-0.740111
Fit slope	GSEA	ZHONG_SECRETOME_OF_LUNG_CANCER_AND_MACROPHAGE	61	-0.318344	1.83219e-05	0.000947717	-0.747871	-0.58708
Fit slope	GSEA	MODULE_83	269	-0.318314	9.65025e-19	1.63893e-15	-0.577397	-0.638001
Fit slope	GSEA	LUI_THYROID_CANCER_PAX8_PPARG_DN	39	-0.317107	0.000629181	0.0155994	-0.652021	-0.57818
Fit slope	GSEA	WIERENGA_PML_INTERACTOME	41	-0.316652	0.000465842	0.0122344	-0.687051	-0.624595
Fit slope	GSEA	CELLULAR_BIOSYNTHETIC_PROCESS	176	-0.315667	8.87697e-13	3.35024e-10	-0.605731	-0.723271
Fit slope	GSEA	SUNG_METASTASIS_STROMA_UP	56	-0.315201	4.77792e-05	0.00216386	-0.647781	-0.734432
Fit slope	GSEA	GCM_APEX1	105	-0.314819	3.05138e-08	3.07857e-06	-0.589763	-0.555086
Fit slope	GSEA	PROTEIN_RNA_COMPLEX_ASSEMBLY	48	-0.314508	0.000170715	0.00579861	-0.546754	-0.71393
Fit slope	GSEA	GSE14000_TRANSLATED_RNA_VS_MRNA_DC_DN	81	-0.312999	1.25925e-06	9.23148e-05	-0.620204	-0.707689
Fit slope	GSEA	MACROMOLECULE_BIOSYNTHETIC_PROCESS	162	-0.312964	1.00273e-11	2.55445e-09	-0.568937	-0.741934
Fit slope	GSEA	MODULE_159	69	-0.312088	8.03716e-06	0.000484607	-0.62454	-0.6261
Fit slope	GSEA	MORF_ATOX1	67	-0.311487	1.12687e-05	0.000652435	-0.673458	-0.541472
Fit slope	GSEA	HESS_TARGETS_OF_HOXA9_AND_MEIS1_DN	44	-0.311464	0.000363643	0.0101521	-0.696659	-0.748877
Fit slope	GOCC.name	membrane coat	37	-0.311069	0.00108682	0.0163338	-0.556989	-0.45672
Fit slope	GSEA	HSIAO_HOUSEKEEPING_GENES	319	-0.308996	1.35988e-20	2.77144e-17	-0.537339	-0.579184
Fit slope	GSEA	REACTOME_POST_TRANSLATIONAL_PROTEIN_MODIFICATION	74	-0.307315	5.35179e-06	0.000347355	-0.50912	-0.71771
Fit slope	GSEA	WINTER_HYPOXIA_UP	43	-0.307175	0.000508638	0.0130227	-0.501446	-0.59434
Fit slope	GSEA	FERRANDO_T_ALL_WITH_MLL_ENL_FUSION_DN	58	-0.305742	5.98623e-05	0.00254165	-0.647946	-0.703983
Fit slope	GSEA	HILLION_HMGA1_TARGETS	50	-0.305399	0.000195622	0.00636866	-0.475515	-0.58875
Fit slope	GSEA	BILANGES_RAPAMYCIN_SENSITIVE_VIA_TSC1_AND_TSC2	56	-0.304683	8.4754e-05	0.00330898	-0.599788	-0.567185
Fit slope	GOBP.name	glycosylation	62	-0.304206	3.6718e-05	0.0113896	-0.590609	-0.712598
Fit slope	GSEA	JOHANSSON_GLIOMAGENESIS_BY_PDGFB_UP	41	-0.302419	0.000830701	0.0185633	-0.645246	-0.524518
Fit slope	GSEA	ZHONG_SECRETOME_OF_LUNG_CANCER_AND_FIBROBLAST	116	-0.301828	2.46139e-08	2.58573e-06	-0.595071	-0.597779
Fit slope	GSEA	GCM_PSME1	77	-0.299311	6.19009e-06	0.000384616	-0.58457	-0.537726
Fit slope	GSEA	GSE24634_TREG_VS_TCONV_POST_DAY10_IL4_CONVERSION_DN	104	-0.299006	1.64454e-07	1.46999e-05	-0.675788	-0.64832
Fit slope	GSEA	GCM_PFN1	51	-0.29815	0.00024059	0.0075667	-0.617381	-0.592598
Fit slope	GSEA	GSE20715_0H_VS_48H_OZONE_TLR4_KO_LUNG_DN	117	-0.297332	3.46647e-08	3.42945e-06	-0.672889	-0.518567
Fit slope	GSEA	MODULE_114	265	-0.294089	5.13623e-16	3.73844e-13	-0.526308	-0.586674
Fit slope	GOCC.name	ribosome	84	-0.293806	3.63484e-06	0.000188467	-0.543044	-0.522399
Fit slope	GSEA	RNA_BINDING	189	-0.293701	5.85419e-12	1.61228e-09	-0.546142	-0.525368
Fit slope	Keywords	Ribonucleoprotein	217	-0.293205	2.05153e-13	2.63108e-11	-0.532198	-0.542001
Fit slope	GSEA	ZHU_CMV_ALL_UP	63	-0.293131	6.10859e-05	0.00258285	-0.556471	-0.706584
Fit slope	GSEA	LI_AMPLIFIED_IN_LUNG_CANCER	123	-0.292973	2.54714e-08	2.6485e-06	-0.605421	-0.675501
Fit slope	GSEA	ICHIBA_GRAFT_VERSUS_HOST_DISEASE_35D_UP	62	-0.292756	7.13072e-05	0.0028949	-0.676133	-0.60789
Fit slope	GSEA	MORF_CCNI	81	-0.292049	6.13381e-06	0.000383457	-0.568433	-0.6261
Fit slope	Keywords	Proteinbiosynthesis	100	-0.291653	5.46146e-07	2.00123e-05	-0.522767	-0.698193
Fit slope	GOMF.name	peptidase regulator activity	94	-0.2911	1.2348e-06	0.00100142	-0.624542	-0.690089
Fit slope	GSEA	GSE22886_NAIVE_BCELL_VS_NEUTROPHIL_UP	94	-0.288613	1.52038e-06	0.000110662	-0.518659	-0.616219
Fit slope	GSEA	REACTOME_INFLUENZA_LIFE_CYCLE	127	-0.288127	2.63086e-08	2.70792e-06	-0.51996	-0.635666
Fit slope	GSEA	GSE14000_TRANSLATED_RNA_VS_MRNA_16H_LPS_DC_DN	67	-0.287006	5.20694e-05	0.00229692	-0.553614	-0.582246
Fit slope	GSEA	MODULE_151	252	-0.285782	1.44716e-14	8.67447e-12	-0.499791	-0.571554
Fit slope	Keywords	Lysosome	113	-0.285673	1.88693e-07	7.44613e-06	-0.666621	-0.508989
Fit slope	GSEA	REACTOME_SIGNALING_BY_THE_B_CELL_RECEPTOR_BCR	79	-0.283219	1.48258e-05	0.000812229	-0.565888	-0.594888
Fit slope	GSEA	GCM_ACTG1	118	-0.283008	1.34739e-07	1.24817e-05	-0.514111	-0.496073
Fit slope	GSEA	PECE_MAMMARY_STEM_CELL_DN	96	-0.282998	1.89705e-06	0.000136133	-0.545635	-0.667166
Fit slope	GSEA	MORF_SART1	59	-0.282413	0.000185017	0.00612119	-0.493991	-0.510181
Fit slope	GSEA	REACTOME_TRANS_GOLGI_NETWORK_VESICLE_BUDDING	48	-0.281129	0.00077972	0.0180167	-0.445067	-0.45177
Fit slope	GSEA	MODULE_32	210	-0.278366	6.67939e-12	1.79113e-09	-0.522891	-0.525549
Fit slope	GSEA	GSE24634_TEFF_VS_TCONV_DAY3_IN_CULTURE_DN	90	-0.277622	5.97004e-06	0.000377855	-0.603437	-0.55455
Fit slope	GSEA	MORF_EIF4A2	113	-0.275011	5.2842e-07	4.23984e-05	-0.500305	-0.597584
Fit slope	GSEA	MORF_RAD23B	138	-0.272724	4.13038e-08	4.00844e-06	-0.571135	-0.555319
Fit slope	GSEA	GSE9988_ANTI_TREM1_VS_VEHICLE_TREATED_MONOCYTES_UP	58	-0.270633	0.00038159	0.0105092	-0.608707	-0.650278
Fit slope	GSEA	GAVIN_FOXP3_TARGETS_CLUSTER_T7	68	-0.270421	0.000122855	0.0045032	-0.548225	-0.520277
Fit slope	GSEA	HILLION_HMGA1B_TARGETS	54	-0.270176	0.000618993	0.0153842	-0.424169	-0.550021
Fit slope	GSEA	BIOSYNTHETIC_PROCESS	238	-0.26943	1.7117e-12	5.81409e-10	-0.52969	-0.61443
Fit slope	GSEA	GSE22886_NAIVE_BCELL_VS_MONOCYTE_DN	128	-0.268122	2.01507e-07	1.72551e-05	-0.561986	-0.515451
Fit slope	GSEA	REACTOME_MITOTIC_M_M_G1_PHASES	89	-0.267398	1.44582e-05	0.000796372	-0.581497	-0.589044
Fit slope	GSEA	TAKAO_RESPONSE_TO_UVB_RADIATION_DN	63	-0.265431	0.000283672	0.00840295	-0.50297	-0.44659
Fit slope	GOBP.name	regulation of translation	83	-0.265127	3.25906e-05	0.0105137	-0.454158	-0.558419
Fit slope	GSEA	BROWN_MYELOID_CELL_DEVELOPMENT_UP	83	-0.264414	3.42202e-05	0.00160693	-0.483176	-0.576134
Fit slope	GSEA	REN_ALVEOLAR_RHABDOMYOSARCOMA_DN	290	-0.263781	3.16163e-14	1.61085e-11	-0.546763	-0.524346
Fit slope	GSEA	LEE_AGING_NEOCORTEX_UP	54	-0.263362	0.000847414	0.0187721	-0.593434	-0.482781
Fit slope	GSEA	GSE26928_NAIVE_VS_CENT_MEMORY_CD4_TCELL_DN	65	-0.260375	0.000299073	0.00870729	-0.542171	-0.608545
Fit slope	GSEA	VECCHI_GASTRIC_CANCER_ADVANCED_VS_EARLY_UP	72	-0.258212	0.000161928	0.00559339	-0.583775	-0.56329
Fit slope	GSEA	REACTOME_MHC_CLASS_II_ANTIGEN_PRESENTATION	58	-0.256796	0.000749353	0.0176349	-0.562202	-0.394
Fit slope	GSEA	ESC_J1_UP_LATE.V1_UP	89	-0.25604	3.28758e-05	0.00155816	-0.557536	-0.603686
Fit slope	GSEA	MORF_DAP	63	-0.255621	0.000472959	0.012326	-0.586598	-0.461719
Fit slope	GSEA	GNF2_NPM1	63	-0.255446	0.000477207	0.0123734	-0.471952	-0.519429
Fit slope	GSEA	REACTOME_TOLL_RECEPTOR_CASCADES	60	-0.254329	0.000686325	0.0165334	-0.556392	-0.458372
Fit slope	GSEA	GSE24634_IL4_VS_CTRL_TREATED_NAIVE_CD4_TCELL_DAY3_UP	98	-0.25357	1.61637e-05	0.000857855	-0.681438	-0.372963
Fit slope	GSEA	YAMAZAKI_TCEB3_TARGETS_UP	110	-0.251307	6.08956e-06	0.000383041	-0.583292	-0.643086
Fit slope	GSEA	REACTOME_MEMBRANE_TRAFFICKING	95	-0.25129	2.56996e-05	0.00126512	-0.425461	-0.434254
Fit slope	GOMF.name	enzyme inhibitor activity	108	-0.251166	7.45787e-06	0.003629	-0.547257	-0.646303
Fit slope	GSEA	GSE6269_HEALTHY_VS_STREP_AUREUS_INF_PBMC_DN	86	-0.249331	7.00746e-05	0.00286771	-0.538221	-0.49427
Fit slope	GSEA	GSE12366_PLASMA_CELL_VS_MEMORY_BCELL_UP	72	-0.24898	0.000275651	0.00823719	-0.461267	-0.680388
Fit slope	GSEA	GSE10325_LUPUS_BCELL_VS_LUPUS_MYELOID_DN	107	-0.248936	9.86167e-06	0.000584247	-0.574343	-0.591625
Fit slope	GSEA	MORF_UBE2I	208	-0.248531	1.05784e-09	1.45667e-07	-0.473944	-0.498051
Fit slope	GSEA	GSE339_EX_VIVO_VS_IN_CULTURE_CD4POS_DC_DN	106	-0.247429	1.22429e-05	0.000685468	-0.515175	-0.382946
Fit slope	GSEA	GSE17721_ALL_VS_24H_PAM3CSK4_BMDM_UP	120	-0.246328	3.7117e-06	0.000247204	-0.523229	-0.418624
Fit slope	GSEA	GSE12845_PRE_GC_VS_DARKZONE_GC_TONSIL_BCELL_UP	72	-0.244696	0.000350788	0.00984718	-0.500197	-0.491925
Fit slope	GSEA	KAAB_FAILED_HEART_ATRIUM_DN	101	-0.243574	2.62146e-05	0.00128426	-0.580292	-0.38984
Fit slope	GSEA	EXTRACELLULAR_SPACE	73	-0.243163	0.00034827	0.00980352	-0.545635	-0.600508
Fit slope	GSEA	GSE24634_IL4_VS_CTRL_TREATED_NAIVE_CD4_TCELL_DAY5_UP	88	-0.241195	0.000100201	0.00375387	-0.505229	-0.446995
Fit slope	GSEA	GNF2_XRCC5	66	-0.238939	0.000827111	0.0186879	-0.545609	-0.436815
Fit slope	GSEA	GSE24634_TREG_VS_TCONV_POST_DAY7_IL4_CONVERSION_DN	92	-0.2377	8.90681e-05	0.00341205	-0.479943	-0.486844
Fit slope	GSEA	GRADE_COLON_AND_RECTAL_CANCER_UP	175	-0.236833	8.9308e-08	8.34907e-06	-0.52039	-0.514915
Fit slope	GSEA	GSE34205_HEALTHY_VS_RSV_INF_INFANT_PBMC_UP	86	-0.236544	0.000161864	0.00561018	-0.452124	-0.434174
Fit slope	GSEA	ZAMORA_NOS2_TARGETS_DN	68	-0.23421	0.000880649	0.0192159	-0.402532	-0.566633
Fit slope	GSEA	REACTOME_DNA_REPLICATION	97	-0.2332	7.95243e-05	0.00315312	-0.50673	-0.502175
Fit slope	GSEA	VERHAAK_AML_WITH_NPM1_MUTATED_UP	70	-0.232112	0.000826151	0.0187077	-0.494531	-0.503232
Fit slope	GSEA	LEE_LIVER_CANCER_SURVIVAL_DN	106	-0.231841	4.17273e-05	0.00193273	-0.417234	-0.446919
Fit slope	GOCC.name	lysosome	107	-0.230398	4.2948e-05	0.0012037	-0.598454	-0.329679
Fit slope	GOCC.name	lytic vacuole	107	-0.230398	4.2948e-05	0.00117203	-0.598454	-0.329679
Fit slope	GSEA	MORF_PPP2CA	108	-0.230345	3.97714e-05	0.00185055	-0.477884	-0.444555
Fit slope	GSEA	GSE12366_GC_BCELL_VS_PLASMA_CELL_DN	71	-0.229588	0.000866013	0.0189778	-0.517258	-0.431968
Fit slope	GSEA	GSE17721_CPG_VS_GARDIQUIMOD_6H_BMDM_DN	102	-0.229087	7.09068e-05	0.00289016	-0.498752	-0.514099
Fit slope	GSEA	GSE339_CD4POS_VS_CD8POS_DC_DN	119	-0.228954	1.84424e-05	0.000949132	-0.443955	-0.469557
Fit slope	GSEA	MORF_AP3D1	117	-0.227775	2.38239e-05	0.00119003	-0.450066	-0.446211
Fit slope	GSEA	MORF_PSMC2	88	-0.227189	0.000248103	0.0076844	-0.501754	-0.445486
Fit slope	Keywords	Glycosyltransferase	66	-0.22671	0.00151173	0.0184646	-0.496074	-0.504161
Fit slope	GSEA	GSE29618_MONOCYTE_VS_MDC_DAY7_FLU_VACCINE_UP	97	-0.226609	0.000125917	0.00458247	-0.529234	-0.502426
Fit slope	GSEA	GSE29618_PDC_VS_MDC_DN	111	-0.226033	4.37991e-05	0.0020014	-0.430334	-0.410792
Fit slope	GSEA	GSE3982_NEUTROPHIL_VS_BCELL_DN	106	-0.225234	6.86472e-05	0.00285516	-0.382324	-0.417131
Fit slope	GSEA	GSE20715_0H_VS_48H_OZONE_LUNG_DN	102	-0.224941	9.567e-05	0.00362408	-0.545468	-0.494062
Fit slope	GSEA	MORF_PPP6C	80	-0.222749	0.000608722	0.015166	-0.53747	-0.47462
Fit slope	GSEA	GSE22886_NAIVE_BCELL_VS_BLOOD_PLASMA_CELL_DN	123	-0.221958	2.44431e-05	0.0012091	-0.551008	-0.390574
Fit slope	GSEA	MORF_ANP32B	176	-0.221778	5.13538e-07	4.15314e-05	-0.46297	-0.478093
Fit slope	GSEA	YAO_TEMPORAL_RESPONSE_TO_PROGESTERONE_CLUSTER_14	105	-0.219668	0.000111315	0.00409496	-0.358063	-0.390574
Fit slope	GSEA	NFE2L2.V2	127	-0.218968	2.34992e-05	0.00117959	-0.585454	-0.508989
Fit slope	GSEA	MORF_RAC1	158	-0.218858	2.57597e-06	0.000181029	-0.444971	-0.484443
Fit slope	GSEA	GSE339_EX_VIVO_VS_IN_CULTURE_CD4CD8DN_DC_DN	109	-0.218764	8.85837e-05	0.0034192	-0.49926	-0.391281
Fit slope	GSEA	VERHAAK_GLIOBLASTOMA_NEURAL	113	-0.218631	6.67918e-05	0.00278938	-0.544862	-0.411757
Fit slope	GSEA	MORF_RAN	243	-0.217636	8.57207e-09	1.02764e-06	-0.433102	-0.456606
Fit slope	GSEA	SWEET_LUNG_CANCER_KRAS_UP	281	-0.217325	7.20501e-10	1.04884e-07	-0.523885	-0.374623
Fit slope	GSEA	MCLACHLAN_DENTAL_CARIES_UP	98	-0.215958	0.000240123	0.00759891	-0.548411	-0.538216
Fit slope	GSEA	GSE22886_NAIVE_BCELL_VS_BM_PLASMA_CELL_DN	103	-0.215421	0.000173928	0.00584928	-0.460045	-0.380963
Fit slope	GSEA	GSE2826_WT_VS_BTK_KO_BCELL_DN	100	-0.214623	0.000227534	0.00724553	-0.509713	-0.45833
Fit slope	GOCC.name	vacuole	114	-0.214358	8.62171e-05	0.00218066	-0.562419	-0.263198
Fit slope	GOCC.name	Golgi membrane	177	-0.214357	1.13575e-06	8.41266e-05	-0.414851	-0.501223
Fit slope	GSEA	BLUM_RESPONSE_TO_SALIRASIB_UP	138	-0.213878	1.69542e-05	0.000890531	-0.441291	-0.498054
Fit slope	GSEA	BENPORATH_MYC_TARGETS_WITH_EBOX	124	-0.212856	4.84657e-05	0.00216608	-0.472373	-0.38801
Fit slope	GSEA	WANG_TUMOR_INVASIVENESS_UP	270	-0.212677	3.29554e-09	4.14586e-07	-0.403273	-0.439008
Fit slope	GSEA	MORF_AP2M1	187	-0.211421	8.24773e-07	6.22551e-05	-0.421309	-0.363777
Fit slope	GSEA	GSE29618_MONOCYTE_VS_PDC_UP	95	-0.210489	0.000423095	0.0114057	-0.433275	-0.410792
Fit slope	GSEA	GSE9006_HEALTHY_VS_TYPE_1_DIABETES_PBMC_1MONTH_POST_DX_UP	135	-0.210294	2.8595e-05	0.00138096	-0.459528	-0.452541
Fit slope	GSEA	REACTOME_APOPTOSIS	109	-0.209294	0.000176681	0.00592231	-0.400033	-0.505093
Fit slope	GSEA	V$MYCMAX_03	101	-0.208771	0.000314117	0.00909333	-0.49379	-0.37868
Fit slope	GSEA	GSE17721_PAM3CSK4_VS_GADIQUIMOD_16H_BMDM_DN	102	-0.207623	0.000317043	0.00915205	-0.422216	-0.411278
Fit slope	Keywords	Golgiapparatus	315	-0.207354	5.43398e-10	4.64605e-08	-0.424148	-0.416722
Fit slope	GOCC.name	ribonucleoprotein complex	391	-0.20659	7.74918e-12	1.33932e-09	-0.397869	-0.387782
Fit slope	GSEA	GSE22886_NEUTROPHIL_VS_MONOCYTE_DN	156	-0.205412	1.1552e-05	0.000653973	-0.482568	-0.34471
Fit slope	GSEA	JISON_SICKLE_CELL_DISEASE_DN	112	-0.205393	0.000191714	0.00626143	-0.339259	-0.437497
Fit slope	GSEA	GSE9006_HEALTHY_VS_TYPE_1_DIABETES_PBMC_4MONTH_POST_DX_UP	127	-0.204548	7.80608e-05	0.00310719	-0.449802	-0.403626
Fit slope	GSEA	MORF_FBL	123	-0.203361	0.00011049	0.00407933	-0.423972	-0.37868
Fit slope	GSEA	DANG_MYC_TARGETS_UP	101	-0.203157	0.000454075	0.0119871	-0.403563	-0.446819
Fit slope	GSEA	MORF_EIF3S6	113	-0.202853	0.000215885	0.00689614	-0.39069	-0.403626
Fit slope	GSEA	CYTOSOL	112	-0.201851	0.000246978	0.00771997	-0.33143	-0.421236
Fit slope	GSEA	HSIAO_LIVER_SPECIFIC_GENES	117	-0.201429	0.000186313	0.00614412	-0.491453	-0.502263
Fit slope	GSEA	GSE13411_NAIVE_VS_MEMORY_BCELL_DN	106	-0.200307	0.000399599	0.0108875	-0.524319	-0.505673
Fit slope	GSEA	PENG_RAPAMYCIN_RESPONSE_DN	174	-0.199245	7.25421e-06	0.000442637	-0.423134	-0.39114
Fit slope	GSEA	MCLACHLAN_DENTAL_CARIES_DN	100	-0.198729	0.000641756	0.0157199	-0.531327	-0.408856
Fit slope	GSEA	DAZARD_RESPONSE_TO_UV_NHEK_UP	108	-0.19849	0.000399256	0.0109073	-0.426374	-0.455743
Fit slope	GSEA	GSE29618_BCELL_VS_MONOCYTE_DN	119	-0.198056	0.000211417	0.00677464	-0.434404	-0.490344
Fit slope	GSEA	GSE24634_TEFF_VS_TCONV_DAY7_IN_CULTURE_DN	103	-0.197599	0.000574088	0.014516	-0.535546	-0.407121
Fit slope	GSEA	MORF_RAB1A	140	-0.197527	6.31353e-05	0.00264753	-0.416602	-0.434336
Fit slope	GSEA	JIANG_HYPOXIA_NORMAL	168	-0.197502	1.23268e-05	0.000686393	-0.472046	-0.377402
Fit slope	GSEA	GSE12845_IGD_POS_VS_NEG_BLOOD_BCELL_DN	127	-0.197378	0.000137954	0.00493246	-0.441795	-0.446819
Fit slope	GSEA	GSE29618_PDC_VS_MDC_DAY7_FLU_VACCINE_DN	103	-0.197003	0.000596535	0.0148987	-0.417161	-0.374202
Fit slope	GSEA	GSE9006_TYPE_1_DIABETES_AT_DX_VS_4MONTH_POST_DX_PBMC_UP	107	-0.196806	0.000474875	0.0123443	-0.448103	-0.401245
Fit slope	GSEA	GSE10325_LUPUS_CD4_TCELL_VS_LUPUS_MYELOID_DN	108	-0.196766	0.000448389	0.0118987	-0.471999	-0.410765
Fit slope	GSEA	GSE22886_IGM_MEMORY_BCELL_VS_BM_PLASMA_CELL_DN	114	-0.195744	0.000336465	0.00952384	-0.430065	-0.444287
Fit slope	GSEA	GSE9988_ANTI_TREM1_VS_VEHICLE_TREATED_MONOCYTES_DN	101	-0.194838	0.000771305	0.0180266	-0.430924	-0.436196
Fit slope	GSEA	DANG_REGULATED_BY_MYC_DN	169	-0.194116	1.63861e-05	0.00086515	-0.492678	-0.436196
Fit slope	GSEA	RODWELL_AGING_KIDNEY_UP	231	-0.193997	5.48954e-07	4.33631e-05	-0.434206	-0.402924
Fit slope	GSEA	GSE22886_NAIVE_CD4_TCELL_VS_DC_DN	139	-0.193834	9.14313e-05	0.00347644	-0.418714	-0.380963
Fit slope	GSEA	GSE29618_BCELL_VS_MDC_DN	129	-0.193608	0.000164767	0.0056722	-0.399103	-0.436196
Fit slope	GSEA	GSE17721_12H_VS_24H_PAM3CSK4_BMDM_UP	102	-0.193397	0.000795859	0.0182243	-0.462981	-0.343677
Fit slope	GSEA	GSE24634_TEFF_VS_TCONV_DAY10_IN_CULTURE_DN	115	-0.192831	0.000389235	0.0106909	-0.400142	-0.380963
Fit slope	GSEA	OSMAN_BLADDER_CANCER_UP	221	-0.19182	1.24754e-06	9.21188e-05	-0.403992	-0.371067
Fit slope	GSEA	REACTOME_METABOLISM_OF_AMINO_ACIDS_AND_DERIVATIVES	108	-0.191485	0.000636333	0.0157003	-0.492655	-0.346423
Fit slope	GSEA	REACTOME_ADAPTIVE_IMMUNE_SYSTEM	264	-0.191147	1.43621e-07	1.31846e-05	-0.371134	-0.310819
Fit slope	GSEA	GSE29618_BCELL_VS_PDC_DN	109	-0.190301	0.000649859	0.0158045	-0.432072	-0.414789
Fit slope	GSEA	GSE22886_NAIVE_CD8_TCELL_VS_MONOCYTE_DN	105	-0.19027	0.000815944	0.0185591	-0.478878	-0.370286
Fit slope	GSEA	ATTCTTT,MIR-186	105	-0.190129	0.000823255	0.0186837	-0.5347	-0.234667
Fit slope	GSEA	MORF_CTBP1	151	-0.189216	6.99476e-05	0.00287406	-0.440636	-0.383273
Fit slope	GSEA	GSE17721_CTRL_VS_PAM3CSK4_24H_BMDM_UP	109	-0.188191	0.000745983	0.0175962	-0.407242	-0.344015
Fit slope	GSEA	RODWELL_AGING_KIDNEY_NO_BLOOD_UP	122	-0.187876	0.000374163	0.0104173	-0.421276	-0.339816
Fit slope	GSEA	MORF_RAD21	151	-0.187749	7.95869e-05	0.00314337	-0.419246	-0.383273
Fit slope	GSEA	GSE17721_LPS_VS_GARDIQUIMOD_12H_BMDM_DN	109	-0.186277	0.000844461	0.0187883	-0.398405	-0.361153
Fit slope	GSEA	GRADE_COLON_CANCER_UP	481	-0.186237	1.13936e-11	2.7643e-09	-0.375215	-0.368922
Fit slope	GSEA	PASQUALUCCI_LYMPHOMA_BY_GC_STAGE_UP	135	-0.185085	0.0002307	0.00732347	-0.387836	-0.382043
Fit slope	Keywords	Chaperone	121	-0.182373	0.000582668	0.00905784	-0.445233	-0.331871
Fit slope	GSEA	LI_INDUCED_T_TO_NATURAL_KILLER_UP	124	-0.181442	0.000533612	0.0136278	-0.430993	-0.402961
Fit slope	GOBP.name	carbohydrate metabolic process	246	-0.181357	1.397e-06	0.00080477	-0.381596	-0.402593
Fit slope	GSEA	ENDOPLASMIC_RETICULUM	172	-0.181254	4.94559e-05	0.00220068	-0.390756	-0.352711
Fit slope	GSEA	MORF_G22P1	150	-0.179434	0.000170792	0.00578195	-0.395074	-0.30703
Fit slope	GSEA	GSE27786_NKCELL_VS_NKTCELL_UP	119	-0.17938	0.00079193	0.0181751	-0.381197	-0.352345
Fit slope	GSEA	MORF_PPP1CA	145	-0.17787	0.000247479	0.00768846	-0.406227	-0.331871
Fit slope	GSEA	MCBRYAN_PUBERTAL_TGFB1_TARGETS_UP	119	-0.177663	0.000889006	0.0193568	-0.435945	-0.398901
Fit slope	GSEA	MODULE_3	271	-0.177531	7.52876e-07	5.76827e-05	-0.368428	-0.363333
Fit slope	GSEA	GSE17721_0.5H_VS_12H_CPG_BMDM_UP	121	-0.177242	0.000829423	0.0186163	-0.450841	-0.355764
Fit slope	GSEA	GRUETZMANN_PANCREATIC_CANCER_UP	243	-0.176487	3.03641e-06	0.000210483	-0.417909	-0.348721
Fit slope	GSEA	CELLULAR_PROTEIN_METABOLIC_PROCESS	541	-0.174873	1.78054e-11	4.03193e-09	-0.343241	-0.331871
Fit slope	GSEA	CELLULAR_MACROMOLECULE_METABOLIC_PROCESS	548	-0.174314	1.5794e-11	3.74281e-09	-0.34237	-0.330767
Fit slope	GSEA	MODULE_52	236	-0.17276	6.60099e-06	0.000407661	-0.395663	-0.370336
Fit slope	GSEA	WANG_SMARCE1_TARGETS_UP	132	-0.172386	0.000692246	0.0165976	-0.395311	-0.43081
Fit slope	GSEA	IVANOVA_HEMATOPOIESIS_LATE_PROGENITOR	252	-0.171942	3.69215e-06	0.000249159	-0.39126	-0.361594
Fit slope	GSEA	CHEN_METABOLIC_SYNDROM_NETWORK	539	-0.16946	7.82253e-11	1.53292e-08	-0.360208	-0.305122
Fit slope	GSEA	RICKMAN_TUMOR_DIFFERENTIATED_WELL_VS_POORLY_DN	158	-0.169459	0.000271876	0.00817231	-0.399721	-0.21845
Fit slope	GOBP.name	protein metabolic process	1020	-0.169173	1.40766e-17	1.13528e-13	-0.323258	-0.313658
Fit slope	GOBP.name	cellular carbohydrate metabolic process	198	-0.168526	5.35867e-05	0.0154349	-0.357333	-0.31225
Fit slope	GSEA	DELYS_THYROID_CANCER_UP	209	-0.166482	4.20484e-05	0.00193879	-0.394625	-0.402717
Fit slope	GOMF.name	RNA binding	445	-0.165112	6.36727e-09	7.74578e-06	-0.337393	-0.290948
Fit slope	GOCC.name	Golgi apparatus part	278	-0.164643	3.4153e-06	0.000186404	-0.3337	-0.384332
Fit slope	GSEA	MODULE_15	199	-0.164169	7.99423e-05	0.00314522	-0.34332	-0.364213
Fit slope	GSEA	MARTENS_TRETINOIN_RESPONSE_DN	361	-0.164012	1.65907e-07	1.47008e-05	-0.346992	-0.349482
Fit slope	GSEA	PROTEIN_METABOLIC_PROCESS	613	-0.163408	3.06388e-11	6.64274e-09	-0.312898	-0.316162
Fit slope	GSEA	MORF_PSMC1	153	-0.163224	0.000555847	0.0141249	-0.395421	-0.317247
Fit slope	GSEA	MODULE_17	208	-0.162178	6.86799e-05	0.00284491	-0.366303	-0.283666
Fit slope	GSEA	THUM_SYSTOLIC_HEART_FAILURE_UP	213	-0.162145	5.67699e-05	0.00245121	-0.403206	-0.29675
Fit slope	GOBP.name	proteolysis	267	-0.161325	8.05069e-06	0.00360715	-0.366974	-0.333301
Fit slope	GSEA	MULLIGHAN_MLL_SIGNATURE_1_UP	184	-0.160656	0.000201949	0.00651221	-0.367493	-0.330884
Fit slope	GSEA	MILI_PSEUDOPODIA_HAPTOTAXIS_DN	368	-0.158979	3.06887e-07	2.58444e-05	-0.35349	-0.347039
Fit slope	GSEA	MILI_PSEUDOPODIA_CHEMOTAXIS_DN	278	-0.158748	7.54002e-06	0.000457338	-0.402137	-0.396263
Fit slope	Keywords	Endoplasmicreticulum	427	-0.15827	4.72952e-08	2.69583e-06	-0.328813	-0.402717
Fit slope	GOCC.name	Golgi apparatus	292	-0.157164	5.68116e-06	0.000267789	-0.307678	-0.299549
Fit slope	GOBP.name	cellular protein metabolic process	802	-0.155994	1.02347e-12	2.75143e-09	-0.304181	-0.299815
Fit slope	GSEA	WONG_EMBRYONIC_STEM_CELL_CORE	219	-0.155563	9.06204e-05	0.00345851	-0.377903	-0.329679
Fit slope	Division	Matrisome-associated	187	-0.153194	0.000354537	0.000709075	-0.426687	-0.329679
Fit slope	GSEA	MODULE_24	215	-0.151639	0.000155583	0.00542941	-0.377279	-0.358611
Fit slope	GSEA	PASINI_SUZ12_TARGETS_DN	195	-0.150903	0.000330138	0.00942326	-0.249225	-0.361153
Fit slope	GSEA	KIM_BIPOLAR_DISORDER_OLIGODENDROCYTE_DENSITY_CORR_UP	443	-0.149301	1.60673e-07	1.46184e-05	-0.344065	-0.288598
Fit slope	GSEA	MODULE_1	225	-0.148426	0.000154506	0.00542903	-0.326612	-0.347377
Fit slope	GSEA	LOPEZ_MBD_TARGETS	536	-0.147777	1.53582e-08	1.75843e-06	-0.307943	-0.289782
Fit slope	GSEA	SCHAEFFER_PROSTATE_DEVELOPMENT_6HR_DN	282	-0.146297	3.25612e-05	0.00155046	-0.280891	-0.334464
Fit slope	GSEA	ROME_INSULIN_TARGETS_IN_MUSCLE_UP	270	-0.146109	4.81554e-05	0.00216169	-0.318625	-0.329862
Fit slope	GSEA	MULLIGHAN_MLL_SIGNATURE_2_UP	218	-0.14571	0.000253772	0.00783617	-0.335658	-0.342107
Fit slope	GSEA	DAIRKEE_TERT_TARGETS_UP	185	-0.14531	0.000750615	0.0176239	-0.324957	-0.272821
Fit slope	GSEA	MILI_PSEUDOPODIA_HAPTOTAXIS_UP	310	-0.144475	1.77488e-05	0.000922756	-0.348321	-0.198349
Fit slope	Keywords	Protease	163	-0.144251	0.00165255	0.0197153	-0.376764	-0.333301
Fit slope	GSEA	MORF_DEK	221	-0.144165	0.000268917	0.00810728	-0.352167	-0.275941
Fit slope	GOBP.name	vesicle-mediated transport	378	-0.143949	2.68403e-06	0.00135292	-0.306155	-0.236373
Fit slope	GSEA	MODULE_8	276	-0.143148	5.72307e-05	0.00246068	-0.340748	-0.282898
Fit slope	GSEA	JOHNSTONE_PARVB_TARGETS_3_UP	251	-0.142914	0.000123343	0.00450489	-0.372779	-0.292967
Fit slope	GSEA	PENG_GLUTAMINE_DEPRIVATION_DN	248	-0.142147	0.000146541	0.00518491	-0.281785	-0.330775
Fit slope	GSEA	BORCZUK_MALIGNANT_MESOTHELIOMA_UP	225	-0.140805	0.000331377	0.00943221	-0.333296	-0.285826
Fit slope	GOCC.name	endoplasmic reticulum	287	-0.139168	6.73412e-05	0.00179059	-0.327712	-0.269998
Fit slope	GSEA	DANG_BOUND_BY_MYC	603	-0.138736	2.15145e-08	2.33226e-06	-0.311803	-0.265607
Fit slope	GSEA	MORF_SOD1	238	-0.138491	0.000286769	0.00847008	-0.326153	-0.335345
Fit slope	GSEA	SENESE_HDAC3_TARGETS_UP	230	-0.136514	0.000436454	0.0117039	-0.334637	-0.26796
Fit slope	Keywords	RNA-binding	313	-0.13601	4.93948e-05	0.00149056	-0.308002	-0.243475
Fit slope	GSEA	RHEIN_ALL_GLUCOCORTICOID_THERAPY_DN	228	-0.13408	0.00058208	0.0146094	-0.325008	-0.280177
Fit slope	GSEA	SENESE_HDAC1_TARGETS_UP	231	-0.133009	0.000595071	0.0148987	-0.306408	-0.333816
Fit slope	GSEA	REACTOME_IMMUNE_SYSTEM	430	-0.132821	4.26759e-06	0.000282382	-0.275151	-0.271513
Fit slope	GSEA	MORF_CSNK2B	251	-0.132724	0.000362982	0.0101615	-0.313056	-0.27245
Fit slope	GSEA	BENPORATH_MYC_MAX_TARGETS	441	-0.132625	3.40205e-06	0.000232664	-0.316664	-0.251341
Fit slope	GSEA	MORF_GNB1	241	-0.131056	0.000554572	0.0141277	-0.315733	-0.268931
Fit slope	GSEA	ENK_UV_RESPONSE_KERATINOCYTE_UP	286	-0.130535	0.000189925	0.00622293	-0.293799	-0.288624
Fit slope	GOCC.name	endoplasmic reticulum part	381	-0.129481	2.26059e-05	0.00078141	-0.228465	-0.390793
Fit slope	GSEA	KIM_ALL_DISORDERS_OLIGODENDROCYTE_NUMBER_CORR_UP	465	-0.129169	3.56154e-06	0.000241948	-0.305813	-0.239785
Fit slope	GSEA	SPIELMAN_LYMPHOBLAST_EUROPEAN_VS_ASIAN_DN	354	-0.124521	8.23587e-05	0.00322783	-0.274747	-0.289773
Fit slope	GOCC.name	extracellular space	234	-0.124502	0.00121988	0.0178171	-0.339709	-0.242628
Fit slope	GSEA	NUYTTEN_EZH2_TARGETS_UP	433	-0.124348	1.57139e-05	0.000847219	-0.309978	-0.284587
Fit slope	GSEA	FLECHNER_BIOPSY_KIDNEY_TRANSPLANT_OK_VS_DONOR_UP	384	-0.122411	5.80061e-05	0.00248354	-0.258187	-0.276679
Fit slope	GSEA	KIM_ALL_DISORDERS_CALB1_CORR_UP	319	-0.121056	0.000267566	0.00809049	-0.29792	-0.211724
Fit slope	GSEA	SPIELMAN_LYMPHOBLAST_EUROPEAN_VS_ASIAN_UP	302	-0.113962	0.000827329	0.0186515	-0.256989	-0.257647
Fit slope	GOCC.name	cytosol	526	-0.111958	2.139e-05	0.000821535	-0.253368	-0.220846
Fit slope	GSEA	ONKEN_UVEAL_MELANOMA_DN	311	-0.111698	0.00089079	0.0193543	-0.25433	-0.270576
Fit slope	GOBP.name	macromolecule metabolic process	1843	-0.105581	5.75961e-11	1.16128e-07	-0.211294	-0.174072
Fit slope	GSEA	KRIGE_RESPONSE_TO_TOSEDOSTAT_6HR_UP	393	-0.102864	0.000636924	0.0156769	-0.249869	-0.212427
Fit slope	GSEA	ACEVEDO_LIVER_TUMOR_VS_NORMAL_ADJACENT_TISSUE_UP	456	-0.100022	0.000374545	0.0103995	-0.264766	-0.175884
Fit slope	Keywords	Acetylation	1359	-0.0990468	2.53975e-08	1.62862e-06	-0.16717	-0.179048
Fit slope	GSEA	ONKEN_UVEAL_MELANOMA_UP	448	-0.0965877	0.000655811	0.0158734	-0.256458	-0.272811
Fit slope	GSEA	BENPORATH_NANOG_TARGETS	449	-0.0952727	0.000766886	0.0179645	-0.239215	-0.199869
Fit slope	GSEA	DIAZ_CHRONIC_MEYLOGENOUS_LEUKEMIA_UP	948	-0.0951853	3.12736e-06	0.000215323	-0.22071	-0.177133
Fit slope	GSEA	PUJANA_BRCA1_PCC_NETWORK	923	-0.0942937	4.91433e-06	0.000323078	-0.210423	-0.16883
Fit slope	GSEA	CYTOPLASM	1246	-0.0935854	3.39773e-07	2.83794e-05	-0.163251	-0.167119
Fit slope	GOBP.name	cellular macromolecule metabolic process	1647	-0.0902743	6.10829e-08	4.92634e-05	-0.186866	-0.156005
Fit slope	GSEA	PILON_KLF1_TARGETS_DN	1108	-0.0856199	8.10345e-06	0.000485731	-0.214194	-0.156036
Fit slope	GOBP.name	primary metabolic process	2439	-0.085564	1.52202e-08	1.75358e-05	-0.166401	-0.138837
Fit slope	matrix13	+	327	-0.081858	0.0126455	0.0126455	-0.244775	-0.141355
Fit slope	Keywords	Signal	825	-0.0808832	0.000184054	0.00363153	-0.20274	-0.162137
Fit slope	GSEA	BLALOCK_ALZHEIMERS_DISEASE_DN	714	-0.0791979	0.000576021	0.014493	-0.222832	-0.168062
Fit slope	Keywords	Glycoprotein	953	-0.0786172	0.00011385	0.00253934	-0.196124	-0.147076
Fit slope	GSEA	BLALOCK_ALZHEIMERS_DISEASE_UP	826	-0.0729953	0.000732958	0.0174099	-0.154262	-0.154412
Fit slope	GOBP.name	metabolic process	2725	-0.0725082	1.14461e-06	0.00076927	-0.15046	-0.111724
Fit slope	GOBP.name	cellular metabolic process	2474	-0.0613498	4.76588e-05	0.0142358	-0.137663	-0.102788
Fit slope	GOCC.name	cytoplasmic part	2989	-0.0528759	0.000362733	0.00696581	-0.077769	-0.098893
Fit slope	Keywords	Cytoplasm	1848	-0.0528326	0.0010379	0.0143904	-0.110564	-0.107103
Fit slope	GOCC.name	intracellular membrane-bounded organelle	2509	-0.0510511	0.000695528	0.0110963	-0.129018	-0.088537
Fit slope	GOCC.name	membrane-bounded organelle	2513	-0.0501785	0.00085561	0.0132428	-0.128156	-0.087635
Fit slope	GOCC.name	intracellular organelle part	2744	0.0529835	0.000374851	0.00706764	0.0167905	-0.0005545
Fit slope	Keywords	Alternativesplicing	1638	0.0567002	0.000684739	0.0100363	0.0206853	0.0360455
Fit slope	GOCC.name	organelle part	2799	0.063069	2.22552e-05	0.000795814	0.0343568	0.00268
Fit slope	GOCC.name	nuclear part	1004	0.0828775	3.25735e-05	0.0010236	0.051953	0.056295
Fit slope	GSEA	CAGCTG_V$AP4_Q5	522	0.0885773	0.000805905	0.0184129	0.190163	0.0878955
Fit slope	Keywords	Transcription	459	0.0911916	0.00114145	0.0150144	0.0881391	0.095869
Fit slope	GOCC.name	cytoskeletal part	572	0.093892	0.000214568	0.00454095	0.237168	0.047666
Fit slope	GOCC.name	nucleoplasm part	358	0.114025	0.000289453	0.00577236	0.113841	0.122364
Fit slope	Keywords	Transitpeptide	358	0.119808	0.000139861	0.00286995	0.144682	0.105152
Fit slope	GSEA	SMID_BREAST_CANCER_BASAL_DN	254	0.129129	0.00048516	0.0125477	0.15174	0.228271
Fit slope	GSEA	TAATTA_V$CHX10_01	258	0.131778	0.00033443	0.00949259	0.225724	0.159273
Fit slope	GSEA	SWEET_LUNG_CANCER_KRAS_DN	292	0.134264	0.000105881	0.00393769	0.268103	0.11538
Fit slope	GSEA	STEIN_ESRRA_TARGETS_UP	206	0.13681	0.00083019	0.0185926	0.123316	0.176786
Fit slope	Keywords	Mitochondrion	657	0.142922	2.08278e-09	1.52638e-07	0.150143	0.178184
Fit slope	GSEA	DODD_NASOPHARYNGEAL_CARCINOMA_UP	523	0.149327	1.56993e-08	1.7775e-06	0.194636	0.179851
Fit slope	GSEA	BENPORATH_ES_WITH_H3K27ME3	169	0.153659	0.000647112	0.0157753	0.310819	0.129812
Fit slope	GSEA	NUCLEAR_LUMEN	195	0.159584	0.000146479	0.00520078	0.180063	0.256657
Fit slope	GSEA	YTATTTTNR_V$MEF2_02	236	0.165679	1.55e-05	0.000840131	0.461377	0.188705
Fit slope	GSEA	KAAB_HEART_ATRIUM_VS_VENTRICLE_DN	155	0.174412	0.000205365	0.00660146	0.382047	0.215181
Fit slope	GOCC.name	mitochondrial part	494	0.186561	5.86972e-12	1.21738e-09	0.223781	0.226804
Fit slope	GSEA	KEGG_ALZHEIMERS_DISEASE	110	0.18673	0.000776765	0.0180301	0.240813	0.1799
Fit slope	GSEA	SMID_BREAST_CANCER_NORMAL_LIKE_UP	196	0.190811	5.33449e-06	0.000348452	0.383109	0.290975
Fit slope	KEGG.name	Alzheimer's disease	114	0.192924	0.000409622	0.0077243	0.265818	0.190343
Fit slope	GOCC.name	chromosomal part	221	0.196256	7.04775e-07	5.62193e-05	0.266097	0.245225
Fit slope	GSEA	DELYS_THYROID_CANCER_DN	98	0.199479	0.000693012	0.016577	0.355768	0.347276
Fit slope	GSEA	VECCHI_GASTRIC_CANCER_EARLY_DN	107	0.202991	0.000312905	0.00908404	0.416446	0.380275
Fit slope	GSEA	GSE20715_0H_VS_48H_OZONE_TLR4_KO_LUNG_UP	90	0.204284	0.000863929	0.0189729	0.483389	0.284127
Fit slope	GSEA	KEGG_TIGHT_JUNCTION	97	0.20855	0.000417532	0.0113156	0.616993	0.183216
Fit slope	Keywords	Chromatinregulator	104	0.208955	0.000253399	0.00464264	0.397647	0.27786
Fit slope	KEGG.name	Oxidative phosphorylation	101	0.210155	0.00028644	0.00630169	0.245098	0.252753
Fit slope	GSEA	REACTOME_FATTY_ACID_TRIACYLGLYCEROL_AND_KETONE_BODY_METABOLISM	85	0.210162	0.000861807	0.0189672	0.348831	0.283022
Fit slope	GSEA	NUCLEOPLASM_PART	102	0.210482	0.000261689	0.00796003	0.27645	0.36801
Fit slope	GOCC.name	chromatin	89	0.214611	0.000500168	0.00894267	0.265565	0.283275
Fit slope	GSEA	SABATES_COLORECTAL_ADENOMA_DN	82	0.21509	0.000806959	0.0183958	0.442059	0.481024
Fit slope	GSEA	NUCLEOPLASM	141	0.2153	1.2091e-05	0.000680704	0.271483	0.338601
Fit slope	GSEA	EBAUER_TARGETS_OF_PAX3_FOXO1_FUSION_UP	111	0.215368	9.87497e-05	0.00371314	0.982883	0.321186
Fit slope	GOBP.name	chromatin organization	171	0.216388	1.35773e-06	0.000842314	0.380804	0.275455
Fit slope	GSEA	V$E12_Q6	97	0.216968	0.00024143	0.00756975	0.443207	0.289964
Fit slope	GOBP.name	chromosome organization	221	0.219837	2.76026e-08	2.78269e-05	0.366957	0.280265
Fit slope	Keywords	Electrontransport	77	0.223893	0.000722393	0.0102941	0.216301	0.272494
Fit slope	GSEA	V$RSRFC4_Q2	78	0.224363	0.000650393	0.0157798	0.717618	0.442935
Fit slope	GSEA	HUMMERICH_SKIN_CANCER_PROGRESSION_DN	82	0.224599	0.000467853	0.0122556	0.768812	0.301463
Fit slope	Keywords	Motorprotein	65	0.230164	0.00139087	0.0174029	0.773153	0.2813
Fit slope	GSEA	MODULE_62	78	0.23121	0.000441854	0.0117558	0.304732	0.193171
Fit slope	GOCC.name	mitochondrial membrane	300	0.237286	3.92769e-12	1.01825e-09	0.321247	0.283236
Fit slope	GSEA	KEGG_HUNTINGTONS_DISEASE	124	0.237709	5.69813e-06	0.0003629	0.346241	0.36466
Fit slope	GSEA	KRAS.600.LUNG.BREAST_UP.V1_DN	71	0.241001	0.000471643	0.0123232	0.557822	0.370377
Fit slope	Keywords	Mitochondrionoutermembrane	60	0.244589	0.00109478	0.0147795	0.45122	0.206601
Fit slope	GSEA	CTAWWWATA_V$RSRFC4_Q2	138	0.249037	5.47802e-07	4.36102e-05	0.79189	0.387167
Fit slope	Keywords	Leucine-richrepeat	72	0.25203	0.00023167	0.00440174	0.446748	0.292811
Fit slope	KEGG.name	Huntington's disease	130	0.254204	6.84786e-07	3.61567e-05	0.384401	0.39016
Fit slope	GSEA	MITOCHONDRIAL_ENVELOPE	81	0.258459	6.29008e-05	0.00264859	0.305563	0.373099
Fit slope	GSEA	CREIGHTON_ENDOCRINE_THERAPY_RESISTANCE_2	125	0.259432	6.64556e-07	5.16934e-05	0.396575	0.411945
Fit slope	GSEA	KEGG_PARKINSONS_DISEASE	87	0.263268	2.41855e-05	0.0012022	0.33992	0.308263
Fit slope	GOCC.name	chromatin remodeling complex	56	0.263418	0.000678277	0.0109902	0.433059	0.355178
Fit slope	GSEA	KEGG_CALCIUM_SIGNALING_PATHWAY	60	0.263753	0.000430276	0.0115686	0.550895	0.415353
Fit slope	GSEA	SENGUPTA_NASOPHARYNGEAL_CARCINOMA_DN	107	0.264566	2.63084e-06	0.000183618	0.392345	0.39217
Fit slope	GSEA	KEGG_DILATED_CARDIOMYOPATHY	64	0.26499	0.000260121	0.00793602	0.750752	0.287571
Fit slope	GSEA	GSE1460_DP_THYMOCYTE_VS_THYMIC_STROMAL_CELL_UP	77	0.272359	3.90894e-05	0.00182716	0.396285	0.288454
Fit slope	GSEA	MITOCHONDRIAL_MEMBRANE	71	0.273028	7.46373e-05	0.00299431	0.325579	0.395557
Fit slope	GSEA	REACTOME_TCA_CYCLE_AND_RESPIRATORY_ELECTRON_TRANSPORT	106	0.274848	1.18679e-06	8.82729e-05	0.388114	0.294553
Fit slope	GOCC.name	organelle inner membrane	237	0.276478	4.96967e-13	2.57677e-10	0.369932	0.373956
Fit slope	GSEA	KEGG_HYPERTROPHIC_CARDIOMYOPATHY_HCM	61	0.278044	0.000182529	0.00607834	0.782607	0.377199
Fit slope	KEGG.name	Hypertrophic cardiomyopathy (HCM)	48	0.281842	0.000756008	0.0124741	0.83091	0.391944
Fit slope	GSEA	MODULE_180	48	0.282209	0.000744069	0.0175918	0.408442	0.458912
Fit slope	KEGG.name	Systemic lupus erythematosus	47	0.283496	0.000799453	0.012415	0.649604	0.319093
Fit slope	KEGG.name	Viral myocarditis	42	0.283596	0.00151365	0.0199802	0.893544	0.303967
Fit slope	KEGG.name	Parkinson's disease	97	0.283777	1.57387e-06	6.92505e-05	0.380832	0.384764
Fit slope	GSEA	GSE30083_SP1_VS_SP2_THYMOCYTE_DN	55	0.28401	0.000282004	0.0083779	0.472269	0.449572
Fit slope	GSEA	KEGG_ARRHYTHMOGENIC_RIGHT_VENTRICULAR_CARDIOMYOPATHY_ARVC	48	0.284058	0.000686543	0.0164997	0.621841	0.391944
Fit slope	GOCC.name	mitochondrial inner membrane	222	0.284723	5.53283e-13	1.91251e-10	0.387772	0.384756
Fit slope	GSEA	TTTNNANAGCYR_UNKNOWN	52	0.294057	0.000255484	0.00786521	0.432827	0.590328
Fit slope	GSEA	V$MEF2_02	88	0.296633	1.71639e-06	0.000124043	0.882039	0.54194
Fit slope	Keywords	Chromosome	113	0.29714	5.98365e-08	3.06961e-06	0.450747	0.427785
Fit slope	GSEA	EXTRACELLULAR_MATRIX_PART	42	0.298686	0.000835248	0.018624	0.486764	0.555165
Fit slope	GSEA	MOOTHA_VOXPHOS	72	0.3024	9.98353e-06	0.000588047	0.405342	0.426253
Fit slope	GSEA	V$MEF2_01	48	0.304413	0.000274575	0.00822919	0.869487	0.609184
Fit slope	GSEA	ORGANELLE_INNER_MEMBRANE	60	0.304545	4.79679e-05	0.0021628	0.386987	0.511962
Fit slope	GOCC.name	mitochondrial membrane part	101	0.306798	1.1881e-07	1.12006e-05	0.437904	0.467743
Fit slope	KEGG.name	Ribosome biogenesis in eukaryotes	47	0.30701	0.000282224	0.00677337	0.384553	0.450003
Fit slope	KEGG.name	Arrhythmogenic right ventricular cardiomyopathy (ARVC)	42	0.314401	0.000437087	0.00769273	0.761316	0.465919
Fit slope	GSEA	GSE15659_NONSUPPRESSIVE_TCELL_VS_ACTIVATED_TREG_UP	47	0.322344	0.000137592	0.00493684	0.784972	0.436964
Fit slope	Keywords	Mitochondrioninnermembrane	175	0.32662	1.65011e-13	2.82169e-11	0.472395	0.511043
Fit slope	GSEA	MITOCHONDRIAL_MEMBRANE_PART	45	0.326778	0.000155322	0.00543895	0.399327	0.474169
Fit slope	GSEA	SCHUETZ_BREAST_CANCER_DUCTAL_INVASIVE_DN	36	0.329722	0.000635239	0.0157114	0.612375	0.537167
Fit slope	GSEA	KEGG_CARDIAC_MUSCLE_CONTRACTION	54	0.335243	2.16108e-05	0.00109559	0.881016	0.543732
Fit slope	KEGG.name	Cardiac muscle contraction	47	0.337361	6.60569e-05	0.00217988	0.942035	0.546282
Fit slope	GSEA	MITOCHONDRIAL_INNER_MEMBRANE	55	0.337524	1.59232e-05	0.000849515	0.435467	0.546282
Fit slope	KEGG.name	Propanoate metabolism	29	0.338573	0.00163169	0.0195803	0.437127	0.5234
Fit slope	GSEA	REACTOME_CHROMOSOME_MAINTENANCE	44	0.339339	0.000102657	0.00383179	0.523433	0.569153
Fit slope	GSEA	REACTOME_RESPIRATORY_ELECTRON_TRANSPORT_ATP_SYNTHESIS_BY_CHEMIOSMOTIC_COUPLING_AND_HEAT_PRODUCTION_BY_UNCOUPLING_PROTEINS_	75	0.340611	3.83315e-07	3.1756e-05	0.476808	0.474169
Fit slope	Keywords	Cilium	43	0.345625	9.18077e-05	0.00247881	0.557816	0.602327
Fit slope	GSEA	MODULE_202	36	0.346029	0.000337003	0.00951264	1.62956	0.71187
Fit slope	GOCC.name	Z disc	66	0.346778	1.21867e-06	7.43389e-05	1.12418	0.681206
Fit slope	GSEA	SMID_BREAST_CANCER_LUMINAL_A_UP	39	0.3487	0.00017038	0.0058066	0.718	0.614244
Fit slope	GSEA	REACTOME_RESPIRATORY_ELECTRON_TRANSPORT	59	0.349544	3.70409e-06	0.00024832	0.431769	0.541181
Fit slope	Keywords	Respiratorychain	52	0.355382	9.90242e-06	0.000338663	0.407435	0.554279
Fit slope	GSEA	ACEVEDO_LIVER_CANCER_WITH_H3K9ME3_UP	28	0.367021	0.000791495	0.0182062	0.802829	0.867065
Fit slope	GSEA	MODULE_512	32	0.373115	0.000266553	0.00808385	1.68548	1.38151
Fit slope	Keywords	Myosin	37	0.379253	6.80105e-05	0.0019383	1.31501	0.936039
Fit slope	GSEA	MODULE_387	38	0.380016	5.24575e-05	0.00230406	1.65305	1.38151
Fit slope	GOCC.name	microtubule organizing center part	42	0.381134	2.01671e-05	0.000804357	0.641283	0.70463
Fit slope	GSEA	EBAUER_MYOGENIC_TARGETS_OF_PAX3_FOXO1_FUSION	52	0.382256	1.99955e-06	0.000141496	1.81647	0.716981
Fit slope	KEGG.name	Drug metabolism - cytochrome P450	31	0.386322	0.000202631	0.00594384	0.620822	0.609143
Fit slope	GSEA	KEGG_DRUG_METABOLISM_CYTOCHROME_P450	25	0.388843	0.000778706	0.0180341	0.595177	0.45515
Fit slope	GOCC.name	mitochondrial respiratory chain complex I	31	0.388941	0.000183359	0.00413355	0.489491	0.581965
Fit slope	GOCC.name	NADH dehydrogenase complex	31	0.388941	0.000183359	0.0040456	0.489491	0.581965
Fit slope	GOCC.name	respiratory chain complex I	31	0.388941	0.000183359	0.00396131	0.489491	0.581965
Fit slope	GSEA	NAKAYAMA_SOFT_TISSUE_TUMORS_PCA2_DN	32	0.391542	0.000130315	0.00469228	0.746294	0.651661
Fit slope	GSEA	MYOFIBRIL	27	0.392958	0.000417997	0.0112981	1.69809	0.733411
Fit slope	GSEA	MODULE_329	39	0.395226	2.03601e-05	0.00103735	1.68365	1.39155
Fit slope	GOBP.name	regulation of muscle contraction	41	0.396968	1.14755e-05	0.00487104	1.14199	1.12248
Fit slope	GSEA	DAIRKEE_CANCER_PRONE_RESPONSE_E2	24	0.397013	0.000774318	0.0180144	1.25265	0.670346
Fit slope	GSEA	REACTOME_RNA_POL_I_RNA_POL_III_AND_MITOCHONDRIAL_TRANSCRIPTION	35	0.410095	2.79272e-05	0.00135513	0.747788	0.961373
Fit slope	GOBP.name	nucleosome organization	44	0.411363	2.49376e-06	0.00134081	0.692559	0.696991
Fit slope	GSEA	LEE_LIVER_CANCER_DENA_DN	37	0.412022	1.50944e-05	0.000822524	1.24648	0.665361
Fit slope	GSEA	KRAS.LUNG.BREAST_UP.V1_UP	22	0.418762	0.000684816	0.0165362	0.971533	0.923533
Fit slope	GOBP.name	muscle system process	67	0.419033	3.47497e-09	4.67094e-06	1.73071	1.18619
Fit slope	GOCC.name	contractile fiber part	119	0.421348	3.22157e-15	3.34076e-12	1.51975	0.884702
Fit slope	Keywords	DNArecombination	23	0.421364	0.000477296	0.00816176	0.710956	0.718693
Fit slope	GSEA	MIKKELSEN_MEF_HCP_WITH_H3K27ME3	50	0.423896	2.34368e-07	1.99018e-05	0.932985	0.722686
Fit slope	GOCC.name	myosin complex	47	0.425345	4.88775e-07	4.22383e-05	1.56925	0.979949
Fit slope	GSEA	YAUCH_HEDGEHOG_SIGNALING_PARACRINE_DN	76	0.426245	1.60345e-10	2.67855e-08	1.62045	1.10575
Fit slope	GSEA	REACTOME_MEIOSIS	35	0.429424	1.14812e-05	0.000653594	0.733848	0.625571
Fit slope	GSEA	CONTRACTILE_FIBER_PART	29	0.431974	5.83931e-05	0.00248965	1.85436	1.84628
Fit slope	GSEA	REACTOME_MUSCLE_CONTRACTION	53	0.432732	5.56609e-08	5.3508e-06	1.56339	0.733411
Fit slope	GOBP.name	protein-DNA complex subunit organization	43	0.434656	8.70747e-07	0.000638416	0.729594	0.704581
Fit slope	GSEA	BASEMENT_MEMBRANE	27	0.437385	8.58783e-05	0.00334007	0.644734	0.726214
Fit slope	GSEA	LEE_LIVER_CANCER_CIPROFIBRATE_DN	24	0.43941	0.000198569	0.00642356	1.32757	1.02329
Fit slope	GOBP.name	nucleosome assembly	33	0.441084	1.20646e-05	0.00486505	0.769396	0.780947
Fit slope	GOBP.name	protein-DNA complex assembly	33	0.441084	1.20646e-05	0.00463338	0.769396	0.780947
Fit slope	GOCC.name	protein-DNA complex	31	0.441099	2.20973e-05	0.00081839	0.754324	0.716672
Fit slope	GSEA	REN_ALVEOLAR_RHABDOMYOSARCOMA_UP	39	0.441164	1.97305e-06	0.000140597	1.25082	0.940869
Fit slope	GSEA	CONTRACTILE_FIBER	30	0.450729	1.99856e-05	0.00102338	1.94534	2.03588
Fit slope	GSEA	MITOCHONDRIAL_RESPIRATORY_CHAIN	23	0.453554	0.000169885	0.00580914	0.628863	0.732443
Fit slope	GOCC.name	centriole	29	0.455404	2.26311e-05	0.000757046	0.807648	1.11711
Fit slope	GSEA	KRCTCNNNNMANAGC_UNKNOWN	18	0.458205	0.000774286	0.0180549	0.81343	0.858054
Fit slope	GSEA	REACTOME_MEIOTIC_SYNAPSIS	25	0.470882	4.71722e-05	0.00214591	0.723354	0.711756
Fit slope	GOBP.name	muscle contraction	55	0.482168	7.0526e-10	1.13758e-06	1.93234	1.52535
Fit slope	GOCC.name	cilium axoneme	18	0.482529	0.000399687	0.0072715	0.917113	0.619603
Fit slope	GSEA	REACTOME_RNA_POL_I_TRANSCRIPTION	23	0.486233	5.55505e-05	0.00240876	0.942228	1.06614
Fit slope	GSEA	SARCOMERE	21	0.501926	6.98827e-05	0.00288302	2.1254	2.22549
Fit slope	GOCC.name	axoneme	19	0.503364	0.000148212	0.00357433	0.952245	0.623922
Fit slope	GSEA	MODULE_201	40	0.508812	2.77788e-08	2.83066e-06	2.07976	1.45845
Fit slope	GOCC.name	SWI/SNF-type complex	15	0.513954	0.000574966	0.00977443	0.769788	0.625186
Fit slope	GSEA	STRUCTURAL_CONSTITUENT_OF_MUSCLE	41	0.517555	1.06487e-08	1.26175e-06	2.09586	1.84628
Fit slope	GSEA	HUMMERICH_MALIGNANT_SKIN_TUMOR_DN	15	0.518978	0.00050741	0.013024	2.37496	2.78661
Fit slope	GSEA	REGULATION_OF_MUSCLE_CONTRACTION	17	0.523674	0.00018829	0.00618927	2.13986	1.84628
Fit slope	GSEA	WANG_CLASSIC_ADIPOGENIC_TARGETS_OF_PPARG	15	0.537465	0.000317402	0.00913652	1.07477	1.04659
Fit slope	GSEA	REACTOME_RNA_POL_I_PROMOTER_OPENING	15	0.54575	0.00025601	0.00785765	1.15677	1.09244
Fit slope	Keywords	Citrullination	11	0.557331	0.00138167	0.01772	2.1813	1.53596
Fit slope	GSEA	KUNINGER_IGF1_VS_PDGFB_TARGETS_UP	48	0.562881	1.72914e-11	4.00453e-09	2.2342	1.5507
Fit slope	GSEA	REACTOME_STRIATED_MUSCLE_CONTRACTION	36	0.573595	2.80246e-09	3.56964e-07	2.25321	2.49811
Fit slope	GSEA	HUMMERICH_BENIGN_SKIN_TUMOR_DN	17	0.574106	4.24273e-05	0.00194745	2.74621	3.28312
Fit slope	GOCC.name	nucleosome	24	0.574161	1.1628e-06	8.03883e-05	1.03495	0.948262
Fit slope	Keywords	Nucleosomecore	15	0.579243	0.000104219	0.00254592	1.19895	1.17081
Fit slope	GOBP.name	cardiac muscle contraction	20	0.580566	7.14735e-06	0.00339079	2.04798	2.47886
Fit slope	GSEA	CHEMELLO_SOLEUS_VS_EDL_MYOFIBERS_UP	27	0.581841	1.74649e-07	1.5342e-05	2.40285	2.28711
Fit slope	GOBP.name	striated muscle contraction	29	0.582928	5.83669e-08	5.23033e-05	2.13706	2.54051
Fit slope	GOCC.name	myosin II complex	11	0.588589	0.000730567	0.0114788	2.01023	1.24708
Fit slope	GSEA	STRIATED_MUSCLE_CONTRACTION_GO_0006941	12	0.590574	0.000400667	0.0108875	2.6492	3.17298
Fit slope	GOCC.name	myofibril	12	0.599576	0.00032614	0.00638128	2.38386	2.14484
Fit slope	GSEA	MYOSIN_COMPLEX	12	0.604999	0.000287728	0.00847383	2.17068	1.61891
Fit slope	GSEA	MODULE_127	10	0.605812	0.000915901	0.0198153	1.08067	0.995262
Fit slope	GSEA	RICKMAN_HEAD_AND_NECK_CANCER_F	45	0.619259	7.62097e-13	2.98683e-10	2.378	2.22549
Fit slope	GSEA	LI_ADIPOGENESIS_BY_ACTIVATED_PPARG	10	0.641281	0.00044936	0.0118935	1.1428	1.00525
Fit slope	GOBP.name	sarcomere organization	14	0.646728	2.83795e-05	0.00953671	2.35507	2.95175
Fit slope	GSEA	GNF2_MYL2	29	0.736864	7.08171e-12	1.85032e-09	2.35515	2.72202
Fit slope	GSEA	CHEMELLO_SOLEUS_VS_EDL_MYOFIBERS_DN	18	0.739491	5.77554e-08	5.50026e-06	3.21875	3.79367
Fit slope	GSEA	GNF2_TTN	29	0.742199	4.99797e-12	1.45512e-09	2.92605	3.28312
Fit slope	GSEA	GNF2_MYL3	24	0.747931	2.39946e-10	3.82039e-08	2.40292	2.75431
Fit slope	GOCC.name	I band	8	0.749794	0.000242078	0.0050207	1.88692	1.44841
Fit slope	Keywords	Muscleprotein	40	0.754779	1.71912e-16	8.81908e-14	3.01736	3.34495
Fit slope	GSEA	BIOCARTA_ACE2_PATHWAY	8	0.771789	0.000157982	0.00549432	1.67839	1.69461
Fit slope	GOCC.name	muscle myosin complex	6	0.783388	0.000894653	0.0136435	3.2222	3.97796
Fit slope	GSEA	DELASERNA_TARGETS_OF_MYOD_AND_SMARCA4	11	0.792838	5.36451e-06	0.000345977	4.11884	4.30421
Fit slope	GOCC.name	troponin complex	8	0.840872	3.8491e-05	0.00110875	3.88474	3.8126
Fit slope	GOMF.name	oxidoreductase activity, acting on paired donors, with incorporation or reduction of molecular oxygen, reduced flavin or flavoprotein as one donor, and incorporation of one atom of oxygen	8	0.858575	2.63374e-05	0.00915414	1.72313	1.61831
Fit slope	GOCC.name	M band	8	0.86522	2.27995e-05	0.000738847	3.74741	4.7215
Fit slope	GOCC.name	collagen type IV	6	0.891144	0.000157698	0.00371666	1.9866	2.0229
Fit slope	GOCC.name	sheet-forming collagen	6	0.891144	0.000157698	0.00363407	1.9866	2.0229
Fit slope	Keywords	Thickfilament	10	0.952675	1.85527e-07	7.93128e-06	4.01514	4.73974
Fit slope	GOCC.name	myosin filament	11	0.955889	4.1176e-08	6.09994e-06	4.03728	4.59844
Fit slope	GOCC.name	A band	6	0.979373	3.28533e-05	0.00100202	3.87765	3.97796
