# Supplementary material for: Time- and compartment-resolved proteome profiling of the extracellular niche in lung injury and repair
Source: Mol Syst Biol. 2015 Jul 14;11(7):819. doi: 10.15252/msb.20156123 (PMC4547847; doi:10.15252/msb.20156123)
Supplement: Supplementary file 10 [file msb0011-0819-sd10.xlsx]

## Sheet: Cell type deconvolution
Majority.protein.IDs	Gene name	GOBP.name	GOMF.name	GOCC.name	KEGG.name	Pfam	Keywords	Matrisome	Matrisome_Division	Matrisome_Category	GSEA	Cell type specific marker	AEC1 signature (Treutlein et al_2014)	AEC2 signature (Treutlein et al_2014)	Clara signature (Treutlein et al_2014)	Ciliated signature (Treutlein et al_2014)	Myofibroblast / Pericyte markers	Endothelial markers	Macrophage core signature (Gautier et al 2012)	Dendritic cell core signature (Miller et al 2012)	Granulocyte signature (Jojic et al top100)	Macrophage signature (Jojic et al top100)	Monocyte signature (Jojic et al top100)	B-cell signature (Jojic et al top100)	NK-cell signature (Jojic et al top100)	CD4 T-cells (Jojic et al)	CD8 T-cells (Jojic et al)	NKT-cells (Jojic et al)	Haemapoetic stem & progenitor cell signature (Jojic et al)
C5H3H7;O35444;C5H7W9;Q62151;C5H3H4	Ager	biological regulation;defense response;induction of positive chemotaxis;inflammatory response;positive regulation of behavior;positive regulation of biological process;positive regulation of chemotaxis;positive regulation of locomotion;positive regulation of molecular function;positive regulation of NF-kappaB transcription factor activity;positive regulation of positive chemotaxis;positive regula…		cell part;integral to membrane;intrinsic to membrane;membrane;membrane part		C2-set_2	Completeproteome;Disulfidebond;Glycoprotein;Immunoglobulindomain;Inflammatoryresponse;Membrane;Receptor;Referenceproteome;Repeat;Signal;Transmembrane;Transmembranehelix				AAACCAC,MIR-140;ACAWNRNSRCGG_UNKNOWN;BIOPOLYMER_METABOLIC_PROCESS;BIOPOLYMER_MODIFICATION;CAGGTA_V$AREB6_01;CELL_SURFACE_RECEPTOR_LINKED_SIGNAL_TRANSDUCTION_GO_0007166;CELLULAR_MACROMOLECULE_METABOLIC_PROCESS;CELLULAR_PROTEIN_METABOLIC_PROCESS;chr14q32;chr6p21;COULOUARN_TEMPORAL_TGFB1_SIGNATURE_UP;CYCLIN_D1_UP.V1_DN;CYTOPLASM;DEFENSE_RESPONSE;ESC_V6.5_UP_EARLY.V1_UP;GCCATNTTG_V$YY1_Q6;GCM_CDH5;GC…	+	+
M0QWP1;A2ASQ1-3;A2ASQ1-2;A2ASQ1	Agrn	biological regulation;cell surface receptor linked signaling pathway;cellular component organization;cellular component organization or biogenesis;cellular localization;cellular macromolecule localization;cellular macromolecule metabolic process;cellular membrane organization;cellular metabolic process;cellular process;cellular protein localization;cellular response to stimulus;G-protein coupled …	acetylcholine receptor regulator activity;binding;calcium ion binding;carbohydrate binding;cation binding;chondroitin sulfate binding;dystroglycan binding;glycoprotein binding;glycosaminoglycan binding;heparan sulfate proteoglycan binding;ion binding;metal ion binding;monosaccharide binding;pattern binding;polysaccharide binding;protein binding;proteoglycan binding;receptor regulator activity;sia…	basal lamina;cell junction;cell part;cell surface;cytoplasmic part;extracellular matrix part;extracellular region part;extracellular space;Golgi apparatus part;Golgi lumen;integral to membrane;intracellular organelle lumen;intracellular organelle part;intracellular part;intrinsic to membrane;membrane;membrane part;membrane-enclosed lumen;organelle lumen;organelle part;plasma membrane;synapse		EGF;Kazal_1;Kazal_2;Laminin_EGF;Laminin_G_1;NtA;SEA	3D-structure;Alternativesplicing;Calcium;Celljunction;Cellmembrane;Completeproteome;Developmentalprotein;Differentiation;Disulfidebond;EGF-likedomain;Glycoprotein;Heparansulfate;LamininEGF-likedomain;Membrane;Polymorphism;Proteoglycan;Referenceproteome;Repeat;Signal-anchor;Synapse;Transmembrane;Transmembranehelix	+	Core matrisome	ECM Glycoproteins	ACTGTGA,MIR-27A,MIR-27B;ALFANO_MYC_TARGETS;AMIT_EGF_RESPONSE_480_HELA;AMUNDSON_POOR_SURVIVAL_AFTER_GAMMA_RADIATION_2G;ANATOMICAL_STRUCTURE_DEVELOPMENT;ATACTGT,MIR-144;BAELDE_DIABETIC_NEPHROPATHY_DN;BASAL_LAMINA;BASEMENT_MEMBRANE;BENNETT_SYSTEMIC_LUPUS_ERYTHEMATOSUS;BLALOCK_ALZHEIMERS_DISEASE_UP;BMI1_DN.V1_UP;BRUINS_UVC_RESPONSE_LATE;BRUINS_UVC_RESPONSE_VIA_TP53_GROUP_A;BRUINS_UVC_RESPONSE_VIA_TP5…	+	+
E9Q616	Ahnak			cell junction;cell-cell junction		PDZ	Completeproteome;Referenceproteome				ABBUD_LIF_SIGNALING_1_DN;BASSO_B_LYMPHOCYTE_NETWORK;BERTUCCI_MEDULLARY_VS_DUCTAL_BREAST_CANCER_DN;BILD_MYC_ONCOGENIC_SIGNATURE;BOYAULT_LIVER_CANCER_SUBCLASS_G1_UP;BOYLAN_MULTIPLE_MYELOMA_D_DN;BRUINS_UVC_RESPONSE_EARLY_LATE;BRUINS_UVC_RESPONSE_LATE;BRUINS_UVC_RESPONSE_VIA_TP53_GROUP_B;CAMPS_COLON_CANCER_COPY_NUMBER_DN;CHIARETTI_T_ALL_RELAPSE_PROGNOSIS;CHICAS_RB1_TARGETS_CONFLUENT;chr11q12;CROONQUI…	+	+
A2API8;O54931-5	Akap2					RII_binding_1	Completeproteome;Referenceproteome				AACTTT_UNKNOWN;AAGCAAT,MIR-137;AKT_UP.V1_UP;AKT_UP_MTOR_DN.V1_UP;ATGCAGT,MIR-217;ATGCTGC,MIR-103,MIR-107;BOSCO_ALLERGEN_INDUCED_TH2_ASSOCIATED_MODULE;CAGCTG_V$AP4_Q5;CAGGGTC,MIR-504;CAGTATT,MIR-200B,MIR-200C,MIR-429;chr9q31;CTTTGA_V$LEF1_Q2;CUI_TCF21_TARGETS_2_DN;DOUGLAS_BMI1_TARGETS_UP;GGATTA_V$PITX2_Q2;GGTGTGT,MIR-329;GRAESSMANN_APOPTOSIS_BY_DOXORUBICIN_DN;GSE10239_NAIVE_VS_DAY4.5_EFF_CD8_TCELL…	+	+
O54931-2;O54931	Akap2					RII_binding_1	Alternativeinitiation;Alternativesplicing;Coiledcoil;Completeproteome;Phosphoprotein;Referenceproteome				AACTTT_UNKNOWN;AAGCAAT,MIR-137;AKT_UP.V1_UP;AKT_UP_MTOR_DN.V1_UP;ATGCAGT,MIR-217;ATGCTGC,MIR-103,MIR-107;BOSCO_ALLERGEN_INDUCED_TH2_ASSOCIATED_MODULE;CAGCTG_V$AP4_Q5;CAGGGTC,MIR-504;CAGTATT,MIR-200B,MIR-200C,MIR-429;chr9q31;CTTTGA_V$LEF1_Q2;CUI_TCF21_TARGETS_2_DN;DOUGLAS_BMI1_TARGETS_UP;GGATTA_V$PITX2_Q2;GGTGTGT,MIR-329;GRAESSMANN_APOPTOSIS_BY_DOXORUBICIN_DN;GSE10239_NAIVE_VS_DAY4.5_EFF_CD8_TCELL…	+	+
D3YVF0;H3BIV5	Akap5	biological regulation;cellular process;cellular response to stimulus;establishment of localization;establishment of localization in cell;establishment of protein localization;intracellular protein transport;intracellular transport;positive regulation of biological process;positive regulation of biosynthetic process;positive regulation of cAMP biosynthetic process;positive regulation of cAMP metab…		cell part;membrane		WSK	Calmodulin-binding;Completeproteome;Lipoprotein;Membrane;Palmitate;Referenceproteome;Repeat				ATM_DN.V1_UP;BRUINS_UVC_RESPONSE_VIA_TP53_GROUP_A;CELL_CELL_SIGNALING;CHEMNITZ_RESPONSE_TO_PROSTAGLANDIN_E2_DN;chr14q21;DOANE_RESPONSE_TO_ANDROGEN_UP;ENZYME_BINDING;FERREIRA_EWINGS_SARCOMA_UNSTABLE_VS_STABLE_UP;GGGCGGR_V$SP1_Q6;GOZGIT_ESR1_TARGETS_DN;GSE11924_TFH_VS_TH1_CD4_TCELL_UP;GSE20366_CD103_KLRG1_DP_VS_DN_TREG_UP;GSE20366_CD103_POS_VS_CD103_KLRG1_DP_TREG_UP;GSE7460_CTRL_VS_TGFB_TREATED_ACT…	+	+
Q9WTY4	Aqp5	anatomical structure morphogenesis;biological regulation;body fluid secretion;camera-type eye morphogenesis;carbon dioxide transport;developmental process;digestive system process;establishment of localization;eye morphogenesis;gas transport;multicellular organismal process;odontogenesis;organ morphogenesis;pancreatic juice secretion;regulation of biological quality;regulation of body fluid level…	channel activity;passive transmembrane transporter activity;substrate-specific channel activity;substrate-specific transmembrane transporter activity;substrate-specific transporter activity;transmembrane transporter activity;transporter activity;water channel activity;water transmembrane transporter activity	apical plasma membrane;basal plasma membrane;cell part;cell projection;cytoplasmic part;endoplasmic reticulum;integral to membrane;integral to plasma membrane;intracellular membrane-bounded organelle;intracellular organelle;intracellular part;intrinsic to membrane;intrinsic to plasma membrane;membrane part;membrane-bounded organelle;microvillus;organelle;plasma membrane part	Salivary secretion	MIP	Completeproteome;Glycoprotein;Membrane;Referenceproteome;Repeat;Transmembrane;Transmembranehelix;Transport				AKT_UP.V1_DN;AKT_UP_MTOR_DN.V1_DN;BENPORATH_EED_TARGETS;BENPORATH_ES_WITH_H3K27ME3;BENPORATH_PRC2_TARGETS;BENPORATH_SUZ12_TARGETS;BOUDOUKHA_BOUND_BY_IGF2BP2;CAGCTG_V$AP4_Q5;chr12q13;CROMER_TUMORIGENESIS_DN;CTCNANGTGNY_UNKNOWN;DELACROIX_RAR_TARGETS_DN;DELACROIX_RARG_BOUND_MEF;DODD_NASOPHARYNGEAL_CARCINOMA_UP;ESTABLISHMENT_OF_LOCALIZATION;EXCRETION;GAUSSMANN_MLL_AF4_FUSION_TARGETS_G_UP;GCANCTGNY_V$…	+	+
P49817;H3BKG0;H3BLK5;D3Z148	Cav1	acylglycerol metabolic process;anatomical structure development;anatomical structure formation involved in morphogenesis;angiogenesis;biological regulation;body fluid secretion;calcium ion homeostasis;calcium ion transport;cation homeostasis;cation transport;caveola assembly;caveolin-mediated endocytosis;cell communication;cell differentiation;cellular calcium ion homeostasis;cellular cation home…	enzyme activator activity;enzyme regulator activity;peptidase activator activity;peptidase regulator activity;structural molecule activity	acrosomal membrane;apical plasma membrane;basolateral plasma membrane;caveola;cell cortex;cell part;cell projection;cilium;cytoplasmic part;cytoplasmic vesicle membrane;cytoplasmic vesicle part;endoplasmic reticulum part;endosome;Golgi apparatus;Golgi apparatus part;Golgi membrane;integral to membrane;integral to plasma membrane;intracellular membrane-bounded organelle;intracellular organelle;int…	Bacterial invasion of epithelial cells;Endocytosis;Focal adhesion;Viral myocarditis	Caveolin	Acetylation;Alternativeinitiation;Cellmembrane;Completeproteome;Directproteinsequencing;Golgiapparatus;Lipoprotein;Membrane;Palmitate;Phosphoprotein;Referenceproteome				ACACTGG,MIR-199A,MIR-199B;ACTGAAA,MIR-30A-3P,MIR-30E-3P;ALONSO_METASTASIS_UP;BASAKI_YBX1_TARGETS_UP;BENPORATH_NANOG_TARGETS;BERENJENO_TRANSFORMED_BY_RHOA_DN;BERTUCCI_INVASIVE_CARCINOMA_DUCTAL_VS_LOBULAR_DN;BERTUCCI_MEDULLARY_VS_DUCTAL_BREAST_CANCER_DN;BIOCARTA_INTEGRIN_PATHWAY;BIOCARTA_NO1_PATHWAY;BONOME_OVARIAN_CANCER_SURVIVAL_SUBOPTIMAL_DEBULKING;BROWNE_HCMV_INFECTION_24HR_DN;BRUINS_UVC_RESPONS…	+	+
P49817-2;D3Z0J2	Cav1	acylglycerol metabolic process;anatomical structure development;anatomical structure formation involved in morphogenesis;angiogenesis;biological regulation;body fluid secretion;calcium ion homeostasis;calcium ion transport;cation homeostasis;cation transport;caveola assembly;caveolin-mediated endocytosis;cell communication;cell differentiation;cellular calcium ion homeostasis;cellular cation home…	enzyme activator activity;enzyme regulator activity;peptidase activator activity;peptidase regulator activity;structural molecule activity	acrosomal membrane;apical plasma membrane;basolateral plasma membrane;caveola;cell cortex;cell part;cell projection;cilium;cytoplasmic part;cytoplasmic vesicle membrane;cytoplasmic vesicle part;endoplasmic reticulum part;endosome;Golgi apparatus;Golgi apparatus part;Golgi membrane;integral to membrane;integral to plasma membrane;intracellular membrane-bounded organelle;intracellular organelle;int…		Caveolin	Cellmembrane;Completeproteome;Golgiapparatus;Membrane;Referenceproteome				ACACTGG,MIR-199A,MIR-199B;ACTGAAA,MIR-30A-3P,MIR-30E-3P;ALONSO_METASTASIS_UP;BASAKI_YBX1_TARGETS_UP;BENPORATH_NANOG_TARGETS;BERENJENO_TRANSFORMED_BY_RHOA_DN;BERTUCCI_INVASIVE_CARCINOMA_DUCTAL_VS_LOBULAR_DN;BERTUCCI_MEDULLARY_VS_DUCTAL_BREAST_CANCER_DN;BIOCARTA_INTEGRIN_PATHWAY;BIOCARTA_NO1_PATHWAY;BONOME_OVARIAN_CANCER_SURVIVAL_SUBOPTIMAL_DEBULKING;BROWNE_HCMV_INFECTION_24HR_DN;BRUINS_UVC_RESPONS…	+	+
Q8BXK9	Clic5	auditory receptor cell stereocilium organization;biological regulation;cell projection organization;cellular component organization;cellular component organization at cellular level;cellular component organization or biogenesis;cellular component organization or biogenesis at cellular level;cellular process;diet induced thermogenesis;inner ear receptor stereocilium organization;localization;macro…	anion channel activity;anion transmembrane transporter activity;channel activity;chloride channel activity;gated channel activity;ion channel activity;ion transmembrane transporter activity;passive transmembrane transporter activity;substrate-specific channel activity;substrate-specific transmembrane transporter activity;substrate-specific transporter activity;transmembrane transporter activity;t…	actin cytoskeleton;cell part;cell projection;chloride channel complex;cytoplasmic part;cytoskeletal part;cytoskeleton;Golgi apparatus;intracellular membrane-bounded organelle;intracellular non-membrane-bounded organelle;intracellular organelle;intracellular organelle part;intracellular part;ion channel complex;macromolecular complex;membrane part;membrane-bounded organelle;microtubule organizing …			Chloride;Chloridechannel;Completeproteome;Cytoplasm;Cytoskeleton;Golgiapparatus;Ionchannel;Iontransport;Membrane;Referenceproteome;Transmembrane;Transmembranehelix;Transport;Voltage-gatedchannel				ACACTCC,MIR-122A;ACEVEDO_FGFR1_TARGETS_IN_PROSTATE_CANCER_MODEL_DN;ACTIN_CYTOSKELETON;ANION_TRANSPORT;ATM_DN.V1_UP;BAELDE_DIABETIC_NEPHROPATHY_DN;BENPORATH_EED_TARGETS;BENPORATH_ES_WITH_H3K27ME3;BOQUEST_STEM_CELL_DN;CELL_FRACTION;CELL_PROJECTION;chr6p12;CREIGHTON_ENDOCRINE_THERAPY_RESISTANCE_3;CUI_TCF21_TARGETS_2_DN;CUI_TCF21_TARGETS_DN;CYTOSKELETON;DCA_UP.V1_DN;DODD_NASOPHARYNGEAL_CARCINOMA_UP;E…	+	+
Q9QZS0	Col4a3	activation of caspase activity;biological adhesion;biological regulation;cell adhesion;cell proliferation;cell surface receptor linked signaling pathway;cellular component organization;cellular component organization at cellular level;cellular component organization or biogenesis;cellular component organization or biogenesis at cellular level;cellular process;cellular response to stimulus;extrace…	binding;extracellular matrix structural constituent;integrin binding;protein binding;protein complex binding;receptor binding;structural molecule activity	collagen;collagen type IV;extracellular matrix part;extracellular region part;sheet-forming collagen		C4;Collagen	Basementmembrane;Celladhesion;Collagen;Completeproteome;Disulfidebond;Extracellularmatrix;Glycoprotein;Isopeptidebond;Phosphoprotein;Referenceproteome;Repeat;Secreted;Signal;Ublconjugation	+	Core matrisome	Collagens	AAGCACT,MIR-520F;AAGCCAT,MIR-135A,MIR-135B;ACATTCC,MIR-1,MIR-206;ACTTTAT,MIR-142-5P;ANATOMICAL_STRUCTURE_DEVELOPMENT;ANATOMICAL_STRUCTURE_FORMATION;ANATOMICAL_STRUCTURE_MORPHOGENESIS;ANGIOGENESIS;APOPTOSIS_GO;APOPTOTIC_PROGRAM;BAELDE_DIABETIC_NEPHROPATHY_DN;BASEMENT_MEMBRANE;BIOCARTA_ACE2_PATHWAY;BIOCARTA_AMI_PATHWAY;BIOCARTA_INTRINSIC_PATHWAY;BIOCARTA_PLATELETAPP_PATHWAY;BIOCARTA_VITCB_PATHWAY;B…	+	+
O08553	Dpysl2	anatomical structure development;biological regulation;catabolic process;cellular aromatic compound metabolic process;cellular catabolic process;cellular component organization;cellular component organization at cellular level;cellular component organization or biogenesis;cellular component organization or biogenesis at cellular level;cellular metabolic process;cellular nitrogen compound cataboli…	catalytic activity;hydrolase activity;hydrolase activity, acting on carbon-nitrogen (but not peptide) bonds;hydrolase activity, acting on carbon-nitrogen (but not peptide) bonds, in cyclic amides	axon;cell body;cell part;cell projection;cell projection part;cytoplasmic part;cytosol;dendrite;growth cone;intracellular membrane-bounded organelle;intracellular organelle;intracellular part;macromolecular complex;membrane-bounded organelle;mitochondrion;neuron projection;neuronal cell body;organelle;protein complex;site of polarized growth	Axon guidance	Amidohydro_1	Completeproteome;Cytoplasm;Developmentalprotein;Differentiation;Directproteinsequencing;Neurogenesis;Phosphoprotein;Referenceproteome				AACTGGA,MIR-145;ANATOMICAL_STRUCTURE_DEVELOPMENT;BENPORATH_NANOG_TARGETS;BENPORATH_NOS_TARGETS;BENPORATH_OCT4_TARGETS;BENPORATH_SOX2_TARGETS;CCTGTGA,MIR-513;CHANG_CORE_SERUM_RESPONSE_DN;chr8p22;CTGCAGY_UNKNOWN;CTTTAAR_UNKNOWN;CTTTGT_V$LEF1_Q2;CUI_TCF21_TARGETS_2_DN;DEBIASI_APOPTOSIS_BY_REOVIRUS_INFECTION_DN;DELASERNA_MYOD_TARGETS_DN;DODD_NASOPHARYNGEAL_CARCINOMA_DN;ELVIDGE_HIF1A_AND_HIF2A_TARGETS…	+	+
Q8R1H0	Hopx	anatomical structure development;biological regulation;biosynthetic process;cell differentiation;cellular biosynthetic process;cellular component organization;cellular component organization at cellular level;cellular component organization or biogenesis;cellular component organization or biogenesis at cellular level;cellular developmental process;cellular macromolecule biosynthetic process;cellu…	binding;DNA binding;nucleic acid binding;nucleic acid binding transcription factor activity;sequence-specific DNA binding;sequence-specific DNA binding transcription factor activity	cell part;cytoplasm;intracellular membrane-bounded organelle;intracellular organelle;intracellular part;membrane-bounded organelle;nucleus;organelle		Homeobox	3D-structure;Completeproteome;Cytoplasm;Developmentalprotein;Homeobox;Nucleus;Referenceproteome;Repressor;Transcription;Transcriptionregulation				AKL_HTLV1_INFECTION_DN;BENPORATH_EED_TARGETS;BENPORATH_SUZ12_TARGETS;BLALOCK_ALZHEIMERS_DISEASE_DN;BRUINS_UVC_RESPONSE_VIA_TP53_GROUP_A;BUYTAERT_PHOTODYNAMIC_THERAPY_STRESS_DN;CROMER_TUMORIGENESIS_DN;CUI_TCF21_TARGETS_2_DN;DEURIG_T_CELL_PROLYMPHOCYTIC_LEUKEMIA_DN;DODD_NASOPHARYNGEAL_CARCINOMA_UP;FOSTER_TOLERANT_MACROPHAGE_DN;FULCHER_INFLAMMATORY_RESPONSE_LECTIN_VS_LPS_UP;GAVIN_FOXP3_TARGETS_CLUST…	+	+
Q8C253;P16110	Lgals3	anatomical structure development;cell differentiation;cellular component organization;cellular component organization at cellular level;cellular component organization or biogenesis;cellular component organization or biogenesis at cellular level;cellular developmental process;cellular macromolecule metabolic process;cellular metabolic process;cellular nitrogen compound metabolic process;cellular …	binding;carbohydrate binding	cell part;cytoplasm;cytoplasmic part;extracellular matrix;extracellular region part;intracellular membrane-bounded organelle;intracellular organelle;intracellular organelle part;intracellular part;macromolecular complex;membrane;membrane-bounded organelle;mitochondrial inner membrane;mitochondrial membrane;mitochondrial part;nuclear part;nucleus;organelle;organelle inner membrane;organelle membra…		Gal-bind_lectin	Acetylation;Completeproteome;Cytoplasm;Differentiation;Directproteinsequencing;Disulfidebond;IgE-bindingprotein;Immunity;Innateimmunity;Lectin;mRNAprocessing;mRNAsplicing;Nucleus;Phosphoprotein;Referenceproteome;Repeat;Secreted;Spliceosome	+	Matrisome-associated	ECM-affiliated Proteins	ACEVEDO_FGFR1_TARGETS_IN_PROSTATE_CANCER_MODEL_UP;ACEVEDO_LIVER_CANCER_WITH_H3K27ME3_DN;AKL_HTLV1_INFECTION_UP;BAE_BRCA1_TARGETS_UP;BENPORATH_EED_TARGETS;BENPORATH_ES_WITH_H3K27ME3;BENPORATH_PRC2_TARGETS;BENPORATH_SUZ12_TARGETS;BROWNE_HCMV_INFECTION_24HR_DN;BRUINS_UVC_RESPONSE_VIA_TP53_GROUP_D;BUYTAERT_PHOTODYNAMIC_THERAPY_STRESS_UP;CAAGGAT,MIR-362;CAHOY_ASTROGLIAL;CARBOHYDRATE_BINDING;CCAGGGG,MI…	+	+
Q3UH68;D3YU59;D3Z589;Q3UH68-2;Q3UH68-3	Limch1	actin cytoskeleton organization;actin filament-based process;actomyosin structure organization;cellular component organization;cellular component organization at cellular level;cellular component organization or biogenesis;cellular component organization or biogenesis at cellular level;cellular process;cytoskeleton organization;organelle organization	binding;cation binding;ion binding;metal ion binding;transition metal ion binding;zinc ion binding			CH;LIM	Alternativesplicing;Coiledcoil;Completeproteome;LIMdomain;Metal-binding;Phosphoprotein;Referenceproteome;Zinc				AAGCAAT,MIR-137;ACEVEDO_LIVER_CANCER_WITH_H3K27ME3_UP;ACEVEDO_LIVER_CANCER_WITH_H3K9ME3_UP;ACEVEDO_METHYLATED_IN_LIVER_CANCER_DN;ATF2_UP.V1_DN;BONOME_OVARIAN_CANCER_POOR_SURVIVAL_UP;BONOME_OVARIAN_CANCER_SURVIVAL_SUBOPTIMAL_DEBULKING;BOQUEST_STEM_CELL_CULTURED_VS_FRESH_UP;CATTTCA,MIR-203;CHEBOTAEV_GR_TARGETS_DN;chr4p13;CREIGHTON_ENDOCRINE_THERAPY_RESISTANCE_3;CREIGHTON_ENDOCRINE_THERAPY_RESISTANC…	+	+
F6TFN2	Lmo7		binding;cation binding;ion binding;metal ion binding;transition metal ion binding;zinc ion binding			LIM;PDZ	Completeproteome;LIMdomain;Metal-binding;Referenceproteome;Zinc				AAAYRNCTG_UNKNOWN;BARIS_THYROID_CANCER_DN;BERENJENO_TRANSFORMED_BY_RHOA_DN;BOQUEST_STEM_CELL_CULTURED_VS_FRESH_UP;BOSCO_EPITHELIAL_DIFFERENTIATION_MODULE;BROWNE_HCMV_INFECTION_30MIN_DN;BROWNE_HCMV_INFECTION_48HR_DN;BURTON_ADIPOGENESIS_11;CAGTATT,MIR-200B,MIR-200C,MIR-429;CHEMNITZ_RESPONSE_TO_PROSTAGLANDIN_E2_DN;CHIANG_LIVER_CANCER_SUBCLASS_UNANNOTATED_UP;CHIARADONNA_NEOPLASTIC_TRANSFORMATION_CDC2…	+	+
F6VG99	Lmo7		binding;cation binding;ion binding;metal ion binding;transition metal ion binding;zinc ion binding			LIM;PDZ	Completeproteome;LIMdomain;Metal-binding;Referenceproteome;Zinc				AAAYRNCTG_UNKNOWN;BARIS_THYROID_CANCER_DN;BERENJENO_TRANSFORMED_BY_RHOA_DN;BOQUEST_STEM_CELL_CULTURED_VS_FRESH_UP;BOSCO_EPITHELIAL_DIFFERENTIATION_MODULE;BROWNE_HCMV_INFECTION_30MIN_DN;BROWNE_HCMV_INFECTION_48HR_DN;BURTON_ADIPOGENESIS_11;CAGTATT,MIR-200B,MIR-200C,MIR-429;CHEMNITZ_RESPONSE_TO_PROSTAGLANDIN_E2_DN;CHIANG_LIVER_CANCER_SUBCLASS_UNANNOTATED_UP;CHIARADONNA_NEOPLASTIC_TRANSFORMATION_CDC2…	+	+
P26041	Msn	biological adhesion;biological regulation;cell adhesion;cell migration;cell motility;cell-cell adhesion;cellular component movement;cellular process;immune system process;leukocyte cell-cell adhesion;leukocyte migration;locomotion;membrane docking;membrane to membrane docking;regulation of biological process;regulation of cell migration;regulation of cell motility;regulation of cellular component…		adherens junction;anchoring junction;apical plasma membrane;basolateral plasma membrane;cell junction;cell part;cell projection;cell projection membrane;cell projection part;cell-substrate adherens junction;cell-substrate junction;cytoplasm;cytoskeleton;extrinsic to membrane;filopodium;focal adhesion;intracellular non-membrane-bounded organelle;intracellular organelle;intracellular organelle part…	Leukocyte transendothelial migration;Measles;Regulation of actin cytoskeleton	ERM;FERM_C;FERM_M;FERM_N	Acetylation;Cellmembrane;Cellprojection;Completeproteome;Cytoplasm;Cytoskeleton;Membrane;Phosphoprotein;Referenceproteome				ACACTCC,MIR-122A;ATGCAGT,MIR-217;BENPORATH_MYC_TARGETS_WITH_EBOX;BERENJENO_TRANSFORMED_BY_RHOA_UP;BURTON_ADIPOGENESIS_8;CAGTATT,MIR-200B,MIR-200C,MIR-429;CAHOY_ASTROGLIAL;CHANG_CORE_SERUM_RESPONSE_UP;CHARAFE_BREAST_CANCER_LUMINAL_VS_BASAL_DN;CHARAFE_BREAST_CANCER_LUMINAL_VS_MESENCHYMAL_DN;chrxq11;CYCLIN_D1_UP.V1_UP;CYTOSKELETON;DANG_BOUND_BY_MYC;DANG_MYC_TARGETS_DN;DANG_REGULATED_BY_MYC_DN;DAVICI…	+	+
O54724	Ptrf	biological regulation;biosynthetic process;cellular biosynthetic process;cellular macromolecule metabolic process;cellular metabolic process;cellular nitrogen compound metabolic process;cellular process;macromolecule metabolic process;metabolic process;nitrogen compound metabolic process;nucleic acid metabolic process;nucleobase-containing compound metabolic process;primary metabolic process;regu…	binding;nucleic acid binding;RNA binding;rRNA binding;rRNA primary transcript binding	caveola;cell part;cytoplasmic part;cytosol;endoplasmic reticulum;intracellular membrane-bounded organelle;intracellular organelle;intracellular part;membrane part;membrane raft;membrane-bounded organelle;mitochondrion;nucleus;organelle;plasma membrane part			Acetylation;Cellmembrane;Coiledcoil;Completeproteome;Cytoplasm;Endoplasmicreticulum;Membrane;Microsome;Mitochondrion;Nucleus;Phosphoprotein;Referenceproteome;RNA-binding;rRNA-binding;Transcription;Transcriptionregulation;Transcriptiontermination				ADDYA_ERYTHROID_DIFFERENTIATION_BY_HEMIN;BASAKI_YBX1_TARGETS_UP;BCAT.100_UP.V1_UP;BERTUCCI_MEDULLARY_VS_DUCTAL_BREAST_CANCER_DN;BIOPOLYMER_METABOLIC_PROCESS;BLALOCK_ALZHEIMERS_DISEASE_UP;BONOME_OVARIAN_CANCER_SURVIVAL_SUBOPTIMAL_DEBULKING;BROWNE_HCMV_INFECTION_18HR_DN;BROWNE_HCMV_INFECTION_48HR_DN;BURTON_ADIPOGENESIS_5;CAGCAGG,MIR-370;CASORELLI_ACUTE_PROMYELOCYTIC_LEUKEMIA_DN;CELLULAR_COMPONENT_A…	+	+
Q14B46-2;E9QP76;Q14B46	Rtkn2	anatomical structure development;biological regulation;developmental process;hemopoiesis;hemopoietic or lymphoid organ development;organ development;positive regulation of biological process;positive regulation of cell proliferation;positive regulation of cellular process;regulation of biological process;regulation of cell proliferation;regulation of cellular process	binding;lipid binding;phospholipid binding	cell part;membrane;plasma membrane		Anillin;PH	Alternativesplicing;Coiledcoil;Completeproteome;Referenceproteome				AAACCAC,MIR-140;AAAGGGA,MIR-204,MIR-211;ACCATTT,MIR-522;CAGGTG_V$E12_Q6;chr10q21;CRX_NRL_DN.V1_DN;CTTTGT_V$LEF1_Q2;DURAND_STROMA_MAX_UP;GEORGES_TARGETS_OF_MIR192_AND_MIR215;GSE13306_TREG_RA_VS_TCONV_RA_UP;GSE13738_RESTING_VS_BYSTANDER_ACTIVATED_CD4_TCELL_DN;GSE13738_TCR_VS_BYSTANDER_ACTIVATED_CD4_TCELL_DN;GSE14308_TH17_VS_NATURAL_TREG_UP;GSE17721_12H_VS_24H_GARDIQUIMOD_BMDM_UP;GSE17721_CPG_VS_GAR…	+	+
Q9D2Q8	S100a14	activation of immune response;activation of innate immune response;apoptosis;biological regulation;cell death;cellular process;cellular response to stimulus;death;defense response;defense response to bacterium;immune response-activating signal transduction;immune response-regulating signaling pathway;immune system process;innate immune response-activating signal transduction;multi-organism proces…	binding;calcium ion binding;cation binding;ion binding;metal ion binding	cell junction;cell part;cytoplasmic part;cytoskeleton;intracellular non-membrane-bounded organelle;intracellular organelle;intracellular part;membrane;microtubule cytoskeleton;non-membrane-bounded organelle;organelle;perinuclear region of cytoplasm;plasma membrane		S_100	Apoptosis;Completeproteome;Cytoplasm;Referenceproteome;Repeat	+	Matrisome-associated	Secreted Factors	ACEVEDO_FGFR1_TARGETS_IN_PROSTATE_CANCER_MODEL_UP;AKT_UP.V1_UP;BOYAULT_LIVER_CANCER_SUBCLASS_G1_UP;BRUINS_UVC_RESPONSE_VIA_TP53_GROUP_A;CAGGTA_V$AREB6_01;CAGGTG_V$E12_Q6;CHARAFE_BREAST_CANCER_BASAL_VS_MESENCHYMAL_UP;CHARAFE_BREAST_CANCER_LUMINAL_VS_MESENCHYMAL_UP;chr1q21;COLDREN_GEFITINIB_RESISTANCE_DN;DCA_UP.V1_DN;FARMER_BREAST_CANCER_APOCRINE_VS_LUMINAL;GGGAGGRR_V$MAZ_Q6;GGGTGGRR_V$PAX4_03;GNF2…	+	+
P14069	S100a6		binding;calcium ion binding;cation binding;ion binding;ion transmembrane transporter activity;metal ion binding;substrate-specific transmembrane transporter activity;substrate-specific transporter activity;transition metal ion binding;transmembrane transporter activity;transporter activity;zinc ion binding	cell part;cell projection;cytoplasmic part;cytosol;envelope;extrinsic to internal side of plasma membrane;extrinsic to membrane;extrinsic to plasma membrane;intracellular organelle part;intracellular part;membrane part;nuclear envelope;nuclear part;organelle envelope;organelle part;perinuclear region of cytoplasm;plasma membrane part;ruffle		S_100	Acetylation;Calcium;Cellmembrane;Completeproteome;Cytoplasm;Directproteinsequencing;Membrane;Metal-binding;Nucleus;Referenceproteome;Repeat	+	Matrisome-associated	Secreted Factors	BILD_HRAS_ONCOGENIC_SIGNATURE;BOUDOUKHA_BOUND_BY_IGF2BP2;BOYLAN_MULTIPLE_MYELOMA_D_DN;BROWN_MYELOID_CELL_DEVELOPMENT_UP;BRUINS_UVC_RESPONSE_VIA_TP53_GROUP_B;BRUNO_HEMATOPOIESIS;BURTON_ADIPOGENESIS_7;CELL_PROJECTION;CERVERA_SDHB_TARGETS_1_UP;CHEN_METABOLIC_SYNDROM_NETWORK;CHICAS_RB1_TARGETS_CONFLUENT;chr1q21;CREIGHTON_ENDOCRINE_THERAPY_RESISTANCE_3;CRX_DN.V1_DN;CYTOPLASM;DEMAGALHAES_AGING_UP;DIAZ_…	+	+
Q60710;F8WJE0;F6TVP2;E9Q0K6;E9PYG9	Samhd1	biological regulation;defense response;defense response to virus;immune effector process;immune response;immune system process;innate immune response;metabolic process;multi-organism process;regulation of biological process;regulation of defense response;regulation of immune response;regulation of immune system process;regulation of innate immune response;regulation of response to stimulus;regula…	binding;catalytic activity;cation binding;hydrolase activity;hydrolase activity, acting on ester bonds;ion binding;metal ion binding;nucleic acid binding;phosphoric diester hydrolase activity;phosphoric ester hydrolase activity;RNA binding	cell part;intracellular membrane-bounded organelle;intracellular organelle;intracellular part;membrane-bounded organelle;nucleus;organelle		HD;SAM_2	Acetylation;Completeproteome;Hydrolase;Immunity;Innateimmunity;Nucleus;Phosphoprotein;Referenceproteome				BAUS_TFF2_TARGETS_UP;BOQUEST_STEM_CELL_CULTURED_VS_FRESH_UP;BROWNE_HCMV_INFECTION_8HR_UP;BROWNE_INTERFERON_RESPONSIVE_GENES;BURTON_ADIPOGENESIS_2;BURTON_ADIPOGENESIS_PEAK_AT_8HR;CHEN_METABOLIC_SYNDROM_NETWORK;CHIARADONNA_NEOPLASTIC_TRANSFORMATION_KRAS_DN;CHICAS_RB1_TARGETS_SENESCENT;DARWICHE_PAPILLOMA_RISK_HIGH_UP;DARWICHE_PAPILLOMA_RISK_LOW_DN;DARWICHE_SKIN_TUMOR_PROMOTER_DN;DARWICHE_SQUAMOUS_CE…	+	+
Q63918	Sdpr	biological regulation;positive regulation of biological process;positive regulation of biosynthetic process;positive regulation of cellular biosynthetic process;positive regulation of cellular metabolic process;positive regulation of cellular process;positive regulation of gene expression;positive regulation of macromolecule biosynthetic process;positive regulation of macromolecule metabolic proc…	binding;lipid binding;phosphatidylserine binding;phospholipid binding	caveola;cell part;cytoplasmic part;cytosol;Golgi apparatus;intracellular membrane-bounded organelle;intracellular organelle;intracellular part;membrane part;membrane raft;membrane-bounded organelle;organelle;plasma membrane part			Acetylation;Coiledcoil;Completeproteome;Cytoplasm;Lipid-binding;Membrane;Phosphoprotein;Referenceproteome				AACTTT_UNKNOWN;ACEVEDO_FGFR1_TARGETS_IN_PROSTATE_CANCER_MODEL_DN;ACEVEDO_METHYLATED_IN_LIVER_CANCER_DN;ALCALAY_AML_BY_NPM1_LOCALIZATION_UP;BERENJENO_TRANSFORMED_BY_RHOA_FOREVER_DN;BERENJENO_TRANSFORMED_BY_RHOA_UP;BOQUEST_STEM_CELL_DN;BURTON_ADIPOGENESIS_10;BURTON_ADIPOGENESIS_6;BYSTRYKH_HEMATOPOIESIS_STEM_CELL_AND_BRAIN_QTL_TRANS;CAGCTG_V$AP4_Q5;CAGGTG_V$E12_Q6;CCAWWNAAGG_V$SRF_Q4;CHARAFE_BREAST_…	+	+
E9Q668;O08665	Sema3a	anatomical structure development;anatomical structure morphogenesis;apoptosis;axon guidance;axonal fasciculation;biological regulation;cell death;cell part morphogenesis;cell projection morphogenesis;cell projection organization;cell recognition;cellular component morphogenesis;cellular component organization;cellular component organization at cellular level;cellular component organization or bio…	chemorepellent activity;receptor activity	axon;cell part;cell projection;dendrite;extracellular region;membrane;neuron projection	Axon guidance	Sema	3D-structure;Completeproteome;Developmentalprotein;Differentiation;Disulfidebond;Glycoprotein;Immunoglobulindomain;Neurogenesis;Referenceproteome;Secreted;Signal	+	Matrisome-associated	ECM-affiliated Proteins	AAAYWAACM_V$HFH4_01;AACTGGA,MIR-145;AACTTT_UNKNOWN;ATM_DN.V1_DN;BACOLOD_RESISTANCE_TO_ALKYLATING_AGENTS_UP;BROWNE_HCMV_INFECTION_16HR_DN;BRUINS_UVC_RESPONSE_VIA_TP53_GROUP_D;CAGGTG_V$E12_Q6;CAIRO_LIVER_DEVELOPMENT_UP;CHARAFE_BREAST_CANCER_BASAL_VS_MESENCHYMAL_DN;CHARAFE_BREAST_CANCER_LUMINAL_VS_MESENCHYMAL_DN;chr7p12;CTTTAAR_UNKNOWN;CTTTGA_V$LEF1_Q2;CTTTGT_V$LEF1_Q2;DITTMER_PTHLH_TARGETS_DN;DOUGL…	+	+
P39876	Timp3	biological regulation;cellular process;cellular response to chemical stimulus;cellular response to organic substance;cellular response to stimulus;negative regulation of biological process;negative regulation of catabolic process;negative regulation of cellular catabolic process;negative regulation of cellular metabolic process;negative regulation of cellular process;negative regulation of cellul…	binding;cation binding;endopeptidase inhibitor activity;endopeptidase regulator activity;enzyme inhibitor activity;enzyme regulator activity;ion binding;metal ion binding;metalloendopeptidase inhibitor activity;metalloenzyme inhibitor activity;metalloenzyme regulator activity;peptidase inhibitor activity;peptidase regulator activity	basement membrane;extracellular matrix part;extracellular region part		TIMP	Completeproteome;Disulfidebond;Extracellularmatrix;Metal-binding;Metalloenzymeinhibitor;Metalloproteaseinhibitor;Proteaseinhibitor;Referenceproteome;Secreted;Signal;Zinc	+	Matrisome-associated	ECM Regulators	AACTTT_UNKNOWN;ACATTCC,MIR-1,MIR-206;AGUIRRE_PANCREATIC_CANCER_COPY_NUMBER_DN;AKT_UP.V1_DN;ANASTASSIOU_CANCER_MESENCHYMAL_TRANSITION_SIGNATURE;ATAAGCT,MIR-21;ATGTAGC,MIR-221,MIR-222;BAUS_TFF2_TARGETS_DN;BEGUM_TARGETS_OF_PAX3_FOXO1_FUSION_DN;BERENJENO_TRANSFORMED_BY_RHOA_DN;BERENJENO_TRANSFORMED_BY_RHOA_FOREVER_UP;BERTUCCI_MEDULLARY_VS_DUCTAL_BREAST_CANCER_DN;BIOCARTA_P53_PATHWAY;BMI1_DN.V1_UP;BMI…	+	+
H3BJ97;Q99JR5	Tinagl1	immune response;immune system process;macromolecule metabolic process;metabolic process;primary metabolic process;protein metabolic process;proteolysis;response to stimulus	binding;carbohydrate binding;cargo receptor activity;catalytic activity;cysteine-type peptidase activity;hydrolase activity;pattern binding;peptidase activity;peptidase activity, acting on L-amino acid peptides;polysaccharide binding;receptor activity;scavenger receptor activity	cell part;cytoplasm;extracellular matrix;extracellular region;extracellular region part;intracellular part		Peptidase_C1	Completeproteome;Disulfidebond;Glycoprotein;Referenceproteome;Secreted;Signal	+	Core matrisome	ECM Glycoproteins	AFFAR_YY1_TARGETS_UP;BRUINS_UVC_RESPONSE_VIA_TP53_GROUP_B;BURTON_ADIPOGENESIS_7;CAGCTG_V$AP4_Q5;CELLULAR_LOCALIZATION;CHEMNITZ_RESPONSE_TO_PROSTAGLANDIN_E2_DN;chr1p34;CHYLA_CBFA2T3_TARGETS_DN;COLINA_TARGETS_OF_4EBP1_AND_4EBP2;DOANE_RESPONSE_TO_ANDROGEN_DN;DUAN_PRDM5_TARGETS;DURCHDEWALD_SKIN_CARCINOGENESIS_DN;ENDOSOME_TRANSPORT;ESC_J1_UP_LATE.V1_UP;ESC_V6.5_UP_EARLY.V1_DN;ESC_V6.5_UP_LATE.V1_UP;ES…	+	+
P17897	Lyz1	catabolic process;cell death;cell wall macromolecule catabolic process;cell wall macromolecule metabolic process;cellular process;cytolysis;death;defense response;defense response to bacterium;defense response to Gram-negative bacterium;defense response to Gram-positive bacterium;macromolecule metabolic process;metabolic process;multi-organism process;response to bacterium;response to biotic stim…	catalytic activity;hydrolase activity;hydrolase activity, acting on glycosyl bonds;hydrolase activity, hydrolyzing O-glycosyl compounds;lysozyme activity	extracellular region	Salivary secretion	Lys	Antimicrobial;Bacteriolyticenzyme;Completeproteome;Directproteinsequencing;Disulfidebond;Glycosidase;Hydrolase;Referenceproteome;Secreted;Signal					+		+								+
P13516	Scd1	biological regulation;biosynthetic process;brown fat cell differentiation;carboxylic acid biosynthetic process;carboxylic acid metabolic process;cell differentiation;cellular biosynthetic process;cellular developmental process;cellular ketone metabolic process;cellular lipid metabolic process;cellular metabolic process;cellular process;cholesterol esterification;defense response;defense response …	binding;catalytic activity;cation binding;CoA desaturase activity;ion binding;iron ion binding;metal ion binding;oxidoreductase activity;oxidoreductase activity, acting on paired donors, with incorporation or reduction of molecular oxygen;oxidoreductase activity, acting on paired donors, with oxidation of a pair of donors resulting in the reduction of molecular oxygen to two molecules of water;st…	cell part;cytoplasmic part;endoplasmic reticulum membrane;endoplasmic reticulum part;integral to membrane;intracellular organelle part;intracellular part;intrinsic to membrane;membrane;membrane part;organelle membrane;organelle part	Biosynthesis of unsaturated fatty acids;PPAR signaling pathway	FA_desaturase	Completeproteome;Endoplasmicreticulum;Fattyacidbiosynthesis;Fattyacidmetabolism;Iron;Lipidbiosynthesis;Lipidmetabolism;Membrane;Oxidoreductase;Referenceproteome;Transmembrane;Transmembranehelix					+		+										+
Q08857	Cd36	apoptotic cell clearance;biological adhesion;biological regulation;carboxylic acid transport;cell adhesion;cell recognition;cell surface receptor linked signaling pathway;cellular component organization;cellular component organization or biogenesis;cellular membrane organization;cellular process;cellular response to bacterial lipopeptide;cellular response to bacterial lipoprotein;cellular respons…	bacterial cell surface binding;binding;cargo receptor activity;cell surface binding;Gram-negative bacterial cell surface binding;Gram-positive bacterial cell surface binding;high-density lipoprotein particle binding;lipid binding;lipoprotein particle binding;lipoprotein particle receptor activity;lipoteichoic acid binding;lipoteichoic acid receptor activity;low-density lipoprotein particle bindin…	cell part;cytoplasmic part;external side of plasma membrane;Golgi apparatus;integral to membrane;intracellular membrane-bounded organelle;intracellular organelle;intracellular part;intrinsic to membrane;membrane part;membrane raft;membrane-bounded organelle;organelle;plasma membrane part	Adipocytokine signaling pathway;ECM-receptor interaction;Fat digestion and absorption;Hematopoietic cell lineage;Malaria;Phagosome;PPAR signaling pathway	CD36	Celladhesion;Completeproteome;Disulfidebond;Glycoprotein;Lipoprotein;Membrane;Palmitate;Receptor;Referenceproteome;Transmembrane;Transmembranehelix;Transport				AAAYWAACM_V$HFH4_01;ABRAHAM_ALPC_VS_MULTIPLE_MYELOMA_UP;ATM_DN.V1_UP;BIOCARTA_PPARA_PATHWAY;BLOOD_COAGULATION;BYSTRYKH_HEMATOPOIESIS_STEM_CELL_QTL_TRANS;CADWELL_ATG16L1_TARGETS_UP;CELL_FRACTION;CHEN_ETV5_TARGETS_SERTOLI;CHEN_METABOLIC_SYNDROM_NETWORK;CHIANG_LIVER_CANCER_SUBCLASS_CTNNB1_UP;CHIBA_RESPONSE_TO_TSA_UP;chr7q11;COAGULATION;CTAWWWATA_V$RSRFC4_Q2;CUI_TCF21_TARGETS_2_DN;DELYS_THYROID_CANCE…	+		+
D3Z2P2;Q61362	Chi3l1	activation of NF-kappaB-inducing kinase activity;activation of protein kinase activity;amine metabolic process;aminoglycan catabolic process;aminoglycan metabolic process;anatomical structure development;biological regulation;carbohydrate catabolic process;carbohydrate metabolic process;catabolic process;cellular process;cellular response to chemical stimulus;cellular response to cytokine stimulu…	binding;carbohydrate binding;catalytic activity;chitin binding;chitinase activity;hydrolase activity;hydrolase activity, acting on glycosyl bonds;hydrolase activity, hydrolyzing O-glycosyl compounds;pattern binding;polysaccharide binding	cell part;cytoplasmic part;endoplasmic reticulum;extracellular region part;extracellular space;intracellular membrane-bounded organelle;intracellular organelle;intracellular part;membrane-bounded organelle;organelle	Amino sugar and nucleotide sugar metabolism	Glyco_hydro_18	Completeproteome;Disulfidebond;Glycoprotein;Referenceproteome;Secreted;Signal				ALK_DN.V1_UP;ATF2_S_UP.V1_DN;ATF2_UP.V1_DN;BAELDE_DIABETIC_NEPHROPATHY_DN;BOQUEST_STEM_CELL_CULTURED_VS_FRESH_UP;CAVARD_LIVER_CANCER_MALIGNANT_VS_BENIGN;CHIARADONNA_NEOPLASTIC_TRANSFORMATION_CDC25_UP;CHICAS_RB1_TARGETS_SENESCENT;chr1q32;COLIN_PILOCYTIC_ASTROCYTOMA_VS_GLIOBLASTOMA_DN;DARWICHE_PAPILLOMA_RISK_HIGH_UP;DARWICHE_PAPILLOMA_RISK_LOW_UP;DARWICHE_SKIN_TUMOR_PROMOTER_UP;DARWICHE_SQUAMOUS_CE…	+		+
Q9WVL7	Cxcl15	anatomical structure development;cell chemotaxis;cell migration;cell motility;cellular component movement;cellular process;cellular response to chemical stimulus;cellular response to stimulus;chemotaxis;defense response;developmental process;hemopoiesis;hemopoietic or lymphoid organ development;immune response;immune system process;inflammatory response;leukocyte chemotaxis;leukocyte migration;lo…	binding;chemokine activity;chemokine receptor binding;cytokine activity;cytokine receptor binding;G-protein-coupled receptor binding;protein binding;receptor binding	extracellular region;extracellular region part;extracellular space	Chemokine signaling pathway;Cytokine-cytokine receptor interaction	IL8	Chemotaxis;Completeproteome;Cytokine;Disulfidebond;Inflammatoryresponse;Referenceproteome;Secreted;Signal	+	Matrisome-associated	Secreted Factors		+		+
Q05816	Fabp5	alcohol metabolic process;amine metabolic process;biosynthetic process;carbohydrate metabolic process;carbohydrate transport;cellular amine metabolic process;cellular biogenic amine metabolic process;cellular biosynthetic process;cellular carbohydrate metabolic process;cellular lipid metabolic process;cellular metabolic process;cellular nitrogen compound metabolic process;cellular process;establi…	binding;lipid binding;transporter activity	cell part;cytoplasm;intracellular part	PPAR signaling pathway	Lipocalin	Acetylation;Completeproteome;Cytoplasm;Directproteinsequencing;Disulfidebond;Lipid-binding;Phosphoprotein;Referenceproteome;Transport				AKL_HTLV1_INFECTION_UP;AKT_UP.V1_UP;ANATOMICAL_STRUCTURE_DEVELOPMENT;BENPORATH_ES_1;BENPORATH_MYC_MAX_TARGETS;BHATTACHARYA_EMBRYONIC_STEM_CELL;BOQUEST_STEM_CELL_DN;BOYAULT_LIVER_CANCER_SUBCLASS_G123_UP;BOYLAN_MULTIPLE_MYELOMA_PCA3_UP;BRUINS_UVC_RESPONSE_LATE;BURTON_ADIPOGENESIS_5;BYSTRYKH_HEMATOPOIESIS_STEM_CELL_AND_BRAIN_QTL_TRANS;CHICAS_RB1_TARGETS_GROWING;chr8q21;CHUNG_BLISTER_CYTOTOXICITY_UP;…	+		+
P19096	Fasn	acetyl-CoA metabolic process;biosynthetic process;carboxylic acid biosynthetic process;carboxylic acid metabolic process;cellular biosynthetic process;cellular ketone metabolic process;cellular lipid metabolic process;cellular metabolic process;cellular process;cellular response to chemical stimulus;cellular response to cytokine stimulus;cellular response to interleukin-4;cellular response to org…	[acyl-carrier-protein] S-acetyltransferase activity;[acyl-carrier-protein] S-malonyltransferase activity;3-hydroxyacyl-[acyl-carrier-protein] dehydratase activity;3-hydroxyoctanoyl-[acyl-carrier-protein] dehydratase activity;3-hydroxypalmitoyl-[acyl-carrier-protein] dehydratase activity;3-oxoacyl-[acyl-carrier-protein] reductase (NADPH) activity;3-oxoacyl-[acyl-carrier-protein] synthase activity;…	cell part;cytoplasmic membrane-bounded vesicle;cytoplasmic part;cytoplasmic vesicle;glycogen granule;Golgi apparatus;intracellular membrane-bounded organelle;intracellular organelle;intracellular part;melanosome;membrane;membrane-bounded organelle;membrane-bounded vesicle;mitochondrion;organelle;pigment granule;plasma membrane;vesicle	Fatty acid biosynthesis;Insulin signaling pathway	Acyl_transf_1;ADH_zinc_N;ketoacyl-synt;Ketoacyl-synt_C;KR;Methyltransf_12;PP-binding;Thioesterase	Acetylation;Completeproteome;Cytoplasm;Directproteinsequencing;Fattyacidbiosynthesis;Fattyacidmetabolism;Hydrolase;Lipidbiosynthesis;Lipidmetabolism;Lyase;Multifunctionalenzyme;NAD;NADP;Oxidoreductase;Phosphopantetheine;Phosphoprotein;Pyridoxalphosphate;Referenceproteome;Transferase				ACEVEDO_LIVER_CANCER_DN;ACEVEDO_NORMAL_TISSUE_ADJACENT_TO_LIVER_TUMOR_DN;BENPORATH_MYC_TARGETS_WITH_EBOX;BERENJENO_ROCK_SIGNALING_NOT_VIA_RHOA_DN;BIOCARTA_CHREBP2_PATHWAY;BLUM_RESPONSE_TO_SALIRASIB_DN;BURTON_ADIPOGENESIS_6;CAIRO_HEPATOBLASTOMA_UP;chr17q25;DANG_BOUND_BY_MYC;DANG_MYC_TARGETS_UP;DASU_IL6_SIGNALING_UP;DIAZ_CHRONIC_MEYLOGENOUS_LEUKEMIA_UP;DIRMEIER_LMP1_RESPONSE_LATE_UP;DOANE_BREAST_CA…	+		+
Q9QUH0	Glrx	biological regulation;cell redox homeostasis;cellular homeostasis;cellular metabolic process;cellular process;electron transport chain;generation of precursor metabolites and energy;homeostatic process;metabolic process;oxidation-reduction process;regulation of biological process;regulation of biological quality;regulation of cellular process	catalytic activity;disulfide oxidoreductase activity;electron carrier activity;oxidoreductase activity;oxidoreductase activity, acting on a sulfur group of donors;oxidoreductase activity, acting on a sulfur group of donors, disulfide as acceptor;protein disulfide oxidoreductase activity;protein-disulfide reductase (glutathione) activity	cell part;cytoplasmic part;intracellular membrane-bounded organelle;intracellular organelle;intracellular part;membrane-bounded organelle;mitochondrion;nucleus;organelle		Glutaredoxin	Acetylation;Completeproteome;Cytoplasm;Disulfidebond;Electrontransport;Redox-activecenter;Referenceproteome;Transport				BASAKI_YBX1_TARGETS_DN;BERTUCCI_MEDULLARY_VS_DUCTAL_BREAST_CANCER_UP;BILBAN_B_CLL_LPL_DN;BLALOCK_ALZHEIMERS_DISEASE_DN;BLALOCK_ALZHEIMERS_DISEASE_INCIPIENT_DN;BOYAULT_LIVER_CANCER_SUBCLASS_G1_DN;BROWN_MYELOID_CELL_DEVELOPMENT_UP;BROWNE_HCMV_INFECTION_14HR_DN;BROWNE_HCMV_INFECTION_20HR_DN;BRUECKNER_TARGETS_OF_MIRLET7A3_UP;CAGTGTT,MIR-141,MIR-200A;CAMP_UP.V1_UP;CASORELLI_ACUTE_PROMYELOCYTIC_LEUKEMI…	+		+
Q7TST5	Lamp3			cell part;cytoplasmic part;integral to membrane;intracellular organelle part;intracellular part;intrinsic to membrane;lysosomal membrane;membrane;membrane part;organelle membrane;organelle part;vacuolar membrane;vacuolar part	Lysosome	Lamp	Adaptiveimmunity;Completeproteome;Cytoplasmicvesicle;Disulfidebond;Glycoprotein;Immunity;Lysosome;Membrane;Referenceproteome;Signal;Transmembrane;Transmembranehelix				BOSCO_INTERFERON_INDUCED_ANTIVIRAL_MODULE;BROWNE_HCMV_INFECTION_16HR_UP;CELL_PROLIFERATION_GO_0008283;chr3q26;CONCANNON_APOPTOSIS_BY_EPOXOMICIN_UP;CYTOPLASM;CYTOPLASMIC_PART;DAUER_STAT3_TARGETS_DN;ENK_UV_RESPONSE_KERATINOCYTE_DN;FARMER_BREAST_CANCER_APOCRINE_VS_BASAL;FULCHER_INFLAMMATORY_RESPONSE_LECTIN_VS_LPS_UP;GRABARCZYK_BCL11B_TARGETS_DN;GRAESSMANN_APOPTOSIS_BY_SERUM_DEPRIVATION_UP;GSE10325_C…	+		+
P11672	Lcn2	apoptosis;biological regulation;cation transport;cell communication;cell death;cellular component assembly;cellular component organization;cellular component organization or biogenesis;cellular process;cellular response to biotic stimulus;cellular response to chemical stimulus;cellular response to cytokine stimulus;cellular response to external stimulus;cellular response to extracellular stimulus…	binding;cation binding;ion binding;iron ion binding;metal ion binding;transition metal ion binding;transporter activity	cell part;cytoplasmic part;cytosol;extracellular region;extracellular region part;extracellular space;intracellular part		Lipocalin	3D-structure;Apoptosis;Completeproteome;Directproteinsequencing;Disulfidebond;Glycoprotein;Immunity;Innateimmunity;Iontransport;Iron;Irontransport;Pyrrolidonecarboxylicacid;Referenceproteome;Secreted;Signal;Transport				ABBUD_LIF_SIGNALING_1_UP;ACEVEDO_FGFR1_TARGETS_IN_PROSTATE_CANCER_MODEL_UP;ACEVEDO_LIVER_CANCER_UP;ACEVEDO_LIVER_TUMOR_VS_NORMAL_ADJACENT_TISSUE_UP;BASAKI_YBX1_TARGETS_DN;BOSCO_EPITHELIAL_DIFFERENTIATION_MODULE;BOYLAN_MULTIPLE_MYELOMA_C_D_DN;BOYLAN_MULTIPLE_MYELOMA_PCA1_UP;BROWN_MYELOID_CELL_DEVELOPMENT_UP;BROWNE_HCMV_INFECTION_20HR_UP;BROWNE_HCMV_INFECTION_30MIN_UP;BROWNE_HCMV_INFECTION_4HR_UP;B…	+		+
P08905	Lyz2	catabolic process;cell death;cell wall macromolecule catabolic process;cell wall macromolecule metabolic process;cellular process;cytolysis;death;defense response;defense response to bacterium;defense response to Gram-negative bacterium;defense response to Gram-positive bacterium;macromolecule metabolic process;metabolic process;multi-organism process;response to bacterium;response to biotic stim…	catalytic activity;hydrolase activity;hydrolase activity, acting on glycosyl bonds;hydrolase activity, hydrolyzing O-glycosyl compounds;lysozyme activity	extracellular region	Salivary secretion	Lys	3D-structure;Antimicrobial;Bacteriolyticenzyme;Completeproteome;Directproteinsequencing;Disulfidebond;Glycosidase;Hydrolase;Milkprotein;Referenceproteome;Secreted;Signal					+		+
Q9ERI2	Rab27a	biological regulation;blood coagulation;cell activation;cell activation involved in immune response;cell differentiation;cellular developmental process;cellular process;cellular response to stimulus;coagulation;cytotoxic T cell degranulation;developmental process;establishment of localization;establishment of localization in cell;establishment of melanosome localization;establishment of organelle…	binding;catalytic activity;GDP binding;GTP binding;GTPase activity;guanyl nucleotide binding;guanyl ribonucleotide binding;hydrolase activity;hydrolase activity, acting on acid anhydrides;hydrolase activity, acting on acid anhydrides, in phosphorus-containing anhydrides;nucleoside-triphosphatase activity;nucleotide binding;purine nucleotide binding;purine ribonucleoside triphosphate binding;purin…	apical plasma membrane;cell part;cell projection;cilium;cytoplasmic membrane-bounded vesicle;cytoplasmic part;cytoplasmic vesicle;cytoplasmic vesicle membrane;cytoplasmic vesicle part;cytosol;dendrite;endosomal part;endosome membrane;exocytic vesicle;Golgi apparatus;intracellular membrane-bounded organelle;intracellular organelle;intracellular organelle part;intracellular part;late endosome membr…		Ras	3D-structure;Completeproteome;Disulfidebond;Endosome;Exocytosis;GTP-binding;Lipoprotein;Lysosome;Membrane;Methylation;Nucleotide-binding;Phosphoprotein;Prenylation;Referenceproteome				AFFAR_YY1_TARGETS_DN;BARRIER_CANCER_RELAPSE_NORMAL_SAMPLE_UP;BASSO_CD40_SIGNALING_UP;BHATI_G2M_ARREST_BY_2METHOXYESTRADIOL_UP;BIOCARTA_RAB_PATHWAY;BOYAULT_LIVER_CANCER_SUBCLASS_G56_DN;BOYAULT_LIVER_CANCER_SUBCLASS_G6_DN;BROWNE_HCMV_INFECTION_18HR_UP;BROWNE_HCMV_INFECTION_24HR_UP;BUYTAERT_PHOTODYNAMIC_THERAPY_STRESS_DN;CAGCTG_V$AP4_Q5;CAIRO_HEPATOBLASTOMA_DN;CHIANG_LIVER_CANCER_SUBCLASS_CTNNB1_DN;…	+		+
P97816	S100g		binding;calcium ion binding;cation binding;ion binding;lipid binding;metal ion binding;steroid binding;vitamin binding;vitamin D binding	apical plasma membrane;basolateral plasma membrane;cell part;membrane part;plasma membrane part	Mineral absorption	efhand;S_100	Calcium;Completeproteome;Metal-binding;Referenceproteome;Repeat;VitaminD	+	Matrisome-associated	Secreted Factors	CALCIUM_ION_BINDING;CATION_BINDING;CHO_NR4A1_TARGETS;chrxp22;CYCLIN_D1_UP.V1_DN;ESC_J1_UP_LATE.V1_UP;ESC_V6.5_UP_LATE.V1_UP;GSE13306_TREG_VS_TCONV_SPLEEN_DN;GSE1460_INTRATHYMIC_T_PROGENITOR_VS_DP_THYMOCYTE_UP;GSE17721_4_VS_24H_CPG_BMDM_UP;GSE17721_CPG_VS_GARDIQUIMOD_16H_BMDM_DN;GSE17721_CTRL_VS_CPG_2H_BMDM_DN;GSE17721_CTRL_VS_LPS_0.5H_BMDM_DN;GSE17721_LPS_VS_CPG_24H_BMDM_UP;GSE17721_LPS_VS_PAM3CS…	+		+
Q9CQI1;P35242	Sftpa1	biological regulation;cellular process;cellular response to abiotic stimulus;cellular response to chemical stimulus;cellular response to external stimulus;cellular response to inorganic substance;cellular response to mechanical stimulus;cellular response to nitric oxide;cellular response to stimulus;circadian rhythm;multicellular organismal process;positive regulation of biological process;positi…	bacterial cell surface binding;binding;carbohydrate binding;cation binding;cell surface binding;ion binding;metal ion binding	cell part;collagen;cytoplasmic part;cytoplasmic vesicle;endoplasmic reticulum;endosome;extracellular matrix part;extracellular region part;extracellular space;intracellular membrane-bounded organelle;intracellular organelle;intracellular part;late endosome;membrane-bounded organelle;multivesicular body;organelle;rough endoplasmic reticulum;vesicle	Phagosome	Collagen;Lectin_C	Calcium;Collagen;Completeproteome;Disulfidebond;Extracellularmatrix;Gaseousexchange;Glycoprotein;Hydroxylation;Lectin;Metal-binding;Referenceproteome;Repeat;Secreted;Signal;Surfacefilm	+	Matrisome-associated	ECM-affiliated Proteins	chr10q22;GSE17721_0.5H_VS_4H_POLYIC_BMDM_UP;GSE17721_CTRL_VS_CPG_1H_BMDM_UP;GSE17721_CTRL_VS_CPG_4H_BMDM_DN;GSE17721_CTRL_VS_LPS_12H_BMDM_DN;GSE17721_CTRL_VS_LPS_8H_BMDM_DN;GSE17721_CTRL_VS_PAM3CSK4_2H_BMDM_DN;GSE17721_CTRL_VS_POLYIC_4H_BMDM_DN;GSE27786_LIN_NEG_VS_NKCELL_UP;GSE9037_CTRL_VS_LPS_1H_STIM_BMDM_DN;GSE9037_WT_VS_IRAK4_KO_BMDM_DN;IWANAGA_CARCINOGENESIS_BY_KRAS_PTEN_UP;LIPID_TRANSPORTER_…	+		+
F8WGK6;P50405	Sftpb	cellular lipid metabolic process;cellular metabolic process;cellular process;lipid metabolic process;membrane lipid metabolic process;metabolic process;multicellular organismal process;primary metabolic process;respiratory gaseous exchange;sphingolipid metabolic process		cell part;cytoplasm;cytoplasmic part;extracellular region part;extracellular space;intracellular membrane-bounded organelle;intracellular organelle;intracellular part;lysosome;lytic vacuole;membrane-bounded organelle;organelle;vacuole		SapA;SapB_1;SapB_2	Completeproteome;Disulfidebond;Gaseousexchange;Glycoprotein;Referenceproteome;Repeat;Secreted;Signal;Surfacefilm	+	Matrisome-associated	ECM-affiliated Proteins	ANATOMICAL_STRUCTURE_DEVELOPMENT;ANATOMICAL_STRUCTURE_MORPHOGENESIS;CHANG_CORE_SERUM_RESPONSE_DN;chr2p12;CROONQUIST_NRAS_VS_STROMAL_STIMULATION_DN;CROONQUIST_STROMAL_STIMULATION_UP;CSR_LATE_UP.V1_DN;DELYS_THYROID_CANCER_UP;GSE10239_MEMORY_VS_KLRG1INT_EFF_CD8_TCELL_UP;GSE13738_RESTING_VS_TCR_ACTIVATED_CD4_TCELL_UP;GSE15733_BM_VS_SPLEEN_MEMORY_CD4_TCELL_UP;GSE16522_MEMORY_VS_NAIVE_CD8_TCELL_DN;GSE1…	+		+
Q6P8P8;P21841	Sftpc	cellular component assembly;cellular component organization;cellular component organization or biogenesis;cellular process;cellular response to abiotic stimulus;cellular response to chemical stimulus;cellular response to external stimulus;cellular response to inorganic substance;cellular response to mechanical stimulus;cellular response to nitric oxide;cellular response to stimulus;circadian rhyt…		cell part;cytoplasm;cytoplasmic part;endosome;extracellular region;extracellular region part;extracellular space;intracellular membrane-bounded organelle;intracellular organelle;intracellular part;late endosome;membrane-bounded organelle;multivesicular body;organelle		BRICHOS;SP_C-Propep	Completeproteome;Disulfidebond;Gaseousexchange;Lipoprotein;Palmitate;Referenceproteome;Secreted;Surfacefilm	+	Matrisome-associated	ECM-affiliated Proteins	AFFAR_YY1_TARGETS_DN;BENPORATH_ES_WITH_H3K27ME3;BLALOCK_ALZHEIMERS_DISEASE_UP;BRUINS_UVC_RESPONSE_VIA_TP53_GROUP_A;BYSTRYKH_HEMATOPOIESIS_STEM_CELL_SCP2_QTL_TRANS;CAGGTG_V$E12_Q6;chr8p21;FEVR_CTNNB1_TARGETS_UP;GCANCTGNY_V$MYOD_Q6;GCCNNNWTAAR_UNKNOWN;GINESTIER_BREAST_CANCER_ZNF217_AMPLIFIED_DN;GSE13738_RESTING_VS_TCR_ACTIVATED_CD4_TCELL_UP;GSE15930_STIM_VS_STIM_AND_IFNAB_24H_CD8_T_CELL_DN;GSE15930…	+		+
Q9DBP0;E9Q0Z3	Slc34a2	aging;anion homeostasis;biological regulation;bone remodeling;cation transport;cellular anion homeostasis;cellular chemical homeostasis;cellular homeostasis;cellular ion homeostasis;cellular phosphate ion homeostasis;cellular process;cellular trivalent inorganic anion homeostasis;chemical homeostasis;chordate embryonic development;developmental process;embryo development;embryo development ending…	active transmembrane transporter activity;alkali metal ion binding;anion binding;anion transmembrane transporter activity;anion:cation symporter activity;binding;cation binding;cation transmembrane transporter activity;inorganic anion transmembrane transporter activity;inorganic cation transmembrane transporter activity;ion binding;ion transmembrane transporter activity;metal ion binding;metal io…	apical plasma membrane;basolateral plasma membrane;brush border;brush border membrane;cell part;cell projection;cell projection membrane;cell projection part;integral to membrane;intrinsic to membrane;membrane part;plasma membrane part		Na_Pi_cotrans	Completeproteome;Disulfidebond;Glycoprotein;Iontransport;Membrane;Phosphoprotein;Referenceproteome;Sodium;Sodiumtransport;Symport;Transmembrane;Transmembranehelix;Transport				ANION_TRANSMEMBRANE_TRANSPORTER_ACTIVITY;ANION_TRANSPORT;CELL_FRACTION;chr4p15;DODD_NASOPHARYNGEAL_CARCINOMA_UP;ESTABLISHMENT_OF_LOCALIZATION;GSE15324_NAIVE_VS_ACTIVATED_CD8_TCELL_DN;GSE17721_CTRL_VS_CPG_24H_BMDM_DN;GSE17721_LPS_VS_PAM3CSK4_2H_BMDM_DN;GSE17721_LPS_VS_POLYIC_0.5H_BMDM_DN;GSE17721_PAM3CSK4_VS_GADIQUIMOD_12H_BMDM_UP;GSE17721_POLYIC_VS_CPG_4H_BMDM_DN;GSE18791_UNSTIM_VS_NEWCATSLE_VIRU…	+		+
Q61263	Soat1	alcohol metabolic process;biological regulation;cell differentiation;cellular component assembly;cellular component organization;cellular component organization or biogenesis;cellular developmental process;cellular lipid metabolic process;cellular metabolic process;cellular process;cholesterol efflux;cholesterol esterification;cholesterol metabolic process;cholesterol storage;cholesterol transpor…	binding;carboxylic acid binding;catalytic activity;cholesterol binding;cholesterol O-acyltransferase activity;coenzyme binding;cofactor binding;fatty acid binding;fatty-acyl-CoA binding;lipid binding;monocarboxylic acid binding;O-acyltransferase activity;steroid binding;sterol binding;sterol O-acyltransferase activity;transferase activity;transferase activity, transferring acyl groups;transferase…	cell part;cytoplasmic part;endoplasmic reticulum membrane;endoplasmic reticulum part;integral to membrane;intracellular organelle part;intracellular part;intrinsic to membrane;membrane;membrane part;organelle membrane;organelle part	Steroid biosynthesis	MBOAT	Acyltransferase;Cholesterolmetabolism;Completeproteome;Endoplasmicreticulum;Lipidmetabolism;Membrane;Referenceproteome;Steroidmetabolism;Sterolmetabolism;Transferase;Transmembrane;Transmembranehelix				AACTTT_UNKNOWN;ALCOHOL_METABOLIC_PROCESS;BAKKER_FOXO3_TARGETS_DN;BOYLAN_MULTIPLE_MYELOMA_C_CLUSTER_DN;BOYLAN_MULTIPLE_MYELOMA_C_DN;BROWN_MYELOID_CELL_DEVELOPMENT_UP;CELLULAR_LIPID_METABOLIC_PROCESS;CGTSACG_V$PAX3_B;CHANG_IMMORTALIZED_BY_HPV31_UP;CHARAFE_BREAST_CANCER_LUMINAL_VS_BASAL_DN;CHARAFE_BREAST_CANCER_LUMINAL_VS_MESENCHYMAL_DN;CHEN_LIVER_METABOLISM_QTL_CIS;CHEN_METABOLIC_SYNDROM_NETWORK;ch…	+		+
Q61646	Hp	acute inflammatory response;acute-phase response;anatomical structure development;anatomical structure morphogenesis;defense response;defense response to bacterium;developmental process;gamete generation;inflammatory response;liver development;male gamete generation;metabolic process;multicellular organismal process;multicellular organismal reproductive process;multi-organism process;organ develo…	antioxidant activity;catalytic activity	cell part;cytoplasmic part;endoplasmic reticulum;extracellular region part;extracellular space;Golgi apparatus;intracellular membrane-bounded organelle;intracellular organelle;intracellular part;membrane-bounded organelle;organelle		Trypsin	Acutephase;Antibiotic;Antimicrobial;Antioxidant;Completeproteome;Disulfidebond;Glycoprotein;Hemoglobin-binding;Immunity;Referenceproteome;Secreted;Serineproteasehomolog;Signal;Sushi				BIDUS_METASTASIS_DN;BOGNI_TREATMENT_RELATED_MYELOID_LEUKEMIA_UP;BOYLAN_MULTIPLE_MYELOMA_C_D_DN;BOYLAN_MULTIPLE_MYELOMA_PCA1_UP;BURTON_ADIPOGENESIS_6;BYSTRYKH_HEMATOPOIESIS_STEM_CELL_AND_BRAIN_QTL_TRANS;CADWELL_ATG16L1_TARGETS_UP;CAIRO_HEPATOBLASTOMA_DN;CAIRO_LIVER_DEVELOPMENT_DN;CAR_HPX;chr16q22;CHYLA_CBFA2T3_TARGETS_UP;DEFENSE_RESPONSE;DELYS_THYROID_CANCER_UP;FEVR_CTNNB1_TARGETS_UP;FOSTER_TOLERA…	+			+						+
O55226	Chad	biological adhesion;cartilage condensation;cell adhesion;cell-cell adhesion;cellular process		extracellular matrix;extracellular region part;proteinaceous extracellular matrix	ECM-receptor interaction;Focal adhesion	LRR_1;LRRNT	Completeproteome;Disulfidebond;Extracellularmatrix;Glycoprotein;Leucine-richrepeat;Referenceproteome;Repeat;Secreted;Signal	+	Core matrisome	Proteoglycans	AKT_UP.V1_DN;AKT_UP_MTOR_DN.V1_DN;BENPORATH_ES_WITH_H3K27ME3;CAGCCTC,MIR-485-5P;CAGGTG_V$E12_Q6;chr17q21;CTTTGT_V$LEF1_Q2;DOANE_BREAST_CANCER_ESR1_UP;EXTRACELLULAR_MATRIX;EXTRACELLULAR_REGION;EXTRACELLULAR_REGION_PART;GSE15324_NAIVE_VS_ACTIVATED_ELF4_KO_CD8_TCELL_UP;GSE20715_WT_VS_TLR4_KO_LUNG_DN;GSE2197_CPG_DNA_VS_UNTREATED_IN_DC_DN;GSE26669_CD4_VS_CD8_TCELL_IN_MLR_UP;GSE27786_BCELL_VS_ERYTHROBL…	+			+													+
O35945	Aldh1a7	alcohol catabolic process;alcohol metabolic process;catabolic process;ethanol catabolic process;ethanol metabolic process;metabolic process;primary alcohol catabolic process;primary alcohol metabolic process;small molecule catabolic process;small molecule metabolic process	aldehyde dehydrogenase (NAD) activity;catalytic activity;oxidoreductase activity;oxidoreductase activity, acting on the aldehyde or oxo group of donors;oxidoreductase activity, acting on the aldehyde or oxo group of donors, NAD or NADP as acceptor	cell part;cytoplasm;intracellular part	Retinol metabolism	Aldedh	Completeproteome;Cytoplasm;NAD;Oxidoreductase;Referenceproteome					+			+
P08074;F6YNX9	Cbr2	cellular component assembly;cellular component organization;cellular component organization or biogenesis;cellular metabolic process;cellular nitrogen compound metabolic process;cellular process;coenzyme metabolic process;cofactor metabolic process;heterocycle metabolic process;macromolecular complex assembly;macromolecular complex subunit organization;metabolic process;NAD metabolic process;NADH…	binding;carbonyl reductase (NADPH) activity;catalytic activity;oxidoreductase activity;oxidoreductase activity, acting on CH-OH group of donors;oxidoreductase activity, acting on the CH-OH group of donors, NAD or NADP as acceptor;protein binding;protein self-association	cell part;cytoplasmic part;intracellular membrane-bounded organelle;intracellular organelle;intracellular organelle lumen;intracellular organelle part;intracellular part;membrane-bounded organelle;membrane-enclosed lumen;mitochondrial matrix;mitochondrial part;mitochondrion;organelle;organelle lumen;organelle part	Arachidonic acid metabolism	adh_short	3D-structure;Completeproteome;Directproteinsequencing;Mitochondrion;NAD;NADP;Oxidoreductase;Referenceproteome					+			+
E9QMY1;Q80VX2;O54901;E9PZI9;Q05D16	Cd200			cell part;integral to membrane;intrinsic to membrane;membrane;membrane part;plasma membrane		C2-set_2;ig	Cellmembrane;Completeproteome;Directproteinsequencing;Disulfidebond;Glycoprotein;Immunoglobulindomain;Membrane;Referenceproteome;Signal;Transmembrane;Transmembranehelix				AKT_UP_MTOR_DN.V1_DN;ALCALAY_AML_BY_NPM1_LOCALIZATION_DN;ATF2_UP.V1_DN;BAELDE_DIABETIC_NEPHROPATHY_DN;BLALOCK_ALZHEIMERS_DISEASE_DN;CHEMNITZ_RESPONSE_TO_PROSTAGLANDIN_E2_DN;CHIARETTI_ACUTE_LYMPHOBLASTIC_LEUKEMIA_ZAP70;CHICAS_RB1_TARGETS_CONFLUENT;chr3q12;CLASPER_LYMPHATIC_VESSELS_DURING_METASTASIS_UP;CORRE_MULTIPLE_MYELOMA_UP;CTAGGAA,MIR-384;DODD_NASOPHARYNGEAL_CARCINOMA_DN;FOSTER_KDM1A_TARGETS_U…	+			+
P33267	Cyp2f2	benzene-containing compound metabolic process;cellular aromatic compound metabolic process;cellular metabolic process;cellular process;chlorinated hydrocarbon metabolic process;halogenated hydrocarbon metabolic process;metabolic process;naphthalene metabolic process;response to chemical stimulus;response to stimulus;response to toxin;trichloroethylene metabolic process;xenobiotic metabolic process	binding;catalytic activity;cation binding;electron carrier activity;heme binding;ion binding;iron ion binding;metal ion binding;monooxygenase activity;oxidoreductase activity;oxidoreductase activity, acting on paired donors, with incorporation or reduction of molecular oxygen;oxidoreductase activity, acting on paired donors, with incorporation or reduction of molecular oxygen, reduced flavin or f…	cell part;cytoplasmic part;endoplasmic reticulum membrane;endoplasmic reticulum part;intracellular organelle part;intracellular part;membrane;membrane part;organelle membrane;organelle part	Metabolism of xenobiotics by cytochrome P450	p450	Completeproteome;Endoplasmicreticulum;Heme;Iron;Membrane;Metal-binding;Microsome;Monooxygenase;Oxidoreductase;Referenceproteome					+			+
Q91X52;A2AC16	Dcxr	alcohol metabolic process;carbohydrate metabolic process;cellular carbohydrate metabolic process;cellular component assembly;cellular component organization;cellular component organization or biogenesis;cellular metabolic process;cellular nitrogen compound metabolic process;cellular process;coenzyme metabolic process;cofactor metabolic process;D-xylose metabolic process;glucose metabolic process;…	catalytic activity;L-xylulose reductase (NADP+) activity;oxidoreductase activity;oxidoreductase activity, acting on CH-OH group of donors;oxidoreductase activity, acting on NADH or NADPH;oxidoreductase activity, acting on NADH or NADPH, quinone or similar compound as acceptor;oxidoreductase activity, acting on the CH-OH group of donors, NAD or NADP as acceptor	apical plasma membrane;brush border;cell part;cell projection;cytoplasmic microtubule;cytoplasmic part;cytoskeletal part;intracellular organelle part;intracellular part;macromolecular complex;membrane part;microtubule;microvillus;organelle part;plasma membrane part;protein complex	Pentose and glucuronate interconversions	adh_short	Acetylation;Carbohydratemetabolism;Cellmembrane;Completeproteome;Glucosemetabolism;Membrane;NADP;Oxidoreductase;Referenceproteome;Xylosemetabolism				AFFAR_YY1_TARGETS_UP;BOYAULT_LIVER_CANCER_SUBCLASS_G123_DN;BRUINS_UVC_RESPONSE_VIA_TP53_GROUP_B;CAIRO_LIVER_DEVELOPMENT_DN;CASORELLI_ACUTE_PROMYELOCYTIC_LEUKEMIA_DN;CHEN_METABOLIC_SYNDROM_NETWORK;CHIANG_LIVER_CANCER_SUBCLASS_CTNNB1_UP;CHIANG_LIVER_CANCER_SUBCLASS_PROLIFERATION_DN;chr17q25;DCA_UP.V1_UP;DOANE_BREAST_CANCER_CLASSES_UP;DOUGLAS_BMI1_TARGETS_UP;ENK_UV_RESPONSE_EPIDERMIS_DN;ESC_V6.5_UP_…	+			+
P30115	Gsta3	amine metabolic process;anatomical structure development;carboxylic acid metabolic process;cellular amine metabolic process;cellular amino acid metabolic process;cellular ketone metabolic process;cellular metabolic process;cellular modified amino acid metabolic process;cellular nitrogen compound metabolic process;cellular process;developmental process;glutathione metabolic process;metabolic proce…	catalytic activity;glutathione transferase activity;transferase activity;transferase activity, transferring alkyl or aryl (other than methyl) groups	cell part;cytoplasm;intracellular part	Drug metabolism - cytochrome P450;Glutathione metabolism;Metabolism of xenobiotics by cytochrome P450	GST_C;GST_N	3D-structure;Acetylation;Completeproteome;Cytoplasm;Directproteinsequencing;Referenceproteome;Transferase				BOYAULT_LIVER_CANCER_SUBCLASS_G12_DN;BYSTRYKH_HEMATOPOIESIS_STEM_CELL_QTL_TRANS;chr6p12;DODD_NASOPHARYNGEAL_CARCINOMA_UP;ENK_UV_RESPONSE_EPIDERMIS_DN;FOSTER_KDM1A_TARGETS_UP;FOSTER_TOLERANT_MACROPHAGE_UP;GLUTATHIONE_TRANSFERASE_ACTIVITY;GSE13485_DAY1_VS_DAY3_YF17D_VACCINE_PBMC_UP;GSE13485_DAY1_VS_DAY7_YF17D_VACCINE_PBMC_UP;GSE15930_STIM_VS_STIM_AND_IFNAB_48H_CD8_T_CELL_DN;GSE17721_0.5H_VS_24H_CPG…	+			+
Q9DCX8	Iyd		antioxidant activity;catalytic activity;iodide peroxidase activity;oxidoreductase activity;oxidoreductase activity, acting on peroxide as acceptor;peroxidase activity	cell part;integral to membrane;intrinsic to membrane;membrane part		Nitroreductase	3D-structure;Completeproteome;Flavoprotein;FMN;Membrane;NADP;Oxidoreductase;Referenceproteome;Signal;Transmembrane;Transmembranehelix				BYSTRYKH_HEMATOPOIESIS_STEM_CELL_QTL_TRANS;chr6q25;DODD_NASOPHARYNGEAL_CARCINOMA_UP;GSE17721_POLYIC_VS_CPG_4H_BMDM_DN;GSE17721_POLYIC_VS_GARDIQUIMOD_4H_BMDM_DN;GSE17721_POLYIC_VS_PAM3CSK4_4H_BMDM_DN;GSE20715_WT_VS_TLR4_KO_24H_OZONE_LUNG_DN;GSE339_CD4POS_VS_CD4CD8DN_DC_IN_CULTURE_DN;GSE339_CD8POS_VS_CD4CD8DN_DC_DN;GSE39820_CTRL_VS_TGFBETA3_IL6_CD4_TCELL_DN;GSE39820_CTRL_VS_TGFBETA3_IL6_IL23A_CD4_T…	+			+
Q8VCD0;P35918;P35918-2	Kdr	anatomical structure development;anatomical structure homeostasis;anatomical structure morphogenesis;biological regulation;blood vessel endothelial cell differentiation;blood vessel endothelial cell migration;branching morphogenesis of a tube;calcium ion homeostasis;calcium-mediated signaling;calcium-mediated signaling using intracellular calcium source;cation homeostasis;cell differentiation;cel…	adenyl nucleotide binding;adenyl ribonucleotide binding;ATP binding;binding;catalytic activity;kinase activity;molecular transducer activity;nucleotide binding;phosphotransferase activity, alcohol group as acceptor;protein kinase activity;protein tyrosine kinase activity;purine nucleotide binding;purine ribonucleoside triphosphate binding;purine ribonucleotide binding;receptor activity;ribonucleo…	cell part;cytoplasmic membrane-bounded vesicle;cytoplasmic part;cytoplasmic vesicle;early endosome;endosome;external side of plasma membrane;extracellular region;integral to membrane;integral to plasma membrane;intracellular membrane-bounded organelle;intracellular organelle;intracellular part;intrinsic to membrane;intrinsic to plasma membrane;membrane part;membrane-bounded organelle;membrane-bou…	Cytokine-cytokine receptor interaction;Endocytosis;Focal adhesion;VEGF signaling pathway	I-set;Pkinase_Tyr;V-set	Alternativesplicing;Angiogenesis;ATP-binding;Cellmembrane;Completeproteome;Cytoplasm;Cytoplasmicvesicle;Developmentalprotein;Differentiation;Disulfidebond;Endosome;Glycoprotein;Immunoglobulindomain;Kinase;Membrane;Nucleotide-binding;Nucleus;Phosphoprotein;Receptor;Referenceproteome;Repeat;Secreted;Signal;Transferase;Transmembrane;Transmembranehelix;Tyrosine-proteinkinase;Ublconjugation				AFFAR_YY1_TARGETS_UP;BENPORATH_NANOG_TARGETS;BENPORATH_NOS_TARGETS;BENPORATH_OCT4_TARGETS;BENPORATH_SOX2_TARGETS;BIOCARTA_NO1_PATHWAY;BIOCARTA_VEGF_PATHWAY;BONOME_OVARIAN_CANCER_SURVIVAL_SUBOPTIMAL_DEBULKING;BOQUEST_STEM_CELL_DN;CELL_SURFACE_RECEPTOR_LINKED_SIGNAL_TRANSDUCTION_GO_0007166;chr4q11;DING_LUNG_CANCER_MUTATED_SIGNIFICANTLY;ENZYME_LINKED_RECEPTOR_PROTEIN_SIGNALING_PATHWAY;FIRESTEIN_PROL…	+			+
Q61414;CON__A2A4G1;B1AQ77	Krt15		structural molecule activity	cell part;cytoskeletal part;intermediate filament;intracellular organelle part;intracellular part;macromolecular complex;organelle part;protein complex		Filament	Alternativesplicing;Coiledcoil;Completeproteome;Directproteinsequencing;Intermediatefilament;Keratin;Phosphoprotein;Referenceproteome				ACEVEDO_FGFR1_TARGETS_IN_PROSTATE_CANCER_MODEL_DN;AKT_UP.V1_DN;ANATOMICAL_STRUCTURE_DEVELOPMENT;BHAT_ESR1_TARGETS_NOT_VIA_AKT1_UP;BHAT_ESR1_TARGETS_VIA_AKT1_UP;CAGGTG_V$E12_Q6;CAMPS_COLON_CANCER_COPY_NUMBER_UP;CHANDRAN_METASTASIS_DN;CHARAFE_BREAST_CANCER_BASAL_VS_MESENCHYMAL_UP;CHARAFE_BREAST_CANCER_LUMINAL_VS_BASAL_DN;chr17q21;COLDREN_GEFITINIB_RESISTANCE_DN;CROMER_TUMORIGENESIS_DN;CYTOSKELETAL_…	+			+
Q9DD23	Lypd2			anchored to membrane;cell part;intrinsic to membrane;membrane;membrane part;plasma membrane		UPAR_LY6	Cellmembrane;Completeproteome;Glycoprotein;GPI-anchor;Lipoprotein;Membrane;Referenceproteome;Signal				BRUINS_UVC_RESPONSE_VIA_TP53_GROUP_A;chr8q24;DARWICHE_PAPILLOMA_RISK_HIGH_UP;DARWICHE_PAPILLOMA_RISK_LOW_UP;DARWICHE_SKIN_TUMOR_PROMOTER_UP;DARWICHE_SQUAMOUS_CELL_CARCINOMA_UP;GSE13306_RA_VS_UNTREATED_TCONV_DN;MARTENS_TRETINOIN_RESPONSE_UP;MIKKELSEN_ES_HCP_WITH_H3_UNMETHYLATED;MIKKELSEN_IPS_HCP_WITH_H3_UNMETHYLATED;MIKKELSEN_MEF_HCP_WITH_H3_UNMETHYLATED;NIKOLSKY_BREAST_CANCER_8Q23_Q24_AMPLICON;SC…	+			+
A2AIH8;Q9D711	Pir	cell differentiation;cellular developmental process;cellular process;developmental process;leukocyte differentiation;monocyte differentiation;myeloid cell differentiation;myeloid leukocyte differentiation	binding;catalytic activity;cation binding;dioxygenase activity;ion binding;metal ion binding;oxidoreductase activity;oxidoreductase activity, acting on single donors with incorporation of molecular oxygen;oxidoreductase activity, acting on single donors with incorporation of molecular oxygen, incorporation of two atoms of oxygen;quercetin 2,3-dioxygenase activity	cell part;cytoplasm;intracellular membrane-bounded organelle;intracellular organelle;intracellular part;membrane-bounded organelle;nucleus;organelle		Pirin;Pirin_C	Completeproteome;Cytoplasm;Dioxygenase;Iron;Metal-binding;Nucleus;Oxidoreductase;Referenceproteome				ACEVEDO_LIVER_CANCER_UP;ACEVEDO_LIVER_TUMOR_VS_NORMAL_ADJACENT_TISSUE_UP;ATF2_S_UP.V1_UP;BENPORATH_EED_TARGETS;BENPORATH_ES_WITH_H3K27ME3;BENPORATH_PRC2_TARGETS;BENPORATH_SUZ12_TARGETS;BIOCARTA_ACTINY_PATHWAY;BIOPOLYMER_METABOLIC_PROCESS;BROWNE_HCMV_INFECTION_48HR_DN;BRUECKNER_TARGETS_OF_MIRLET7A3_UP;CASORELLI_ACUTE_PROMYELOCYTIC_LEUKEMIA_DN;chrxp22;COLINA_TARGETS_OF_4EBP1_AND_4EBP2;CTTTAAR_UNKNO…	+			+
Q99JY8	Ppap2b	anatomical structure development;anatomical structure morphogenesis;biological adhesion;biological regulation;blood vessel development;canonical Wnt receptor signaling pathway;canonical Wnt receptor signaling pathway involved in positive regulation of cell-cell adhesion;canonical Wnt receptor signaling pathway involved in positive regulation of endothelial cell migration;canonical Wnt receptor si…	binding;catalytic activity;hydrolase activity;hydrolase activity, acting on ester bonds;integrin binding;lipid phosphatase activity;phosphatase activity;phosphatidate phosphatase activity;phosphoric ester hydrolase activity;protein binding;protein complex binding;receptor binding	cell part;cytoplasmic part;endoplasmic reticulum membrane;endoplasmic reticulum part;integral to membrane;intracellular organelle part;intracellular part;intrinsic to membrane;membrane;membrane part;organelle membrane;organelle part	Ether lipid metabolism;Fat digestion and absorption;Fc gamma R-mediated phagocytosis;Glycerolipid metabolism;Glycerophospholipid metabolism;Sphingolipid metabolism	PAP2	Completeproteome;Developmentalprotein;Directproteinsequencing;Endoplasmicreticulum;Glycoprotein;Hydrolase;Membrane;Phosphoprotein;Referenceproteome;Transmembrane;Transmembranehelix				AAAYRNCTG_UNKNOWN;AAAYWAACM_V$HFH4_01;AACTTT_UNKNOWN;ABE_VEGFA_TARGETS;ABE_VEGFA_TARGETS_2HR;AKT_UP.V1_DN;AKT_UP_MTOR_DN.V1_DN;AMIT_EGF_RESPONSE_240_HELA;AMIT_EGF_RESPONSE_480_HELA;BAELDE_DIABETIC_NEPHROPATHY_UP;BERENJENO_TRANSFORMED_BY_RHOA_DN;BHAT_ESR1_TARGETS_VIA_AKT1_DN;BILANGES_SERUM_SENSITIVE_GENES;BILD_E2F3_ONCOGENIC_SIGNATURE;BONOME_OVARIAN_CANCER_SURVIVAL_SUBOPTIMAL_DEBULKING;BROWNE_HCMV…	+			+
Q06318	Scgb1a1	biological regulation;cellular macromolecule metabolic process;cellular metabolic process;cellular nitrogen compound metabolic process;cellular process;macromolecule metabolic process;metabolic process;mRNA metabolic process;negative regulation of biological process;negative regulation of biosynthetic process;negative regulation of cell activation;negative regulation of cell proliferation;negativ…	enzyme inhibitor activity;enzyme regulator activity;lipase inhibitor activity;phospholipase A2 inhibitor activity;phospholipase inhibitor activity	cell part;cytoplasm;cytoplasmic membrane-bounded vesicle;cytoplasmic part;cytoplasmic vesicle;endoplasmic reticulum;envelope;extracellular region part;extracellular space;intracellular membrane-bounded organelle;intracellular organelle;intracellular organelle part;intracellular part;membrane-bounded organelle;membrane-bounded vesicle;nuclear envelope;nuclear part;organelle;organelle envelope;orga…		Uteroglobin	Completeproteome;Directproteinsequencing;Disulfidebond;PhospholipaseA2inhibitor;Referenceproteome;Secreted;Signal				chr11q12;CTIP_DN.V1_DN;DODD_NASOPHARYNGEAL_CARCINOMA_UP;EMBRYO_IMPLANTATION;FEMALE_PREGNANCY;GOZGIT_ESR1_TARGETS_DN;GSE14000_4H_VS_16H_LPS_DC_UP;GSE1448_CTRL_VS_ANTI_VBETA5_DP_THYMOCYTE_DN;GSE1460_CD4_THYMOCYTE_VS_THYMIC_STROMAL_CELL_UP;GSE17580_UNINFECTED_VS_S_MANSONI_INF_TREG_UP;GSE17974_IL4_AND_ANTI_IL12_VS_UNTREATED_4H_ACT_CD4_TCELL_DN;GSE22886_TH1_VS_TH2_48H_ACT_UP;GSE26669_CTRL_VS_COSTIM_BL…	+			+
Q920H1-2;Q920H1-3;Q920H1	Scgb3a2			extracellular region		Uteroglobin	Alternativesplicing;Completeproteome;Referenceproteome;Secreted;Signal				BENPORATH_ES_1;BENPORATH_NANOG_TARGETS;chr5q32;CTTTGT_V$LEF1_Q2;GSE15659_CD45RA_NEG_CD4_TCELL_VS_RESTING_TREG_DN;GSE15659_NAIVE_CD4_TCELL_VS_ACTIVATED_TREG_DN;GSE15659_NAIVE_CD4_TCELL_VS_NONSUPPRESSIVE_TCELL_DN;GSE15659_NAIVE_CD4_TCELL_VS_RESTING_TREG_DN;GSE15659_NAIVE_VS_PTPRC_NEG_CD4_TCELL_DN;GSE17721_0.5H_VS_24H_PAM3CSK4_BMDM_UP;GSE17721_ALL_VS_24H_PAM3CSK4_BMDM_UP;GSE17721_CTRL_VS_GARDIQUIMOD…	+			+
Q8BGV3	Tacstd2	anatomical structure morphogenesis;biological regulation;developmental process;epithelial tube morphogenesis;morphogenesis of an epithelium;negative regulation of actin filament bundle assembly;negative regulation of biological process;negative regulation of branching involved in ureteric bud morphogenesis;negative regulation of cell migration;negative regulation of cell motility;negative regulat…		basal plasma membrane;cell part;extracellular region part;extracellular space;integral to membrane;intracellular membrane-bounded organelle;intracellular organelle;intracellular part;intrinsic to membrane;lateral plasma membrane;membrane part;membrane-bounded organelle;nucleus;organelle;plasma membrane part		Thyroglobulin_1	Completeproteome;Disulfidebond;Glycoprotein;Membrane;Referenceproteome;Signal;Transmembrane;Transmembranehelix				AAAYWAACM_V$HFH4_01;ACEVEDO_FGFR1_TARGETS_IN_PROSTATE_CANCER_MODEL_UP;AIGNER_ZEB1_TARGETS;AKT_UP.V1_UP;AKT_UP_MTOR_DN.V1_UP;AMIT_EGF_RESPONSE_480_HELA;BAKKER_FOXO3_TARGETS_DN;BENPORATH_ES_WITH_H3K27ME3;BENPORATH_SUZ12_TARGETS;BHATI_G2M_ARREST_BY_2METHOXYESTRADIOL_UP;BOQUEST_STEM_CELL_DN;BOSCO_EPITHELIAL_DIFFERENTIATION_MODULE;BUYTAERT_PHOTODYNAMIC_THERAPY_STRESS_DN;BYSTROEM_CORRELATED_WITH_IL5_UP…	+			+
Q9D9U9	Ccdc19						Completeproteome;Referenceproteome				CELL_FRACTION;CHEN_METABOLIC_SYNDROM_NETWORK;chr1q23;CREIGHTON_ENDOCRINE_THERAPY_RESISTANCE_2;DODD_NASOPHARYNGEAL_CARCINOMA_UP;GSE13485_CTRL_VS_DAY3_YF17D_VACCINE_PBMC_UP;GSE13485_CTRL_VS_DAY7_YF17D_VACCINE_PBMC_UP;GSE13485_PRE_VS_POST_YF17D_VACCINATION_PBMC_UP;GSE15215_CD2_POS_VS_NEG_PDC_DN;GSE15659_RESTING_TREG_VS_NONSUPPRESSIVE_TCELL_UP;GSE15750_WT_VS_TRAF6KO_DAY6_EFF_CD8_TCELL_DN;GSE22886_IGA…	+				+
Q9D5Y1	Ccdc39	axonemal dynein complex assembly;cell motility;cellular component assembly;cellular component assembly at cellular level;cellular component movement;cellular component organization;cellular component organization at cellular level;cellular component organization or biogenesis;cellular component organization or biogenesis at cellular level;cellular macromolecular complex assembly;cellular macromol…		axoneme;cell part;cell projection part;cilium axoneme;cilium part;cytoskeleton;intracellular non-membrane-bounded organelle;intracellular organelle;intracellular organelle part;intracellular part;non-membrane-bounded organelle;organelle;organelle part			Cellprojection;Cilium;Coiledcoil;Completeproteome;Cytoplasm;Cytoskeleton;Referenceproteome				chr3q26;CREIGHTON_ENDOCRINE_THERAPY_RESISTANCE_2;CYTOPLASM;CYTOPLASMIC_PART;DODD_NASOPHARYNGEAL_CARCINOMA_UP;GSE14308_NAIVE_CD4_TCELL_VS_INDUCED_TREG_UP;GSE14308_TH17_VS_INDUCED_TREG_UP;GSE14308_TH2_VS_INDUCED_TREG_UP;GSE15324_ELF4_KO_VS_WT_NAIVE_CD8_TCELL_DN;GSE9037_CTRL_VS_LPS_1H_STIM_BMDM_UP;MIKKELSEN_ES_ICP_WITH_H3K4ME3;MIKKELSEN_NPC_ICP_WITH_H3K4ME3;MITOCHONDRION	+				+
Q8BI79;Q8BI79-2;Q8BI79-3	Ccdc40	anatomical structure development;axonemal dynein complex assembly;cellular component assembly;cellular component assembly at cellular level;cellular component movement;cellular component organization;cellular component organization at cellular level;cellular component organization or biogenesis;cellular component organization or biogenesis at cellular level;cellular macromolecular complex assembl…		cell part;cell projection;cilium;cytoplasm;intracellular part		BRE1	Alternativesplicing;Cellprojection;Ciliopathy;Cilium;Coiledcoil;Completeproteome;Cytoplasm;Primaryciliarydyskinesia;Referenceproteome				BONOME_OVARIAN_CANCER_SURVIVAL_SUBOPTIMAL_DEBULKING;chr17q25;CREIGHTON_ENDOCRINE_THERAPY_RESISTANCE_2;DODD_NASOPHARYNGEAL_CARCINOMA_UP;GSE10325_BCELL_VS_LUPUS_BCELL_UP;GSE14769_UNSTIM_VS_40MIN_LPS_BMDM_UP;GSE14769_UNSTIM_VS_60MIN_LPS_BMDM_DN;GSE20151_CTRL_VS_FUSOBACT_NUCLEATUM_NEUTROPHIL_UP;GSE22886_TH1_VS_TH2_12H_ACT_UP;GSE27786_LIN_NEG_VS_CD8_TCELL_UP;GSE31082_DN_VS_CD4_SP_THYMOCYTE_UP;GSE31082…	+				+
Q9D9T8;B2CKC6	Efhc1	biological regulation;calcium ion homeostasis;cation homeostasis;cellular calcium ion homeostasis;cellular cation homeostasis;cellular chemical homeostasis;cellular divalent inorganic cation homeostasis;cellular homeostasis;cellular ion homeostasis;cellular metal ion homeostasis;cellular process;chemical homeostasis;divalent inorganic cation homeostasis;homeostatic process;ion homeostasis;metal i…	binding;calcium ion binding;cation binding;ion binding;metal ion binding	axoneme;cell body;cell part;cell projection;cell projection part;cilium;intracellular part;neuronal cell body;organelle part		DUF1126	Completeproteome;Referenceproteome;Repeat				BENPORATH_CYCLING_GENES;BIDUS_METASTASIS_UP;CELL_PROJECTION;CELL_PROJECTION_PART;CELL_SOMA;CHANG_CYCLING_GENES;chr6p12;CREIGHTON_ENDOCRINE_THERAPY_RESISTANCE_2;DODD_NASOPHARYNGEAL_CARCINOMA_UP;FARMER_BREAST_CANCER_BASAL_VS_LULMINAL;FORTSCHEGGER_PHF8_TARGETS_DN;GSE12366_NAIVE_VS_MEMORY_BCELL_DN;GSE12845_IGD_NEG_BLOOD_VS_PRE_GC_TONSIL_BCELL_UP;GSE17974_0.5H_VS_72H_UNTREATED_IN_VITRO_CD4_TCELL_UP;GS…	+				+
Q6SP97	Enkur			cell part;cell projection;cilium		Enkurin	Calmodulin-binding;Cellprojection;Cilium;Completeproteome;Flagellum;Referenceproteome;SH3-binding				chr10p12;CREIGHTON_ENDOCRINE_THERAPY_RESISTANCE_2;DODD_NASOPHARYNGEAL_CARCINOMA_UP;GAUSSMANN_MLL_AF4_FUSION_TARGETS_G_UP;GGGAGGRR_V$MAZ_Q6;GGGCGGR_V$SP1_Q6;GSE13306_RA_VS_UNTREATED_TREG_UP;GSE16522_ANTI_CD3CD28_STIM_VS_UNSTIM_MEMORY_CD8_TCELL_UP;GSE17974_IL4_AND_ANTI_IL12_VS_UNTREATED_6H_ACT_CD4_TCELL_UP;GSE18791_CTRL_VS_NEWCASTLE_VIRUS_DC_1H_UP;GSE37416_CTRL_VS_48H_F_TULARENSIS_LVS_NEUTROPHIL_UP…	+				+
O35125	Lrrc23					LRR_1	Coiledcoil;Completeproteome;Leucine-richrepeat;Referenceproteome;Repeat				chr12p13;CREIGHTON_ENDOCRINE_THERAPY_RESISTANCE_2;DODD_NASOPHARYNGEAL_CARCINOMA_UP;GCNP_SHH_UP_EARLY.V1_DN;GCNP_SHH_UP_LATE.V1_UP;GSE1432_CTRL_VS_IFNG_1H_MICROGLIA_UP;GSE15324_NAIVE_VS_ACTIVATED_CD8_TCELL_UP;GSE17580_UNINFECTED_VS_S_MANSONI_INF_TEFF_UP;GSE17580_UNINFECTED_VS_S_MANSONI_INF_TREG_UP;GSE17721_CTRL_VS_CPG_4H_BMDM_DN;GSE17721_CTRL_VS_POLYIC_8H_BMDM_DN;GSE20715_0H_VS_24H_OZONE_TLR4_KO_L…	+				+
Q3V0M2-2;Q3V0M2;F8WI85	Lrrc36						Alternativesplicing;Coiledcoil;Completeproteome;Leucine-richrepeat;Referenceproteome;Repeat				ATGGYGGA_UNKNOWN;chr16q22;CHYLA_CBFA2T3_TARGETS_DN;CTTTAAR_UNKNOWN;DODD_NASOPHARYNGEAL_CARCINOMA_UP;GCTNWTTGK_UNKNOWN;GNF2_MLF1;GSE10325_BCELL_VS_LUPUS_BCELL_UP;GSE10325_MYELOID_VS_LUPUS_MYELOID_UP;GSE27786_BCELL_VS_NEUTROPHIL_DN;GSE29618_BCELL_VS_PDC_DN;GSE29618_MONOCYTE_VS_PDC_DN;GSE29618_PDC_VS_MDC_UP;GSE30083_SP2_VS_SP3_THYMOCYTE_UP;MIKKELSEN_MEF_ICP_WITH_H3K27ME3;PRC1_BMI_UP.V1_UP;RRCCGTTA_U…	+				+
Q9QWV4;Q8JZS2	Mlf1	biological regulation;biosynthetic process;cell cycle arrest;cell cycle process;cell differentiation;cellular biosynthetic process;cellular developmental process;cellular macromolecule biosynthetic process;cellular macromolecule metabolic process;cellular metabolic process;cellular nitrogen compound metabolic process;cellular process;developmental process;hemopoietic progenitor cell differentiati…	binding;DNA binding;nucleic acid binding	cell part;cytoplasm;intracellular membrane-bounded organelle;intracellular organelle;intracellular part;membrane-bounded organelle;nucleus;organelle		Mlf1IP	Cellcycle;Completeproteome;Cytoplasm;Developmentalprotein;Differentiation;DNA-binding;Nucleus;Phosphoprotein;Referenceproteome				ACCAATC,MIR-509;ACEVEDO_LIVER_CANCER_WITH_H3K9ME3_UP;ANATOMICAL_STRUCTURE_DEVELOPMENT;BROWNE_HCMV_INFECTION_16HR_UP;BUYTAERT_PHOTODYNAMIC_THERAPY_STRESS_UP;CELL_CYCLE_ARREST_GO_0007050;CELL_CYCLE_GO_0007049;CERVERA_SDHB_TARGETS_2;chr3q25;CHYLA_CBFA2T3_TARGETS_DN;CREIGHTON_ENDOCRINE_THERAPY_RESISTANCE_2;CRX_NRL_DN.V1_UP;CYTOPLASM;DNA_BINDING;DODD_NASOPHARYNGEAL_CARCINOMA_UP;DURAND_STROMA_MAX_DN;FA…	+				+
Q149C2	Traf3ip1			cell part;cytoplasm;cytoskeleton;intracellular non-membrane-bounded organelle;intracellular organelle;intracellular part;non-membrane-bounded organelle;organelle			Coiledcoil;Completeproteome;Cytoplasm;Cytoskeleton;Phosphoprotein;Referenceproteome				BROWNE_HCMV_INFECTION_18HR_UP;BROWNE_HCMV_INFECTION_24HR_UP;chr2q37;DODD_NASOPHARYNGEAL_CARCINOMA_UP;GSE13485_DAY3_VS_DAY7_YF17D_VACCINE_PBMC_UP;GSE14308_TH1_VS_NAIVE_CD4_TCELL_DN;GSE20366_EX_VIVO_VS_DEC205_CONVERSION_NAIVE_CD4_TCELL_UP;GSE24634_TEFF_VS_TCONV_DAY5_IN_CULTURE_UP;GSE27786_BCELL_VS_NEUTROPHIL_UP;GSE27786_ERYTHROBLAST_VS_MONO_MAC_UP;GSE27786_LSK_VS_ERYTHROBLAST_UP;GSE30962_ACUTE_VS_C…	+				+
D3Z1K9;E9Q7X8;D3YVL2;D3Z4F0;D3Z337	Ttc18						Completeproteome;Referenceproteome				CAGGTA_V$AREB6_01;chr10q22;CREIGHTON_ENDOCRINE_THERAPY_RESISTANCE_2;DCA_UP.V1_UP;DODD_NASOPHARYNGEAL_CARCINOMA_UP;GSE13485_CTRL_VS_DAY21_YF17D_VACCINE_PBMC_DN;GSE13485_DAY1_VS_DAY21_YF17D_VACCINE_PBMC_DN;GSE13485_DAY3_VS_DAY21_YF17D_VACCINE_PBMC_DN;GSE13485_DAY7_VS_DAY21_YF17D_VACCINE_PBMC_DN;GSE1432_1H_VS_6H_IFNG_MICROGLIA_UP;GSE25087_FETAL_VS_ADULT_TREG_DN;GSE2706_2H_VS_8H_LPS_STIM_DC_DN;GSE270…	+				+
P62737;D3YZY0	Acta2;Actg2	anatomical structure development;biological regulation;cell development;cellular developmental process;cellular process;circulatory system process;developmental process;glomerular mesangial cell development;mesangial cell development;multicellular organismal process;multi-organism process;muscle contraction;muscle system process;regulation of anatomical structure size;regulation of biological qua…	adenyl nucleotide binding;adenyl ribonucleotide binding;ATP binding;binding;nucleotide binding;purine nucleotide binding;purine ribonucleoside triphosphate binding;purine ribonucleotide binding;ribonucleotide binding	actin cytoskeleton;cell part;cell periphery;contractile fiber;contractile fiber part;cytoplasm;cytoplasmic part;cytoskeleton;intracellular non-membrane-bounded organelle;intracellular organelle;intracellular part;macromolecular complex;non-membrane-bounded organelle;organelle;organelle part;protein complex;smooth muscle contractile fiber	Vascular smooth muscle contraction	Actin	Acetylation;ATP-binding;Completeproteome;Cytoplasm;Cytoskeleton;Directproteinsequencing;Methylation;Muscleprotein;Nucleotide-binding;Oxidation;Referenceproteome				ABDULRAHMAN_KIDNEY_CANCER_VHL_DN;ACEVEDO_FGFR1_TARGETS_IN_PROSTATE_CANCER_MODEL_DN;ANASTASSIOU_CANCER_MESENCHYMAL_TRANSITION_SIGNATURE;APRELIKOVA_BRCA1_TARGETS;BANDRES_RESPONSE_TO_CARMUSTIN_MGMT_48HR_DN;BERENJENO_ROCK_SIGNALING_NOT_VIA_RHOA_DN;BERENJENO_TRANSFORMED_BY_RHOA_REVERSIBLY_DN;BERENJENO_TRANSFORMED_BY_RHOA_UP;BERTUCCI_MEDULLARY_VS_DUCTAL_BREAST_CANCER_DN;BMI1_DN.V1_UP;BROWNE_HCMV_INFECT…	+					+
Q8VHY0;Q8VHY0-3	Cspg4	activation of MAPK activity;anatomical structure formation involved in morphogenesis;angiogenesis;biological regulation;cell migration;cell motility;cell proliferation;cell surface receptor linked signaling pathway;cellular component movement;cellular macromolecule metabolic process;cellular metabolic process;cellular process;cellular protein metabolic process;cellular response to stimulus;develo…	molecular transducer activity;signal transducer activity	apical plasma membrane;cell part;cell projection membrane;cell projection part;integral to membrane;intrinsic to membrane;lamellipodium membrane;leading edge membrane;membrane;membrane part;plasma membrane;plasma membrane part		Laminin_G_1;Laminin_G_2	Alternativesplicing;Angiogenesis;Cellmembrane;Cellprojection;Completeproteome;Developmentalprotein;Differentiation;Disulfidebond;Glycoprotein;Membrane;Phosphoprotein;Proteoglycan;Referenceproteome;Repeat;Signal;Tissueremodeling;Transducer;Transmembrane;Transmembranehelix	+	Matrisome-associated	ECM-affiliated Proteins	BMI1_DN.V1_UP;BMI1_DN_MEL18_DN.V1_UP;CELL_SURFACE;chr15q24;CTTTAAR_UNKNOWN;DANG_REGULATED_BY_MYC_DN;GCM_ERCC4;GCM_HMGA2;GCM_PTPRU;GCM_SMARCD1;GGGCGGR_V$SP1_Q6;GNF2_MLF1;GOUYER_TATI_TARGETS_DN;GSE13306_RA_VS_UNTREATED_TREG_DN;GSE13485_CTRL_VS_DAY7_YF17D_VACCINE_PBMC_UP;GSE17721_CTRL_VS_CPG_6H_BMDM_DN;GSE17721_CTRL_VS_PAM3CSK4_6H_BMDM_DN;GSE17721_CTRL_VS_POLYIC_24H_BMDM_DN;GSE29618_PRE_VS_DAY7_FLU_…	+					+
P05622;E9QPE2;E9QN12	Pdgfrb	actin cytoskeleton organization;actin filament-based process;actomyosin structure organization;adrenal gland development;amine metabolic process;aminoglycan biosynthetic process;aminoglycan metabolic process;anatomical structure development;anatomical structure formation involved in morphogenesis;anatomical structure homeostasis;anatomical structure morphogenesis;aorta morphogenesis;artery morpho…	adenyl nucleotide binding;adenyl ribonucleotide binding;ATP binding;binding;catalytic activity;growth factor binding;kinase activity;molecular transducer activity;nucleotide binding;phosphotransferase activity, alcohol group as acceptor;platelet-derived growth factor beta-receptor activity;platelet-derived growth factor binding;platelet-derived growth factor-activated receptor activity;protein bi…	apical plasma membrane;cell part;cytoplasm;cytoplasmic membrane-bounded vesicle;cytoplasmic part;cytoplasmic vesicle;integral to membrane;integral to plasma membrane;intracellular membrane-bounded organelle;intracellular organelle;intracellular organelle lumen;intracellular organelle part;intracellular part;intrinsic to membrane;intrinsic to plasma membrane;lysosomal lumen;membrane part;membrane-…	Calcium signaling pathway;Cytokine-cytokine receptor interaction;Focal adhesion;Gap junction;Glioma;MAPK signaling pathway;Melanoma;Pathways in cancer;Prostate cancer;Regulation of actin cytoskeleton	ig;Pkinase_Tyr	3D-structure;ATP-binding;Cellmembrane;Chemotaxis;Completeproteome;Cytoplasmicvesicle;Developmentalprotein;Directproteinsequencing;Disulfidebond;Glycoprotein;Immunoglobulindomain;Kinase;Lysosome;Membrane;Nucleotide-binding;Phosphoprotein;Receptor;Referenceproteome;Repeat;Signal;Transferase;Transmembrane;Transmembranehelix;Tyrosine-proteinkinase;Ublconjugation				AAANWWTGC_UNKNOWN;ABRAHAM_ALPC_VS_MULTIPLE_MYELOMA_UP;ACCAAAG,MIR-9;ACEVEDO_LIVER_CANCER_UP;ACEVEDO_LIVER_CANCER_WITH_H3K27ME3_DN;ANASTASSIOU_CANCER_MESENCHYMAL_TRANSITION_SIGNATURE;BERENJENO_TRANSFORMED_BY_RHOA_DN;BLALOCK_ALZHEIMERS_DISEASE_UP;BLUM_RESPONSE_TO_SALIRASIB_DN;BROWNE_HCMV_INFECTION_18HR_DN;BROWNE_HCMV_INFECTION_24HR_DN;BURTON_ADIPOGENESIS_PEAK_AT_0HR;CAIRO_PML_TARGETS_BOUND_BY_MYC_D…	+					+
P01831	Thy1	activation of immune response;anatomical structure development;anatomical structure formation involved in morphogenesis;angiogenesis;antigen receptor-mediated signaling pathway;biological adhesion;biological regulation;cell adhesion;cell development;cell junction assembly;cell junction organization;cell surface receptor linked signaling pathway;cell-cell adhesion;cell-substrate junction assembly;…	binding;enzyme activator activity;enzyme regulator activity;GPI anchor binding;GTPase activator activity;GTPase regulator activity;lipid binding;nucleoside-triphosphatase regulator activity;phosphatidylinositol binding;phospholipid binding;Ras GTPase activator activity;Rho GTPase activator activity;small GTPase regulator activity	anchored to external side of plasma membrane;anchored to membrane;anchored to plasma membrane;apical plasma membrane;cell part;cell projection;cell projection part;cytoplasmic part;cytosol;dendrite;endoplasmic reticulum;growth cone;intracellular membrane-bounded organelle;intracellular organelle;intracellular part;intrinsic to external side of plasma membrane;intrinsic to membrane;intrinsic to pl…	Leukocyte transendothelial migration	ig	Cellmembrane;Completeproteome;Directproteinsequencing;Disulfidebond;Glycoprotein;GPI-anchor;Immunoglobulindomain;Lipoprotein;Membrane;Polymorphism;Pyrrolidonecarboxylicacid;Referenceproteome;Signal				ACEVEDO_LIVER_CANCER_UP;ACEVEDO_LIVER_TUMOR_VS_NORMAL_ADJACENT_TISSUE_UP;ACTIVATION_OF_IMMUNE_RESPONSE;AFFAR_YY1_TARGETS_DN;ANASTASSIOU_CANCER_MESENCHYMAL_TRANSITION_SIGNATURE;ANATOMICAL_STRUCTURE_DEVELOPMENT;ANATOMICAL_STRUCTURE_FORMATION;ANATOMICAL_STRUCTURE_MORPHOGENESIS;ANGIOGENESIS;AXONOGENESIS;BERENJENO_TRANSFORMED_BY_RHOA_REVERSIBLY_DN;BERENJENO_TRANSFORMED_BY_RHOA_UP;BIOCARTA_TCYTOTOXIC_P…	+					+
P20152	Vim	anatomical structure development;astrocyte development;astrocyte differentiation;Bergmann glial cell differentiation;biological regulation;cell development;cell differentiation;cellular component organization;cellular component organization at cellular level;cellular component organization or biogenesis;cellular component organization or biogenesis at cellular level;cellular developmental process…	structural constituent of cytoskeleton;structural constituent of eye lens;structural molecule activity	cell leading edge;cell part;cell projection;cytoplasm;cytoplasmic part;cytoskeletal part;cytosol;intermediate filament;intracellular membrane-bounded organelle;intracellular organelle;intracellular organelle part;intracellular part;macromolecular complex;membrane;membrane-bounded organelle;microbody;organelle;organelle part;peroxisome;plasma membrane;protein complex;type III intermediate filament		Filament;Filament_head	Acetylation;Coiledcoil;Completeproteome;Cytoplasm;Directproteinsequencing;Intermediatefilament;Phosphoprotein;Referenceproteome				AACTTT_UNKNOWN;ACEVEDO_LIVER_CANCER_UP;APRELIKOVA_BRCA1_TARGETS;BAELDE_DIABETIC_NEPHROPATHY_DN;BENPORATH_NANOG_TARGETS;BENPORATH_SOX2_TARGETS;BILANGES_RAPAMYCIN_SENSITIVE_VIA_TSC1_AND_TSC2;BLUM_RESPONSE_TO_SALIRASIB_UP;BRUECKNER_TARGETS_OF_MIRLET7A3_DN;CALVET_IRINOTECAN_SENSITIVE_VS_REVERTED_UP;CHARAFE_BREAST_CANCER_LUMINAL_VS_MESENCHYMAL_DN;CHAUHAN_RESPONSE_TO_METHOXYESTRADIOL_DN;CHEN_METABOLIC_…	+					+
P55284	Cdh5	anatomical structure maturation;biological adhesion;biological regulation;blood vessel maturation;cell adhesion;cell-cell adhesion;cellular process;developmental maturation;developmental process;homophilic cell adhesion;negative regulation of biological process;negative regulation of cell proliferation;negative regulation of cellular process;regulation of biological process;regulation of cell pro…	binding;calcium ion binding;cation binding;ion binding;metal ion binding	cell junction;cell part;cell periphery;cell-cell junction;integral to membrane;intrinsic to membrane;membrane;membrane part;occluding junction;plasma membrane;tight junction	Cell adhesion molecules (CAMs);Leukocyte transendothelial migration	Cadherin;Cadherin_C	3D-structure;Calcium;Celladhesion;Celljunction;Cellmembrane;Cleavageonpairofbasicresidues;Completeproteome;Glycoprotein;Membrane;Metal-binding;Phosphoprotein;Referenceproteome;Repeat;Signal;Transmembrane;Transmembranehelix				AACTTT_UNKNOWN;ACEVEDO_LIVER_CANCER_UP;ACEVEDO_LIVER_TUMOR_VS_NORMAL_ADJACENT_TISSUE_UP;ACTGTGA,MIR-27A,MIR-27B;ARGGGTTAA_UNKNOWN;BOQUEST_STEM_CELL_DN;CAGNYGKNAAA_UNKNOWN;CALVET_IRINOTECAN_SENSITIVE_VS_REVERTED_DN;CELL_CELL_ADHESION;CELL_FRACTION;chr16q22;CTTTGT_V$LEF1_Q2;CUI_TCF21_TARGETS_2_DN;GCM_CDH5;GCM_FANCC;GCM_HMGA2;GCM_PTPRU;GCM_SUPT4H1;GGGYGTGNY_UNKNOWN;GRAESSMANN_APOPTOSIS_BY_SERUM_DEPR…	+						+
Q08481;B1ARB3;Q08481-2;Q08481-4	Pecam1	biological adhesion;biological regulation;cell adhesion;cellular component movement;cellular process;cellular response to stimulus;intracellular signal transduction;positive regulation of biological process;positive regulation of cell communication;positive regulation of cell migration;positive regulation of cell motility;positive regulation of cellular component movement;positive regulation of c…		cell junction;cell part;contractile fiber;contractile fiber part;cytoplasmic part;external side of plasma membrane;integral to membrane;intracellular non-membrane-bounded organelle;intracellular organelle;intracellular part;intrinsic to membrane;membrane part;membrane raft;non-membrane-bounded organelle;organelle;organelle part;plasma membrane part;smooth muscle contractile fiber	Cell adhesion molecules (CAMs);Leukocyte transendothelial migration;Malaria		Alternativesplicing;Celladhesion;Celljunction;Completeproteome;Directproteinsequencing;Disulfidebond;Glycoprotein;Immunoglobulindomain;Lipoprotein;Membrane;Palmitate;Phosphoprotein;Referenceproteome;Repeat;Signal;Transmembrane;Transmembranehelix				ACEVEDO_LIVER_CANCER_UP;ACEVEDO_LIVER_TUMOR_VS_NORMAL_ADJACENT_TISSUE_UP;AKL_HTLV1_INFECTION_DN;BAELDE_DIABETIC_NEPHROPATHY_UP;BERTUCCI_INVASIVE_CARCINOMA_DUCTAL_VS_LOBULAR_DN;BIOCARTA_CELL2CELL_PATHWAY;BIOCARTA_GRANULOCYTES_PATHWAY;BIOCARTA_LYM_PATHWAY;BIOCARTA_MONOCYTE_PATHWAY;BLALOCK_ALZHEIMERS_DISEASE_UP;BOQUEST_STEM_CELL_DN;BOSCO_ALLERGEN_INDUCED_TH2_ASSOCIATED_MODULE;BRUINS_UVC_RESPONSE_VIA…	+						+
Q9WV54	Asah1	anatomical structure development;developmental process;lipid metabolic process;lung development;metabolic process;organ development;primary metabolic process;response to chemical stimulus;response to organic substance;response to stimulus	catalytic activity;ceramidase activity;hydrolase activity;hydrolase activity, acting on carbon-nitrogen (but not peptide) bonds;hydrolase activity, acting on carbon-nitrogen (but not peptide) bonds, in linear amides	cell part;cytoplasmic part;intracellular membrane-bounded organelle;intracellular organelle;intracellular part;lysosome;lytic vacuole;membrane-bounded organelle;organelle;vacuole	Lysosome;Sphingolipid metabolism	CBAH	Completeproteome;Glycoprotein;Hydrolase;Lysosome;Referenceproteome;Signal				APPEL_IMATINIB_RESPONSE;BAKKER_FOXO3_TARGETS_UP;BENPORATH_EED_TARGETS;BENPORATH_MYC_MAX_TARGETS;BENPORATH_NANOG_TARGETS;BIOCARTA_EDG1_PATHWAY;BLALOCK_ALZHEIMERS_DISEASE_DN;BLALOCK_ALZHEIMERS_DISEASE_UP;BOHN_PRIMARY_IMMUNODEFICIENCY_SYNDROM_DN;BONOME_OVARIAN_CANCER_SURVIVAL_SUBOPTIMAL_DEBULKING;BRUINS_UVC_RESPONSE_VIA_TP53_GROUP_B;BURTON_ADIPOGENESIS_8;CELLULAR_LIPID_METABOLIC_PROCESS;CERAMIDE_MET…	+							+			+
P10605	Ctsb	biological regulation;cellular process;cellular response to chemical stimulus;cellular response to endogenous stimulus;cellular response to hormone stimulus;cellular response to organic substance;cellular response to stimulus;cellular response to thyroid hormone stimulus;macromolecule metabolic process;metabolic process;primary metabolic process;protein metabolic process;proteolysis;regulation of…	catalytic activity;cysteine-type endopeptidase activity;cysteine-type peptidase activity;endopeptidase activity;hydrolase activity;peptidase activity;peptidase activity, acting on L-amino acid peptides	cell part;cytoplasmic membrane-bounded vesicle;cytoplasmic part;cytoplasmic vesicle;extracellular region part;extracellular space;intracellular membrane-bounded organelle;intracellular non-membrane-bounded organelle;intracellular organelle;intracellular organelle part;intracellular part;lysosome;lytic vacuole;melanosome;membrane-bounded organelle;membrane-bounded vesicle;mitochondrion;non-membran…	Antigen processing and presentation;Lysosome	Peptidase_C1;Propeptide_C1	Completeproteome;Disulfidebond;Glycoprotein;Hydrolase;Lysosome;Protease;Referenceproteome;Secreted;Signal;Thiolprotease;Zymogen	+	Matrisome-associated	ECM Regulators	ACEVEDO_LIVER_CANCER_DN;ACEVEDO_NORMAL_TISSUE_ADJACENT_TO_LIVER_TUMOR_DN;AIYAR_COBRA1_TARGETS_UP;ALONSO_METASTASIS_EMT_UP;ALONSO_METASTASIS_UP;APOPTOSIS_GO;APPEL_IMATINIB_RESPONSE;ATTCTTT,MIR-186;BLALOCK_ALZHEIMERS_DISEASE_UP;BOYAULT_LIVER_CANCER_SUBCLASS_G1_DN;CELL_DEVELOPMENT;CELLULAR_MACROMOLECULE_METABOLIC_PROCESS;CELLULAR_PROTEIN_METABOLIC_PROCESS;CHEN_LVAD_SUPPORT_OF_FAILING_HEART_DN;CHEN_M…	+							+			+
P97821	Ctsc	adaptive immune response;adaptive immune response based on somatic recombination of immune receptors built from immunoglobulin superfamily domains;aging;biological regulation;cell killing;developmental process;immune effector process;immune response;immune system process;induction of apoptosis;induction of programmed cell death;leukocyte mediated cytotoxicity;leukocyte mediated immunity;lymphocyt…	anion binding;binding;catalytic activity;chloride ion binding;cysteine-type peptidase activity;endopeptidase activity;hydrolase activity;ion binding;peptidase activity;peptidase activity, acting on L-amino acid peptides;serine hydrolase activity;serine-type endopeptidase activity;serine-type peptidase activity	cell part;cytoplasmic part;endoplasmic reticulum;Golgi apparatus;intracellular membrane-bounded organelle;intracellular organelle;intracellular part;lysosome;lytic vacuole;membrane-bounded organelle;organelle;vacuole	Lysosome	CathepsinC_exc;Peptidase_C1	Chloride;Completeproteome;Disulfidebond;Glycoprotein;Hydrolase;Lysosome;Protease;Referenceproteome;Signal;Thiolprotease;Zymogen	+	Matrisome-associated	ECM Regulators	BAUS_TFF2_TARGETS_DN;BENPORATH_ES_1;BENPORATH_MYC_MAX_TARGETS;BRUNO_HEMATOPOIESIS;BUYTAERT_PHOTODYNAMIC_THERAPY_STRESS_DN;BYSTRYKH_HEMATOPOIESIS_STEM_CELL_AND_BRAIN_QTL_CIS;BYSTRYKH_HEMATOPOIESIS_STEM_CELL_QTL_CIS;CHARAFE_BREAST_CANCER_LUMINAL_VS_BASAL_DN;CHARAFE_BREAST_CANCER_LUMINAL_VS_MESENCHYMAL_DN;CHEMNITZ_RESPONSE_TO_PROSTAGLANDIN_E2_DN;chr11q14;CHUNG_BLISTER_CYTOTOXICITY_UP;CHYLA_CBFA2T3_T…	+							+			+
O70370;Q3UD32	Ctss	adaptive immune response;cellular process;cellular response to chemical stimulus;cellular response to endogenous stimulus;cellular response to hormone stimulus;cellular response to organic substance;cellular response to stimulus;cellular response to thyroid hormone stimulus;immune response;immune system process;macromolecule metabolic process;metabolic process;primary metabolic process;protein me…	catalytic activity;cysteine-type peptidase activity;hydrolase activity;peptidase activity;peptidase activity, acting on L-amino acid peptides	cell part;cytoplasmic part;early endosome lumen;endosomal part;endosome lumen;intracellular membrane-bounded organelle;intracellular organelle;intracellular organelle lumen;intracellular organelle part;intracellular part;lysosome;lytic vacuole;membrane;membrane-bounded organelle;membrane-enclosed lumen;organelle;organelle lumen;organelle part;vacuole	Antigen processing and presentation;ko05152;Lysosome;Phagosome	Inhibitor_I29;Peptidase_C1	3D-structure;Completeproteome;Disulfidebond;Glycoprotein;Hydrolase;Lysosome;Protease;Referenceproteome;Signal;Thiolprotease;Zymogen	+	Matrisome-associated	ECM Regulators	AACTTT_UNKNOWN;BERTUCCI_MEDULLARY_VS_DUCTAL_BREAST_CANCER_UP;BLALOCK_ALZHEIMERS_DISEASE_INCIPIENT_UP;BLALOCK_ALZHEIMERS_DISEASE_UP;BMI1_DN.V1_UP;BOQUEST_STEM_CELL_CULTURED_VS_FRESH_UP;BROWN_MYELOID_CELL_DEVELOPMENT_UP;CELLULAR_MACROMOLECULE_METABOLIC_PROCESS;CELLULAR_PROTEIN_METABOLIC_PROCESS;CHEN_METABOLIC_SYNDROM_NETWORK;CHICAS_RB1_TARGETS_SENESCENT;chr1q21;CREIGHTON_ENDOCRINE_THERAPY_RESISTANC…	+							+			+
P98078-2;E9QL31;P98078;E9PX84;Q3TRE6;P98078-3;F6TQN9;Q9DCE6;E0CXT5	Dab2	activation of JUN kinase activity;activation of MAPK activity;anatomical structure development;anatomical structure morphogenesis;apoptosis;biological regulation;cell death;cell differentiation;cell morphogenesis;cell morphogenesis involved in differentiation;cell surface receptor linked signaling pathway;cellular component assembly;cellular component assembly at cellular level;cellular component…	AP-2 adaptor complex binding;binding;binding, bridging;cargo receptor activity;clathrin adaptor activity;clathrin binding;integrin binding;lipid binding;phosphatidylinositol binding;phosphatidylinositol-4,5-bisphosphate binding;phospholipid binding;protein binding;protein binding, bridging;protein complex binding;receptor activity;receptor binding	apical plasma membrane;cell part;clathrin coat;clathrin coat of coated pit;clathrin coated vesicle membrane;coated pit;coated vesicle membrane;cytoplasm;cytoplasmic part;cytoplasmic vesicle membrane;cytoplasmic vesicle part;intracellular membrane-bounded organelle;intracellular organelle;intracellular organelle part;intracellular part;macromolecular complex;membrane;membrane coat;membrane part;me…	Endocytosis	PID	3D-structure;Alternativesplicing;Apoptosis;Coatedpit;Completeproteome;Cytoplasm;Cytoplasmicvesicle;Developmentalprotein;Differentiation;Endocytosis;Membrane;Nucleus;Phosphoprotein;Proteintransport;Referenceproteome;Transport;Wntsignalingpathway				ALFANO_MYC_TARGETS;BIDUS_METASTASIS_DN;BILD_MYC_ONCOGENIC_SIGNATURE;BOYAULT_LIVER_CANCER_SUBCLASS_G5_DN;BROWN_MYELOID_CELL_DEVELOPMENT_UP;BROWNE_HCMV_INFECTION_12HR_DN;BRUINS_UVC_RESPONSE_VIA_TP53_GROUP_A;BURTON_ADIPOGENESIS_PEAK_AT_0HR;CAGCTTT,MIR-320;CELL_PROLIFERATION_GO_0008283;CHANG_CORE_SERUM_RESPONSE_DN;CHARAFE_BREAST_CANCER_LUMINAL_VS_MESENCHYMAL_DN;CHIARADONNA_NEOPLASTIC_TRANSFORMATION_C…	+							+			+
O88876;G5E8W9;B1ARS9	Dhrs3	metabolic process;oxidation-reduction process	alcohol dehydrogenase (NADP+) activity;aldo-keto reductase (NADP) activity;catalytic activity;NADP-retinol dehydrogenase activity;oxidoreductase activity;oxidoreductase activity, acting on CH-OH group of donors;oxidoreductase activity, acting on the CH-OH group of donors, NAD or NADP as acceptor	cell part;integral to membrane;intrinsic to membrane;membrane part	Retinol metabolism	adh_short	Alternativesplicing;Completeproteome;Membrane;NADP;Oxidoreductase;Referenceproteome;Transmembrane;Transmembranehelix				AACTTT_UNKNOWN;ALCALAY_AML_BY_NPM1_LOCALIZATION_DN;ARGGGTTAA_UNKNOWN;BASAKI_YBX1_TARGETS_DN;BENPORATH_NANOG_TARGETS;BENPORATH_NOS_TARGETS;BENPORATH_OCT4_TARGETS;BENPORATH_SOX2_TARGETS;BHAT_ESR1_TARGETS_NOT_VIA_AKT1_UP;BHAT_ESR1_TARGETS_VIA_AKT1_UP;BMI1_DN.V1_UP;BOSCO_ALLERGEN_INDUCED_TH2_ASSOCIATED_MODULE;BOYLAN_MULTIPLE_MYELOMA_C_D_DN;BRACHAT_RESPONSE_TO_CISPLATIN;BROWNE_HCMV_INFECTION_12HR_DN;B…	+							+			+
P29416	Hexa	adult behavior;adult locomotory behavior;adult walking behavior;amine metabolic process;aminoglycan metabolic process;anatomical structure development;anatomical structure morphogenesis;axon ensheathment;behavior;carbohydrate metabolic process;catabolic process;cell morphogenesis;cell morphogenesis involved in differentiation;cell morphogenesis involved in neuron differentiation;cellular cataboli…	beta-N-acetylhexosaminidase activity;catalytic activity;hexosaminidase activity;hydrolase activity;hydrolase activity, acting on glycosyl bonds;hydrolase activity, hydrolyzing O-glycosyl compounds	cell part;cytoplasmic part;intracellular membrane-bounded organelle;intracellular organelle;intracellular part;lysosome;lytic vacuole;membrane;membrane-bounded organelle;organelle;vacuole	Amino sugar and nucleotide sugar metabolism;Glycosaminoglycan degradation;Glycosphingolipid biosynthesis - ganglio series;Glycosphingolipid biosynthesis - globo series;Lysosome;Other glycan degradation	Glyco_hydro_20;Glyco_hydro_20b	Completeproteome;Disulfidebond;Glycoprotein;Glycosidase;Hydrolase;Lysosome;Referenceproteome;Signal;Zymogen				AMUNDSON_RESPONSE_TO_ARSENITE;APPEL_IMATINIB_RESPONSE;ASTON_MAJOR_DEPRESSIVE_DISORDER_UP;BORCZUK_MALIGNANT_MESOTHELIOMA_DN;BOYAULT_LIVER_CANCER_SUBCLASS_G6_UP;CACGTG_V$MYC_Q2;CHANDRAN_METASTASIS_DN;CHEN_METABOLIC_SYNDROM_NETWORK;chr15q24;DARWICHE_PAPILLOMA_RISK_HIGH_UP;DARWICHE_PAPILLOMA_RISK_LOW_UP;DARWICHE_SKIN_TUMOR_PROMOTER_DN;DARWICHE_SQUAMOUS_CELL_CARCINOMA_UP;ESC_V6.5_UP_LATE.V1_UP;GOLDRAT…	+							+			+
O89017	Lgmn	biological regulation;macromolecule metabolic process;metabolic process;negative regulation of apoptosis;negative regulation of biological process;negative regulation of cell death;negative regulation of cellular process;negative regulation of growth;negative regulation of multicellular organism growth;negative regulation of multicellular organismal process;negative regulation of neuron apoptosis…	catalytic activity;cysteine-type endopeptidase activity;cysteine-type peptidase activity;endopeptidase activity;hydrolase activity;peptidase activity;peptidase activity, acting on L-amino acid peptides	apical part of cell;cell part;cytoplasmic part;endosome;intracellular membrane-bounded organelle;intracellular organelle;intracellular part;late endosome;lysosome;lytic vacuole;membrane-bounded organelle;organelle;vacuole	Antigen processing and presentation;Lysosome	Peptidase_C13	Completeproteome;Glycoprotein;Hydrolase;Lysosome;Protease;Referenceproteome;Signal;Thiolprotease;Zymogen				ACTAYRNNNCCCR_UNKNOWN;AKT_UP.V1_UP;AKT_UP_MTOR_DN.V1_UP;AMIT_SERUM_RESPONSE_40_MCF10A;CHEN_METABOLIC_SYNDROM_NETWORK;chr14q32;COULOUARN_TEMPORAL_TGFB1_SIGNATURE_UP;CYSTEINE_TYPE_ENDOPEPTIDASE_ACTIVITY;CYSTEINE_TYPE_PEPTIDASE_ACTIVITY;DARWICHE_PAPILLOMA_RISK_HIGH_DN;DARWICHE_PAPILLOMA_RISK_LOW_DN;DARWICHE_SKIN_TUMOR_PROMOTER_DN;DARWICHE_SQUAMOUS_CELL_CARCINOMA_DN;DURAND_STROMA_MAX_UP;ENDOPEPTIDASE…	+							+			+
Q60805	Mertk	anatomical structure development;anatomical structure morphogenesis;apoptotic cell clearance;biological adhesion;biological regulation;cell activation;cell adhesion;cell differentiation;cell morphogenesis;cell morphogenesis involved in differentiation;cell-substrate adhesion;cellular component morphogenesis;cellular component organization;cellular component organization or biogenesis;cellular dev…	adenyl nucleotide binding;adenyl ribonucleotide binding;ATP binding;binding;catalytic activity;kinase activity;molecular transducer activity;nucleotide binding;phosphotransferase activity, alcohol group as acceptor;protein kinase activity;protein tyrosine kinase activity;purine nucleotide binding;purine ribonucleoside triphosphate binding;purine ribonucleotide binding;receptor activity;ribonucleo…	cell part;cell projection;cilium;cytoplasm;extracellular region part;extracellular space;integral to membrane;intracellular part;intrinsic to membrane;membrane part;nonmotile primary cilium;photoreceptor outer segment;primary cilium;rhabdomere		fn3;Pkinase_Tyr	ATP-binding;Completeproteome;Disulfidebond;Glycoprotein;Immunoglobulindomain;Kinase;Membrane;Nucleotide-binding;Phosphoprotein;Proto-oncogene;Receptor;Referenceproteome;Repeat;Signal;Transferase;Transmembrane;Transmembranehelix;Tyrosine-proteinkinase				AACTTT_UNKNOWN;AKT_UP.V1_DN;AKT_UP_MTOR_DN.V1_DN;BIOPOLYMER_METABOLIC_PROCESS;BIOPOLYMER_MODIFICATION;BOCHKIS_FOXA2_TARGETS;BONOME_OVARIAN_CANCER_SURVIVAL_SUBOPTIMAL_DEBULKING;BOSCO_TH1_CYTOTOXIC_MODULE;BOYAULT_LIVER_CANCER_SUBCLASS_G6_UP;BROWNE_HCMV_INFECTION_24HR_UP;CAHOY_ASTROCYTIC;CELL_CELL_SIGNALING;CELL_FRACTION;CELL_SURFACE_RECEPTOR_LINKED_SIGNAL_TRANSDUCTION_GO_0007166;CELLULAR_MACROMOLEC…	+							+			+
Q61830	Mrc1	cellular component organization;cellular component organization or biogenesis;cellular membrane organization;cellular process;endocytosis;establishment of localization;membrane invagination;membrane organization;receptor-mediated endocytosis;transport;vesicle-mediated transport	binding;carbohydrate binding;mannose binding;molecular transducer activity;monosaccharide binding;receptor activity;signal transducer activity;signaling receptor activity;sugar binding;transmembrane signaling receptor activity	cell part;cell surface;cytoplasmic part;endosomal part;endosome membrane;integral to membrane;intracellular organelle part;intracellular part;intrinsic to membrane;membrane;membrane part;organelle membrane;organelle part;plasma membrane	ko05152;Phagosome	fn2;Lectin_C;Ricin_B_lectin	3D-structure;Calcium;Cellmembrane;Completeproteome;Disulfidebond;Endocytosis;Endosome;Glycoprotein;Lectin;Membrane;Receptor;Referenceproteome;Repeat;Signal;Transmembrane;Transmembranehelix				AATGTGA,MIR-23A,MIR-23B;CARBOHYDRATE_BINDING;CHEN_METABOLIC_SYNDROM_NETWORK;chr10p12;chr10p13;DELYS_THYROID_CANCER_UP;ESTABLISHMENT_OF_LOCALIZATION;GOTZMANN_EPITHELIAL_TO_MESENCHYMAL_TRANSITION_DN;GSE1432_6H_VS_24H_IFNG_MICROGLIA_UP;GSE17721_0.5H_VS_12H_CPG_BMDM_UP;GSE17721_0.5H_VS_12H_LPS_BMDM_UP;GSE17721_0.5H_VS_24H_CPG_BMDM_UP;GSE17721_0.5H_VS_8H_LPS_BMDM_UP;GSE17721_0.5H_VS_8H_PAM3CSK4_BMDM_U…	+							+			+
Q08761	Pros1	biological regulation;blood coagulation;coagulation;fibrinolysis;hemostasis;multicellular organismal process;negative regulation of biological process;negative regulation of blood coagulation;negative regulation of coagulation;negative regulation of multicellular organismal process;regulation of biological process;regulation of biological quality;regulation of blood coagulation;regulation of body…	binding;calcium ion binding;cation binding;ion binding;metal ion binding	extracellular region	Complement and coagulation cascades	EGF_CA;Gla;Laminin_G_1;Laminin_G_2	Bloodcoagulation;Calcium;Cleavageonpairofbasicresidues;Completeproteome;Disulfidebond;EGF-likedomain;Fibrinolysis;Gamma-carboxyglutamicacid;Glycoprotein;Hemostasis;Hydroxylation;Referenceproteome;Repeat;Secreted;Signal;Zymogen				BASAKI_YBX1_TARGETS_DN;BIOCARTA_AMI_PATHWAY;BIOCARTA_EXTRINSIC_PATHWAY;BIOCARTA_INTRINSIC_PATHWAY;BLOOD_COAGULATION;BOCHKIS_FOXA2_TARGETS;BURTON_ADIPOGENESIS_7;CASORELLI_ACUTE_PROMYELOCYTIC_LEUKEMIA_DN;CHARAFE_BREAST_CANCER_LUMINAL_VS_MESENCHYMAL_DN;CHIARADONNA_NEOPLASTIC_TRANSFORMATION_KRAS_CDC25_DN;chr3p11;COAGULATION;CUI_TCF21_TARGETS_2_DN;DELYS_THYROID_CANCER_UP;ENK_UV_RESPONSE_EPIDERMIS_DN;E…	+							+			+
Q91ZX7	Lrp1	alcohol metabolic process;anatomical structure morphogenesis;aorta morphogenesis;apoptotic cell clearance;artery morphogenesis;biological regulation;blood vessel morphogenesis;cellular component organization;cellular component organization or biogenesis;cellular membrane organization;cellular process;cholesterol metabolic process;developmental process;endocytosis;establishment of localization;lip…	binding;calcium ion binding;cation binding;ion binding;metal ion binding	cell part;coated pit;cytoplasmic part;integral to membrane;integral to plasma membrane;intracellular membrane-bounded organelle;intracellular organelle;intracellular part;intrinsic to membrane;intrinsic to plasma membrane;membrane;membrane part;membrane-bounded organelle;nucleus;organelle;perinuclear region of cytoplasm;plasma membrane part	Alzheimer's disease;Malaria	EGF_CA;Ldl_recept_a;Ldl_recept_b	Calcium;Cellmembrane;Coatedpit;Completeproteome;Cytoplasm;Developmentalprotein;Disulfidebond;EGF-likedomain;Endocytosis;Glycoprotein;Membrane;Metal-binding;Nucleus;Phosphoprotein;Receptor;Referenceproteome;Repeat;Signal;Transmembrane;Transmembranehelix				AACTTT_UNKNOWN;ABE_INNER_EAR;ATGAAGG,MIR-205;ATGCTGC,MIR-103,MIR-107;BLUM_RESPONSE_TO_SALIRASIB_UP;BOCHKIS_FOXA2_TARGETS;BOQUEST_STEM_CELL_UP;BRUINS_UVC_RESPONSE_EARLY_LATE;BRUINS_UVC_RESPONSE_VIA_TP53_GROUP_B;CAGCTG_V$AP4_Q5;CAGTATT,MIR-200B,MIR-200C,MIR-429;CAIRO_LIVER_DEVELOPMENT_DN;CALCIUM_ION_BINDING;CATION_BINDING;CCANNAGRKGGC_UNKNOWN;CCCNNGGGAR_V$OLF1_01;CELL_FRACTION;CELL_PROLIFERATION_GO…	+							+				+
Q61285	Abcd2	ATP catabolic process;ATP metabolic process;biological regulation;carboxylic acid catabolic process;carboxylic acid metabolic process;catabolic process;cellular catabolic process;cellular ketone metabolic process;cellular lipid catabolic process;cellular lipid metabolic process;cellular metabolic process;cellular nitrogen compound catabolic process;cellular nitrogen compound metabolic process;cel…	adenyl nucleotide binding;adenyl ribonucleotide binding;ATP binding;ATPase activity;binding;catalytic activity;hydrolase activity;hydrolase activity, acting on acid anhydrides;hydrolase activity, acting on acid anhydrides, in phosphorus-containing anhydrides;nucleoside-triphosphatase activity;nucleotide binding;purine nucleotide binding;purine ribonucleoside triphosphate binding;purine ribonucleo…	cell part;cytoplasmic part;integral to membrane;intracellular membrane-bounded organelle;intracellular organelle;intracellular organelle part;intracellular part;intrinsic to membrane;membrane;membrane part;membrane-bounded organelle;microbody;microbody membrane;microbody part;mitochondrion;organelle;organelle membrane;organelle part;peroxisomal membrane;peroxisomal part	ABC transporters;Peroxisome	ABC_membrane_2;ABC_tran	ATP-binding;Completeproteome;Glycoprotein;Membrane;Nucleotide-binding;Peroxisome;Phosphoprotein;Referenceproteome;Transmembrane;Transmembranehelix;Transport				ADENYL_NUCLEOTIDE_BINDING;ADENYL_RIBONUCLEOTIDE_BINDING;ATF2_S_UP.V1_UP;ATP_BINDING;BROWN_MYELOID_CELL_DEVELOPMENT_UP;BURTON_ADIPOGENESIS_6;CAHOY_ASTROCYTIC;CARBOXYLIC_ACID_METABOLIC_PROCESS;CELLULAR_LIPID_METABOLIC_PROCESS;chr12q11;CHYLA_CBFA2T3_TARGETS_UP;CTGCAGY_UNKNOWN;CTTTGA_V$LEF1_Q2;CYTOPLASM;CYTOPLASMIC_PART;ESTABLISHMENT_OF_LOCALIZATION;FATTY_ACID_METABOLIC_PROCESS;GERY_CEBP_TARGETS;GSE1…	+							+
Q99LR1;D6RFU2	Abhd12		acylglycerol lipase activity;carboxylic ester hydrolase activity;catalytic activity;hydrolase activity;hydrolase activity, acting on ester bonds;lipase activity	alpha-amino-3-hydroxy-5-methyl-4-isoxazolepropionic acid selective glutamate receptor complex;cell part;ionotropic glutamate receptor complex;macromolecular complex;membrane part;plasma membrane part;protein complex;receptor complex			Completeproteome;Glycoprotein;Hydrolase;Membrane;Referenceproteome;Transmembrane;Transmembranehelix				CHARAFE_BREAST_CANCER_LUMINAL_VS_BASAL_UP;CHEN_METABOLIC_SYNDROM_NETWORK;CHICAS_RB1_TARGETS_CONFLUENT;chr20p11;GOBERT_OLIGODENDROCYTE_DIFFERENTIATION_DN;GSE10463_CD40L_AND_VA347_VS_CD40L_IN_DC_UP;GSE11924_TFH_VS_TH17_CD4_TCELL_UP;GSE12366_GC_BCELL_VS_PLASMA_CELL_DN;GSE12366_PLASMA_CELL_VS_MEMORY_BCELL_UP;GSE15750_WT_VS_TRAF6KO_DAY6_EFF_CD8_TCELL_UP;GSE2706_2H_VS_8H_R848_AND_LPS_STIM_DC_UP;GSE2778…	+							+
P48999;E9QA93;E9Q6H6	Alox5	alkene biosynthetic process;arachidonic acid metabolite production involved in inflammatory response;biosynthetic process;carboxylic acid biosynthetic process;carboxylic acid metabolic process;cellular alkene metabolic process;cellular biosynthetic process;cellular ketone metabolic process;cellular lipid metabolic process;cellular metabolic process;cellular process;fatty acid biosynthetic process…	arachidonate 5-lipoxygenase activity;binding;catalytic activity;cation binding;dioxygenase activity;ion binding;iron ion binding;lipoxygenase activity;metal ion binding;oxidoreductase activity;oxidoreductase activity, acting on single donors with incorporation of molecular oxygen;oxidoreductase activity, acting on single donors with incorporation of molecular oxygen, incorporation of two atoms of…	cell part;cytoplasm;cytoplasmic part;cytosol;intracellular membrane-bounded organelle;intracellular organelle;intracellular organelle part;intracellular part;membrane;membrane-bounded organelle;membrane-enclosed lumen;nuclear envelope lumen;nuclear matrix;nuclear membrane;nuclear part;nucleus;organelle;organelle envelope lumen;organelle membrane;organelle part	Arachidonic acid metabolism;Toxoplasmosis	Lipoxygenase;PLAT	Calcium;Completeproteome;Cytoplasm;Dioxygenase;Iron;Leukotrienebiosynthesis;Membrane;Metal-binding;Nucleus;Oxidoreductase;Phosphoprotein;Referenceproteome				AMBROSINI_FLAVOPIRIDOL_TREATMENT_TP53;BAE_BRCA1_TARGETS_UP;BENPORATH_EED_TARGETS;BENPORATH_SUZ12_TARGETS;BONOME_OVARIAN_CANCER_SURVIVAL_SUBOPTIMAL_DEBULKING;BOSCO_ALLERGEN_INDUCED_TH2_ASSOCIATED_MODULE;BRUINS_UVC_RESPONSE_LATE;chr10q11;CYCLIN_D1_UP.V1_DN;DELYS_THYROID_CANCER_UP;DEURIG_T_CELL_PROLYMPHOCYTIC_LEUKEMIA_UP;GAL_LEUKEMIC_STEM_CELL_DN;GARY_CD5_TARGETS_UP;GOZGIT_ESR1_TARGETS_UP;GRAHAM_CML…	+							+
P12023;P12023-2;P12023-3	App	adult behavior;adult locomotory behavior;alcohol metabolic process;anatomical structure development;apoptosis;associative learning;axon cargo transport;axon choice point recognition;axon midline choice point recognition;behavior;behavioral interaction between organisms;biological adhesion;biological regulation;calcium ion homeostasis;cation homeostasis;cell adhesion;cell death;cell growth;cell ma…	binding;carbohydrate binding;cation binding;DNA binding;endopeptidase inhibitor activity;endopeptidase regulator activity;enzyme activator activity;enzyme inhibitor activity;enzyme regulator activity;glycosaminoglycan binding;heparin binding;ion binding;metal ion binding;nucleic acid binding;pattern binding;peptidase activator activity;peptidase inhibitor activity;peptidase regulator activity;pol…	apical part of cell;axon;cell part;cell projection;cell projection part;cell surface;ciliary rootlet;cilium part;coated pit;cytoplasmic part;cytoplasmic vesicle;cytoskeletal part;dendritic shaft;dendritic spine;Golgi apparatus;integral to membrane;intracellular membrane-bounded organelle;intracellular organelle;intracellular organelle part;intracellular part;intrinsic to membrane;membrane;membran…	Alzheimer's disease	APP_amyloid;APP_Cu_bd;APP_E2;APP_N;Beta-APP;Kunitz_BPTI	3D-structure;Alternativesplicing;Amyloid;Apoptosis;Celladhesion;Coatedpit;Completeproteome;Copper;Disulfidebond;Endocytosis;Glycoprotein;Heparin-binding;Iron;Membrane;Metal-binding;Notchsignalingpathway;Phosphoprotein;Proteaseinhibitor;Referenceproteome;Serineproteaseinhibitor;Signal;Transmembrane;Transmembranehelix;Zinc				AAANWWTGC_UNKNOWN;AACTTT_UNKNOWN;AAGCACT,MIR-520F;ABRAHAM_ALPC_VS_MULTIPLE_MYELOMA_UP;AGCACTT,MIR-93,MIR-302A,MIR-302B,MIR-302C,MIR-302D,MIR-372,MIR-373,MIR-520E,MIR-520A,MIR-526B,MIR-520B,MIR-520C,MIR-520D;AKL_HTLV1_INFECTION_UP;APRELIKOVA_BRCA1_TARGETS;ATTACAT,MIR-380-3P;BENPORATH_MYC_TARGETS_WITH_EBOX;BENPORATH_SOX2_TARGETS;BIOCARTA_P35ALZHEIMERS_PATHWAY;BIOCARTA_PLATELETAPP_PATHWAY;BLALOCK_AL…	+							+
Q3TKX1;Q9R1Q9;B7FAU7;B7FAU3	Atp6ap1	ATP hydrolysis coupled proton transport;cation transport;cellular process;energy coupled proton transport, against electrochemical gradient;establishment of localization;hydrogen transport;ion transmembrane transport;ion transport;monovalent inorganic cation transport;proton transport;transmembrane transport;transport	active transmembrane transporter activity;adenyl nucleotide binding;adenyl ribonucleotide binding;ATP binding;ATPase activity;ATPase activity, coupled;ATPase activity, coupled to movement of substances;ATPase activity, coupled to transmembrane movement of ions;ATPase activity, coupled to transmembrane movement of substances;binding;catalytic activity;cation transmembrane transporter activity;cati…	cell part;cytoplasmic part;integral to membrane;intracellular organelle part;intracellular part;intrinsic to membrane;macromolecular complex;membrane;membrane part;organelle membrane;organelle part;protein complex;proton-transporting two-sector ATPase complex, catalytic domain;proton-transporting V-type ATPase, V1 domain;vacuolar membrane;vacuolar part	Epithelial cell signaling in Helicobacter pylori infection;ko05152;Lysosome;Oxidative phosphorylation;Phagosome;Rheumatoid arthritis;Vibrio cholerae infection	ATP-synt_S1	ATP-binding;Completeproteome;Directproteinsequencing;Glycoprotein;Hydrogeniontransport;Iontransport;Membrane;Nucleotide-binding;Phosphoprotein;Referenceproteome;Signal;Transmembrane;Transmembranehelix;Transport;Vacuole				APRELIKOVA_BRCA1_TARGETS;BLALOCK_ALZHEIMERS_DISEASE_DN;CAIRO_HEPATOBLASTOMA_CLASSES_UP;CATION_TRANSPORT;CHARAFE_BREAST_CANCER_LUMINAL_VS_BASAL_UP;CHARAFE_BREAST_CANCER_LUMINAL_VS_MESENCHYMAL_UP;chrxq28;CREIGHTON_AKT1_SIGNALING_VIA_MTOR_DN;ESTABLISHMENT_OF_LOCALIZATION;GGGCGGR_V$SP1_Q6;GRUETZMANN_PANCREATIC_CANCER_UP;GSE13411_IGM_VS_SWITCHED_MEMORY_BCELL_DN;GSE14308_TH2_VS_TH1_UP;GSE14769_40MIN_VS…	+							+
Q6PE80;Q00993	Axl	anatomical structure development;anatomical structure morphogenesis;apoptotic cell clearance;biological adhesion;biological regulation;blood vessel remodeling;cell activation;cell adhesion;cell communication;cell differentiation;cell maturation;cell migration;cell morphogenesis;cell morphogenesis involved in differentiation;cell motility;cell surface receptor linked signaling pathway;cell-substra…	adenyl nucleotide binding;adenyl ribonucleotide binding;ATP binding;binding;catalytic activity;kinase activity;lipid binding;molecular transducer activity;nucleotide binding;phosphatidylserine binding;phospholipid binding;phosphotransferase activity, alcohol group as acceptor;protein kinase activity;protein tyrosine kinase activity;purine nucleotide binding;purine ribonucleoside triphosphate bind…	cell part;cell surface;extracellular region part;extracellular space;integral to membrane;intrinsic to membrane;membrane;membrane part;plasma membrane		fn3;Pkinase_Tyr	ATP-binding;Cellmembrane;Completeproteome;Differentiation;Disulfidebond;Glycoprotein;Immunity;Immunoglobulindomain;Innateimmunity;Kinase;Membrane;Nucleotide-binding;Oncogene;Phosphoprotein;Receptor;Referenceproteome;Repeat;Signal;Transferase;Transmembrane;Transmembranehelix;Tyrosine-proteinkinase;Ublconjugation				AACTTT_UNKNOWN;ACCAAAG,MIR-9;ACEVEDO_LIVER_TUMOR_VS_NORMAL_ADJACENT_TISSUE_DN;AMUNDSON_GENOTOXIC_SIGNATURE;ARGGGTTAA_UNKNOWN;BAELDE_DIABETIC_NEPHROPATHY_DN;BASAKI_YBX1_TARGETS_UP;BLALOCK_ALZHEIMERS_DISEASE_DN;BOQUEST_STEM_CELL_UP;BROWNE_HCMV_INFECTION_14HR_DN;BROWNE_HCMV_INFECTION_18HR_DN;BROWNE_HCMV_INFECTION_20HR_DN;BROWNE_HCMV_INFECTION_2HR_DN;BROWNE_HCMV_INFECTION_30MIN_DN;CACTGCC,MIR-34A,MIR…	+							+
Q9CY64	Blvra	catabolic process;cellular catabolic process;cellular metabolic process;cellular nitrogen compound catabolic process;cellular nitrogen compound metabolic process;cellular process;cofactor catabolic process;cofactor metabolic process;heme catabolic process;heme metabolic process;heterocycle catabolic process;heterocycle metabolic process;metabolic process;nitrogen compound metabolic process;pigmen…	biliverdin reductase activity;binding;catalytic activity;cation binding;ion binding;metal ion binding;nucleotide binding;oxidoreductase activity;oxidoreductase activity, acting on the CH-CH group of donors;oxidoreductase activity, acting on the CH-CH group of donors, NAD or NADP as acceptor;transition metal ion binding;zinc ion binding	cell part;cytoplasm;intracellular part	Porphyrin and chlorophyll metabolism	Biliv-reduc_cat;GFO_IDH_MocA	Acetylation;Completeproteome;Cytoplasm;Metal-binding;NAD;NADP;Oxidoreductase;Phosphoprotein;Referenceproteome;Zinc				ACEVEDO_LIVER_CANCER_UP;ACEVEDO_LIVER_TUMOR_VS_NORMAL_ADJACENT_TISSUE_UP;BIOCARTA_IL10_PATHWAY;BORCZUK_MALIGNANT_MESOTHELIOMA_UP;BRUINS_UVC_RESPONSE_LATE;CASORELLI_ACUTE_PROMYELOCYTIC_LEUKEMIA_DN;CATABOLIC_PROCESS;CELLULAR_CATABOLIC_PROCESS;CHEN_METABOLIC_SYNDROM_NETWORK;COFACTOR_CATABOLIC_PROCESS;COFACTOR_METABOLIC_PROCESS;CORRE_MULTIPLE_MYELOMA_DN;ELECTRON_TRANSPORT_GO_0006118;FARMER_BREAST_CAN…	+							+
Q3TZ86;P30993	C5ar1	activation of immune response;anatomical structure morphogenesis;apoptosis;biological regulation;biosynthetic process;calcium ion homeostasis;cation homeostasis;cell chemotaxis;cell death;cell migration;cell motility;cell proliferation;cell proliferation in hindbrain;cell surface receptor linked signaling pathway;cellular biosynthetic process;cellular calcium ion homeostasis;cellular cation homeo…	anaphylatoxin receptor activity;binding;C5a anaphylatoxin receptor activity;complement binding;complement component C5a binding;complement component C5a receptor activity;complement receptor activity;G-protein coupled receptor activity;molecular transducer activity;N-formyl peptide receptor activity;opsonin binding;opsonin receptor activity;peptide binding;peptide receptor activity;peptide recept…	apical part of cell;basolateral plasma membrane;cell part;cell surface;integral to membrane;intrinsic to membrane;membrane;membrane part;plasma membrane;plasma membrane part	Complement and coagulation cascades;Neuroactive ligand-receptor interaction;Staphylococcus aureus infection	7tm_1	Cellmembrane;Chemotaxis;Completeproteome;Disulfidebond;Glycoprotein;G-proteincoupledreceptor;Membrane;Phosphoprotein;Receptor;Referenceproteome;Sulfation;Transducer;Transmembrane;Transmembranehelix				ACTIVATION_OF_MAPK_ACTIVITY;AGUIRRE_PANCREATIC_CANCER_COPY_NUMBER_UP;ALTEMEIER_RESPONSE_TO_LPS_WITH_MECHANICAL_VENTILATION;APPEL_IMATINIB_RESPONSE;BEHAVIOR;BROWN_MYELOID_CELL_DEVELOPMENT_UP;BRUINS_UVC_RESPONSE_VIA_TP53_GROUP_B;BYSTRYKH_HEMATOPOIESIS_STEM_CELL_QTL_TRANS;CATION_HOMEOSTASIS;CELL_SURFACE_RECEPTOR_LINKED_SIGNAL_TRANSDUCTION_GO_0007166;CELLULAR_CATION_HOMEOSTASIS;CELLULAR_DEFENSE_RESPO…	+							+
Q99LB4;P24452;D3YTL5	Capg	actin filament capping;biological regulation;cell projection assembly;cell projection organization;cellular component assembly;cellular component assembly at cellular level;cellular component organization;cellular component organization at cellular level;cellular component organization or biogenesis;cellular component organization or biogenesis at cellular level;cellular process;negative regulati…		cell part;cytoplasm;cytoplasmic membrane-bounded vesicle;cytoplasmic part;cytoplasmic vesicle;extracellular region;intracellular membrane-bounded organelle;intracellular non-membrane-bounded organelle;intracellular organelle;intracellular organelle part;intracellular part;melanosome;membrane;membrane-bounded organelle;membrane-bounded vesicle;non-membrane-bounded organelle;nuclear membrane;nuclea…		Gelsolin	Acetylation;Actin-binding;Actincapping;Completeproteome;Cytoplasm;Directproteinsequencing;Nucleus;Phosphoprotein;Referenceproteome;Repeat;Secreted				ACEVEDO_FGFR1_TARGETS_IN_PROSTATE_CANCER_MODEL_UP;ACTIN_CYTOSKELETON;ACTIN_CYTOSKELETON_ORGANIZATION_AND_BIOGENESIS;ACTIN_FILAMENT_BASED_PROCESS;ACTIN_POLYMERIZATION_AND_OR_DEPOLYMERIZATION;BASSO_CD40_SIGNALING_UP;BERENJENO_TRANSFORMED_BY_RHOA_UP;BROWN_MYELOID_CELL_DEVELOPMENT_UP;BRUINS_UVC_RESPONSE_VIA_TP53_GROUP_A;BURTON_ADIPOGENESIS_8;CELLULAR_MACROMOLECULE_METABOLIC_PROCESS;CELLULAR_PROTEIN_M…	+							+
P28033	Cebpb	anatomical structure development;biological regulation;brown fat cell differentiation;cell differentiation;cell proliferation;cellular developmental process;cellular process;cellular response to acid;cellular response to amine stimulus;cellular response to amino acid stimulus;cellular response to chemical stimulus;cellular response to endogenous stimulus;cellular response to organic nitrogen;cell…	binding;DNA binding;identical protein binding;nucleic acid binding;nucleic acid binding transcription factor activity;protein binding;protein dimerization activity;protein heterodimerization activity;protein homodimerization activity;RNA polymerase II core promoter proximal region sequence-specific DNA binding transcription factor activity;RNA polymerase II core promoter proximal region sequence-…	cell part;chromatin;chromosomal part;cytoplasm;intracellular organelle part;intracellular part;nuclear chromatin;nuclear chromosome part;nuclear matrix;nuclear part;nucleoplasm;organelle part	ko05152	bZIP_2	3D-structure;Activator;Completeproteome;Differentiation;DNA-binding;Isopeptidebond;Nucleus;Phosphoprotein;Referenceproteome;Transcription;Transcriptionregulation;Ublconjugation				ABBUD_LIF_SIGNALING_1_UP;ACUTE_INFLAMMATORY_RESPONSE;ADDYA_ERYTHROID_DIFFERENTIATION_BY_HEMIN;AGCATTA,MIR-155;AMIT_EGF_RESPONSE_40_HELA;AMUNDSON_RESPONSE_TO_ARSENITE;BANDRES_RESPONSE_TO_CARMUSTIN_MGMT_48HR_DN;BCAT_GDS748_UP;BENPORATH_ES_CORE_NINE_CORRELATED;BIOCARTA_IL6_PATHWAY;BIOPOLYMER_METABOLIC_PROCESS;BOQUEST_STEM_CELL_UP;BROCKE_APOPTOSIS_REVERSED_BY_IL6;BRUINS_UVC_RESPONSE_VIA_TP53_GROUP_A;…	+							+
P18242;F6Y6L6;F8WIR1	Ctsd	autophagic vacuole assembly;cellular component assembly;cellular component assembly at cellular level;cellular component organization;cellular component organization at cellular level;cellular component organization or biogenesis;cellular component organization or biogenesis at cellular level;cellular process;macromolecule metabolic process;metabolic process;organelle assembly;organelle organizat…	aspartic-type endopeptidase activity;aspartic-type peptidase activity;catalytic activity;endopeptidase activity;hydrolase activity;peptidase activity;peptidase activity, acting on L-amino acid peptides	cell part;cytoplasmic membrane-bounded vesicle;cytoplasmic part;cytoplasmic vesicle;extracellular matrix;extracellular region part;extracellular space;intracellular membrane-bounded organelle;intracellular organelle;intracellular part;lysosome;lytic vacuole;melanosome;membrane-bounded organelle;membrane-bounded vesicle;mitochondrion;organelle;pigment granule;vacuole;vesicle	ko05152;Lysosome	A1_Propeptide;Asp	Aspartylprotease;Completeproteome;Disulfidebond;Glycoprotein;Hydrolase;Lysosome;Protease;Referenceproteome;Secreted;Signal;Zymogen	+	Matrisome-associated	ECM Regulators	ACEVEDO_LIVER_TUMOR_VS_NORMAL_ADJACENT_TISSUE_DN;ACOSTA_PROLIFERATION_INDEPENDENT_MYC_TARGETS_DN;AMUNDSON_DNA_DAMAGE_RESPONSE_TP53;APPEL_IMATINIB_RESPONSE;BCAT_BILD_ET_AL_UP;BECKER_TAMOXIFEN_RESISTANCE_UP;BENPORATH_CYCLING_GENES;BENPORATH_EED_TARGETS;BHAT_ESR1_TARGETS_VIA_AKT1_UP;BIOCARTA_MTA3_PATHWAY;BLUM_RESPONSE_TO_SALIRASIB_UP;CAGCTG_V$AP4_Q5;CHEN_METABOLIC_SYNDROM_NETWORK;chr11p15;DELACROIX_…	+							+
Q61093	Cybb	biosynthetic process;cellular biosynthetic process;cellular metabolic process;cellular process;electron transport chain;generation of precursor metabolites and energy;hydrogen peroxide biosynthetic process;hydrogen peroxide metabolic process;metabolic process;oxidation-reduction process;reactive oxygen species metabolic process;superoxide anion generation;superoxide metabolic process	binding;catalytic activity;cation binding;channel activity;coenzyme binding;cofactor binding;electron carrier activity;flavin adenine dinucleotide binding;gated channel activity;heme binding;ion binding;ion channel activity;ion transmembrane transporter activity;iron ion binding;metal ion binding;oxidoreductase activity;oxidoreductase activity, acting on NADH or NADPH;oxidoreductase activity, act…	cell part;cytoplasmic part;integral to membrane;integral to plasma membrane;intracellular membrane-bounded organelle;intracellular organelle;intracellular part;intrinsic to membrane;intrinsic to plasma membrane;membrane;membrane part;membrane-bounded organelle;mitochondrion;organelle;plasma membrane;plasma membrane part	Leukocyte transendothelial migration;Osteoclast differentiation;Phagosome	FAD_binding_8;Ferric_reduct;NAD_binding_6	Cellmembrane;Completeproteome;Electrontransport;FAD;Glycoprotein;Heme;Ionchannel;Iontransport;Iron;Membrane;Metal-binding;NADP;Oxidoreductase;Referenceproteome;Transmembrane;Transmembranehelix;Transport;Voltage-gatedchannel				ALTEMEIER_RESPONSE_TO_LPS_WITH_MECHANICAL_VENTILATION;ATM_DN.V1_DN;BOYLAN_MULTIPLE_MYELOMA_D_DN;BREDEMEYER_RAG_SIGNALING_VIA_ATM_NOT_VIA_NFKB_UP;BROWN_MYELOID_CELL_DEVELOPMENT_UP;BYSTROEM_CORRELATED_WITH_IL5_DN;CAIRO_LIVER_DEVELOPMENT_DN;CHEN_METABOLIC_SYNDROM_NETWORK;chrxp21;CROONQUIST_NRAS_SIGNALING_UP;CROONQUIST_NRAS_VS_STROMAL_STIMULATION_UP;CUI_TCF21_TARGETS_2_DN;DEFENSE_RESPONSE;FULCHER_INF…	+							+
P11276	Fn1	acute inflammatory response;acute-phase response;anatomical structure formation involved in morphogenesis;anatomical structure morphogenesis;angiogenesis;biological adhesion;biological regulation;calcium-independent cell-matrix adhesion;cell adhesion;cell junction assembly;cell junction organization;cell morphogenesis;cell morphogenesis involved in differentiation;cell-matrix adhesion;cell-substr…	binding;carbohydrate binding;enzyme activator activity;enzyme regulator activity;glycosaminoglycan binding;heparin binding;pattern binding;peptidase activator activity;peptidase regulator activity;polysaccharide binding	apical plasma membrane;basement membrane;cell part;cytoplasmic part;endoplasmic reticulum-Golgi intermediate compartment;extracellular matrix part;extracellular region part;fibrinogen complex;intracellular membrane-bounded organelle;intracellular organelle;intracellular part;macromolecular complex;membrane part;membrane-bounded organelle;organelle;plasma membrane part;protein complex	Amoebiasis;Bacterial invasion of epithelial cells;ECM-receptor interaction;Focal adhesion;Pathways in cancer;Regulation of actin cytoskeleton;Small cell lung cancer	fn1;fn2;fn3	3D-structure;Acutephase;Alternativesplicing;Angiogenesis;Celladhesion;Cellshape;Completeproteome;Disulfidebond;Extracellularmatrix;Glycoprotein;Heparin-binding;Isopeptidebond;Phosphoprotein;Pyrrolidonecarboxylicacid;Referenceproteome;Repeat;Secreted;Signal;Sulfation	+	Core matrisome	ECM Glycoproteins	AAAGACA,MIR-511;AAANWWTGC_UNKNOWN;ACATTCC,MIR-1,MIR-206;ACAWYAAAG_UNKNOWN;AMIT_SERUM_RESPONSE_60_MCF10A;ANASTASSIOU_CANCER_MESENCHYMAL_TRANSITION_SIGNATURE;ATGCAGT,MIR-217;AZARE_NEOPLASTIC_TRANSFORMATION_BY_STAT3_DN;AZARE_STAT3_TARGETS;BEGUM_TARGETS_OF_PAX3_FOXO1_FUSION_AND_PAX3;BERENJENO_TRANSFORMED_BY_RHOA_DN;BILD_HRAS_ONCOGENIC_SIGNATURE;BLALOCK_ALZHEIMERS_DISEASE_DN;BOQUEST_STEM_CELL_CULTURED…	+							+
P15105	Glul	amine biosynthetic process;amine metabolic process;biological regulation;biosynthetic process;carboxylic acid biosynthetic process;carboxylic acid metabolic process;cell proliferation;cellular amine metabolic process;cellular amino acid biosynthetic process;cellular amino acid metabolic process;cellular biosynthetic process;cellular component assembly;cellular component organization;cellular comp…	acid-ammonia (or amide) ligase activity;adenyl nucleotide binding;adenyl ribonucleotide binding;amine binding;amino acid binding;ammonia ligase activity;ATP binding;binding;carbon-carbon lyase activity;carboxylic acid binding;carboxy-lyase activity;catalytic activity;cation binding;glutamate binding;glutamate decarboxylase activity;glutamate-ammonia ligase activity;ion binding;ligase activity;lig…	axon part;axon terminus;cell part;cell projection part;cytoplasmic part;endoplasmic reticulum;intracellular membrane-bounded organelle;intracellular organelle;intracellular part;macromolecular complex;membrane-bounded organelle;mitochondrion;neuron projection terminus;organelle;perikaryon;protein complex;rough endoplasmic reticulum	Alanine, aspartate and glutamate metabolism;Arginine and proline metabolism;Nitrogen metabolism;Two-component system	Gln-synt_C;Gln-synt_N	Acetylation;ATP-binding;Completeproteome;Cytoplasm;Directproteinsequencing;Ligase;Lyase;Mitochondrion;Nucleotide-binding;Phosphoprotein;Referenceproteome;Ublconjugation				AMIT_SERUM_RESPONSE_40_MCF10A;BAELDE_DIABETIC_NEPHROPATHY_DN;BARIS_THYROID_CANCER_UP;BLALOCK_ALZHEIMERS_DISEASE_DN;BLALOCK_ALZHEIMERS_DISEASE_INCIPIENT_DN;BOYAULT_LIVER_CANCER_SUBCLASS_G56_UP;BURTON_ADIPOGENESIS_4;BYSTRYKH_HEMATOPOIESIS_STEM_CELL_QTL_TRANS;CAIRO_HEPATOBLASTOMA_CLASSES_DN;CAIRO_HEPATOBLASTOMA_UP;CASORELLI_ACUTE_PROMYELOCYTIC_LEUKEMIA_DN;CAVARD_LIVER_CANCER_MALIGNANT_VS_BENIGN;CHEN…	+							+
Q9Z0M5	Lipa	anatomical structure development;anatomical structure homeostasis;anatomical structure morphogenesis;biological regulation;catabolic process;cell morphogenesis;cell proliferation;cellular component morphogenesis;cellular component organization;cellular component organization or biogenesis;cellular developmental process;cellular process;cytokine production;defense response;developmental process;ho…	carboxylic ester hydrolase activity;catalytic activity;hydrolase activity;hydrolase activity, acting on ester bonds;sterol esterase activity	cell part;cytoplasmic part;intracellular membrane-bounded organelle;intracellular organelle;intracellular part;lysosome;lytic vacuole;membrane-bounded organelle;organelle;vacuole	Lysosome;Steroid biosynthesis	Abhydro_lipase;Abhydrolase_1	Completeproteome;Glycoprotein;Hydrolase;Lipiddegradation;Lipidmetabolism;Lysosome;Referenceproteome;Signal				ACEVEDO_LIVER_CANCER_UP;ALONSO_METASTASIS_UP;ASTON_MAJOR_DEPRESSIVE_DISORDER_DN;BERENJENO_TRANSFORMED_BY_RHOA_DN;BIOPOLYMER_METABOLIC_PROCESS;BIOPOLYMER_MODIFICATION;BIOSYNTHETIC_PROCESS;BROWNE_HCMV_INFECTION_48HR_DN;BUYTAERT_PHOTODYNAMIC_THERAPY_STRESS_DN;CELLULAR_MACROMOLECULE_METABOLIC_PROCESS;CELLULAR_PROTEIN_METABOLIC_PROCESS;CHANG_CORE_SERUM_RESPONSE_DN;CHEN_METABOLIC_SYNDROM_NETWORK;CHICAS…	+							+
P11152	Lpl	acylglycerol biosynthetic process;acylglycerol catabolic process;acylglycerol metabolic process;biological regulation;biosynthetic process;catabolic process;cellular biosynthetic process;cellular catabolic process;cellular lipid catabolic process;cellular lipid metabolic process;cellular metabolic process;cellular process;chemical homeostasis;glycerol ether biosynthetic process;glycerol ether cat…	binding;carbohydrate binding;carboxylic ester hydrolase activity;catalytic activity;glycosaminoglycan binding;heparin binding;hydrolase activity;hydrolase activity, acting on ester bonds;lipase activity;lipid binding;lipoprotein lipase activity;pattern binding;polysaccharide binding;triglyceride binding;triglyceride lipase activity	anchored to membrane;cell part;cell surface;chylomicron;extracellular matrix;extracellular region part;extracellular space;intrinsic to membrane;macromolecular complex;membrane;membrane part;plasma lipoprotein particle;plasma membrane;protein-lipid complex;triglyceride-rich lipoprotein particle;very-low-density lipoprotein particle	Alzheimer's disease;Glycerolipid metabolism;PPAR signaling pathway	Lipase;PLAT	Cellmembrane;Chylomicron;Completeproteome;Disulfidebond;Glycoprotein;GPI-anchor;Heparin-binding;Hydrolase;Lipiddegradation;Lipidmetabolism;Lipoprotein;Membrane;Nitration;Referenceproteome;Secreted;Signal;VLDL				ACOSTA_PROLIFERATION_INDEPENDENT_MYC_TARGETS_UP;AKT_UP.V1_DN;AKT_UP_MTOR_DN.V1_DN;BAELDE_DIABETIC_NEPHROPATHY_DN;BENPORATH_EED_TARGETS;BENPORATH_ES_WITH_H3K27ME3;BENPORATH_PRC2_TARGETS;BENPORATH_SUZ12_TARGETS;BILBAN_B_CLL_LPL_UP;BIOCARTA_PPARA_PATHWAY;BLALOCK_ALZHEIMERS_DISEASE_UP;BOQUEST_STEM_CELL_CULTURED_VS_FRESH_UP;BORLAK_LIVER_CANCER_EGF_UP;BURTON_ADIPOGENESIS_10;BURTON_ADIPOGENESIS_6;BURTON…	+							+
Q8BLF1	Nceh1	catabolic process;cellular macromolecule metabolic process;cellular metabolic process;cellular process;cellular protein metabolic process;dephosphorylation;lipid catabolic process;lipid metabolic process;macromolecule metabolic process;macromolecule modification;metabolic process;phosphate-containing compound metabolic process;phosphorus metabolic process;primary metabolic process;protein dephosp…	anion binding;binding;carboxylesterase activity;carboxylic ester hydrolase activity;catalytic activity;hydrolase activity;hydrolase activity, acting on ester bonds;ion binding;phosphate ion binding;serine hydrolase activity	cell part;cytoplasmic part;endoplasmic reticulum;integral to membrane;intracellular membrane-bounded organelle;intracellular organelle;intracellular part;intrinsic to membrane;membrane;membrane part;membrane-bounded organelle;organelle	Bile secretion	Abhydrolase_3	Completeproteome;Endoplasmicreticulum;Glycoprotein;Hydrolase;Lipiddegradation;Lipidmetabolism;Membrane;Microsome;Referenceproteome;Signal-anchor;Transmembrane;Transmembranehelix				BAKKER_FOXO3_TARGETS_UP;BILANGES_SERUM_SENSITIVE_GENES;CACTGCC,MIR-34A,MIR-34C,MIR-449;CAHOY_ASTROCYTIC;CHANG_CORE_SERUM_RESPONSE_UP;CHIANG_LIVER_CANCER_SUBCLASS_PROLIFERATION_UP;chr3q26;CREIGHTON_ENDOCRINE_THERAPY_RESISTANCE_3;CREIGHTON_ENDOCRINE_THERAPY_RESISTANCE_5;GARGALOVIC_RESPONSE_TO_OXIDIZED_PHOSPHOLIPIDS_RED_UP;GEORGES_TARGETS_OF_MIR192_AND_MIR215;GOBERT_OLIGODENDROCYTE_DIFFERENTIATION_D…	+							+
O35405	Pld3	catabolic process;lipid catabolic process;lipid metabolic process;metabolic process;primary metabolic process	catalytic activity;hydrolase activity;hydrolase activity, acting on ester bonds;lipase activity;NAPE-specific phospholipase D activity;phospholipase activity;phospholipase D activity;phosphoric diester hydrolase activity;phosphoric ester hydrolase activity	cell part;cytoplasmic part;endoplasmic reticulum membrane;endoplasmic reticulum part;integral to membrane;intracellular organelle part;intracellular part;intrinsic to membrane;membrane;membrane part;organelle membrane;organelle part			Completeproteome;Endoplasmicreticulum;Glycoprotein;Hydrolase;Lipiddegradation;Lipidmetabolism;Membrane;Referenceproteome;Repeat;Signal-anchor;Transmembrane;Transmembranehelix				ATGCTGG,MIR-338;BERENJENO_TRANSFORMED_BY_RHOA_DN;BORCZUK_MALIGNANT_MESOTHELIOMA_UP;BRUINS_UVC_RESPONSE_VIA_TP53_GROUP_B;BURTON_ADIPOGENESIS_8;CHANG_CORE_SERUM_RESPONSE_DN;CHEN_METABOLIC_SYNDROM_NETWORK;chr19q13;CONCANNON_APOPTOSIS_BY_EPOXOMICIN_UP;CTACCTC,LET-7A,LET-7B,LET-7C,LET-7D,LET-7E,LET-7F,MIR-98,LET-7G,LET-7I;DACOSTA_UV_RESPONSE_VIA_ERCC3_TTD_UP;DACOSTA_UV_RESPONSE_VIA_ERCC3_UP;DAIRKEE_TE…	+							+
Q6P6I8;E0CX65;P97797-2	Sirpa	actin cytoskeleton organization;actin filament organization;actin filament-based process;biological adhesion;biological regulation;cell adhesion;cell migration;cell motility;cell recognition;cell-matrix adhesion;cell-substrate adhesion;cellular component movement;cellular component organization;cellular component organization at cellular level;cellular component organization or biogenesis;cellula…		cell part;integral to membrane;integral to plasma membrane;intrinsic to membrane;intrinsic to plasma membrane;membrane part;plasma membrane part	Osteoclast differentiation	C1-set;V-set	Completeproteome;Referenceproteome				AAAYRNCTG_UNKNOWN;AATGTGA,MIR-23A,MIR-23B;ACEVEDO_LIVER_CANCER_DN;BAKKER_FOXO3_TARGETS_UP;BCAT_BILD_ET_AL_UP;BHATI_G2M_ARREST_BY_2METHOXYESTRADIOL_DN;BIDUS_METASTASIS_DN;BMI1_DN.V1_UP;BOYAULT_LIVER_CANCER_SUBCLASS_G5_DN;BROWN_MYELOID_CELL_DEVELOPMENT_UP;BROWNE_HCMV_INFECTION_14HR_DN;BROWNE_HCMV_INFECTION_30MIN_DN;BYSTRYKH_HEMATOPOIESIS_STEM_CELL_QTL_TRANS;CAGGTA_V$AREB6_01;CAGGTG_V$E12_Q6;CHARAFE…	+							+
Q6PHU5;Q6PHU5-2;A2AEF0	Sort1	biological regulation;carbohydrate transport;cell differentiation;cell surface receptor linked signaling pathway;cellular component organization;cellular component organization at cellular level;cellular component organization or biogenesis;cellular component organization or biogenesis at cellular level;cellular developmental process;cellular membrane organization;cellular process;cellular respon…	binding;growth factor binding;molecular transducer activity;nerve growth factor receptor activity;neurotensin receptor activity, non-G-protein coupled;neurotrophin binding;neurotrophin receptor activity;protein binding;receptor activity;signal transducer activity;signaling receptor activity;transmembrane signaling receptor activity	cell body;cell part;cell projection;cell surface;clathrin-coated vesicle;coated pit;coated vesicle;cytoplasmic membrane-bounded vesicle;cytoplasmic part;cytoplasmic vesicle;dendrite;early endosome;endoplasmic reticulum membrane;endoplasmic reticulum part;endosomal part;endosome;endosome membrane;Golgi apparatus part;Golgi cisterna membrane;Golgi membrane;Golgi-associated vesicle;integral to membr…	Lysosome;Neurotrophin signaling pathway		Alternativesplicing;Cellmembrane;Cleavageonpairofbasicresidues;Completeproteome;Developmentalprotein;Differentiation;Disulfidebond;Endocytosis;Endoplasmicreticulum;Endosome;Glycoprotein;Golgiapparatus;Lysosome;Membrane;Nucleus;Osteogenesis;Phosphoprotein;Receptor;Referenceproteome;Repeat;Signal;Transmembrane;Transmembranehelix;Transport				AAANWWTGC_UNKNOWN;ACCAAAG,MIR-9;ACEVEDO_LIVER_CANCER_UP;ACEVEDO_NORMAL_TISSUE_ADJACENT_TO_LIVER_TUMOR_UP;BENPORATH_SOX2_TARGETS;BERTUCCI_MEDULLARY_VS_DUCTAL_BREAST_CANCER_DN;BOCHKIS_FOXA2_TARGETS;CAGGGTC,MIR-504;CHEN_METABOLIC_SYNDROM_NETWORK;chr1p21;CTCAGGG,MIR-125B,MIR-125A;CTTTGT_V$LEF1_Q2;CTTTGTA,MIR-524;DEURIG_T_CELL_PROLYMPHOCYTIC_LEUKEMIA_UP;DODD_NASOPHARYNGEAL_CARCINOMA_UP;EIF4E_DN;ELVIDG…	+							+
P16460;J3QNG0	Ass1;Gm5424	amide biosynthetic process;amine biosynthetic process;amine metabolic process;arginine biosynthetic process;arginine metabolic process;biosynthetic process;carboxylic acid biosynthetic process;carboxylic acid metabolic process;cellular amide metabolic process;cellular amine metabolic process;cellular amino acid biosynthetic process;cellular amino acid metabolic process;cellular biosynthetic proce…	adenyl nucleotide binding;adenyl ribonucleotide binding;argininosuccinate synthase activity;ATP binding;binding;catalytic activity;ligase activity;ligase activity, forming carbon-nitrogen bonds;nucleotide binding;purine nucleotide binding;purine ribonucleoside triphosphate binding;purine ribonucleotide binding;ribonucleotide binding	cell part;cytoplasmic part;intracellular membrane-bounded organelle;intracellular organelle;intracellular part;membrane-bounded organelle;mitochondrion;organelle	Alanine, aspartate and glutamate metabolism;Arginine and proline metabolism	Arginosuc_synth	Amino-acidbiosynthesis;Argininebiosynthesis;ATP-binding;Completeproteome;Directproteinsequencing;Ligase;Nucleotide-binding;Phosphoprotein;Referenceproteome;Ureacycle				AIYAR_COBRA1_TARGETS_UP;AKT_UP.V1_DN;AKT_UP_MTOR_DN.V1_DN;BAELDE_DIABETIC_NEPHROPATHY_UP;BASAKI_YBX1_TARGETS_DN;BURTON_ADIPOGENESIS_PEAK_AT_16HR;BUYTAERT_PHOTODYNAMIC_THERAPY_STRESS_UP;CACGTG_V$MYC_Q2;CAGCTG_V$AP4_Q5;CAGGTG_V$E12_Q6;CAIRO_HEPATOBLASTOMA_DN;CHICAS_RB1_TARGETS_CONFLUENT;chr9q34;CHYLA_CBFA2T3_TARGETS_UP;COLLER_MYC_TARGETS_UP;CREIGHTON_ENDOCRINE_THERAPY_RESISTANCE_4;CSR_LATE_UP.V1_DN…	+								+						+
P97449	Anpep	anatomical structure formation involved in morphogenesis;angiogenesis;cell differentiation;cellular developmental process;cellular process;developmental process;macromolecule metabolic process;metabolic process;primary metabolic process;protein metabolic process;proteolysis	aminopeptidase activity;binding;catalytic activity;cation binding;exopeptidase activity;hydrolase activity;ion binding;metal ion binding;metallopeptidase activity;peptidase activity;peptidase activity, acting on L-amino acid peptides;transition metal ion binding;zinc ion binding	cell part;cytoplasmic part;endoplasmic reticulum-Golgi intermediate compartment;external side of plasma membrane;integral to membrane;intracellular membrane-bounded organelle;intracellular organelle;intracellular part;intrinsic to membrane;membrane part;membrane-bounded organelle;organelle;plasma membrane part	Glutathione metabolism;Hematopoietic cell lineage;Renin-angiotensin system	DUF3358;Peptidase_M1	Aminopeptidase;Angiogenesis;Completeproteome;Developmentalprotein;Differentiation;Directproteinsequencing;Disulfidebond;Glycoprotein;Hydrolase;Membrane;Metal-binding;Metalloprotease;Phosphoprotein;Protease;Referenceproteome;Signal-anchor;Sulfation;Transmembrane;Transmembranehelix;Zinc				ACEVEDO_LIVER_CANCER_DN;ACEVEDO_LIVER_TUMOR_VS_NORMAL_ADJACENT_TISSUE_DN;AMINOPEPTIDASE_ACTIVITY;BIOCARTA_DC_PATHWAY;BIOCARTA_SARS_PATHWAY;BMI1_DN.V1_UP;BOQUEST_STEM_CELL_UP;BROWN_MYELOID_CELL_DEVELOPMENT_UP;BROWNE_HCMV_INFECTION_16HR_DN;BRUINS_UVC_RESPONSE_VIA_TP53_GROUP_A;BYSTRYKH_HEMATOPOIESIS_STEM_CELL_QTL_TRANS;CHEN_HOXA5_TARGETS_9HR_DN;CHEN_METABOLIC_SYNDROM_NETWORK;CHICAS_RB1_TARGETS_CONFL…	+								+
P28843	Dpp4	biological adhesion;biological regulation;cell activation;cell adhesion;cell migration;cell motility;cellular component movement;cellular process;endothelial cell migration;immune system process;leukocyte activation;locomotion;lymphocyte activation;lymphocyte costimulation;macromolecule metabolic process;metabolic process;negative regulation of biological process;negative regulation of cellular c…	aminopeptidase activity;binding;catalytic activity;dipeptidyl-peptidase activity;endopeptidase activity;enzyme binding;exopeptidase activity;hydrolase activity;identical protein binding;peptidase activity;peptidase activity, acting on L-amino acid peptides;protease binding;protein binding;protein dimerization activity;protein homodimerization activity;receptor binding;serine hydrolase activity;se…	apical plasma membrane;cell junction;cell part;cell projection;cell projection membrane;cell projection part;cell surface;cell-cell junction;cytoplasmic membrane-bounded vesicle;cytoplasmic part;cytoplasmic vesicle;endocytic vesicle;extracellular region;integral to membrane;intercellular canaliculus;intracellular membrane-bounded organelle;intracellular organelle;intracellular part;intrinsic to m…	Protein digestion and absorption	DPPIV_N;Peptidase_S9	Aminopeptidase;Celladhesion;Celljunction;Cellmembrane;Cellprojection;Completeproteome;Directproteinsequencing;Disulfidebond;Glycoprotein;Hydrolase;Membrane;Protease;Receptor;Referenceproteome;Secreted;Serineprotease;Signal-anchor;Transmembrane;Transmembranehelix				AAACCAC,MIR-140;AAGCACT,MIR-520F;ACEVEDO_METHYLATED_IN_LIVER_CANCER_DN;ACEVEDO_NORMAL_TISSUE_ADJACENT_TO_LIVER_TUMOR_UP;ATATGCA,MIR-448;ATF2_S_UP.V1_DN;BASAKI_YBX1_TARGETS_DN;BOSCO_ALLERGEN_INDUCED_TH2_ASSOCIATED_MODULE;BOYAULT_LIVER_CANCER_SUBCLASS_G56_UP;BOYLAN_MULTIPLE_MYELOMA_C_CLUSTER_UP;BOYLAN_MULTIPLE_MYELOMA_C_UP;BROWNE_HCMV_INFECTION_48HR_DN;CASORELLI_ACUTE_PROMYELOCYTIC_LEUKEMIA_DN;CAVA…	+								+
P14434;P14438;G3UWR9	H2-Aa	antigen processing and presentation;antigen processing and presentation of exogenous antigen;antigen processing and presentation of exogenous peptide antigen;antigen processing and presentation of exogenous peptide antigen via MHC class II;antigen processing and presentation of peptide antigen;antigen processing and presentation of peptide antigen via MHC class II;antigen processing and presentat…	antigen binding;binding;peptide antigen binding;peptide binding	cell part;cytoplasmic part;external side of plasma membrane;integral to membrane;intracellular membrane-bounded organelle;intracellular organelle;intracellular part;intrinsic to membrane;lysosome;lytic vacuole;macromolecular complex;membrane part;membrane-bounded organelle;MHC class II protein complex;MHC protein complex;organelle;plasma membrane part;protein complex;vacuole	Allograft rejection;Antigen processing and presentation;Asthma;Autoimmune thyroid disease;Cell adhesion molecules (CAMs);Graft-versus-host disease;Intestinal immune network for IgA production;ko05152;Leishmaniasis;Phagosome;Rheumatoid arthritis;Staphylococcus aureus infection;Systemic lupus erythematosus;Toxoplasmosis;Type I diabetes mellitus;Viral myocarditis	C1-set;MHC_II_alpha	3D-structure;Completeproteome;Disulfidebond;Glycoprotein;Immunity;Membrane;MHCII;Referenceproteome;Signal;Transmembrane;Transmembranehelix					+								+
P14483	H2-Ab1	antigen processing and presentation;antigen processing and presentation of exogenous antigen;antigen processing and presentation of exogenous peptide antigen;antigen processing and presentation of exogenous peptide antigen via MHC class II;antigen processing and presentation of peptide antigen;antigen processing and presentation of peptide antigen via MHC class II;antigen processing and presentat…	antigen binding;binding;peptide antigen binding;peptide binding;protein binding;toxin binding;transcription factor binding	cell part;cytoplasmic part;early endosome;endosome;external side of plasma membrane;Golgi apparatus;integral to membrane;intracellular membrane-bounded organelle;intracellular organelle;intracellular part;intrinsic to membrane;late endosome;macromolecular complex;membrane part;membrane-bounded organelle;MHC class II protein complex;MHC protein complex;multivesicular body;organelle;plasma membrane…	Allograft rejection;Antigen processing and presentation;Asthma;Autoimmune thyroid disease;Cell adhesion molecules (CAMs);Graft-versus-host disease;Intestinal immune network for IgA production;ko05152;Leishmaniasis;Phagosome;Rheumatoid arthritis;Staphylococcus aureus infection;Systemic lupus erythematosus;Toxoplasmosis;Type I diabetes mellitus;Viral myocarditis	C1-set;MHC_II_beta	3D-structure;Completeproteome;Disulfidebond;Glycoprotein;Immunity;Membrane;MHCII;Referenceproteome;Signal;Transmembrane;Transmembranehelix;Ublconjugation					+								+
O78196;P04230;P04231;P20040;P18468	H2-Eb1	antigen processing and presentation;antigen processing and presentation of exogenous antigen;antigen processing and presentation of exogenous peptide antigen;antigen processing and presentation of exogenous peptide antigen via MHC class II;antigen processing and presentation of peptide antigen;antigen processing and presentation of peptide antigen via MHC class II;antigen processing and presentat…		cell part;cytoplasmic part;endosomal part;endosome membrane;integral to membrane;intracellular organelle part;intracellular part;intrinsic to membrane;late endosome membrane;lysosomal membrane;macromolecular complex;membrane;membrane part;MHC class II protein complex;MHC protein complex;organelle membrane;organelle part;plasma membrane part;protein complex;vacuolar membrane;vacuolar part	Allograft rejection;Antigen processing and presentation;Asthma;Autoimmune thyroid disease;Cell adhesion molecules (CAMs);Graft-versus-host disease;Intestinal immune network for IgA production;ko05152;Leishmaniasis;Phagosome;Rheumatoid arthritis;Staphylococcus aureus infection;Systemic lupus erythematosus;Toxoplasmosis;Type I diabetes mellitus;Viral myocarditis	C1-set;MHC_II_beta	3D-structure;Completeproteome;Disulfidebond;Glycoprotein;Immunity;Membrane;MHCII;Referenceproteome;Signal;Transmembrane;Transmembranehelix;Ublconjugation					+								+
P05532-2;P05532;F7DD14	Kit	actin cytoskeleton organization;actin cytoskeleton reorganization;actin filament-based process;activation of MAPK activity;anatomical structure development;B cell activation;B cell differentiation;biological regulation;cell activation;cell activation involved in immune response;cell chemotaxis;cell death;cell development;cell differentiation;cell migration;cell motility;cell projection assembly;c…	adenyl nucleotide binding;adenyl ribonucleotide binding;ATP binding;binding;catalytic activity;cation binding;cytokine binding;cytokine receptor activity;enzyme binding;ion binding;kinase activity;kinase binding;metal ion binding;molecular transducer activity;nucleotide binding;phosphatidylinositol 3-kinase binding;phosphotransferase activity, alcohol group as acceptor;protein binding;protein kin…	cell part;cell surface;cytoplasm;cytoplasmic part;endoplasmic reticulum lumen;endoplasmic reticulum part;external side of plasma membrane;extracellular region part;extracellular space;integral to membrane;intracellular membrane-bounded organelle;intracellular organelle;intracellular organelle lumen;intracellular organelle part;intracellular part;intrinsic to membrane;membrane part;membrane-bounde…	Acute myeloid leukemia;Cytokine-cytokine receptor interaction;Endocytosis;Hematopoietic cell lineage;Melanogenesis;Pathways in cancer	ig;I-set;Pkinase_Tyr	3D-structure;Alternativesplicing;ATP-binding;Cellmembrane;Completeproteome;Cytoplasm;Diseasemutation;Disulfidebond;Endoplasmicreticulum;Glycoprotein;Immunoglobulindomain;Kinase;Magnesium;Membrane;Metal-binding;Nucleotide-binding;Phosphoprotein;Proto-oncogene;Receptor;Referenceproteome;Repeat;Signal;Transferase;Transmembrane;Transmembranehelix;Tyrosine-proteinkinase;Ublconjugation				AACTTT_UNKNOWN;AAGCACA,MIR-218;ACTTTAT,MIR-142-5P;ALONSO_METASTASIS_NEURAL_UP;BAKKER_FOXO3_TARGETS_UP;BEGUM_TARGETS_OF_PAX3_FOXO1_FUSION_DN;BIOCARTA_BAD_PATHWAY;BLALOCK_ALZHEIMERS_DISEASE_DN;BOYLAN_MULTIPLE_MYELOMA_C_D_DN;BROWNE_HCMV_INFECTION_24HR_DN;BRUINS_UVC_RESPONSE_VIA_TP53_GROUP_A;CAGGTG_V$E12_Q6;CHANG_CORE_SERUM_RESPONSE_DN;chr4q11;chr4q12;CSR_LATE_UP.V1_DN;CTTTGT_V$LEF1_Q2;DELACROIX_RAR_…	+								+
O09043	Napsa	anatomical structure homeostasis;biological regulation;chemical homeostasis;chemical homeostasis within a tissue;homeostatic process;macromolecule metabolic process;membrane protein proteolysis;metabolic process;primary metabolic process;protein metabolic process;proteolysis;regulation of biological quality;surfactant homeostasis;tissue homeostasis	aspartic-type endopeptidase activity;aspartic-type peptidase activity;catalytic activity;endopeptidase activity;hydrolase activity;peptidase activity;peptidase activity, acting on L-amino acid peptides	cell part;cytoplasmic part;extracellular region part;extracellular space;intracellular membrane-bounded organelle;intracellular organelle;intracellular part;lysosome;lytic vacuole;membrane-bounded organelle;organelle;vacuole	Lysosome	Asp	Aspartylprotease;Completeproteome;Disulfidebond;Glycoprotein;Hydrolase;Protease;Referenceproteome;Secreted;Signal;Zymogen				BOYLAN_MULTIPLE_MYELOMA_D_UP;CELLULAR_MACROMOLECULE_METABOLIC_PROCESS;CELLULAR_PROTEIN_METABOLIC_PROCESS;chr19q13;ESC_J1_UP_EARLY.V1_DN;ESC_J1_UP_LATE.V1_DN;GOLDRATH_ANTIGEN_RESPONSE;GOLDRATH_NAIVE_VS_EFF_CD8_TCELL_DN;GSE14026_TH1_VS_TH17_DN;GSE14308_TH2_VS_INDUCED_TREG_UP;GSE14308_TH2_VS_NATURAL_TREG_UP;GSE17721_0.5H_VS_8H_GARDIQUIMOD_BMDM_UP;GSE17721_LPS_VS_PAM3CSK4_6H_BMDM_UP;GSE17721_LPS_VS_P…	+								+
Q9JKF6	Pvrl1	anatomical structure development;anatomical structure morphogenesis;biological adhesion;biomineral tissue development;cation transport;cell adhesion;cell-cell adhesion;cellular process;developmental process;enamel mineralization;establishment of localization;heterophilic cell-cell adhesion;homophilic cell adhesion;interaction with host;interspecies interaction between organisms;ion transport;iron…	binding;identical protein binding;protein binding;protein dimerization activity;protein homodimerization activity;receptor activity	adherens junction;anchoring junction;cell junction;cell part;cell-cell adherens junction;cell-cell junction;integral to membrane;intrinsic to membrane;membrane;membrane part;plasma membrane	Adherens junction;Cell adhesion molecules (CAMs)	C2-set_2;V-set	Celladhesion;Cellmembrane;Completeproteome;Disulfidebond;Glycoprotein;Host-virusinteraction;Immunoglobulindomain;Membrane;Phosphoprotein;Receptor;Referenceproteome;Repeat;Signal;Transmembrane;Transmembranehelix				AACTTT_UNKNOWN;ARGGGTTAA_UNKNOWN;BRUINS_UVC_RESPONSE_LATE;CAGGTG_V$E12_Q6;CELL_CELL_ADHESION;chr10q;chr11q23;DAIRKEE_TERT_TARGETS_UP;GAL_LEUKEMIC_STEM_CELL_UP;GGGCGGR_V$SP1_Q6;GGGTGGRR_V$PAX4_03;GSE29618_BCELL_VS_PDC_DAY7_FLU_VACCINE_DN;GSE29618_BCELL_VS_PDC_DN;GSE29618_PDC_VS_MDC_UP;GSE6269_FLU_VS_E_COLI_INF_PBMC_DN;GTGGGTGK_UNKNOWN;HETEROPHILIC_CELL_ADHESION;HOMOPHILIC_CELL_ADHESION;IDENTICAL_P…	+								+
Q3TA40;Q8R0A7;D3YUS2;Q8BQB5	6430548M08Rik;Kiaa0513					SBF2	Completeproteome;Referenceproteome				AMBROSINI_FLAVOPIRIDOL_TREATMENT_TP53;BHAT_ESR1_TARGETS_VIA_AKT1_DN;CCCAGAG,MIR-326;chr16q24;CHUNG_BLISTER_CYTOTOXICITY_DN;DCA_UP.V1_UP;DODD_NASOPHARYNGEAL_CARCINOMA_UP;DURCHDEWALD_SKIN_CARCINOGENESIS_DN;DUTERTRE_ESTRADIOL_RESPONSE_24HR_DN;DUTERTRE_ESTRADIOL_RESPONSE_6HR_DN;ERB2_UP.V1_UP;GCACTTT,MIR-17-5P,MIR-20A,MIR-106A,MIR-106B,MIR-20B,MIR-519D;GOZGIT_ESR1_TARGETS_DN;GRATIAS_RETINOBLASTOMA_16Q…	+									+
P41216;D3Z041	Acsl1	acylglycerol metabolic process;adiponectin-mediated signaling pathway;biological regulation;biosynthetic process;catabolic process;cell surface receptor linked signaling pathway;cellular catabolic process;cellular lipid metabolic process;cellular metabolic process;cellular process;cellular response to chemical stimulus;cellular response to cytokine stimulus;cellular response to organic substance;…	adenyl nucleotide binding;adenyl ribonucleotide binding;ATP binding;binding;catalytic activity;fatty acid ligase activity;ligase activity;ligase activity, forming carbon-sulfur bonds;long-chain fatty acid-CoA ligase activity;nucleotide binding;purine nucleotide binding;purine ribonucleoside triphosphate binding;purine ribonucleotide binding;ribonucleotide binding	cell part;cytoplasmic part;endoplasmic reticulum;endoplasmic reticulum membrane;endoplasmic reticulum part;integral to membrane;intracellular membrane-bounded organelle;intracellular organelle;intracellular organelle part;intracellular part;intrinsic to membrane;membrane;membrane part;membrane-bounded organelle;microbody;microbody membrane;microbody part;mitochondrial membrane;mitochondrial outer…	Adipocytokine signaling pathway;Fatty acid metabolism;Peroxisome;PPAR signaling pathway	AMP-binding	Acetylation;ATP-binding;Completeproteome;Directproteinsequencing;Endoplasmicreticulum;Fattyacidmetabolism;Ligase;Lipidmetabolism;Magnesium;Membrane;Microsome;Mitochondrion;Mitochondrionoutermembrane;Nucleotide-binding;Peroxisome;Phosphoprotein;Referenceproteome;Signal-anchor;Transmembrane;Transmembranehelix				AAGCACA,MIR-218;ACEVEDO_METHYLATED_IN_LIVER_CANCER_DN;ACTGCCT,MIR-34B;AMBROSINI_FLAVOPIRIDOL_TREATMENT_TP53;ATGAAGG,MIR-205;BILANGES_RAPAMYCIN_SENSITIVE_GENES;BLALOCK_ALZHEIMERS_DISEASE_UP;BOCHKIS_FOXA2_TARGETS;BURTON_ADIPOGENESIS_5;CACTGCC,MIR-34A,MIR-34C,MIR-449;CAGTCAC,MIR-134;CAIRO_HEPATOBLASTOMA_DN;CAIRO_LIVER_DEVELOPMENT_DN;CEBALLOS_TARGETS_OF_TP53_AND_MYC_UP;CHARAFE_BREAST_CANCER_BASAL_VS_…	+									+
O08691	Arg2	amide biosynthetic process;amine metabolic process;anatomical structure development;arginine metabolic process;biosynthetic process;carboxylic acid metabolic process;cellular amide metabolic process;cellular amine metabolic process;cellular amino acid metabolic process;cellular biosynthetic process;cellular ketone metabolic process;cellular metabolic process;cellular nitrogen compound biosyntheti…	arginase activity;binding;catalytic activity;cation binding;hydrolase activity;hydrolase activity, acting on carbon-nitrogen (but not peptide) bonds;hydrolase activity, acting on carbon-nitrogen (but not peptide) bonds, in linear amidines;ion binding;metal ion binding	cell part;cytoplasmic part;intracellular membrane-bounded organelle;intracellular organelle;intracellular part;membrane-bounded organelle;mitochondrion;organelle	Amoebiasis;Arginine and proline metabolism	Arginase	Argininemetabolism;Completeproteome;Directproteinsequencing;Hydrolase;Manganese;Metal-binding;Mitochondrion;Referenceproteome;Transitpeptide;Ureacycle				ALTEMEIER_RESPONSE_TO_LPS_WITH_MECHANICAL_VENTILATION;BILD_HRAS_ONCOGENIC_SIGNATURE;BLALOCK_ALZHEIMERS_DISEASE_UP;BRUINS_UVC_RESPONSE_VIA_TP53_GROUP_B;chr14q24;CRX_DN.V1_UP;CRX_NRL_DN.V1_UP;CYTOPLASM;CYTOPLASMIC_PART;DOANE_RESPONSE_TO_ANDROGEN_DN;DODD_NASOPHARYNGEAL_CARCINOMA_UP;DOUGLAS_BMI1_TARGETS_UP;FOSTER_KDM1A_TARGETS_DN;GAZDA_DIAMOND_BLACKFAN_ANEMIA_ERYTHROID_DN;GEORGANTAS_HSC_MARKERS;GOZGI…	+									+
O70589-3;O70589-5;O70589;O70589-4;O70589-2	Cask	biological regulation;calcium ion import;calcium ion transmembrane transport;calcium ion transport;cation transport;cellular process;divalent inorganic cation transport;divalent metal ion transport;establishment of localization;ion transmembrane transport;ion transport;metal ion transport;negative regulation of biological process;negative regulation of cell adhesion;negative regulation of cell pr…	adenyl nucleotide binding;adenyl ribonucleotide binding;ATP binding;binding;catalytic activity;kinase activity;neurexin family protein binding;nucleotide binding;phosphotransferase activity, alcohol group as acceptor;protein binding;protein kinase activity;protein serine/threonine kinase activity;purine nucleotide binding;purine ribonucleoside triphosphate binding;purine ribonucleotide binding;ri…	basement membrane;basolateral plasma membrane;cell junction;cell part;cell-cell junction;cytoplasmic part;cytosol;extracellular matrix part;extracellular region part;intracellular membrane-bounded organelle;intracellular non-membrane-bounded organelle;intracellular organelle;intracellular organelle part;intracellular part;membrane part;membrane-bounded organelle;non-membrane-bounded organelle;nuc…	Tight junction	Guanylate_kin;L27;PDZ;Pkinase;SH3_2	3D-structure;Alternativesplicing;ATP-binding;Calmodulin-binding;Cellmembrane;Completeproteome;Cytoplasm;Kinase;Membrane;Nucleotide-binding;Nucleus;Phosphoprotein;Referenceproteome;Repeat;Serine/threonine-proteinkinase;SH3domain;Transferase				ACAWYAAAG_UNKNOWN;ACEVEDO_LIVER_CANCER_UP;ACEVEDO_LIVER_TUMOR_VS_NORMAL_ADJACENT_TISSUE_UP;ACTACCT,MIR-196A,MIR-196B;ACTIN_CYTOSKELETON;AGTTCTC,MIR-146A,MIR-146B;BERENJENO_TRANSFORMED_BY_RHOA_DN;BLALOCK_ALZHEIMERS_DISEASE_UP;BOYLAN_MULTIPLE_MYELOMA_D_DN;BROWNE_HCMV_INFECTION_10HR_UP;BROWNE_HCMV_INFECTION_14HR_UP;BROWNE_HCMV_INFECTION_30MIN_UP;BROWNE_HCMV_INFECTION_4HR_UP;CAGCAGG,MIR-370;CAGCTG_V$…	+									+
P59108	Cpne2					C2;Copine	Completeproteome;Referenceproteome;Repeat				CHARAFE_BREAST_CANCER_LUMINAL_VS_MESENCHYMAL_DN;CHICAS_RB1_TARGETS_SENESCENT;chr16q13;CTTTGTA,MIR-524;DURCHDEWALD_SKIN_CARCINOGENESIS_DN;FOSTER_KDM1A_TARGETS_UP;GOBERT_OLIGODENDROCYTE_DIFFERENTIATION_DN;GSE11864_CSF1_VS_CSF1_IFNG_IN_MAC_UP;GSE11864_UNTREATED_VS_CSF1_IFNG_IN_MAC_UP;GSE11924_TFH_VS_TH17_CD4_TCELL_DN;GSE13306_TREG_RA_VS_TCONV_RA_UP;GSE17721_CPG_VS_GARDIQUIMOD_12H_BMDM_UP;GSE17721_CT…	+									+
P16879	Fes	biological regulation;cellular macromolecule metabolic process;cellular metabolic process;cellular process;cellular protein metabolic process;macromolecule metabolic process;macromolecule modification;metabolic process;peptidyl-amino acid modification;peptidyl-tyrosine modification;peptidyl-tyrosine phosphorylation;phosphate-containing compound metabolic process;phosphorus metabolic process;phosp…	adenyl nucleotide binding;adenyl ribonucleotide binding;ATP binding;binding;catalytic activity;immunoglobulin receptor binding;kinase activity;lipid binding;non-membrane spanning protein tyrosine kinase activity;nucleotide binding;phosphatidylinositol binding;phospholipid binding;phosphotransferase activity, alcohol group as acceptor;protein binding;protein kinase activity;protein tyrosine kinase…	adherens junction;anchoring junction;cell junction;cell part;cell-substrate adherens junction;cell-substrate junction;cytoplasmic membrane-bounded vesicle;cytoplasmic part;cytoplasmic vesicle;cytoskeleton;cytosol;extrinsic to internal side of plasma membrane;extrinsic to membrane;extrinsic to plasma membrane;focal adhesion;Golgi apparatus;intracellular membrane-bounded organelle;intracellular non…	Axon guidance	FCH;Pkinase_Tyr;SH2	ATP-binding;Celljunction;Cellmembrane;Coiledcoil;Completeproteome;Cytoplasm;Cytoplasmicvesicle;Cytoskeleton;Golgiapparatus;Kinase;Lipid-binding;Membrane;Nucleotide-binding;Phosphoprotein;Proto-oncogene;Referenceproteome;Transferase;Tumorsuppressor;Tyrosine-proteinkinase				ALCALA_APOPTOSIS;BIOPOLYMER_METABOLIC_PROCESS;BIOPOLYMER_MODIFICATION;BMI1_DN.V1_UP;BRUINS_UVC_RESPONSE_EARLY_LATE;CAGCTG_V$AP4_Q5;CAGGTG_V$E12_Q6;CELL_PROLIFERATION_GO_0008283;CELLULAR_MACROMOLECULE_METABOLIC_PROCESS;CELLULAR_PROTEIN_METABOLIC_PROCESS;CHEN_METABOLIC_SYNDROM_NETWORK;chr15q26;CTCNANGTGNY_UNKNOWN;CTTTAAR_UNKNOWN;CTTTGT_V$LEF1_Q2;CYCLIN_D1_KE_.V1_DN;DARWICHE_PAPILLOMA_RISK_HIGH_UP;D…	+									+
P47791-2;P47791	Gsr	amine metabolic process;biological regulation;carboxylic acid metabolic process;cell redox homeostasis;cellular amine metabolic process;cellular amino acid metabolic process;cellular homeostasis;cellular ketone metabolic process;cellular metabolic process;cellular modified amino acid metabolic process;cellular nitrogen compound metabolic process;cellular process;glutathione metabolic process;home…	antioxidant activity;binding;catalytic activity;coenzyme binding;cofactor binding;disulfide oxidoreductase activity;flavin adenine dinucleotide binding;glutathione disulfide oxidoreductase activity;glutathione-disulfide reductase activity;NADP binding;nucleotide binding;oxidoreductase activity;oxidoreductase activity, acting on a sulfur group of donors;oxidoreductase activity, acting on a sulfur …	cell part;cytoplasmic part;intracellular membrane-bounded organelle;intracellular organelle;intracellular part;membrane-bounded organelle;mitochondrion;organelle	Glutathione metabolism	Pyr_redox;Pyr_redox_2;Pyr_redox_dim	Acetylation;Alternativeinitiation;Completeproteome;Cytoplasm;Disulfidebond;FAD;Flavoprotein;Mitochondrion;NADP;Oxidoreductase;Redox-activecenter;Referenceproteome;Transitpeptide				AGUIRRE_PANCREATIC_CANCER_COPY_NUMBER_DN;ANTIOXIDANT_ACTIVITY;ATF2_UP.V1_DN;BERENJENO_TRANSFORMED_BY_RHOA_UP;BIOCARTA_FREE_PATHWAY;BROWNE_HCMV_INFECTION_18HR_UP;BURTON_ADIPOGENESIS_6;chr8p21;CONCANNON_APOPTOSIS_BY_EPOXOMICIN_UP;DELACROIX_RAR_BOUND_ES;DELACROIX_RAR_TARGETS_UP;DELACROIX_RARG_BOUND_MEF;DIAZ_CHRONIC_MEYLOGENOUS_LEUKEMIA_UP;DURCHDEWALD_SKIN_CARCINOGENESIS_DN;ELECTRON_CARRIER_ACTIVITY;…	+									+
P62748	Hpcal1		binding;calcium ion binding;cation binding;ion binding;metal ion binding			EF_hand_5;efhand	Calcium;Completeproteome;Lipoprotein;Metal-binding;Myristate;Referenceproteome;Repeat				AACTTT_UNKNOWN;ALCALAY_AML_BY_NPM1_LOCALIZATION_DN;AMIT_EGF_RESPONSE_480_HELA;AMIT_EGF_RESPONSE_480_MCF10A;BENPORATH_SUZ12_TARGETS;BHAT_ESR1_TARGETS_VIA_AKT1_UP;BRUINS_UVC_RESPONSE_EARLY_LATE;BRUINS_UVC_RESPONSE_LATE;CALCIUM_ION_BINDING;CATION_BINDING;CHEN_METABOLIC_SYNDROM_NETWORK;CHEN_NEUROBLASTOMA_COPY_NUMBER_GAINS;chr2p25;CREIGHTON_ENDOCRINE_THERAPY_RESISTANCE_4;CSR_EARLY_UP.V1_UP;CTTTGT_V$LE…	+									+
P97484;E9Q1Z6	Lilrb3;Gm14548	adaptive immune response;adaptive immune response based on somatic recombination of immune receptors built from immunoglobulin superfamily domains;B cell homeostasis;B cell mediated immunity;biological regulation;cell activation;cell differentiation;cell surface receptor linked signaling pathway;cellular developmental process;cellular process;cellular response to chemical stimulus;cellular respon…		cell part;integral to membrane;intrinsic to membrane;membrane;membrane part;plasma membrane	Osteoclast differentiation		Adaptiveimmunity;Cellmembrane;Completeproteome;Disulfidebond;Glycoprotein;Immunity;Immunoglobulindomain;Membrane;Phosphoprotein;Referenceproteome;Repeat;Signal;Transmembrane;Transmembranehelix				APPEL_IMATINIB_RESPONSE;CELL_SURFACE_RECEPTOR_LINKED_SIGNAL_TRANSDUCTION_GO_0007166;chr19q13;DEFENSE_RESPONSE;DIAZ_CHRONIC_MEYLOGENOUS_LEUKEMIA_DN;FONTAINE_FOLLICULAR_THYROID_ADENOMA_DN;FONTAINE_PAPILLARY_THYROID_CARCINOMA_DN;FONTAINE_THYROID_TUMOR_UNCERTAIN_MALIGNANCY_DN;FULCHER_INFLAMMATORY_RESPONSE_LECTIN_VS_LPS_DN;GAL_LEUKEMIC_STEM_CELL_DN;GNF2_CARD15;GNF2_CASP1;GNF2_CD14;GNF2_CD1D;GNF2_CD33;…	+									+
Q64281;Q64281-2	Lilrb4			cell part;integral to membrane;intrinsic to membrane;membrane;membrane part;plasma membrane			Adaptiveimmunity;Alternativesplicing;Cellmembrane;Completeproteome;Directproteinsequencing;Disulfidebond;Glycoprotein;Immunity;Immunoglobulindomain;Membrane;Phosphoprotein;Receptor;Referenceproteome;Repeat;Signal;Transmembrane;Transmembranehelix				ANTIGEN_BINDING;BROWNE_HCMV_INFECTION_48HR_UP;chr19q13;CYCLIN_D1_KE_.V1_DN;CYCLIN_D1_UP.V1_DN;DIAZ_CHRONIC_MEYLOGENOUS_LEUKEMIA_DN;FLECHNER_BIOPSY_KIDNEY_TRANSPLANT_REJECTED_VS_OK_UP;GAL_LEUKEMIC_STEM_CELL_DN;GARY_CD5_TARGETS_UP;GSE11864_CSF1_VS_CSF1_IFNG_IN_MAC_DN;GSE11864_UNTREATED_VS_CSF1_IFNG_IN_MAC_DN;GSE12845_IGD_NEG_BLOOD_VS_DARKZONE_GC_TONSIL_BCELL_UP;GSE12845_IGD_NEG_BLOOD_VS_NAIVE_TONSI…	+									+
Q91XL1	Lrg1	brown fat cell differentiation;cell differentiation;cellular developmental process;cellular process;developmental process;fat cell differentiation		extracellular region part;extracellular space		LRR_1;LRRCT	Completeproteome;Leucine-richrepeat;Referenceproteome;Repeat;Signal	+	Core matrisome	ECM Glycoproteins	ABBUD_LIF_SIGNALING_1_UP;ACEVEDO_FGFR1_TARGETS_IN_PROSTATE_CANCER_MODEL_UP;AKT_UP.V1_UP;AKT_UP_MTOR_DN.V1_UP;BHAT_ESR1_TARGETS_NOT_VIA_AKT1_UP;BHAT_ESR1_TARGETS_VIA_AKT1_UP;BOCHKIS_FOXA2_TARGETS;BOYLAN_MULTIPLE_MYELOMA_C_D_DN;BOYLAN_MULTIPLE_MYELOMA_PCA1_UP;chr19p13;COLDREN_GEFITINIB_RESISTANCE_DN;DODD_NASOPHARYNGEAL_CARCINOMA_UP;GRAESSMANN_APOPTOSIS_BY_SERUM_DEPRIVATION_UP;GSE10463_CD40L_AND_VA3…	+									+
Q9Z1B7	Mapk13	biological regulation;biosynthetic process;cell cycle;cellular biosynthetic process;cellular macromolecule biosynthetic process;cellular macromolecule metabolic process;cellular metabolic process;cellular nitrogen compound metabolic process;cellular process;cellular protein metabolic process;cellular response to stimulus;intracellular protein kinase cascade;intracellular signal transduction;macro…	adenyl nucleotide binding;adenyl ribonucleotide binding;ATP binding;binding;catalytic activity;kinase activity;MAP kinase activity;molecular transducer activity;nucleotide binding;phosphotransferase activity, alcohol group as acceptor;protein kinase activity;protein serine/threonine kinase activity;purine nucleotide binding;purine ribonucleoside triphosphate binding;purine ribonucleotide binding;…		Amyotrophic lateral sclerosis (ALS);Chagas disease (American trypanosomiasis);Epithelial cell signaling in Helicobacter pylori infection;Fc epsilon RI signaling pathway;GnRH signaling pathway;Hepatitis C;ko05152;Leishmaniasis;Leukocyte transendothelial migration;MAPK signaling pathway;MAPK signaling pathway - yeast;Neurotrophin signaling pathway;NOD-like receptor signaling pathway;Osteoclast diff…	Pkinase	ATP-binding;Cellcycle;Completeproteome;Kinase;Nucleotide-binding;Phosphoprotein;Referenceproteome;Serine/threonine-proteinkinase;Stressresponse;Transcription;Transcriptionregulation;Transferase				AUNG_GASTRIC_CANCER;BENPORATH_CYCLING_GENES;BIOCARTA_KERATINOCYTE_PATHWAY;BIOCARTA_MAPK_PATHWAY;BIOCARTA_STATHMIN_PATHWAY;BOYAULT_LIVER_CANCER_SUBCLASS_G1_UP;CHANG_CYCLING_GENES;CHIANG_LIVER_CANCER_SUBCLASS_PROLIFERATION_UP;chr6p21;COLDREN_GEFITINIB_RESISTANCE_DN;DELACROIX_RARG_BOUND_MEF;DELYS_THYROID_CANCER_UP;ENK_UV_RESPONSE_KERATINOCYTE_UP;ESC_V6.5_UP_EARLY.V1_DN;FULCHER_INFLAMMATORY_RESPONSE_…	+									+
O35682	Myadm			cell part;integral to membrane;intrinsic to membrane;membrane part		MARVEL	Completeproteome;Membrane;Referenceproteome;Repeat;Transmembrane;Transmembranehelix				APPIERTO_RESPONSE_TO_FENRETINIDE_UP;BCAT_BILD_ET_AL_UP;BRUINS_UVC_RESPONSE_VIA_TP53_GROUP_B;CAGCTG_V$AP4_Q5;CHEN_METABOLIC_SYNDROM_NETWORK;chr19q13;CUI_TCF21_TARGETS_2_DN;DUTERTRE_ESTRADIOL_RESPONSE_24HR_DN;FOSTER_TOLERANT_MACROPHAGE_DN;GARY_CD5_TARGETS_UP;GGGAGGRR_V$MAZ_Q6;GGGCGGR_V$SP1_Q6;GGGNNTTTCC_V$NFKB_Q6_01;GGGYGTGNY_UNKNOWN;GOLDRATH_ANTIGEN_RESPONSE;GOLDRATH_EFF_VS_MEMORY_CD8_TCELL_UP;GOL…	+									+
Q09014;F8WH69	Ncf1	biological regulation;biosynthetic process;carboxylic acid metabolic process;catabolic process;cell communication;cell killing;cell proliferation;cellular alkene metabolic process;cellular biosynthetic process;cellular catabolic process;cellular defense response;cellular ketone metabolic process;cellular lipid metabolic process;cellular metabolic process;cellular nitrogen compound catabolic proce…	binding;catalytic activity;lipid binding;oxidoreductase activity;oxidoreductase activity, acting on NADH or NADPH;oxidoreductase activity, acting on NADH or NADPH, oxygen as acceptor;phosphatidylinositol binding;phospholipid binding;superoxide-generating NADPH oxidase activity	cell part;cytoplasmic part;cytosol;intracellular part	Chemokine signaling pathway;Fc gamma R-mediated phagocytosis;Leishmaniasis;Leukocyte transendothelial migration;Osteoclast differentiation;Phagosome	p47_phox_C;PX;SH3_1	Completeproteome;Cytoplasm;Phosphoprotein;Referenceproteome;Repeat;SH3domain				CELL_FRACTION;CELLULAR_DEFENSE_RESPONSE;chr7q11;CROONQUIST_NRAS_SIGNALING_UP;CROONQUIST_NRAS_VS_STROMAL_STIMULATION_UP;CROONQUIST_STROMAL_STIMULATION_DN;CYTOPLASM;CYTOPLASMIC_PART;CYTOSOL;DEFENSE_RESPONSE;ELECTRON_CARRIER_ACTIVITY;ESC_J1_UP_EARLY.V1_UP;GSE10239_MEMORY_VS_KLRG1INT_EFF_CD8_TCELL_DN;GSE13306_RA_VS_UNTREATED_MEM_CD4_TCELL_UP;GSE15767_MED_VS_SCS_MAC_LN_UP;GSE15930_STIM_VS_STIM_AND_IFN…	+									+
O70145	Ncf2	aging;biological regulation;catabolic process;cellular catabolic process;cellular metabolic process;cellular nitrogen compound catabolic process;cellular nitrogen compound metabolic process;cellular process;cellular response to chemical stimulus;cellular response to endogenous stimulus;cellular response to hormone stimulus;cellular response to organic substance;cellular response to stimulus;coenz…		acrosomal vesicle;cell part;cytoplasmic membrane-bounded vesicle;cytoplasmic part;cytoplasmic vesicle;cytosol;intracellular membrane-bounded organelle;intracellular non-membrane-bounded organelle;intracellular organelle;intracellular organelle part;intracellular part;membrane;membrane-bounded organelle;membrane-bounded vesicle;non-membrane-bounded organelle;nuclear part;nucleolus;organelle;organe…	Leishmaniasis;Leukocyte transendothelial migration;Osteoclast differentiation;Phagosome	PB1;SH3_1;TPR_1	Completeproteome;Cytoplasm;Referenceproteome;Repeat;SH3domain;TPRrepeat				ACEVEDO_LIVER_CANCER_WITH_H3K9ME3_DN;BASSO_CD40_SIGNALING_UP;BIOCARTA_FMLP_PATHWAY;BIOCARTA_RAC1_PATHWAY;BROWNE_HCMV_INFECTION_10HR_UP;BROWNE_HCMV_INFECTION_18HR_UP;BUYTAERT_PHOTODYNAMIC_THERAPY_STRESS_UP;CAMP_UP.V1_DN;CELLULAR_DEFENSE_RESPONSE;CHEN_METABOLIC_SYNDROM_NETWORK;chr1q25;CHYLA_CBFA2T3_TARGETS_UP;CROONQUIST_IL6_DEPRIVATION_UP;CROONQUIST_NRAS_SIGNALING_UP;DEFENSE_RESPONSE;DELYS_THYROID_…	+									+
Q8VI36;F8VQ28;Q8VI36-2	Pxn	activation of MAPK activity;anatomical structure morphogenesis;biological regulation;branching morphogenesis of a tube;cell junction assembly;cell junction organization;cell projection assembly;cell projection organization;cell surface receptor linked signaling pathway;cell-substrate junction assembly;cellular component assembly;cellular component assembly at cellular level;cellular component mov…	binding;cation binding;ion binding;metal ion binding;protein binding;protein complex scaffold;receptor signaling complex scaffold activity;structural molecule activity;transition metal ion binding;zinc ion binding	adherens junction;anchoring junction;cell cortex;cell junction;cell part;cell projection;cell-substrate adherens junction;cell-substrate junction;cytoplasmic part;cytoskeleton;focal adhesion;intracellular non-membrane-bounded organelle;intracellular organelle;intracellular part;lamellipodium;membrane;non-membrane-bounded organelle;organelle;plasma membrane	Bacterial invasion of epithelial cells;Chemokine signaling pathway;Focal adhesion;Leukocyte transendothelial migration;Regulation of actin cytoskeleton;VEGF signaling pathway	LIM	Alternativesplicing;Celladhesion;Celljunction;Completeproteome;Cytoplasm;Cytoskeleton;LIMdomain;Metal-binding;Phosphoprotein;Referenceproteome;Repeat;Zinc				AAAYRNCTG_UNKNOWN;AACTGGA,MIR-145;ACACTGG,MIR-199A,MIR-199B;AGGGCAG,MIR-18A;ALFANO_MYC_TARGETS;BIOCARTA_AGR_PATHWAY;BIOCARTA_CELL2CELL_PATHWAY;BIOCARTA_CHEMICAL_PATHWAY;BIOCARTA_CXCR4_PATHWAY;BIOCARTA_ECM_PATHWAY;BIOCARTA_INTEGRIN_PATHWAY;BIOCARTA_MCALPAIN_PATHWAY;BIOCARTA_MET_PATHWAY;BIOCARTA_UCALPAIN_PATHWAY;BIOCARTA_VEGF_PATHWAY;BLALOCK_ALZHEIMERS_DISEASE_INCIPIENT_UP;BLALOCK_ALZHEIMERS_DISEAS…	+									+
Q921E2;Q3TXV4	Rab31	biological regulation;cellular component organization;cellular component organization at cellular level;cellular component organization or biogenesis;cellular component organization or biogenesis at cellular level;cellular macromolecule metabolic process;cellular membrane organization;cellular metabolic process;cellular process;cellular response to chemical stimulus;cellular response to endogenou…	binding;GDP binding;GTP binding;guanyl nucleotide binding;guanyl ribonucleotide binding;nucleotide binding;purine nucleotide binding;purine ribonucleoside triphosphate binding;purine ribonucleotide binding;ribonucleotide binding	actin cytoskeleton;cell part;cytoplasmic membrane-bounded vesicle;cytoplasmic part;cytoplasmic vesicle;cytoplasmic vesicle membrane;cytoplasmic vesicle part;cytoskeleton;early endosome;endocytic vesicle;endocytic vesicle membrane;endosome;Golgi apparatus;Golgi apparatus part;Golgi membrane;intracellular membrane-bounded organelle;intracellular non-membrane-bounded organelle;intracellular organell…	Endocytosis	Ras	Completeproteome;Cytoplasmicvesicle;Endosome;Golgiapparatus;GTP-binding;Lipoprotein;Membrane;Nucleotide-binding;Phosphoprotein;Prenylation;Referenceproteome				ACEVEDO_FGFR1_TARGETS_IN_PROSTATE_CANCER_MODEL_UP;ANASTASSIOU_CANCER_MESENCHYMAL_TRANSITION_SIGNATURE;BENPORATH_SUZ12_TARGETS;BLALOCK_ALZHEIMERS_DISEASE_UP;BOUDOUKHA_BOUND_BY_IGF2BP2;BOYAULT_LIVER_CANCER_SUBCLASS_G5_DN;BRUINS_UVC_RESPONSE_LATE;BRUINS_UVC_RESPONSE_VIA_TP53_GROUP_A;BURTON_ADIPOGENESIS_8;CACGTG_V$MYC_Q2;CAMP_UP.V1_DN;CHARAFE_BREAST_CANCER_LUMINAL_VS_MESENCHYMAL_DN;CHEN_METABOLIC_SYN…	+									+
Q9CZE3	Rab32	biological regulation;cellular component organization;cellular component organization at cellular level;cellular component organization or biogenesis;cellular component organization or biogenesis at cellular level;cellular process;cellular response to stimulus;establishment of localization;establishment of protein localization;intracellular signal transduction;organelle organization;phagosome mat…	binding;GTP binding;guanyl nucleotide binding;guanyl ribonucleotide binding;nucleotide binding;purine nucleotide binding;purine ribonucleoside triphosphate binding;purine ribonucleotide binding;ribonucleotide binding	cell part;cytoplasmic membrane-bounded vesicle;cytoplasmic part;cytoplasmic vesicle;cytoplasmic vesicle membrane;cytoplasmic vesicle part;endocytic vesicle;endocytic vesicle membrane;intracellular membrane-bounded organelle;intracellular organelle;intracellular organelle part;intracellular part;membrane;membrane-bounded organelle;membrane-bounded vesicle;mitochondrion;organelle;organelle membrane…		Ras	Acetylation;Completeproteome;Cytoplasmicvesicle;GTP-binding;Lipoprotein;Membrane;Mitochondrion;Nucleotide-binding;Prenylation;Referenceproteome				ACEVEDO_FGFR1_TARGETS_IN_PROSTATE_CANCER_MODEL_UP;BENPORATH_EED_TARGETS;BLUM_RESPONSE_TO_SALIRASIB_UP;BORCZUK_MALIGNANT_MESOTHELIOMA_UP;BOYLAN_MULTIPLE_MYELOMA_C_D_DN;BREDEMEYER_RAG_SIGNALING_NOT_VIA_ATM_UP;chr6q24;CTTTGT_V$LEF1_Q2;DAVICIONI_MOLECULAR_ARMS_VS_ERMS_DN;DAVICIONI_TARGETS_OF_PAX_FOXO1_FUSIONS_UP;FOSTER_TOLERANT_MACROPHAGE_UP;GSE10325_BCELL_VS_MYELOID_DN;GSE10325_CD4_TCELL_VS_MYELOID_…	+									+
Q9JIW9;F6QC68	Ralb	apoptosis;biological regulation;cell cycle;cell death;cellular process;cellular response to stimulus;cytokinesis;death;intracellular signal transduction;programmed cell death;regulation of biological process;regulation of cellular component biogenesis;regulation of cellular component organization;regulation of cellular localization;regulation of cellular process;regulation of exocyst assembly;reg…	binding;catalytic activity;GTP binding;GTPase activity;guanyl nucleotide binding;guanyl ribonucleotide binding;hydrolase activity;hydrolase activity, acting on acid anhydrides;hydrolase activity, acting on acid anhydrides, in phosphorus-containing anhydrides;nucleoside-triphosphatase activity;nucleotide binding;purine nucleotide binding;purine ribonucleoside triphosphate binding;purine ribonucleo…	cell part;membrane;midbody;plasma membrane	Pancreatic cancer;Pathways in cancer	Ras	Apoptosis;Cellcycle;Celldivision;Cellmembrane;Completeproteome;GTP-binding;Lipoprotein;Membrane;Methylation;Nucleotide-binding;Prenylation;Referenceproteome				ALCALA_APOPTOSIS;BLALOCK_ALZHEIMERS_DISEASE_DN;CATTTCA,MIR-203;CHARAFE_BREAST_CANCER_LUMINAL_VS_BASAL_DN;CHYLA_CBFA2T3_TARGETS_UP;CTACCTC,LET-7A,LET-7B,LET-7C,LET-7D,LET-7E,LET-7F,MIR-98,LET-7G,LET-7I;CUI_TCF21_TARGETS_2_DN;DAZARD_RESPONSE_TO_UV_SCC_UP;DIAZ_CHRONIC_MEYLOGENOUS_LEUKEMIA_UP;DOUGLAS_BMI1_TARGETS_UP;DURCHDEWALD_SKIN_CARCINOGENESIS_DN;ENK_UV_RESPONSE_EPIDERMIS_UP;GGGCGGR_V$SP1_Q6;GGGT…	+									+
Q8K426	Retnlg			extracellular region		Resistin	Completeproteome;Referenceproteome					+									+
D3Z2R5	Sepn1	anatomical structure development;anatomical structure morphogenesis;biological regulation;cell differentiation;cellular developmental process;cellular process;developmental growth;developmental process;growth;positive regulation of biological process;positive regulation of cell proliferation;positive regulation of cellular process;positive regulation of skeletal muscle cell proliferation;regenera…	binding;calcium ion binding;cation binding;ion binding;metal ion binding				Completeproteome;Referenceproteome				BENPORATH_CYCLING_GENES;chr1p36;ESC_J1_UP_LATE.V1_UP;ESC_V6.5_UP_LATE.V1_UP;GOERING_BLOOD_HDL_CHOLESTEROL_QTL_TRANS;GSE13229_IMM_VS_MATURE_NKCELL_DN;GSE16522_MEMORY_VS_NAIVE_ANTI_CD3CD28_STIM_CD8_TCELL_UP;GSE17721_0.5H_VS_12H_POLYIC_BMDM_UP;GSE17721_CTRL_VS_LPS_12H_BMDM_UP;GSE17721_CTRL_VS_POLYIC_8H_BMDM_UP;GSE17721_PAM3CSK4_VS_CPG_24H_BMDM_UP;GSE17721_POLYIC_VS_CPG_0.5H_BMDM_DN;GSE18148_CBFB_KO_…	+									+
Q925N0;Q8BRQ9	Sfxn5	biological regulation;cation homeostasis;chemical homeostasis;homeostatic process;ion homeostasis;iron ion homeostasis;regulation of biological quality	carboxylic acid transmembrane transporter activity;cation transmembrane transporter activity;citrate transmembrane transporter activity;ion transmembrane transporter activity;organic acid transmembrane transporter activity;substrate-specific transmembrane transporter activity;substrate-specific transporter activity;transmembrane transporter activity;transporter activity;tricarboxylic acid transme…	cell part;cytoplasmic part;integral to membrane;intracellular organelle part;intracellular part;intrinsic to membrane;membrane;membrane part;mitochondrial inner membrane;mitochondrial membrane;mitochondrial part;organelle inner membrane;organelle membrane;organelle part		Mtc	Completeproteome;Directproteinsequencing;Iontransport;Iron;Irontransport;Membrane;Mitochondrion;Referenceproteome;Transmembrane;Transmembranehelix;Transport				AACTTT_UNKNOWN;ACEVEDO_LIVER_CANCER_DN;ACTAYRNNNCCCR_UNKNOWN;chr2p13;CTGAGCC,MIR-24;GATTGGY_V$NFY_Q6_01;GCCNNNWTAAR_UNKNOWN;GSE13306_RA_VS_UNTREATED_TREG_UP;GSE17974_0H_VS_4H_IN_VITRO_ACT_CD4_TCELL_UP;GSE17974_CTRL_VS_ACT_IL4_AND_ANTI_IL12_0.5H_CD4_TCELL_UP;GSE17974_CTRL_VS_ACT_IL4_AND_ANTI_IL12_1H_CD4_TCELL_UP;GSE26495_NAIVE_VS_PD1HIGH_CD8_TCELL_UP;GSE36392_EOSINOPHIL_VS_NEUTROPHIL_IL25_TREATED_…	+									+
Q3UND0;Q3UND0-2	Skap2	B cell activation;biological regulation;cell activation;cellular process;immune system process;leukocyte activation;lymphocyte activation;negative regulation of biological process;negative regulation of cell proliferation;negative regulation of cellular process;regulation of biological process;regulation of cell proliferation;regulation of cellular process	binding;lipid binding;phospholipid binding	cell part;cytoplasm;intracellular part;membrane;plasma membrane		PH;SH3_1	3D-structure;Alternativesplicing;B-cellactivation;Completeproteome;Cytoplasm;Directproteinsequencing;Phosphoprotein;Referenceproteome;SH3domain				BLALOCK_ALZHEIMERS_DISEASE_DN;BUCKANOVICH_T_LYMPHOCYTE_HOMING_ON_TUMOR_UP;BURTON_ADIPOGENESIS_9;BYSTRYKH_HEMATOPOIESIS_STEM_CELL_AND_BRAIN_QTL_TRANS;BYSTRYKH_HEMATOPOIESIS_STEM_CELL_QTL_TRANS;CASORELLI_ACUTE_PROMYELOCYTIC_LEUKEMIA_DN;CELLULAR_COMPONENT_ASSEMBLY;CHARAFE_BREAST_CANCER_LUMINAL_VS_BASAL_DN;CHIARADONNA_NEOPLASTIC_TRANSFORMATION_CDC25_DN;chr7p15;COLINA_TARGETS_OF_4EBP1_AND_4EBP2;CRX_DN…	+									+
Q9R112;F6ZKZ3	Sqrdl		catalytic activity;oxidoreductase activity	cell part;cytoplasmic part;intracellular organelle part;intracellular part;membrane;mitochondrial inner membrane;mitochondrial membrane;mitochondrial part;organelle inner membrane;organelle membrane;organelle part		Pyr_redox_2	Completeproteome;FAD;Flavoprotein;Mitochondrion;NADP;Oxidoreductase;Referenceproteome;Transitpeptide				ABBUD_LIF_SIGNALING_1_UP;AKL_HTLV1_INFECTION_UP;BENPORATH_SUZ12_TARGETS;BERENJENO_TRANSFORMED_BY_RHOA_UP;BOCHKIS_FOXA2_TARGETS;BOYLAN_MULTIPLE_MYELOMA_C_D_DN;BYSTRYKH_HEMATOPOIESIS_STEM_CELL_QTL_CIS;CAIRO_LIVER_DEVELOPMENT_DN;CHANG_CORE_SERUM_RESPONSE_DN;chr15q15;CHYLA_CBFA2T3_TARGETS_DN;CREIGHTON_ENDOCRINE_THERAPY_RESISTANCE_5;EGFR_UP.V1_UP;EIF4E_DN;ENK_UV_RESPONSE_EPIDERMIS_UP;FEVR_CTNNB1_TARGE…	+									+
Q923B6	Steap4	biological regulation;cation homeostasis;cell differentiation;cellular developmental process;cellular process;chemical homeostasis;developmental process;establishment of localization;fat cell differentiation;homeostatic process;ion homeostasis;ion transport;iron ion homeostasis;regulation of biological quality;transport	binding;catalytic activity;cation binding;ion binding;metal ion binding;oxidoreductase activity	cell part;cytoplasmic part;Golgi apparatus part;Golgi membrane;integral to membrane;integral to plasma membrane;intracellular organelle part;intracellular part;intrinsic to membrane;intrinsic to plasma membrane;membrane;membrane part;organelle membrane;organelle part;plasma membrane part		F420_oxidored;Ferric_reduct	Cellmembrane;Completeproteome;Copper;FAD;Flavoprotein;Golgiapparatus;Iontransport;Iron;Irontransport;Membrane;Metal-binding;NAD;Oxidoreductase;Referenceproteome;Transmembrane;Transmembranehelix;Transport				AACTGGA,MIR-145;AACTTT_UNKNOWN;ACEVEDO_LIVER_CANCER_WITH_H3K27ME3_UP;AFFAR_YY1_TARGETS_DN;ALK_DN.V1_UP;BENPORATH_EED_TARGETS;BOQUEST_STEM_CELL_CULTURED_VS_FRESH_UP;BOYLAN_MULTIPLE_MYELOMA_C_D_DN;CHARAFE_BREAST_CANCER_BASAL_VS_MESENCHYMAL_UP;chr7q21;CREIGHTON_ENDOCRINE_THERAPY_RESISTANCE_3;CRX_DN.V1_DN;DODD_NASOPHARYNGEAL_CARCINOMA_UP;GRAESSMANN_APOPTOSIS_BY_DOXORUBICIN_DN;GRAESSMANN_APOPTOSIS_BY_…	+									+
Q8K1H1	Tdrd7	anatomical structure development;anatomical structure morphogenesis;biological regulation;cell development;cell differentiation;cellular developmental process;cellular process;cellular process involved in reproduction;developmental process;developmental process involved in reproduction;gamete generation;germ cell development;lens fiber cell differentiation;lens morphogenesis in camera-type eye;ma…	binding;mRNA binding;nucleic acid binding;RNA binding	cell part;chromatoid body;cytoplasmic part;intracellular non-membrane-bounded organelle;intracellular organelle;intracellular organelle lumen;intracellular organelle part;intracellular part;macromolecular complex;membrane-enclosed lumen;mitochondrial matrix;mitochondrial part;non-membrane-bounded organelle;organelle;organelle lumen;organelle part;P granule;ribonucleoprotein complex;RNA granule		OST-HTH;TUDOR	3D-structure;Cataract;Completeproteome;Cytoplasm;Developmentalprotein;Differentiation;Referenceproteome;Repeat;RNA-binding;Spermatogenesis				ACEVEDO_LIVER_CANCER_UP;ACEVEDO_LIVER_TUMOR_VS_NORMAL_ADJACENT_TISSUE_UP;BENNETT_SYSTEMIC_LUPUS_ERYTHEMATOSUS;BOSCO_INTERFERON_INDUCED_ANTIVIRAL_MODULE;BOYLAN_MULTIPLE_MYELOMA_D_DN;BROWNE_INTERFERON_RESPONSIVE_GENES;chr9q22;DACOSTA_UV_RESPONSE_VIA_ERCC3_COMMON_DN;DACOSTA_UV_RESPONSE_VIA_ERCC3_DN;DAUER_STAT3_TARGETS_DN;DCA_UP.V1_DN;DEBIASI_APOPTOSIS_BY_REOVIRUS_INFECTION_UP;ESC_J1_UP_LATE.V1_UP;GG…	+									+
Q64727	Vcl	adherens junction assembly;adherens junction organization;anatomical structure morphogenesis;apical junction assembly;biological adhesion;biological regulation;cell adhesion;cell junction assembly;cell junction organization;cell projection assembly;cell projection organization;cell-cell adhesion;cell-cell junction assembly;cell-cell junction organization;cellular component assembly;cellular compo…	structural molecule activity	actin cytoskeleton;adherens junction;anchoring junction;cell junction;cell part;cell-cell adherens junction;cell-cell junction;cell-substrate adherens junction;cell-substrate junction;contractile fiber part;costamere;cytoplasmic part;cytoskeleton;fascia adherens;focal adhesion;intracellular non-membrane-bounded organelle;intracellular organelle;intracellular part;macromolecular complex;membrane;n…	Adherens junction;Amoebiasis;Bacterial invasion of epithelial cells;Focal adhesion;Leukocyte transendothelial migration;Regulation of actin cytoskeleton;Shigellosis	Vinculin	Acetylation;Actin-binding;Celladhesion;Celljunction;Cellmembrane;Completeproteome;Cytoplasm;Cytoskeleton;Directproteinsequencing;Lipoprotein;Membrane;Palmitate;Phosphoprotein;Referenceproteome;Repeat				AACTTT_UNKNOWN;ACTIN_BINDING;ADHERENS_JUNCTION;ALFANO_MYC_TARGETS;ANATOMICAL_STRUCTURE_DEVELOPMENT;ANATOMICAL_STRUCTURE_MORPHOGENESIS;BAKKER_FOXO3_TARGETS_UP;BARIS_THYROID_CANCER_DN;BASOLATERAL_PLASMA_MEMBRANE;BENPORATH_CYCLING_GENES;BERENJENO_ROCK_SIGNALING_NOT_VIA_RHOA_DN;BIOCARTA_CELL2CELL_PATHWAY;BIOCARTA_INTEGRIN_PATHWAY;BIOCARTA_RHO_PATHWAY;BOHN_PRIMARY_IMMUNODEFICIENCY_SYNDROM_DN;BROWNE_HC…	+									+
P24638;B7ZCF5;B7ZCF4	Acp2	anatomical structure development;cellular component organization;cellular component organization at cellular level;cellular component organization or biogenesis;cellular component organization or biogenesis at cellular level;cellular process;developmental process;lysosome organization;organelle organization;skeletal system development;system development;vacuole organization	acid phosphatase activity;catalytic activity;hydrolase activity;hydrolase activity, acting on ester bonds;phosphatase activity;phosphoric ester hydrolase activity	cell part;cytoplasmic part;integral to membrane;intracellular membrane-bounded organelle;intracellular organelle;intracellular organelle lumen;intracellular organelle part;intracellular part;intrinsic to membrane;lysosomal lumen;lysosomal membrane;lysosome;lytic vacuole;membrane;membrane part;membrane-bounded organelle;membrane-enclosed lumen;organelle;organelle lumen;organelle membrane;organelle…	Riboflavin metabolism	His_Phos_2	Completeproteome;Disulfidebond;Glycoprotein;Hydrolase;Lysosome;Membrane;Referenceproteome;Signal;Transmembrane;Transmembranehelix				ACEVEDO_LIVER_CANCER_DN;ACEVEDO_LIVER_TUMOR_VS_NORMAL_ADJACENT_TISSUE_DN;CHEN_METABOLIC_SYNDROM_NETWORK;CHIARADONNA_NEOPLASTIC_TRANSFORMATION_CDC25_DN;chr11p11;FEVR_CTNNB1_TARGETS_DN;GSE10325_MYELOID_VS_LUPUS_MYELOID_DN;GSE13484_UNSTIM_VS_12H_YF17D_VACCINE_STIM_PBMC_DN;GSE13485_CTRL_VS_DAY7_YF17D_VACCINE_PBMC_DN;GSE13485_DAY3_VS_DAY7_YF17D_VACCINE_PBMC_DN;GSE13485_PRE_VS_POST_YF17D_VACCINATION_PB…	+										+
E9Q638;Q61072	Adam9	activation of MAPKK activity;activation of protein kinase activity;biological adhesion;biological regulation;cell activation;cell adhesion;cell adhesion mediated by integrin;cell differentiation;cell surface receptor linked signaling pathway;cell-cell adhesion;cell-cell adhesion mediated by integrin;cell-matrix adhesion;cell-substrate adhesion;cellular developmental process;cellular macromolecule…	binding;catalytic activity;cation binding;endopeptidase activity;hydrolase activity;ion binding;metal ion binding;metalloendopeptidase activity;metallopeptidase activity;peptidase activity;peptidase activity, acting on L-amino acid peptides;protein binding;protein domain specific binding;SH3 domain binding;transition metal ion binding;zinc ion binding	cell part;cytoplasm;extracellular region part;extracellular space;integral to membrane;intracellular part;intrinsic to external side of plasma membrane;intrinsic to membrane;intrinsic to plasma membrane;membrane;membrane part;plasma membrane;plasma membrane part		ADAM_CR;Disintegrin;Pep_M12B_propep;Reprolysin	Completeproteome;Disulfidebond;EGF-likedomain;Glycoprotein;Hydrolase;Membrane;Metal-binding;Metalloprotease;Protease;Referenceproteome;Signal;Transmembrane;Transmembranehelix;Zinc	+	Matrisome-associated	ECM Regulators	AAACCAC,MIR-140;AACTTT_UNKNOWN;AGCACTT,MIR-93,MIR-302A,MIR-302B,MIR-302C,MIR-302D,MIR-372,MIR-373,MIR-520E,MIR-520A,MIR-526B,MIR-520B,MIR-520C,MIR-520D;CHIBA_RESPONSE_TO_TSA_DN;chr8p11;chr8p12;CREIGHTON_ENDOCRINE_THERAPY_RESISTANCE_5;CTCAGGG,MIR-125B,MIR-125A;CTTTGA_V$LEF1_Q2;CUI_TCF21_TARGETS_2_DN;DER_IFN_BETA_RESPONSE_UP;DUTERTRE_ESTRADIOL_RESPONSE_24HR_DN;EIF4E_DN;ENZYME_BINDING;ERB2_UP.V1_DN;…	+										+
Q8R2V5	Adap2	anatomical structure development;biological regulation;developmental process;heart development;organ development;positive regulation of catalytic activity;positive regulation of GTPase activity;positive regulation of hydrolase activity;positive regulation of molecular function;regulation of ARF GTPase activity;regulation of biological process;regulation of catabolic process;regulation of catalyti…	alcohol binding;ARF GTPase activator activity;binding;cation binding;enzyme activator activity;enzyme regulator activity;GTPase activator activity;GTPase regulator activity;inositol 1,3,4,5 tetrakisphosphate binding;ion binding;lipid binding;metal ion binding;nucleoside-triphosphatase regulator activity;phosphatidylinositol binding;phosphatidylinositol-3,4,5-trisphosphate binding;phosphatidylinos…	cell part;cytoplasm;cytoplasmic part;envelope;intracellular organelle part;intracellular part;membrane;mitochondrial envelope;mitochondrial part;organelle envelope;organelle part;plasma membrane		ArfGap;PH	Cellmembrane;Completeproteome;Cytoplasm;GTPaseactivation;Membrane;Metal-binding;Referenceproteome;Repeat;Zinc;Zinc-finger				ANATOMICAL_STRUCTURE_DEVELOPMENT;BENPORATH_EED_TARGETS;BENPORATH_ES_WITH_H3K27ME3;BENPORATH_PRC2_TARGETS;BENPORATH_SUZ12_TARGETS;CHEN_METABOLIC_SYNDROM_NETWORK;CHUNG_BLISTER_CYTOTOXICITY_UP;CYTOPLASM;CYTOPLASMIC_PART;DAIRKEE_TERT_TARGETS_UP;DIAZ_CHRONIC_MEYLOGENOUS_LEUKEMIA_DN;ENK_UV_RESPONSE_EPIDERMIS_DN;ENK_UV_RESPONSE_EPIDERMIS_UP;ENVELOPE;ESC_J1_UP_EARLY.V1_DN;FOSTER_TOLERANT_MACROPHAGE_DN;GA…	+										+
O70200;G3UYJ2	Aif1	actin cytoskeleton organization;actin filament bundle assembly;actin filament organization;actin filament polymerization;actin filament-based process;actin polymerization or depolymerization;biological regulation;cell activation;cellular component assembly;cellular component assembly at cellular level;cellular component organization;cellular component organization at cellular level;cellular compo…	actin binding;actin filament binding;binding;calcium ion binding;cation binding;cytoskeletal protein binding;ion binding;metal ion binding;protein binding	actin filament;cell part;cell projection;cell projection membrane;cell projection part;cytoplasm;cytoplasmic part;cytoskeletal part;cytosol;intracellular membrane-bounded organelle;intracellular organelle;intracellular organelle part;intracellular part;lamellipodium;leading edge membrane;macromolecular complex;membrane part;membrane-bounded organelle;nucleus;organelle;organelle part;perinuclear r…			3D-structure;Acetylation;Actin-binding;Calcium;Cellmembrane;Cellprojection;Completeproteome;Cytoplasm;Cytoskeleton;Membrane;Metal-binding;Phosphoprotein;Referenceproteome;Repeat				ACOSTA_PROLIFERATION_INDEPENDENT_MYC_TARGETS_DN;ALK_DN.V1_UP;BAELDE_DIABETIC_NEPHROPATHY_DN;BASSO_CD40_SIGNALING_DN;BASSO_HAIRY_CELL_LEUKEMIA_DN;CAR_MYST2;CELL_CYCLE_ARREST_GO_0007050;CELL_CYCLE_GO_0007049;CELL_PROLIFERATION_GO_0008283;CHEN_METABOLIC_SYNDROM_NETWORK;chr6p21;COATES_MACROPHAGE_M1_VS_M2_UP;DCA_UP.V1_UP;DEFENSE_RESPONSE;FLECHNER_BIOPSY_KIDNEY_TRANSPLANT_REJECTED_VS_OK_UP;FULCHER_INFL…	+										+
P50428	Arsa	binding of sperm to zona pellucida;cell recognition;cell-cell recognition;cellular process;cellular process involved in reproduction;reproductive process;sperm-egg recognition	binding;calcium ion binding;catalytic activity;cation binding;cerebroside-sulfatase activity;hydrolase activity;hydrolase activity, acting on ester bonds;ion binding;metal ion binding;sulfuric ester hydrolase activity	cell part;cytoplasmic part;integral to membrane;intracellular membrane-bounded organelle;intracellular organelle;intracellular part;intrinsic to membrane;lysosome;lytic vacuole;membrane;membrane part;membrane-bounded organelle;organelle;plasma membrane;vacuole	Lysosome;Sphingolipid metabolism	Sulfatase	Calcium;Completeproteome;Disulfidebond;Glycoprotein;Hydrolase;Lysosome;Metal-binding;Referenceproteome;Signal				ACEVEDO_LIVER_TUMOR_VS_NORMAL_ADJACENT_TISSUE_UP;ARYLSULFATASE_ACTIVITY;BERENJENO_TRANSFORMED_BY_RHOA_DN;DELACROIX_RARG_BOUND_MEF;GRUETZMANN_PANCREATIC_CANCER_DN;GSE11924_TFH_VS_TH17_CD4_TCELL_UP;GSE12366_NAIVE_VS_MEMORY_BCELL_DN;GSE13411_NAIVE_BCELL_VS_PLASMA_CELL_DN;GSE13411_PLASMA_CELL_VS_MEMORY_BCELL_UP;GSE13411_SWITCHED_MEMORY_BCELL_VS_PLASMA_CELL_DN;GSE13493_DP_VS_CD4INTCD8POS_THYMOCYTE_UP;…	+										+
Q923D2;E9PZC3;E9PZC4	Blvrb	catabolic process;cellular catabolic process;cellular metabolic process;cellular nitrogen compound catabolic process;cellular nitrogen compound metabolic process;cellular process;cofactor catabolic process;cofactor metabolic process;heme catabolic process;heme metabolic process;heterocycle catabolic process;heterocycle metabolic process;metabolic process;nitrogen compound metabolic process;pigmen…	biliverdin reductase activity;catalytic activity;flavin reductase activity;oxidoreductase activity;oxidoreductase activity, acting on the CH-CH group of donors;oxidoreductase activity, acting on the CH-CH group of donors, NAD or NADP as acceptor;oxidoreductase activity, acting on the CH-NH group of donors;oxidoreductase activity, acting on the CH-NH group of donors, NAD or NADP as acceptor	cell part;cytoplasmic part;cytosol;intracellular membrane-bounded organelle;intracellular organelle;intracellular part;membrane;membrane-bounded organelle;nucleus;organelle;plasma membrane	Porphyrin and chlorophyll metabolism;Riboflavin metabolism		Completeproteome;Cytoplasm;NADP;Oxidoreductase;Referenceproteome				ACEVEDO_LIVER_CANCER_UP;ACEVEDO_NORMAL_TISSUE_ADJACENT_TO_LIVER_TUMOR_UP;AKT_UP.V1_DN;AKT_UP_MTOR_DN.V1_DN;ALCALAY_AML_BY_NPM1_LOCALIZATION_DN;ARGGGTTAA_UNKNOWN;BENPORATH_ES_WITH_H3K27ME3;BILANGES_RAPAMYCIN_SENSITIVE_VIA_TSC1_AND_TSC2;BILANGES_SERUM_SENSITIVE_GENES;BIOCARTA_IL10_PATHWAY;BLUM_RESPONSE_TO_SALIRASIB_UP;BMI1_DN.V1_DN;BOYLAN_MULTIPLE_MYELOMA_D_UP;BOYLAN_MULTIPLE_MYELOMA_PCA1_DN;BROWNE…	+										+
Q91YS8	Camk1	biological regulation;cell cycle;cellular macromolecule metabolic process;cellular metabolic process;cellular process;cellular protein metabolic process;cellular response to stimulus;defense response;establishment of localization;establishment of localization in cell;inflammatory response;intracellular transport;macromolecule metabolic process;macromolecule modification;metabolic process;nuclear …	adenyl nucleotide binding;adenyl ribonucleotide binding;ATP binding;binding;calmodulin-dependent protein kinase activity;catalytic activity;kinase activity;nucleotide binding;phosphotransferase activity, alcohol group as acceptor;protein kinase activity;protein serine/threonine kinase activity;purine nucleotide binding;purine ribonucleoside triphosphate binding;purine ribonucleotide binding;ribon…	calcium- and calmodulin-dependent protein kinase complex;cell part;cytoplasm;intracellular membrane-bounded organelle;intracellular organelle;intracellular part;macromolecular complex;membrane-bounded organelle;nucleus;organelle;protein complex		Pkinase	Allostericenzyme;Alternativesplicing;ATP-binding;Calcium;Calmodulin-binding;Cellcycle;Completeproteome;Cytoplasm;Developmentalprotein;Differentiation;Inflammatoryresponse;Kinase;Neurogenesis;Nucleotide-binding;Nucleus;Phosphoprotein;Referenceproteome;Serine/threonine-proteinkinase;Transferase				ACEVEDO_LIVER_CANCER_DN;ACEVEDO_NORMAL_TISSUE_ADJACENT_TO_LIVER_TUMOR_DN;BIOCARTA_CACAM_PATHWAY;BIOCARTA_FMLP_PATHWAY;BIOCARTA_HDAC_PATHWAY;BIOCARTA_NFAT_PATHWAY;BIOCARTA_PGC1A_PATHWAY;BIOPOLYMER_METABOLIC_PROCESS;BIOPOLYMER_MODIFICATION;CASORELLI_ACUTE_PROMYELOCYTIC_LEUKEMIA_DN;CELLULAR_MACROMOLECULE_METABOLIC_PROCESS;CELLULAR_PROTEIN_METABOLIC_PROCESS;chr3p25;COLINA_TARGETS_OF_4EBP1_AND_4EBP2;C…	+										+
E9Q8H9;P06909;E9Q8I0;D6RGQ0	Cfh	activation of immune response;biological regulation;complement activation;complement activation, alternative pathway;defense response;humoral immune response;immune effector process;immune response;immune system process;innate immune response;macromolecule metabolic process;metabolic process;positive regulation of biological process;positive regulation of immune response;positive regulation of im…	binding;carbohydrate binding;cell surface binding;eukaryotic cell surface binding;glycosaminoglycan binding;heparin binding;pattern binding;polysaccharide binding	extracellular region	Complement and coagulation cascades;Staphylococcus aureus infection	Sushi	3D-structure;Complementalternatepathway;Completeproteome;Disulfidebond;Glycoprotein;Immunity;Innateimmunity;Referenceproteome;Repeat;Secreted;Signal;Sushi				ACEVEDO_LIVER_CANCER_WITH_H3K9ME3_DN;AFFAR_YY1_TARGETS_UP;ALCALAY_AML_BY_NPM1_LOCALIZATION_UP;ATF2_UP.V1_DN;ATM_DN.V1_DN;BARRIER_COLON_CANCER_RECURRENCE_UP;BOQUEST_STEM_CELL_CULTURED_VS_FRESH_UP;BOQUEST_STEM_CELL_UP;CAIRO_LIVER_DEVELOPMENT_DN;CAR_HPX;CAR_IGFBP1;CASTELLANO_HRAS_AND_NRAS_TARGETS_UP;CASTELLANO_NRAS_TARGETS_UP;chr1q32;COATES_MACROPHAGE_M1_VS_M2_UP;CSR_LATE_UP.V1_DN;CUI_TCF21_TARGETS_…	+										+
Q9D1A2	Cndp2	macromolecule metabolic process;metabolic process;primary metabolic process;protein metabolic process;proteolysis	binding;carboxypeptidase activity;catalytic activity;cation binding;dipeptidase activity;exopeptidase activity;hydrolase activity;ion binding;metal ion binding;metallopeptidase activity;peptidase activity;peptidase activity, acting on L-amino acid peptides;tripeptidase activity	cell part;cytoplasmic part;cytosol;intracellular part		M20_dimer;Peptidase_M20	3D-structure;Carboxypeptidase;Completeproteome;Cytoplasm;Directproteinsequencing;Hydrolase;Manganese;Metal-binding;Metalloprotease;Protease;Referenceproteome				ACEVEDO_NORMAL_TISSUE_ADJACENT_TO_LIVER_TUMOR_DN;BENPORATH_MYC_MAX_TARGETS;BROWN_MYELOID_CELL_DEVELOPMENT_UP;CAMP_UP.V1_UP;CHEN_METABOLIC_SYNDROM_NETWORK;chr18q22;CHUNG_BLISTER_CYTOTOXICITY_UP;CREIGHTON_ENDOCRINE_THERAPY_RESISTANCE_3;CUI_TCF21_TARGETS_2_UP;DANG_BOUND_BY_MYC;GARY_CD5_TARGETS_DN;GRAESSMANN_APOPTOSIS_BY_SERUM_DEPRIVATION_DN;GRAESSMANN_RESPONSE_TO_MC_AND_SERUM_DEPRIVATION_DN;GSE13306…	+										+
Q9JHH9	Copz2	cellular process;establishment of localization;establishment of protein localization;protein transport;transport;vesicle-mediated transport		cell part;coated vesicle;coated vesicle membrane;COPI coated vesicle membrane;COPI-coated vesicle;cytoplasmic membrane-bounded vesicle;cytoplasmic part;cytoplasmic vesicle;cytoplasmic vesicle membrane;cytoplasmic vesicle part;Golgi apparatus part;Golgi membrane;Golgi-associated vesicle;Golgi-associated vesicle membrane;intracellular membrane-bounded organelle;intracellular organelle;intracellular…		Clat_adaptor_s	Completeproteome;Cytoplasm;Cytoplasmicvesicle;ER-Golgitransport;Golgiapparatus;Membrane;Proteintransport;Referenceproteome;Transport				ACEVEDO_FGFR1_TARGETS_IN_PROSTATE_CANCER_MODEL_DN;ANASTASSIOU_CANCER_MESENCHYMAL_TRANSITION_SIGNATURE;BERENJENO_TRANSFORMED_BY_RHOA_DN;BERTUCCI_MEDULLARY_VS_DUCTAL_BREAST_CANCER_DN;BRUINS_UVC_RESPONSE_LATE;BRUINS_UVC_RESPONSE_VIA_TP53_GROUP_B;CAIRO_HEPATOBLASTOMA_CLASSES_DN;CASORELLI_ACUTE_PROMYELOCYTIC_LEUKEMIA_DN;CHIARADONNA_NEOPLASTIC_TRANSFORMATION_KRAS_DN;CHICAS_RB1_TARGETS_CONFLUENT;chr17q2…	+										+
G3X9V2;P30999;E9Q8Z6;E9Q8Z8;E9Q8Z9;D3Z2H2;E9Q8Z4;E9Q901;E9Q904;D3Z7H6;E9Q986;E9Q907;E9Q905;D3Z2H7	Ctnnd1	anatomical structure morphogenesis;biological adhesion;biological regulation;biosynthetic process;cell adhesion;cell differentiation;cell differentiation involved in salivary gland development;cell surface receptor linked signaling pathway;cell-cell adhesion;cellular biosynthetic process;cellular developmental process;cellular macromolecule biosynthetic process;cellular macromolecule metabolic pr…		adherens junction;anchoring junction;cell junction;cell part;cell projection;cell-cell adherens junction;cell-cell junction;cytoplasm;cytoplasmic part;cytosol;intracellular membrane-bounded organelle;intracellular organelle;intracellular part;lamellipodium;membrane;membrane-bounded organelle;midbody;nucleus;organelle;plasma membrane	Adherens junction;Leukocyte transendothelial migration	Arm	Acetylation;Alternativesplicing;Celladhesion;Cellmembrane;Coiledcoil;Completeproteome;Cytoplasm;Membrane;Nucleus;Phosphoprotein;Referenceproteome;Repeat;Transcription;Transcriptionregulation;Wntsignalingpathway				AACATTC,MIR-409-3P;AACTGGA,MIR-145;AACTTT_UNKNOWN;ALCALAY_AML_BY_NPM1_LOCALIZATION_UP;ALFANO_MYC_TARGETS;ATGTACA,MIR-493;BENPORATH_CYCLING_GENES;BERENJENO_TRANSFORMED_BY_RHOA_DN;BURTON_ADIPOGENESIS_9;BYSTRYKH_HEMATOPOIESIS_STEM_CELL_QTL_TRANS;CAGGTG_V$E12_Q6;CCAWYNNGAAR_UNKNOWN;CCTGTGA,MIR-513;CHIARETTI_ACUTE_LYMPHOBLASTIC_LEUKEMIA_ZAP70;chr11q12;COULOUARN_TEMPORAL_TGFB1_SIGNATURE_DN;CREIGHTON_EN…	+										+
P30999-2;P30999-3;E9Q8Z5;E9Q903;E9Q906	Ctnnd1	anatomical structure morphogenesis;biological adhesion;cell adhesion;cell differentiation;cell differentiation involved in salivary gland development;cell-cell adhesion;cellular developmental process;cellular process;developmental process;epidermal cell differentiation;epithelial cell differentiation;epithelial cell differentiation involved in salivary gland development;gland morphogenesis;kerati…		adherens junction;anchoring junction;cell junction;cell part;cell projection;cell-cell adherens junction;cell-cell junction;lamellipodium;membrane;plasma membrane		Arm	Completeproteome;Referenceproteome				AACATTC,MIR-409-3P;AACTGGA,MIR-145;AACTTT_UNKNOWN;ALCALAY_AML_BY_NPM1_LOCALIZATION_UP;ALFANO_MYC_TARGETS;ATGTACA,MIR-493;BENPORATH_CYCLING_GENES;BERENJENO_TRANSFORMED_BY_RHOA_DN;BURTON_ADIPOGENESIS_9;BYSTRYKH_HEMATOPOIESIS_STEM_CELL_QTL_TRANS;CAGGTG_V$E12_Q6;CCAWYNNGAAR_UNKNOWN;CCTGTGA,MIR-513;CHIARETTI_ACUTE_LYMPHOBLASTIC_LEUKEMIA_ZAP70;chr11q12;COULOUARN_TEMPORAL_TGFB1_SIGNATURE_DN;CREIGHTON_EN…	+										+
Q9WUU7	Ctsz	anatomical structure morphogenesis;branching morphogenesis of a tube;developmental process;epithelial tube branching involved in lung morphogenesis;epithelial tube morphogenesis;macromolecule metabolic process;metabolic process;morphogenesis of a branching epithelium;morphogenesis of a branching structure;morphogenesis of an epithelium;multicellular organismal process;primary metabolic process;pr…	catalytic activity;cysteine-type peptidase activity;hydrolase activity;peptidase activity;peptidase activity, acting on L-amino acid peptides	cell part;cytoplasmic part;endoplasmic reticulum;extracellular region part;extracellular space;intracellular membrane-bounded organelle;intracellular organelle;intracellular part;lysosome;lytic vacuole;membrane-bounded organelle;organelle;vacuole	Lysosome	Peptidase_C1	Completeproteome;Disulfidebond;Glycoprotein;Hydrolase;Lysosome;Protease;Referenceproteome;Signal;Thiolprotease;Zymogen	+	Matrisome-associated	ECM Regulators	APPEL_IMATINIB_RESPONSE;CASORELLI_ACUTE_PROMYELOCYTIC_LEUKEMIA_DN;CELLULAR_MACROMOLECULE_METABOLIC_PROCESS;CELLULAR_PROTEIN_METABOLIC_PROCESS;chr20q13;CYTOPLASM;CYTOPLASMIC_PART;DACOSTA_LOW_DOSE_UV_RESPONSE_VIA_ERCC3_XPCS_UP;DELACROIX_RAR_BOUND_ES;ENDOPLASMIC_RETICULUM;ENGELMANN_CANCER_PROGENITORS_UP;GAL_LEUKEMIC_STEM_CELL_UP;GSE11057_CD4_CENT_MEM_VS_PBMC_DN;GSE11057_CD4_EFF_MEM_VS_PBMC_DN;GSE110…	+										+
Q9ET22	Dpp7	macromolecule metabolic process;metabolic process;primary metabolic process;protein metabolic process;proteolysis	aminopeptidase activity;catalytic activity;dipeptidyl-peptidase activity;exopeptidase activity;hydrolase activity;peptidase activity;peptidase activity, acting on L-amino acid peptides;serine hydrolase activity;serine-type peptidase activity	cell part;cytoplasmic membrane-bounded vesicle;cytoplasmic part;cytoplasmic vesicle;cytosol;extracellular region;intracellular membrane-bounded organelle;intracellular organelle;intracellular part;lysosome;lytic vacuole;membrane-bounded organelle;membrane-bounded vesicle;organelle;vacuole;vesicle		Peptidase_S28	Aminopeptidase;Completeproteome;Cytoplasmicvesicle;Glycoprotein;Hydrolase;Lysosome;Protease;Referenceproteome;Secreted;Serineprotease;Signal;Zymogen				BERENJENO_TRANSFORMED_BY_RHOA_DN;BURTON_ADIPOGENESIS_9;BYSTRYKH_HEMATOPOIESIS_STEM_CELL_AND_BRAIN_QTL_CIS;BYSTRYKH_HEMATOPOIESIS_STEM_CELL_QTL_CIS;CHEN_METABOLIC_SYNDROM_NETWORK;chr9q34;DODD_NASOPHARYNGEAL_CARCINOMA_UP;ELLWOOD_MYC_TARGETS_UP;ESC_J1_UP_EARLY.V1_UP;GARY_CD5_TARGETS_UP;GRADE_COLON_CANCER_UP;GRAESSMANN_APOPTOSIS_BY_DOXORUBICIN_UP;GRAESSMANN_RESPONSE_TO_MC_AND_DOXORUBICIN_UP;GROSS_HYP…	+										+
Q61559	Fcgrt	antigen processing and presentation;immune response;immune system process;response to stimulus		cell part;integral to membrane;intrinsic to membrane;macromolecular complex;membrane part;MHC class I protein complex;MHC protein complex;plasma membrane part;protein complex		C1-set;MHC_I	Cellmembrane;Completeproteome;Directproteinsequencing;Disulfidebond;Glycoprotein;IgG-bindingprotein;Immunoglobulindomain;Membrane;Polymorphism;Receptor;Referenceproteome;Signal;Transmembrane;Transmembranehelix				AACTTT_UNKNOWN;BMI1_DN_MEL18_DN.V1_DN;CADWELL_ATG16L1_TARGETS_UP;CASORELLI_APL_SECONDARY_VS_DE_NOVO_UP;CHANG_CORE_SERUM_RESPONSE_DN;CHIANG_LIVER_CANCER_SUBCLASS_POLYSOMY7_UP;chr19q13;CROMER_METASTASIS_UP;CROONQUIST_IL6_DEPRIVATION_UP;CUI_TCF21_TARGETS_2_UP;DANG_REGULATED_BY_MYC_DN;DORSAM_HOXA9_TARGETS_DN;FEMALE_PREGNANCY;FERRANDO_T_ALL_WITH_MLL_ENL_FUSION_UP;GAUSSMANN_MLL_AF4_FUSION_TARGETS_F_UP;…	+										+
Q9QYY0	Gab1	activation of JUN kinase activity;activation of MAPK activity;anatomical structure development;biological regulation;cell surface receptor linked signaling pathway;cellular macromolecule metabolic process;cellular metabolic process;cellular process;cellular protein metabolic process;cellular response to chemical stimulus;cellular response to cytokine stimulus;cellular response to interleukin-6;ce…	binding;lipid binding;molecular transducer activity;phospholipid binding;signal transducer activity	cell part;cytoplasm;intracellular part	Bacterial invasion of epithelial cells;ErbB signaling pathway;Neurotrophin signaling pathway;Renal cell carcinoma	PH	Completeproteome;Phosphoprotein;Referenceproteome				AMUNDSON_GENOTOXIC_SIGNATURE;ATGTACA,MIR-493;BIOCARTA_MET_PATHWAY;BROWNE_HCMV_INFECTION_20HR_UP;BROWNE_HCMV_INFECTION_48HR_UP;CELL_PROLIFERATION_GO_0008283;CELL_SURFACE_RECEPTOR_LINKED_SIGNAL_TRANSDUCTION_GO_0007166;CHIARETTI_ACUTE_LYMPHOBLASTIC_LEUKEMIA_ZAP70;chr4q31;COLDREN_GEFITINIB_RESISTANCE_DN;CREIGHTON_ENDOCRINE_THERAPY_RESISTANCE_5;CYCLIN_D1_KE_.V1_DN;CYCLIN_D1_UP.V1_DN;DODD_NASOPHARYNGEA…	+										+
P27600	Gna12	anatomical structure morphogenesis;biological regulation;cAMP-mediated signaling;cell differentiation;cell surface receptor linked signaling pathway;cellular developmental process;cellular process;cellular response to stimulus;chordate embryonic development;cyclic-nucleotide-mediated signaling;developmental process;embryo development;embryo development ending in birth or egg hatching;embryonic di…	binding;catalytic activity;cation binding;D5 dopamine receptor binding;dopamine receptor binding;G-protein beta/gamma-subunit complex binding;G-protein-coupled receptor binding;GTP binding;GTPase activity;guanyl nucleotide binding;guanyl ribonucleotide binding;hydrolase activity;hydrolase activity, acting on acid anhydrides;hydrolase activity, acting on acid anhydrides, in phosphorus-containing a…	brush border membrane;cell part;cell projection membrane;cell projection part;extrinsic to internal side of plasma membrane;extrinsic to membrane;extrinsic to plasma membrane;heterotrimeric G-protein complex;intracellular part;macromolecular complex;membrane part;plasma membrane part;protein complex	Long-term depression;MAPK signaling pathway;Regulation of actin cytoskeleton;Vascular smooth muscle contraction	G-alpha	3D-structure;Completeproteome;GTP-binding;Lipoprotein;Magnesium;Membrane;Metal-binding;Nucleotide-binding;Palmitate;Phosphoprotein;Referenceproteome;Transducer				BENPORATH_MYC_MAX_TARGETS;BIOCARTA_AKAP13_PATHWAY;BIOCARTA_MYOSIN_PATHWAY;BIOCARTA_PAR1_PATHWAY;BLALOCK_ALZHEIMERS_DISEASE_UP;BLOOD_COAGULATION;BRCA1_DN.V1_DN;BROWNE_HCMV_INFECTION_12HR_UP;CAGGTG_V$E12_Q6;CELL_SURFACE_RECEPTOR_LINKED_SIGNAL_TRANSDUCTION_GO_0007166;CHARAFE_BREAST_CANCER_LUMINAL_VS_BASAL_UP;chr7p22;COAGULATION;CTTTGA_V$LEF1_Q2;DANG_BOUND_BY_MYC;FAELT_B_CLL_WITH_VH3_21_UP;FORTSCHEGG…	+										+
Q8BFR4	Gns	amine metabolic process;aminoglycan metabolic process;carbohydrate metabolic process;glycosaminoglycan metabolic process;macromolecule metabolic process;metabolic process;nitrogen compound metabolic process;polysaccharide metabolic process;primary metabolic process	binding;catalytic activity;cation binding;hydrolase activity;hydrolase activity, acting on ester bonds;ion binding;metal ion binding;N-acetylglucosamine-6-sulfatase activity;sulfuric ester hydrolase activity	cell part;cytoplasmic part;intracellular membrane-bounded organelle;intracellular organelle;intracellular part;lysosome;lytic vacuole;membrane-bounded organelle;organelle;vacuole	Glycosaminoglycan degradation;Lysosome	Sulfatase	Calcium;Completeproteome;Glycoprotein;Hydrolase;Lysosome;Metal-binding;Referenceproteome;Signal				ACTGTGA,MIR-27A,MIR-27B;AGUIRRE_PANCREATIC_CANCER_COPY_NUMBER_DN;AMINE_METABOLIC_PROCESS;AMIT_EGF_RESPONSE_40_MCF10A;APPEL_IMATINIB_RESPONSE;BENPORATH_MYC_MAX_TARGETS;BERENJENO_TRANSFORMED_BY_RHOA_DN;BROWN_MYELOID_CELL_DEVELOPMENT_UP;BROWNE_HCMV_INFECTION_6HR_UP;BROWNE_HCMV_INFECTION_8HR_UP;CARBOHYDRATE_CATABOLIC_PROCESS;CARBOHYDRATE_METABOLIC_PROCESS;CATABOLIC_PROCESS;CELLULAR_CARBOHYDRATE_CATAB…	+										+
P12265	Gusb	carbohydrate metabolic process;metabolic process;primary metabolic process	beta-glucuronidase activity;catalytic activity;hydrolase activity;hydrolase activity, acting on glycosyl bonds;hydrolase activity, hydrolyzing O-glycosyl compounds	cell part;cytoplasmic part;endoplasmic reticulum;intracellular membrane-bounded organelle;intracellular organelle;intracellular part;lysosome;lytic vacuole;membrane-bounded organelle;organelle;vacuole	Drug metabolism - other enzymes;Flavone and flavonol biosynthesis;Glycosaminoglycan degradation;Lysosome;Pentose and glucuronate interconversions;Porphyrin and chlorophyll metabolism;Starch and sucrose metabolism	Glyco_hydro_2;Glyco_hydro_2_C;Glyco_hydro_2_N	Completeproteome;Endoplasmicreticulum;Glycoprotein;Glycosidase;Hydrolase;Lysosome;Polymorphism;Referenceproteome;Signal				AKT_UP.V1_UP;AKT_UP_MTOR_DN.V1_UP;AMINE_METABOLIC_PROCESS;APPEL_IMATINIB_RESPONSE;BLALOCK_ALZHEIMERS_DISEASE_UP;CARBOHYDRATE_CATABOLIC_PROCESS;CARBOHYDRATE_METABOLIC_PROCESS;CATABOLIC_PROCESS;CELLULAR_CARBOHYDRATE_CATABOLIC_PROCESS;CELLULAR_CARBOHYDRATE_METABOLIC_PROCESS;CELLULAR_CATABOLIC_PROCESS;CELLULAR_MACROMOLECULE_CATABOLIC_PROCESS;CHEN_METABOLIC_SYNDROM_NETWORK;CHICAS_RB1_TARGETS_SENESCENT…	+										+
P20060	Hexb	amine metabolic process;aminoglycan metabolic process;anatomical structure development;astrocyte cell migration;axon ensheathment;behavior;biological regulation;biosynthetic process;calcium ion homeostasis;carbohydrate catabolic process;carbohydrate metabolic process;catabolic process;cation homeostasis;cell migration;cell motility;cellular biosynthetic process;cellular calcium ion homeostasis;ce…	beta-N-acetylhexosaminidase activity;binding;catalytic activity;hexosaminidase activity;hydrolase activity;hydrolase activity, acting on glycosyl bonds;hydrolase activity, hydrolyzing O-glycosyl compounds;identical protein binding;protein binding;protein dimerization activity;protein homodimerization activity	acrosomal vesicle;cell part;cytoplasmic membrane-bounded vesicle;cytoplasmic part;cytoplasmic vesicle;intracellular membrane-bounded organelle;intracellular organelle;intracellular part;lysosome;lytic vacuole;membrane;membrane-bounded organelle;membrane-bounded vesicle;organelle;stored secretory granule;vacuole;vesicle	Amino sugar and nucleotide sugar metabolism;Glycosaminoglycan degradation;Glycosphingolipid biosynthesis - ganglio series;Glycosphingolipid biosynthesis - globo series;Lysosome;Other glycan degradation	Glyco_hydro_20;Glyco_hydro_20b	Completeproteome;Disulfidebond;Glycoprotein;Glycosidase;Hydrolase;Lysosome;Referenceproteome;Signal				APPEL_IMATINIB_RESPONSE;BLALOCK_ALZHEIMERS_DISEASE_DN;BROWN_MYELOID_CELL_DEVELOPMENT_UP;CHEN_METABOLIC_SYNDROM_NETWORK;chr5q13;COLINA_TARGETS_OF_4EBP1_AND_4EBP2;CORDENONSI_YAP_CONSERVED_SIGNATURE;DAZARD_RESPONSE_TO_UV_NHEK_UP;GRAESSMANN_APOPTOSIS_BY_DOXORUBICIN_UP;GRAESSMANN_RESPONSE_TO_MC_AND_DOXORUBICIN_UP;GSE10325_BCELL_VS_MYELOID_DN;GSE10325_CD4_TCELL_VS_MYELOID_DN;GSE10325_LUPUS_BCELL_VS_LUP…	+										+
Q6P549	Inppl1	actin cytoskeleton organization;actin filament organization;actin filament-based process;alcohol metabolic process;anatomical structure development;biological adhesion;biological regulation;biosynthetic process;brain development;carbohydrate metabolic process;cell adhesion;cellular biosynthetic process;cellular carbohydrate metabolic process;cellular component organization;cellular component orga…	binding;catalytic activity;hydrolase activity;hydrolase activity, acting on ester bonds;inositol or phosphatidylinositol phosphatase activity;inositol phosphate phosphatase activity;inositol trisphosphate phosphatase activity;inositol-polyphosphate 5-phosphatase activity;lipid binding;phosphatase activity;phosphatidylinositol binding;phosphatidylinositol-3,4,5-trisphosphate binding;phospholipid b…	cell part;cell projection;cytoplasm;cytoplasmic part;cytoskeleton;cytosol;filopodium;Golgi apparatus;intracellular membrane-bounded organelle;intracellular non-membrane-bounded organelle;intracellular organelle;intracellular part;lamellipodium;membrane;membrane-bounded organelle;non-membrane-bounded organelle;organelle;plasma membrane	Inositol phosphate metabolism;Phosphatidylinositol signaling system	Exo_endo_phos;SAM_2;SH2	Actin-binding;Celladhesion;Cellprojection;Completeproteome;Cytoplasm;Cytoskeleton;Hydrolase;Immunity;Membrane;Phosphoprotein;Referenceproteome;SH2domain;SH3-binding				AACTTT_UNKNOWN;ATGAAGG,MIR-205;BANDRES_RESPONSE_TO_CARMUSTIN_MGMT_48HR_DN;BANDRES_RESPONSE_TO_CARMUSTIN_WITHOUT_MGMT_24HR_DN;BANDRES_RESPONSE_TO_CARMUSTIN_WITHOUT_MGMT_48HR_DN;BIOCARTA_IGF1MTOR_PATHWAY;BLALOCK_ALZHEIMERS_DISEASE_UP;CAGCTG_V$AP4_Q5;chr11q23;CRX_NRL_DN.V1_DN;CTAWWWATA_V$RSRFC4_Q2;CTGYNNCTYTAA_UNKNOWN;CTTTAAR_UNKNOWN;DAIRKEE_CANCER_PRONE_RESPONSE_BPA;DELACROIX_RAR_BOUND_ES;DELACROIX…	+										+
P30204-2;P30204	Msr1	biological regulation;cholesterol transport;establishment of localization;establishment of protein localization;lipid transport;lipoprotein transport;multicellular organismal process;organic substance transport;plasma lipoprotein particle clearance;positive regulation of biological process;positive regulation of cell differentiation;positive regulation of cellular process;positive regulation of c…	binding;cargo receptor activity;lipoprotein particle binding;low-density lipoprotein particle binding;protein-lipid complex binding;receptor activity;scavenger receptor activity	cell part;collagen;cytoplasmic part;cytoplasmic vesicle;cytosol;extracellular matrix part;extracellular region part;integral to membrane;intracellular organelle;intracellular part;intrinsic to membrane;low-density lipoprotein particle;macromolecular complex;membrane;membrane part;organelle;plasma lipoprotein particle;plasma membrane;protein-lipid complex;vesicle	Phagosome	Collagen;Macscav_rec;SRCR	Alternativesplicing;Coiledcoil;Collagen;Completeproteome;Disulfidebond;Endocytosis;Glycoprotein;LDL;Membrane;Phosphoprotein;Receptor;Referenceproteome;Signal-anchor;Transmembrane;Transmembranehelix				AKT_UP_MTOR_DN.V1_UP;APPEL_IMATINIB_RESPONSE;BANDRES_RESPONSE_TO_CARMUSTIN_MGMT_24HR_DN;BANDRES_RESPONSE_TO_CARMUSTIN_MGMT_48HR_DN;BYSTRYKH_HEMATOPOIESIS_STEM_CELL_QTL_TRANS;CHEN_METABOLIC_SYNDROM_NETWORK;chr8p22;COATES_MACROPHAGE_M1_VS_M2_UP;CROONQUIST_NRAS_SIGNALING_UP;DELYS_THYROID_CANCER_UP;DODD_NASOPHARYNGEAL_CARCINOMA_DN;ESTABLISHMENT_OF_LOCALIZATION;FOSTER_TOLERANT_MACROPHAGE_UP;GAL_LEUKEM…	+										+
Q69ZN7;E9Q390;Q69ZN7-4	Myof	biological regulation;cellular component organization;cellular component organization or biogenesis;cellular membrane organization;cellular process;cellular response to heat;cellular response to stimulus;cellular response to stress;membrane organization;plasma membrane organization;plasma membrane repair;regulation of biological process;regulation of cellular process;regulation of cellular respon…	binding;lipid binding;phospholipid binding	caveola;cell part;cytoplasmic part;cytoplasmic vesicle membrane;cytoplasmic vesicle part;integral to membrane;intracellular organelle part;intracellular part;intrinsic to membrane;membrane;membrane part;membrane raft;nuclear membrane;nuclear part;organelle membrane;organelle part;plasma membrane part;vesicle membrane		C2;FerA;FerB;FerI	Acetylation;Alternativesplicing;Cellmembrane;Completeproteome;Cytoplasmicvesicle;Membrane;Nucleus;Phosphoprotein;Referenceproteome;Repeat;Signal-anchor;Transmembrane;Transmembranehelix				AMUNDSON_POOR_SURVIVAL_AFTER_GAMMA_RADIATION_2G;BACOLOD_RESISTANCE_TO_ALKYLATING_AGENTS_UP;BASSO_HAIRY_CELL_LEUKEMIA_DN;BONOME_OVARIAN_CANCER_SURVIVAL_SUBOPTIMAL_DEBULKING;BOYLAN_MULTIPLE_MYELOMA_C_DN;CAGGTA_V$AREB6_01;CAHOY_ASTROGLIAL;CERVERA_SDHB_TARGETS_1_UP;CHEN_METABOLIC_SYNDROM_NETWORK;CHICAS_RB1_TARGETS_CONFLUENT;chr10q24;CONCANNON_APOPTOSIS_BY_EPOXOMICIN_DN;CREIGHTON_ENDOCRINE_THERAPY_RES…	+										+
P81117	Nucb2	biological regulation;calcium ion homeostasis;cation homeostasis;cellular calcium ion homeostasis;cellular cation homeostasis;cellular chemical homeostasis;cellular divalent inorganic cation homeostasis;cellular homeostasis;cellular ion homeostasis;cellular metal ion homeostasis;cellular process;chemical homeostasis;divalent inorganic cation homeostasis;homeostatic process;ion homeostasis;metal i…	binding;calcium ion binding;cation binding;DNA binding;ion binding;metal ion binding;nucleic acid binding	cell part;cytoplasmic part;endoplasmic reticulum;endoplasmic reticulum-Golgi intermediate compartment;extracellular region;Golgi apparatus;intracellular membrane-bounded organelle;intracellular organelle;intracellular organelle part;intracellular part;membrane;membrane part;membrane-bounded organelle;nuclear membrane;nuclear outer membrane;nuclear part;organelle;organelle membrane;organelle outer…		EF_hand_5	Calcium;Cleavageonpairofbasicresidues;Completeproteome;Cytoplasm;DNA-binding;Endoplasmicreticulum;Golgiapparatus;Membrane;Metal-binding;Nucleus;Phosphoprotein;Referenceproteome;Repeat;Secreted;Signal				AACTTT_UNKNOWN;ACEVEDO_LIVER_CANCER_UP;ACEVEDO_LIVER_CANCER_WITH_H3K27ME3_DN;ACEVEDO_LIVER_TUMOR_VS_NORMAL_ADJACENT_TISSUE_UP;BERENJENO_TRANSFORMED_BY_RHOA_DN;BYSTROEM_CORRELATED_WITH_IL5_UP;CAFFAREL_RESPONSE_TO_THC_24HR_5_UP;CAFFAREL_RESPONSE_TO_THC_UP;CALCIUM_ION_BINDING;CATION_BINDING;CHARAFE_BREAST_CANCER_LUMINAL_VS_BASAL_UP;CHICAS_RB1_TARGETS_SENESCENT;chr11p15;CREIGHTON_ENDOCRINE_THERAPY_RE…	+										+
Q9CQF9	Pcyox1	amine catabolic process;amine metabolic process;carboxylic acid catabolic process;carboxylic acid metabolic process;catabolic process;cellular amine metabolic process;cellular amino acid catabolic process;cellular amino acid metabolic process;cellular catabolic process;cellular ketone metabolic process;cellular macromolecule catabolic process;cellular macromolecule metabolic process;cellular meta…	active transmembrane transporter activity;anion transmembrane transporter activity;ATPase activity;ATPase activity, coupled;ATPase activity, coupled to movement of substances;ATPase activity, coupled to transmembrane movement of ions;ATPase activity, coupled to transmembrane movement of ions, phosphorylative mechanism;ATPase activity, coupled to transmembrane movement of substances;catalytic acti…	cell part;cytoplasmic part;extracellular region part;intracellular membrane-bounded organelle;intracellular organelle;intracellular part;lysosome;lytic vacuole;macromolecular complex;membrane;membrane-bounded organelle;organelle;plasma lipoprotein particle;plasma membrane;protein-lipid complex;triglyceride-rich lipoprotein particle;vacuole;very-low-density lipoprotein particle		Prenylcys_lyase	Completeproteome;Directproteinsequencing;FAD;Glycoprotein;Isopeptidebond;Lysosome;Oxidoreductase;Referenceproteome;Signal;Ublconjugation				ACEVEDO_LIVER_CANCER_DN;BHATI_G2M_ARREST_BY_2METHOXYESTRADIOL_UP;BURTON_ADIPOGENESIS_6;chr2p13;EGFR_UP.V1_DN;FRASOR_TAMOXIFEN_RESPONSE_UP;GRAESSMANN_APOPTOSIS_BY_DOXORUBICIN_UP;GRAESSMANN_RESPONSE_TO_MC_AND_DOXORUBICIN_UP;GSE11864_CSF1_IFNG_VS_CSF1_IFNG_PAM3CYS_IN_MAC_UP;GSE11864_UNTREATED_VS_CSF1_IFNG_PAM3CYS_IN_MAC_UP;GSE13229_MATURE_VS_INTMATURE_NKCELL_DN;GSE13484_12H_UNSTIM_VS_YF17D_VACCINE_S…	+										+
Q8K183;D3Z7R1	Pdxk	biosynthetic process;cell proliferation;cellular biosynthetic process;cellular metabolic compound salvage;cellular metabolic process;cellular process;coenzyme biosynthetic process;coenzyme metabolic process;cofactor biosynthetic process;cofactor metabolic process;heterocycle metabolic process;metabolic process;pyridoxal 5'-phosphate salvage;pyridoxal phosphate biosynthetic process;pyridoxal phosp…	adenyl nucleotide binding;adenyl ribonucleotide binding;alkali metal ion binding;ATP binding;binding;catalytic activity;cation binding;cofactor binding;ion binding;kinase activity;lithium ion binding;magnesium ion binding;metal ion binding;nucleotide binding;phosphotransferase activity, alcohol group as acceptor;potassium ion binding;purine nucleotide binding;purine ribonucleoside triphosphate bi…	cell part;cytoplasmic part;cytosol;intracellular membrane-bounded organelle;intracellular organelle;intracellular part;membrane-bounded organelle;nucleus;organelle	Vitamin B6 metabolism	PfkB	Acetylation;ATP-binding;Completeproteome;Cytoplasm;Directproteinsequencing;Kinase;Metal-binding;Nucleotide-binding;Phosphoprotein;Referenceproteome;Transferase;Zinc				ACEVEDO_LIVER_CANCER_DN;ACEVEDO_NORMAL_TISSUE_ADJACENT_TO_LIVER_TUMOR_DN;BROWNE_HCMV_INFECTION_4HR_DN;BRUINS_UVC_RESPONSE_LATE;BYSTRYKH_HEMATOPOIESIS_STEM_CELL_QTL_TRANS;CAIRO_HEPATOBLASTOMA_UP;CCTGTGA,MIR-513;chr21q22;CREIGHTON_ENDOCRINE_THERAPY_RESISTANCE_5;CYTOPLASM;DER_IFN_ALPHA_RESPONSE_UP;DER_IFN_BETA_RESPONSE_UP;DOANE_RESPONSE_TO_ANDROGEN_UP;FIRESTEIN_PROLIFERATION;GAZDA_DIAMOND_BLACKFAN_A…	+										+
Q9R0E2	Plod1	response to chemical stimulus;response to hypoxia;response to oxygen levels;response to stimulus;response to stress	binding;carboxylic acid binding;catalytic activity;cation binding;dioxygenase activity;ion binding;iron ion binding;L-ascorbic acid binding;metal ion binding;oxidoreductase activity;oxidoreductase activity, acting on paired donors, with incorporation or reduction of molecular oxygen;oxidoreductase activity, acting on paired donors, with incorporation or reduction of molecular oxygen, 2-oxoglutara…	cell part;cytoplasmic part;endoplasmic reticulum membrane;endoplasmic reticulum part;intracellular organelle part;intracellular part;membrane;membrane part;organelle membrane;organelle part;rough endoplasmic reticulum membrane	Lysine degradation	2OG-FeII_Oxy	Completeproteome;Dioxygenase;Endoplasmicreticulum;Glycoprotein;Iron;Membrane;Metal-binding;Oxidoreductase;Referenceproteome;Signal;VitaminC	+	Matrisome-associated	ECM Regulators	ACEVEDO_LIVER_CANCER_DN;AMINE_BIOSYNTHETIC_PROCESS;AMINE_METABOLIC_PROCESS;AMINO_ACID_AND_DERIVATIVE_METABOLIC_PROCESS;AMINO_ACID_METABOLIC_PROCESS;AMUNDSON_RESPONSE_TO_ARSENITE;ANATOMICAL_STRUCTURE_DEVELOPMENT;BILANGES_SERUM_SENSITIVE_GENES;BIOSYNTHETIC_PROCESS;BLALOCK_ALZHEIMERS_DISEASE_UP;CACTGCC,MIR-34A,MIR-34C,MIR-449;CARBOXYLIC_ACID_METABOLIC_PROCESS;CCCNNNNNNAAGWT_UNKNOWN;CELLULAR_BIOSYNTH…	+										+
Q62087	Pon3	aromatic compound catabolic process;catabolic process;cellular aromatic compound metabolic process;cellular catabolic process;cellular metabolic process;cellular process;coumarin catabolic process;coumarin metabolic process;heterocycle catabolic process;heterocycle metabolic process;metabolic process;phenylacetate catabolic process;phenylpropanoid catabolic process;phenylpropanoid metabolic proce…	3,4-dihydrocoumarin hydrolase activity;aryldialkylphosphatase activity;arylesterase activity;binding;carboxylic ester hydrolase activity;catalytic activity;cation binding;dihydrocoumarin hydrolase activity;hydrolase activity;hydrolase activity, acting on ester bonds;ion binding;metal ion binding;phosphatase activity;phosphoric ester hydrolase activity	cell part;extracellular region part;extracellular space;intracellular membrane-bounded organelle;intracellular organelle;intracellular part;membrane-bounded organelle;organelle	Aminobenzoate degradation;Bisphenol degradation	Arylesterase	Calcium;Completeproteome;Disulfidebond;Glycoprotein;Hydrolase;Metal-binding;Phosphoprotein;Referenceproteome;Secreted;Signal				AGUIRRE_PANCREATIC_CANCER_COPY_NUMBER_UP;BOYLAN_MULTIPLE_MYELOMA_C_D_DN;BRIDEAU_IMPRINTED_GENES;CAHOY_ASTROGLIAL;CAIRO_LIVER_DEVELOPMENT_DN;CAR_HPX;CAR_IGFBP1;CASTELLANO_NRAS_TARGETS_UP;chr7q21;COLINA_TARGETS_OF_4EBP1_AND_4EBP2;GNF2_GSTM1;GNF2_HPN;GNF2_HPX;GNF2_LCAT;GNF2_TST;GSE11924_TH1_VS_TH2_CD4_TCELL_DN;GSE13306_TREG_VS_TCONV_LAMINA_PROPRIA_UP;GSE14350_IL2RB_KO_VS_WT_TREG_DN;GSE1448_ANTI_VALP…	+										+
P22437	Ptgs1	arachidonic acid metabolic process;biological regulation;biosynthetic process;carboxylic acid biosynthetic process;carboxylic acid metabolic process;cell differentiation;cellular biosynthetic process;cellular developmental process;cellular ketone metabolic process;cellular lipid metabolic process;cellular metabolic process;cellular process;cyclooxygenase pathway;developmental process;epidermal ce…	antioxidant activity;binding;catalytic activity;cation binding;dioxygenase activity;heme binding;ion binding;iron ion binding;metal ion binding;oxidoreductase activity;oxidoreductase activity, acting on paired donors, with incorporation or reduction of molecular oxygen;oxidoreductase activity, acting on peroxide as acceptor;oxidoreductase activity, acting on single donors with incorporation of mo…	cell part;cell projection;cilium;cytoplasmic part;endoplasmic reticulum membrane;endoplasmic reticulum part;intracellular organelle part;intracellular part;membrane;membrane part;nonmotile primary cilium;organelle membrane;organelle part;photoreceptor outer segment;primary cilium	Arachidonic acid metabolism	An_peroxidase	Completeproteome;Dioxygenase;Disulfidebond;EGF-likedomain;Endoplasmicreticulum;Fattyacidbiosynthesis;Fattyacidmetabolism;Glycoprotein;Heme;Iron;Lipidbiosynthesis;Lipidmetabolism;Membrane;Metal-binding;Microsome;Oxidoreductase;Peroxidase;Prostaglandinbiosynthesis;Prostaglandinmetabolism;Referenceproteome;Signal				AFFAR_YY1_TARGETS_DN;AMIT_EGF_RESPONSE_480_HELA;AZARE_NEOPLASTIC_TRANSFORMATION_BY_STAT3_UP;BAFNA_MUC4_TARGETS_UP;BASAKI_YBX1_TARGETS_DN;BERENJENO_TRANSFORMED_BY_RHOA_UP;BILD_E2F3_ONCOGENIC_SIGNATURE;BIOCARTA_SPPA_PATHWAY;BIOSYNTHETIC_PROCESS;BLALOCK_ALZHEIMERS_DISEASE_INCIPIENT_UP;BLALOCK_ALZHEIMERS_DISEASE_UP;BRUINS_UVC_RESPONSE_VIA_TP53_GROUP_C;BURTON_ADIPOGENESIS_7;BUYTAERT_PHOTODYNAMIC_THERA…	+										+
P82343-2;P82343;G3XA46;D6RHA2	Renbp	alcohol catabolic process;alcohol metabolic process;amino sugar catabolic process;amino sugar metabolic process;biological regulation;carbohydrate catabolic process;carbohydrate metabolic process;carboxylic acid metabolic process;catabolic process;cellular carbohydrate catabolic process;cellular carbohydrate metabolic process;cellular ketone metabolic process;cellular metabolic process;cellular p…	adenyl nucleotide binding;adenyl ribonucleotide binding;ATP binding;binding;catalytic activity;enzyme inhibitor activity;enzyme regulator activity;intramolecular oxidoreductase activity;intramolecular oxidoreductase activity, interconverting aldoses and ketoses;isomerase activity;mannose-6-phosphate isomerase activity;N-acylglucosamine 2-epimerase activity;nucleotide binding;purine nucleotide bin…		Amino sugar and nucleotide sugar metabolism	GlcNAc_2-epim	Alternativesplicing;Completeproteome;Isomerase;Referenceproteome				BACOLOD_RESISTANCE_TO_ALKYLATING_AGENTS_DN;BOCHKIS_FOXA2_TARGETS;BROWNE_HCMV_INFECTION_48HR_DN;BRUINS_UVC_RESPONSE_VIA_TP53_GROUP_B;CAGCTG_V$AP4_Q5;CHEN_METABOLIC_SYNDROM_NETWORK;chrxq28;DEBIASI_APOPTOSIS_BY_REOVIRUS_INFECTION_DN;ENZYME_INHIBITOR_ACTIVITY;ENZYME_REGULATOR_ACTIVITY;FRASOR_RESPONSE_TO_ESTRADIOL_DN;GCM_AIP;GCM_ATM;GCM_BECN1;GCM_FANCC;GCM_FCGR2B;GCM_HMGA2;GCM_LTK;GCM_PRKAG1;GCM_PRKCG…	+										+
E9Q0D4;E9Q305;E9PXF8	Sbf2	cellular component assembly;cellular component organization;cellular component organization or biogenesis;macromolecular complex assembly;macromolecular complex subunit organization;protein complex assembly;protein complex subunit organization;protein oligomerization;protein tetramerization	binding;catalytic activity;enzyme regulator activity;GTPase regulator activity;guanyl-nucleotide exchange factor activity;hydrolase activity;hydrolase activity, acting on ester bonds;lipid binding;nucleoside-triphosphatase regulator activity;phosphatase activity;phosphatase regulator activity;phosphatidylinositol binding;phospholipid binding;phosphoric ester hydrolase activity;Rab guanyl-nucleoti…	cell part;cytoplasmic part;intracellular organelle part;intracellular part;membrane;organelle membrane;organelle part;vacuolar membrane;vacuolar part		dDENN;DENN;GRAM;Myotub-related;PH;SBF2;uDENN	Completeproteome;Referenceproteome				AACTGGA,MIR-145;ACEVEDO_METHYLATED_IN_LIVER_CANCER_DN;ATGAAGG,MIR-205;ATGTTAA,MIR-302C;BASAKI_YBX1_TARGETS_DN;CAGGTG_V$E12_Q6;CASTELLANO_HRAS_TARGETS_DN;CCCNNGGGAR_V$OLF1_01;chr11p15;CREIGHTON_ENDOCRINE_THERAPY_RESISTANCE_3;CTTTGTA,MIR-524;GGGAGGRR_V$MAZ_Q6;GGGCGGR_V$SP1_Q6;GGGTGGRR_V$PAX4_03;GRAESSMANN_APOPTOSIS_BY_DOXORUBICIN_DN;GSE10239_MEMORY_VS_DAY4.5_EFF_CD8_TCELL_UP;GSE13306_RA_VS_UNTREATE…	+										+
P70274;E0CZC5;E0CX80	Sepp1	anatomical structure development;behavior;brain development;cellular metabolic process;cellular process;developmental process;growth;locomotory behavior;metabolic process;organ development;post-embryonic development;reproduction;response to stimulus;selenium compound metabolic process;sexual reproduction	binding;selenium binding	extracellular region part;extracellular space		SelP_C;SelP_N	Completeproteome;Glycoprotein;Phosphoprotein;Referenceproteome;Secreted;Selenium;Selenocysteine;Signal				AAAGACA,MIR-511;AACTTT_UNKNOWN;AFFAR_YY1_TARGETS_UP;ALCALAY_AML_BY_NPM1_LOCALIZATION_UP;ALONSO_METASTASIS_EMT_UP;ALONSO_METASTASIS_NEURAL_UP;ALONSO_METASTASIS_UP;BAKKER_FOXO3_TARGETS_UP;BALDWIN_PRKCI_TARGETS_UP;BASAKI_YBX1_TARGETS_DN;BECKER_TAMOXIFEN_RESISTANCE_UP;BENPORATH_NANOG_TARGETS;BERTUCCI_INVASIVE_CARCINOMA_DUCTAL_VS_LOBULAR_DN;BLALOCK_ALZHEIMERS_DISEASE_UP;BMI1_DN.V1_DN;BMI1_DN_MEL18_DN.…	+										+
Q62230;G3X8X6;Q62230-3;H9KUZ3	Siglec1	biological adhesion;cell adhesion;cellular component organization;cellular component organization or biogenesis;cellular membrane organization;cellular process;endocytosis;establishment of localization;membrane invagination;membrane organization;transport;vesicle-mediated transport		cell part;extracellular region;integral to membrane;intrinsic to membrane;membrane;membrane part;plasma membrane	Cell adhesion molecules (CAMs)	C2-set_2;I-set;V-set	3D-structure;Alternativesplicing;Celladhesion;Cellmembrane;Completeproteome;Directproteinsequencing;Disulfidebond;Endocytosis;Glycoprotein;Immunoglobulindomain;Lectin;Membrane;Referenceproteome;Repeat;Secreted;Signal;Transmembrane;Transmembranehelix				chr20p13;DODD_NASOPHARYNGEAL_CARCINOMA_DN;FULCHER_INFLAMMATORY_RESPONSE_LECTIN_VS_LPS_DN;GSE10094_LCMV_VS_LISTERIA_IND_EFF_CD4_TCELL_DN;GSE10239_MEMORY_VS_KLRG1INT_EFF_CD8_TCELL_UP;GSE10325_MYELOID_VS_LUPUS_MYELOID_DN;GSE11864_CSF1_IFNG_VS_CSF1_PAM3CYS_IN_MAC_UP;GSE11864_UNTREATED_VS_CSF1_IN_MAC_DN;GSE11864_UNTREATED_VS_CSF1_PAM3CYS_IN_MAC_DN;GSE13484_12H_UNSTIM_VS_YF17D_VACCINE_STIM_PBMC_DN;GSE1…	+										+
Q9ER00	Stx12	biological regulation;cellular process;cholesterol efflux;cholesterol transport;establishment of localization;establishment of localization in cell;establishment of protein localization;exocytosis;intracellular protein transport;intracellular transport;lipid transport;organic substance transport;posttranscriptional regulation of gene expression;protein stabilization;protein transport;regulation o…	binding;protein binding;SNAP receptor activity;SNARE binding	BLOC complex;BLOC-1 complex;cell part;cytoplasmic membrane-bounded vesicle;cytoplasmic part;cytoplasmic vesicle;cytosolic part;endocytic vesicle;endosomal part;endosome membrane;Golgi apparatus part;Golgi membrane;integral to membrane;intracellular membrane-bounded organelle;intracellular organelle;intracellular organelle part;intracellular part;intrinsic to membrane;macromolecular complex;membra…	Phagosome	SNARE;Syntaxin	Coiledcoil;Completeproteome;Endosome;Golgiapparatus;Membrane;Phosphoprotein;Proteintransport;Referenceproteome;Transmembrane;Transmembranehelix;Transport				AATGTGA,MIR-23A,MIR-23B;ACACTAC,MIR-142-3P;AMIT_SERUM_RESPONSE_120_MCF10A;BRUINS_UVC_RESPONSE_LATE;BYSTRYKH_HEMATOPOIESIS_STEM_CELL_AND_BRAIN_QTL_TRANS;CELLULAR_MACROMOLECULE_METABOLIC_PROCESS;CELLULAR_PROTEIN_METABOLIC_PROCESS;chr1p35;CREIGHTON_ENDOCRINE_THERAPY_RESISTANCE_5;CTTGTAT,MIR-381;CYTOPLASM;CYTOPLASMIC_MEMBRANE_BOUND_VESICLE;CYTOPLASMIC_PART;CYTOPLASMIC_VESICLE;ENDOCYTIC_VESICLE;ESTABL…	+										+
P36423	Tbxas1	anion homeostasis;biological regulation;biosynthetic process;carboxylic acid biosynthetic process;carboxylic acid metabolic process;cellular anion homeostasis;cellular biosynthetic process;cellular chemical homeostasis;cellular chloride ion homeostasis;cellular homeostasis;cellular ion homeostasis;cellular ketone metabolic process;cellular lipid metabolic process;cellular metabolic process;cellul…	binding;catalytic activity;cation binding;electron carrier activity;heme binding;intramolecular oxidoreductase activity;ion binding;iron ion binding;isomerase activity;metal ion binding;monooxygenase activity;oxidoreductase activity;oxidoreductase activity, acting on paired donors, with incorporation or reduction of molecular oxygen;tetrapyrrole binding;thromboxane-A synthase activity;transition …	cell part;cytoplasmic part;endoplasmic reticulum membrane;endoplasmic reticulum part;integral to membrane;intracellular organelle part;intracellular part;intrinsic to membrane;membrane;membrane part;organelle membrane;organelle part	Arachidonic acid metabolism	p450	Completeproteome;Endoplasmicreticulum;Fattyacidbiosynthesis;Fattyacidmetabolism;Heme;Iron;Isomerase;Lipidbiosynthesis;Lipidmetabolism;Membrane;Metal-binding;Monooxygenase;Oxidoreductase;Prostaglandinbiosynthesis;Prostaglandinmetabolism;Referenceproteome;Transmembrane;Transmembranehelix				AACTTT_UNKNOWN;BENPORATH_ES_WITH_H3K27ME3;BIOCARTA_SPPA_PATHWAY;BYSTRYKH_HEMATOPOIESIS_STEM_CELL_QTL_TRANS;chr7q34;CTTTGA_V$LEF1_Q2;CTTTGT_V$LEF1_Q2;DIAZ_CHRONIC_MEYLOGENOUS_LEUKEMIA_UP;GNF2_CARD15;GNF2_CASP1;GNF2_CD14;GNF2_CD1D;GNF2_CD33;GNF2_HCK;GNF2_PECAM1;GNF2_S100A4;GNF2_TNFRSF1B;GSE10325_BCELL_VS_MYELOID_DN;GSE10325_LUPUS_BCELL_VS_LUPUS_MYELOID_DN;GSE10325_LUPUS_CD4_TCELL_VS_LUPUS_MYELOID_D…	+										+
Q9JHF5	Tcirg1	ATP hydrolysis coupled proton transport;cation transport;cellular process;energy coupled proton transport, against electrochemical gradient;establishment of localization;hydrogen transport;ion transmembrane transport;ion transport;monovalent inorganic cation transport;proton transport;transmembrane transport;transport	cation transmembrane transporter activity;hydrogen ion transmembrane transporter activity;inorganic cation transmembrane transporter activity;ion transmembrane transporter activity;monovalent inorganic cation transmembrane transporter activity;substrate-specific transmembrane transporter activity;substrate-specific transporter activity;transmembrane transporter activity;transporter activity	apical plasma membrane;cell part;cytoplasmic part;intracellular membrane-bounded organelle;intracellular organelle;intracellular organelle part;intracellular part;macromolecular complex;membrane;membrane part;membrane-bounded organelle;mitochondrion;organelle;organelle part;plasma membrane;plasma membrane part;protein complex;proton-transporting two-sector ATPase complex, proton-transporting doma…	Collecting duct acid secretion;Epithelial cell signaling in Helicobacter pylori infection;ko05152;Lysosome;Oxidative phosphorylation;Phagosome;Rheumatoid arthritis;Vibrio cholerae infection	V_ATPase_I	Completeproteome;Referenceproteome				ATF2_UP.V1_UP;BARRIER_CANCER_RELAPSE_NORMAL_SAMPLE_DN;BASAKI_YBX1_TARGETS_DN;BENPORATH_MYC_TARGETS_WITH_EBOX;BORCZUK_MALIGNANT_MESOTHELIOMA_DN;BYSTRYKH_HEMATOPOIESIS_STEM_CELL_AND_BRAIN_QTL_TRANS;BYSTRYKH_HEMATOPOIESIS_STEM_CELL_QTL_TRANS;CATION_TRANSPORT;CELL_PROLIFERATION_GO_0008283;CELLULAR_DEFENSE_RESPONSE;CHICAS_RB1_TARGETS_SENESCENT;chr11q13;CHYLA_CBFA2T3_TARGETS_UP;COLINA_TARGETS_OF_4EBP1_…	+										+
Q8R310-2;Q8R310;F6S041	Tmcc3			cell part;integral to membrane;intrinsic to membrane;membrane part		Tmemb_cc2	Alternativesplicing;Coiledcoil;Completeproteome;Membrane;Phosphoprotein;Referenceproteome;Transmembrane;Transmembranehelix				ACTGCCT,MIR-34B;AKT_UP.V1_UP;AKT_UP_MTOR_DN.V1_UP;CACTGCC,MIR-34A,MIR-34C,MIR-449;CHANGOLKAR_H2AFY_TARGETS_UP;chr12q22;CUI_TCF21_TARGETS_2_DN;DELASERNA_MYOD_TARGETS_UP;FOSTER_TOLERANT_MACROPHAGE_UP;GGGAGGRR_V$MAZ_Q6;GOBERT_OLIGODENDROCYTE_DIFFERENTIATION_DN;GSE11057_NAIVE_CD4_VS_PBMC_CD4_TCELL_DN;GSE11864_CSF1_VS_CSF1_IFNG_IN_MAC_UP;GSE13306_RA_VS_UNTREATED_TREG_DN;GSE13485_PRE_VS_POST_YF17D_VACC…	+										+
Q8R307	Vps18	cellular component organization;cellular component organization at cellular level;cellular component organization or biogenesis;cellular component organization or biogenesis at cellular level;cellular process;endosome organization;establishment of localization;establishment of localization in cell;establishment of protein localization;intracellular protein transport;intracellular transport;lysoso…	actin binding;binding;cation binding;cytoskeletal protein binding;ion binding;metal ion binding;protein binding	actin filament;cell part;cytoplasmic part;cytoskeletal part;early endosome;endosomal part;endosome;endosome membrane;HOPS complex;intracellular membrane-bounded organelle;intracellular organelle;intracellular organelle part;intracellular part;late endosome membrane;lysosomal membrane;macromolecular complex;membrane;membrane part;membrane-bounded organelle;organelle;organelle membrane;organelle pa…		Clathrin;Pep3_Vps18	Acetylation;Coiledcoil;Completeproteome;Endosome;Lysosome;Membrane;Metal-binding;Phosphoprotein;Proteintransport;Referenceproteome;Transport;Zinc;Zinc-finger				CAGCTG_V$AP4_Q5;chr15q14;GGGCGGR_V$SP1_Q6;GRAESSMANN_APOPTOSIS_BY_DOXORUBICIN_UP;GSE13306_TREG_VS_TCONV_LAMINA_PROPRIA_DN;GSE13485_CTRL_VS_DAY21_YF17D_VACCINE_PBMC_UP;GSE17580_UNINFECTED_VS_S_MANSONI_INF_TEFF_UP;GSE17721_CTRL_VS_LPS_0.5H_BMDM_DN;GSE17721_POLYIC_VS_CPG_24H_BMDM_UP;GSE17974_0.5H_VS_72H_UNTREATED_IN_VITRO_CD4_TCELL_UP;GSE20715_0H_VS_6H_OZONE_TLR4_KO_LUNG_UP;GSE30083_SP1_VS_SP2_THYMO…	+										+
P48410	Abcd1	carboxylic acid catabolic process;carboxylic acid metabolic process;catabolic process;cellular catabolic process;cellular ketone metabolic process;cellular lipid catabolic process;cellular lipid metabolic process;cellular metabolic process;cellular process;establishment of localization;fatty acid beta-oxidation;fatty acid catabolic process;fatty acid metabolic process;fatty acid oxidation;lipid c…	adenyl nucleotide binding;adenyl ribonucleotide binding;ATP binding;ATPase activity;binding;catalytic activity;fatty acid transporter activity;fatty-acyl group transporter activity;fatty-acyl-CoA transporter activity;hydrolase activity;hydrolase activity, acting on acid anhydrides;hydrolase activity, acting on acid anhydrides, in phosphorus-containing anhydrides;lipid transporter activity;long-ch…	cell part;cytoplasmic part;integral to membrane;integral to organelle membrane;integral to peroxisomal membrane;intracellular membrane-bounded organelle;intracellular organelle;intracellular organelle part;intracellular part;intrinsic to membrane;intrinsic to organelle membrane;intrinsic to peroxisomal membrane;membrane;membrane part;membrane-bounded organelle;microbody;microbody membrane;microbo…	ABC transporters;Peroxisome	ABC_membrane_2;ABC_tran	ATP-binding;Completeproteome;Glycoprotein;Membrane;Nucleotide-binding;Peroxisome;Referenceproteome;Transmembrane;Transmembranehelix;Transport				AACTTT_UNKNOWN;ATM_DN.V1_DN;chrxq28;CTTTGA_V$LEF1_Q2;FEVR_CTNNB1_TARGETS_UP;GGGCGGR_V$SP1_Q6;GGGTGGRR_V$PAX4_03;GSE15930_NAIVE_VS_24H_IN_VITRO_STIM_CD8_TCELL_UP;GSE15930_NAIVE_VS_24H_IN_VITRO_STIM_IL12_CD8_TCELL_UP;GSE15930_NAIVE_VS_24H_IN_VITRO_STIM_INFAB_CD8_TCELL_UP;GSE15930_NAIVE_VS_48H_IN_VITRO_STIM_IL12_CD8_TCELL_UP;GSE17721_0.5H_VS_12H_LPS_BMDM_UP;GSE17721_0.5H_VS_24H_CPG_BMDM_UP;GSE17721_…	+											+
Q8BYZ1;Q8BYZ1-2	Abi3	biological regulation;regulation of biological process;regulation of cell migration;regulation of cell motility;regulation of cellular component movement;regulation of cellular process;regulation of localization;regulation of locomotion		cell part;cell projection;cytoplasm;intracellular;intracellular part;lamellipodium		Abi_HHR;SH3_1	Alternativesplicing;Coiledcoil;Completeproteome;Cytoplasm;Referenceproteome;SH3domain				BENPORATH_MYC_MAX_TARGETS;BIOPOLYMER_METABOLIC_PROCESS;BIOPOLYMER_MODIFICATION;CCCNNGGGAR_V$OLF1_01;CELL_MIGRATION;CELL_PROJECTION;CELLULAR_MACROMOLECULE_METABOLIC_PROCESS;CELLULAR_PROTEIN_METABOLIC_PROCESS;CHEN_METABOLIC_SYNDROM_NETWORK;chr17q21;DANG_BOUND_BY_MYC;FIGUEROA_AML_METHYLATION_CLUSTER_4_DN;GATTGGY_V$NFY_Q6_01;GGGAGGRR_V$MAZ_Q6;GGGTGGRR_V$PAX4_03;GSE13306_TREG_VS_TCONV_LAMINA_PROPRIA_D…	+											+
P09470;F6QCP8;P09470-2	Ace	aging;anatomical structure development;anatomical structure formation involved in morphogenesis;anatomical structure morphogenesis;angiogenesis;angiogenesis involved in coronary vascular morphogenesis;behavior;biological regulation;catabolic process;cellular metabolic process;cellular process;circulatory system process;developmental process;eating behavior;feeding behavior;gamete generation;heart…	binding;carboxypeptidase activity;catalytic activity;cation binding;exopeptidase activity;hydrolase activity;ion binding;metal ion binding;metallopeptidase activity;peptidase activity;peptidase activity, acting on L-amino acid peptides;peptide binding;peptidyl-dipeptidase activity	cell part;extracellular region;integral to membrane;intrinsic to membrane;membrane;membrane part;plasma membrane	Chagas disease (American trypanosomiasis);Hypertrophic cardiomyopathy (HCM);Renin-angiotensin system	Peptidase_M2	Alternativesplicing;Carboxypeptidase;Cellmembrane;Completeproteome;Directproteinsequencing;Disulfidebond;Glycoprotein;Hydrolase;Membrane;Metal-binding;Metalloprotease;Phosphoprotein;Protease;Referenceproteome;Repeat;Secreted;Signal;Transmembrane;Transmembranehelix;Zinc				AAAGACA,MIR-511;ABE_VEGFA_TARGETS;ACEVEDO_FGFR1_TARGETS_IN_PROSTATE_CANCER_MODEL_DN;AGGAGTG,MIR-483;ATCATGA,MIR-433;BENPORATH_MYC_TARGETS_WITH_EBOX;BIOCARTA_ACE2_PATHWAY;BYSTRYKH_HEMATOPOIESIS_STEM_CELL_QTL_TRANS;CAGCTG_V$AP4_Q5;CELL_FRACTION;CELLULAR_MACROMOLECULE_METABOLIC_PROCESS;CELLULAR_PROTEIN_METABOLIC_PROCESS;CHEN_METABOLIC_SYNDROM_NETWORK;CHIARADONNA_NEOPLASTIC_TRANSFORMATION_CDC25_DN;ch…	+											+
Q8K4X7	Agpat4	acylglycerol biosynthetic process;acylglycerol metabolic process;biosynthetic process;CDP-diacylglycerol biosynthetic process;CDP-diacylglycerol metabolic process;cellular biosynthetic process;cellular lipid metabolic process;cellular metabolic process;cellular process;diacylglycerol biosynthetic process;diacylglycerol metabolic process;glycerol ether biosynthetic process;glycerol ether metabolic…	1-acylglycerol-3-phosphate O-acyltransferase activity;acylglycerol O-acyltransferase activity;catalytic activity;O-acyltransferase activity;transferase activity;transferase activity, transferring acyl groups;transferase activity, transferring acyl groups other than amino-acyl groups	cell part;integral to membrane;intrinsic to membrane;membrane part	Glycerolipid metabolism;Glycerophospholipid metabolism	Acyltransferase	Acyltransferase;Completeproteome;Lipidbiosynthesis;Lipidmetabolism;Membrane;Phospholipidbiosynthesis;Phospholipidmetabolism;Referenceproteome;Transferase;Transmembrane;Transmembranehelix				AACTTT_UNKNOWN;ACEVEDO_METHYLATED_IN_LIVER_CANCER_DN;ACTGTGA,MIR-27A,MIR-27B;AGGGCAG,MIR-18A;CACTGTG,MIR-128A,MIR-128B;CAHOY_ASTROCYTIC;CCCAGAG,MIR-326;CHEN_METABOLIC_SYNDROM_NETWORK;chr6q25;CHYLA_CBFA2T3_TARGETS_DN;CTTTAAR_UNKNOWN;CTTTGT_V$LEF1_Q2;FEVR_CTNNB1_TARGETS_UP;FORTSCHEGGER_PHF8_TARGETS_DN;GAVIN_FOXP3_TARGETS_CLUSTER_P7;GCM_MAP4K4;GCM_PTK2;GGGAGGRR_V$MAZ_Q6;GGGTGGRR_V$PAX4_03;GOBERT_OLI…	+											+
Q9JLV1	Bag3	anatomical structure development;apoptosis;biological regulation;brain development;cell death;cellular process;cellular response to abiotic stimulus;cellular response to external stimulus;cellular response to mechanical stimulus;cellular response to stimulus;death;developmental process;negative regulation of apoptosis;negative regulation of biological process;negative regulation of cell death;neg…	binding;protein binding;protein complex binding	cell part;cell projection;contractile fiber part;cytoplasmic part;cytosol;intracellular part;membrane;neuron projection;organelle part;plasma membrane;Z disc		BAG;WW	3D-structure;Acetylation;Apoptosis;Chaperone;Completeproteome;Phosphoprotein;Referenceproteome;Repeat				ACEVEDO_LIVER_CANCER_UP;BCAT_GDS748_UP;BENPORATH_CYCLING_GENES;BRUINS_UVC_RESPONSE_VIA_TP53_GROUP_B;BURTON_ADIPOGENESIS_1;BURTON_ADIPOGENESIS_PEAK_AT_2HR;BUYTAERT_PHOTODYNAMIC_THERAPY_STRESS_UP;chr10q25;COULOUARN_TEMPORAL_TGFB1_SIGNATURE_DN;CREIGHTON_ENDOCRINE_THERAPY_RESISTANCE_4;CYTOPLASM;CYTOPLASMIC_PART;CYTOSOL;E2F1_UP.V1_DN;GARGALOVIC_RESPONSE_TO_OXIDIZED_PHOSPHOLIPIDS_BLUE_UP;GERY_CEBP_TARG…	+											+
O08967;G5E8Q4	Cyth3	biological regulation;cellular process;establishment of cell polarity;establishment of epithelial cell polarity;establishment or maintenance of cell polarity;positive regulation of biological process;positive regulation of cell adhesion;positive regulation of cellular process;regulation of ARF protein signal transduction;regulation of biological process;regulation of cell adhesion;regulation of c…	ARF guanyl-nucleotide exchange factor activity;binding;enzyme regulator activity;GTPase regulator activity;guanyl-nucleotide exchange factor activity;lipid binding;nucleoside-triphosphatase regulator activity;phosphatidylinositol binding;phosphatidylinositol-3,4,5-trisphosphate binding;phospholipid binding;small GTPase regulator activity	cell part;cell projection;cytoplasm;intracellular part;membrane;plasma membrane;ruffle		PH;Sec7	3D-structure;Cellmembrane;Coiledcoil;Completeproteome;Guanine-nucleotidereleasingfactor;Membrane;Referenceproteome				AACTTT_UNKNOWN;ATACCTC,MIR-202;BASAKI_YBX1_TARGETS_UP;BENPORATH_CYCLING_GENES;BIOCARTA_ARAP_PATHWAY;BRCA1_DN.V1_DN;BURTON_ADIPOGENESIS_9;CAGCTG_V$AP4_Q5;CAGGTG_V$E12_Q6;CCCNNGGGAR_V$OLF1_01;CCTNTMAGA_UNKNOWN;CELL_FRACTION;chr7p22;CREIGHTON_ENDOCRINE_THERAPY_RESISTANCE_2;CTTTGA_V$LEF1_Q2;ENZYME_REGULATOR_ACTIVITY;ESTABLISHMENT_OF_LOCALIZATION;FONTAINE_PAPILLARY_THYROID_CARCINOMA_DN;GCANCTGNY_V$MYO…	+											+
P97425	Ear2	cellular metabolic process;cellular nitrogen compound metabolic process;cellular process;chemotaxis;locomotion;metabolic process;nitrogen compound metabolic process;nucleic acid metabolic process;nucleic acid phosphodiester bond hydrolysis;nucleobase-containing compound metabolic process;primary metabolic process;response to chemical stimulus;response to external stimulus;response to stimulus;tax…	binding;catalytic activity;endonuclease activity;endonuclease activity, active with either ribo- or deoxyribonucleic acids and producing 3'-phosphomonoesters;endoribonuclease activity;endoribonuclease activity, producing 3'-phosphomonoesters;hydrolase activity;hydrolase activity, acting on ester bonds;nuclease activity;nucleic acid binding;pancreatic ribonuclease activity;ribonuclease activity			RnaseA	Chemotaxis;Completeproteome;Disulfidebond;Endonuclease;Glycoprotein;Hydrolase;Nuclease;Referenceproteome;Signal					+											+
P21550;Q5SX59	Eno3	aging;alcohol catabolic process;alcohol metabolic process;anatomical structure development;anatomical structure morphogenesis;carbohydrate catabolic process;carbohydrate metabolic process;catabolic process;cellular carbohydrate catabolic process;cellular carbohydrate metabolic process;cellular metabolic process;cellular process;developmental growth;developmental process;generation of precursor me…	binding;carbon-oxygen lyase activity;catalytic activity;cation binding;hydro-lyase activity;ion binding;lyase activity;magnesium ion binding;metal ion binding;phosphopyruvate hydratase activity	cell part;cytoplasmic part;cytosolic part;intracellular part;macromolecular complex;membrane;phosphopyruvate hydratase complex;protein complex	Glycolysis / Gluconeogenesis;Methane metabolism;RNA degradation	Enolase_C;Enolase_N	Completeproteome;Cytoplasm;Directproteinsequencing;Glycolysis;Lyase;Magnesium;Metal-binding;Referenceproteome				AACTTT_UNKNOWN;ACEVEDO_LIVER_CANCER_DN;ACEVEDO_LIVER_TUMOR_VS_NORMAL_ADJACENT_TISSUE_DN;ATM_DN.V1_UP;BRACHAT_RESPONSE_TO_CAMPTOTHECIN_DN;BRACHAT_RESPONSE_TO_METHOTREXATE_DN;BRUINS_UVC_RESPONSE_LATE;BRUINS_UVC_RESPONSE_VIA_TP53_GROUP_B;CACGTG_V$MYC_Q2;CAGCTG_V$AP4_Q5;CAGGTG_V$E12_Q6;CAIRO_HEPATOBLASTOMA_DN;CARBON_OXYGEN_LYASE_ACTIVITY;CASORELLI_ACUTE_PROMYELOCYTIC_LEUKEMIA_DN;CHIARADONNA_NEOPLASTI…	+											+
P35969;O55095;Q9DAV2	Flt1	anatomical structure formation involved in morphogenesis;anatomical structure morphogenesis;angiogenesis;biological regulation;branching morphogenesis of a tube;cell chemotaxis;cell differentiation;cell migration;cell motility;cell surface receptor linked signaling pathway;cellular component movement;cellular developmental process;cellular macromolecule metabolic process;cellular metabolic proces…	adenyl nucleotide binding;adenyl ribonucleotide binding;ATP binding;binding;catalytic activity;kinase activity;molecular transducer activity;nucleotide binding;phosphotransferase activity, alcohol group as acceptor;protein kinase activity;protein tyrosine kinase activity;purine nucleotide binding;purine ribonucleoside triphosphate binding;purine ribonucleotide binding;receptor activity;ribonucleo…	cell part;cytoplasmic part;endosome;Golgi apparatus;integral to membrane;integral to plasma membrane;intracellular membrane-bounded organelle;intracellular organelle;intracellular part;intrinsic to membrane;intrinsic to plasma membrane;membrane part;membrane-bounded organelle;nucleus;organelle;plasma membrane part	Cytokine-cytokine receptor interaction;Endocytosis;Focal adhesion;Rheumatoid arthritis	I-set;Pkinase_Tyr;V-set	Angiogenesis;ATP-binding;Cellmembrane;Chemotaxis;Completeproteome;Developmentalprotein;Differentiation;Directproteinsequencing;Disulfidebond;Endosome;Glycoprotein;Immunoglobulindomain;Kinase;Membrane;Nucleotide-binding;Phosphoprotein;Receptor;Referenceproteome;Repeat;Signal;Transferase;Transmembrane;Transmembranehelix;Tyrosine-proteinkinase;Ublconjugation				AAGCACT,MIR-520F;ACAGGGT,MIR-10A,MIR-10B;AFFAR_YY1_TARGETS_UP;AGCACTT,MIR-93,MIR-302A,MIR-302B,MIR-302C,MIR-302D,MIR-372,MIR-373,MIR-520E,MIR-520A,MIR-526B,MIR-520B,MIR-520C,MIR-520D;AKT_UP.V1_UP;AKT_UP_MTOR_DN.V1_UP;ATM_DN.V1_UP;BIOCARTA_NO1_PATHWAY;BIOCARTA_VEGF_PATHWAY;BONOME_OVARIAN_CANCER_SURVIVAL_OPTIMAL_DEBULKING;BOQUEST_STEM_CELL_DN;BRUINS_UVC_RESPONSE_LATE;CALVET_IRINOTECAN_SENSITIVE_VS_…	+											+
Q61090;Q9JIP6	Fzd7;Fzd2	anatomical structure development;anatomical structure morphogenesis;axonogenesis;biological adhesion;biological regulation;brain development;canonical Wnt receptor signaling pathway;cell activation;cell adhesion;cell communication;cell development;cell differentiation;cell division;cell morphogenesis;cell morphogenesis involved in differentiation;cell part morphogenesis;cell projection morphogene…	binding;G-protein coupled receptor activity;molecular transducer activity;PDZ domain binding;protein binding;protein domain specific binding;receptor activity;signal transducer activity;signaling receptor activity;transmembrane signaling receptor activity;Wnt-activated receptor activity;Wnt-protein binding	apical part of cell;cell part;cell projection membrane;cell projection part;cytoplasm;integral to membrane;intracellular part;intrinsic to membrane;leading edge membrane;membrane part;neuron projection membrane;plasma membrane part	Basal cell carcinoma;Melanogenesis;Pathways in cancer;Wnt signaling pathway	Frizzled;Fz	Cellmembrane;Completeproteome;Developmentalprotein;Disulfidebond;Glycoprotein;G-proteincoupledreceptor;Membrane;Receptor;Referenceproteome;Signal;Transducer;Transmembrane;Transmembranehelix;Ublconjugation;Wntsignalingpathway				AAANWWTGC_UNKNOWN;AACATTC,MIR-409-3P;AACTGGA,MIR-145;AACTTT_UNKNOWN;ACATTCC,MIR-1,MIR-206;ACCATTT,MIR-522;ACTGTGA,MIR-27A,MIR-27B;ACTTTAT,MIR-142-5P;ALCALAY_AML_BY_NPM1_LOCALIZATION_UP;AMUNDSON_POOR_SURVIVAL_AFTER_GAMMA_RADIATION_2G;ANATOMICAL_STRUCTURE_DEVELOPMENT;ANATOMICAL_STRUCTURE_MORPHOGENESIS;BACOLOD_RESISTANCE_TO_ALKYLATING_AGENTS_DN;BCAT_GDS748_UP;BENPORATH_EED_TARGETS;BENPORATH_ES_1;BEN…	+											+
P26443	Glud1	amine metabolic process;behavior;biological regulation;carboxylic acid metabolic process;cellular amine metabolic process;cellular amino acid metabolic process;cellular ketone metabolic process;cellular metabolic process;cellular nitrogen compound metabolic process;cellular process;cognition;learning or memory;long-term memory;memory;metabolic process;multicellular organismal process;neurological…	adenyl nucleotide binding;adenyl ribonucleotide binding;ATP binding;binding;catalytic activity;glutamate dehydrogenase (NAD+) activity;glutamate dehydrogenase [NAD(P)+] activity;GTP binding;guanyl nucleotide binding;guanyl ribonucleotide binding;nucleotide binding;oxidoreductase activity;oxidoreductase activity, acting on the CH-NH2 group of donors;oxidoreductase activity, acting on the CH-NH2 gr…	cell part;cytoplasmic part;intracellular organelle lumen;intracellular organelle part;intracellular part;membrane;membrane-enclosed lumen;mitochondrial inner membrane;mitochondrial matrix;mitochondrial membrane;mitochondrial part;organelle inner membrane;organelle lumen;organelle membrane;organelle part	Alanine, aspartate and glutamate metabolism;Arginine and proline metabolism;D-Glutamine and D-glutamate metabolism;Nitrogen metabolism;Proximal tubule bicarbonate reclamation	ELFV_dehydrog;ELFV_dehydrog_N	Acetylation;ADP-ribosylation;ATP-binding;Completeproteome;Directproteinsequencing;GTP-binding;Mitochondrion;NADP;Nucleotide-binding;Oxidoreductase;Phosphoprotein;Referenceproteome;Transitpeptide				ACEVEDO_LIVER_CANCER_DN;ACEVEDO_LIVER_TUMOR_VS_NORMAL_ADJACENT_TISSUE_DN;ACEVEDO_NORMAL_TISSUE_ADJACENT_TO_LIVER_TUMOR_DN;AMINE_CATABOLIC_PROCESS;AMINE_METABOLIC_PROCESS;AMINO_ACID_AND_DERIVATIVE_METABOLIC_PROCESS;AMINO_ACID_CATABOLIC_PROCESS;AMINO_ACID_METABOLIC_PROCESS;ATGCTGC,MIR-103,MIR-107;BAE_BRCA1_TARGETS_DN;BENPORATH_NANOG_TARGETS;BLALOCK_ALZHEIMERS_DISEASE_DN;CARBOXYLIC_ACID_METABOLIC_PR…	+											+
Q61017	Gngt2	biological regulation;cell surface receptor linked signaling pathway;cellular process;cellular response to stimulus;G-protein coupled receptor protein signaling pathway;regulation of biological process;regulation of cellular process;response to stimulus;signal transduction	catalytic activity;GTPase activity;hydrolase activity;hydrolase activity, acting on acid anhydrides;hydrolase activity, acting on acid anhydrides, in phosphorus-containing anhydrides;molecular transducer activity;nucleoside-triphosphatase activity;pyrophosphatase activity;signal transducer activity	cell part;extrinsic to internal side of plasma membrane;extrinsic to membrane;extrinsic to plasma membrane;heterotrimeric G-protein complex;intracellular part;macromolecular complex;membrane part;plasma membrane part;protein complex	Chemokine signaling pathway	G-gamma	Cellmembrane;Completeproteome;Lipoprotein;Membrane;Methylation;Prenylation;Referenceproteome;Transducer				BRUINS_UVC_RESPONSE_VIA_TP53_GROUP_A;BYSTRYKH_HEMATOPOIESIS_STEM_CELL_QTL_TRANS;CCCNNGGGAR_V$OLF1_01;chr17q21;FIGUEROA_AML_METHYLATION_CLUSTER_4_DN;GATTGGY_V$NFY_Q6_01;GGGAGGRR_V$MAZ_Q6;GGGTGGRR_V$PAX4_03;GSE11057_CD4_EFF_MEM_VS_PBMC_DN;GSE11057_NAIVE_CD4_VS_PBMC_CD4_TCELL_DN;GSE13306_TREG_VS_TCONV_LAMINA_PROPRIA_DN;GSE13485_CTRL_VS_DAY7_YF17D_VACCINE_PBMC_DN;GSE13738_RESTING_VS_TCR_ACTIVATED_CD4…	+											+
Q8VEB1	Grk5	apoptosis;biological regulation;cell death;cell surface receptor linked signaling pathway;cellular macromolecule metabolic process;cellular metabolic process;cellular process;cellular protein metabolic process;cellular response to stimulus;death;G-protein coupled receptor protein signaling pathway;macromolecule metabolic process;macromolecule modification;metabolic process;negative regulation of …	adenyl nucleotide binding;adenyl ribonucleotide binding;ATP binding;binding;catalytic activity;G-protein coupled receptor kinase activity;kinase activity;lipid binding;nucleotide binding;phosphotransferase activity, alcohol group as acceptor;protein kinase activity;protein serine/threonine kinase activity;purine nucleotide binding;purine ribonucleoside triphosphate binding;purine ribonucleotide b…	cell part;cytoplasm;intracellular membrane-bounded organelle;intracellular organelle;intracellular part;membrane;membrane-bounded organelle;nucleus;organelle;plasma membrane	Chemokine signaling pathway;Endocytosis	Pkinase;RGS	Apoptosis;ATP-binding;Cellmembrane;Completeproteome;Cytoplasm;Kinase;Lipid-binding;Membrane;Nucleotide-binding;Nucleus;Phosphoprotein;Referenceproteome;Serine/threonine-proteinkinase;Transferase;Wntsignalingpathway				AAGCCAT,MIR-135A,MIR-135B;AATGTGA,MIR-23A,MIR-23B;BAELDE_DIABETIC_NEPHROPATHY_DN;BENPORATH_EED_TARGETS;BENPORATH_ES_WITH_H3K27ME3;BLALOCK_ALZHEIMERS_DISEASE_UP;BROWNE_HCMV_INFECTION_14HR_DN;CAGCTG_V$AP4_Q5;CAGNYGKNAAA_UNKNOWN;CAMP_MEDIATED_SIGNALING;CATTGTYY_V$SOX9_B1;CCANNAGRKGGC_UNKNOWN;CCCNNGGGAR_V$OLF1_01;CELL_FRACTION;CELL_SURFACE_RECEPTOR_LINKED_SIGNAL_TRANSDUCTION_GO_0007166;CHARAFE_BREAST…	+											+
Q8VCC1	Hpgd	anatomical structure morphogenesis;artery morphogenesis;biological regulation;blood vessel morphogenesis;carboxylic acid metabolic process;cell surface receptor linked signaling pathway;cellular ketone metabolic process;cellular lipid metabolic process;cellular metabolic process;cellular process;cellular response to stimulus;developmental process;ductus arteriosus closure;enzyme linked receptor p…	15-hydroxyprostaglandin dehydrogenase (NAD+) activity;binding;catalytic activity;coenzyme binding;cofactor binding;G-protein coupled receptor activity;icosanoid receptor activity;molecular transducer activity;NAD binding;NAD+ binding;nucleotide binding;oxidoreductase activity;oxidoreductase activity, acting on CH-OH group of donors;oxidoreductase activity, acting on the CH-OH group of donors, NAD…	cell part;cytoplasm;intracellular membrane-bounded organelle;intracellular organelle;intracellular part;membrane-bounded organelle;nucleus;organelle		adh_short	Completeproteome;Cytoplasm;Fattyacidmetabolism;Lipidmetabolism;NAD;Oxidoreductase;Prostaglandinmetabolism;Referenceproteome;Tumorsuppressor				ACEVEDO_FGFR1_TARGETS_IN_PROSTATE_CANCER_MODEL_DN;AKT_UP_MTOR_DN.V1_DN;ATF2_UP.V1_UP;BAELDE_DIABETIC_NEPHROPATHY_DN;BIOSYNTHETIC_PROCESS;BOCHKIS_FOXA2_TARGETS;BOSCO_ALLERGEN_INDUCED_TH2_ASSOCIATED_MODULE;BUYTAERT_PHOTODYNAMIC_THERAPY_STRESS_UP;CAGGTG_V$E12_Q6;CAIRO_HEPATOBLASTOMA_DN;CARBOXYLIC_ACID_METABOLIC_PROCESS;CASORELLI_ACUTE_PROMYELOCYTIC_LEUKEMIA_DN;CELL_CYCLE_GO_0007049;CELL_SURFACE_RECE…	+											+
Q9JIY5;D3YX27;F6TCV0;D3YX28	Htra2	adult behavior;adult locomotory behavior;adult walking behavior;anatomical structure development;behavior;biological regulation;cell development;cellular component organization;cellular component organization at cellular level;cellular component organization or biogenesis;cellular component organization or biogenesis at cellular level;cellular developmental process;cellular lipid metabolic proces…	catalytic activity;endopeptidase activity;hydrolase activity;peptidase activity;peptidase activity, acting on L-amino acid peptides;serine hydrolase activity;serine-type endopeptidase activity;serine-type peptidase activity	CD40 receptor complex;cell part;cytoplasmic part;cytosol;internal side of plasma membrane;intracellular organelle part;intracellular part;macromolecular complex;membrane;membrane part;membrane-enclosed lumen;mitochondrial intermembrane space;mitochondrial membrane;mitochondrial part;organelle envelope lumen;organelle membrane;organelle part;plasma membrane part;protein complex;receptor complex	Parkinson's disease	PDZ_2	Apoptosis;Completeproteome;Hydrolase;Membrane;Mitochondrion;Protease;Referenceproteome;Serineprotease;Transitpeptide;Transmembrane;Transmembranehelix;Zymogen				AGCTCCT,MIR-28;BENPORATH_MYC_MAX_TARGETS;BLALOCK_ALZHEIMERS_DISEASE_DN;BLALOCK_ALZHEIMERS_DISEASE_UP;BRUINS_UVC_RESPONSE_LATE;BYSTRYKH_HEMATOPOIESIS_STEM_CELL_QTL_TRANS;CAGCCTC,MIR-485-5P;CAIRO_HEPATOBLASTOMA_CLASSES_UP;CELLULAR_MACROMOLECULE_METABOLIC_PROCESS;CELLULAR_PROTEIN_METABOLIC_PROCESS;CHEN_METABOLIC_SYNDROM_NETWORK;chr2p13;CYTOPLASM;CYTOPLASMIC_PART;DIAZ_CHRONIC_MEYLOGENOUS_LEUKEMIA_UP;…	+											+
P15092-2;P15092	Ifi204	biological regulation;biosynthetic process;cellular biosynthetic process;cellular macromolecule biosynthetic process;cellular macromolecule metabolic process;cellular metabolic process;cellular nitrogen compound metabolic process;cellular process;cellular response to chemical stimulus;cellular response to cytokine stimulus;cellular response to interferon-alpha;cellular response to organic substan…		cell part;cytoplasm;inclusion body;intracellular non-membrane-bounded organelle;intracellular organelle;intracellular organelle part;intracellular part;non-membrane-bounded organelle;nuclear inclusion body;nuclear part;nucleolus;organelle;organelle part		HIN;PYRIN	Activator;Alternativesplicing;Completeproteome;Cytoplasm;Developmentalprotein;Nucleus;Referenceproteome;Repeat;Repressor;Transcription;Transcriptionregulation					+											+
Q0VBK2;CON__Q0VBK2	Krt80		structural molecule activity	cell part;cytoskeletal part;intermediate filament;intracellular organelle part;intracellular part;keratin filament;macromolecular complex;organelle part;protein complex		Filament	Coiledcoil;Completeproteome;Intermediatefilament;Keratin;Phosphoprotein;Referenceproteome				BASAKI_YBX1_TARGETS_UP;CAGTATT,MIR-200B,MIR-200C,MIR-429;CERVERA_SDHB_TARGETS_1_UP;chr12q13;CHYLA_CBFA2T3_TARGETS_UP;DODD_NASOPHARYNGEAL_CARCINOMA_UP;DUTERTRE_ESTRADIOL_RESPONSE_24HR_DN;E2F3_UP.V1_DN;FORTSCHEGGER_PHF8_TARGETS_DN;GATAAGR_V$GATA_C;GSE14308_TH2_VS_NATURAL_TREG_UP;GSE14308_TH2_VS_TH17_UP;GSE15767_MED_VS_SCS_MAC_LN_UP;GSE17721_LPS_VS_POLYIC_2H_BMDM_DN;GSE27786_CD4_TCELL_VS_NEUTROPHIL_…	+											+
Q9CR56;F6XZA4	Nkiras2	biological regulation;cellular process;cellular response to stimulus;intracellular signal transduction;regulation of biological process;regulation of cellular process;response to stimulus;signal transduction;small GTPase mediated signal transduction	binding;catalytic activity;GTP binding;GTPase activity;guanyl nucleotide binding;guanyl ribonucleotide binding;hydrolase activity;hydrolase activity, acting on acid anhydrides;hydrolase activity, acting on acid anhydrides, in phosphorus-containing anhydrides;nucleoside-triphosphatase activity;nucleotide binding;purine nucleotide binding;purine ribonucleoside triphosphate binding;purine ribonucleo…	cell part;cytoplasm;intracellular part;membrane		Ras	Completeproteome;Cytoplasm;GTP-binding;Nucleotide-binding;Referenceproteome				AAACCAC,MIR-140;AAGWWRNYGGC_UNKNOWN;AGUIRRE_PANCREATIC_CANCER_COPY_NUMBER_UP;BAKKER_FOXO3_TARGETS_UP;BLALOCK_ALZHEIMERS_DISEASE_UP;BONOME_OVARIAN_CANCER_SURVIVAL_OPTIMAL_DEBULKING;CCAGGGG,MIR-331;CCCNNNNNNAAGWT_UNKNOWN;chr17q21;CTTTGA_V$LEF1_Q2;CTTTGT_V$LEF1_Q2;DOUGLAS_BMI1_TARGETS_DN;GCGSCMNTTT_UNKNOWN;GGGCGGR_V$SP1_Q6;GGGTGGRR_V$PAX4_03;GGTGAAG,MIR-412;GSE10325_LUPUS_CD4_TCELL_VS_LUPUS_MYELOID_…	+											+
Q3UBG2;Q3UBG2-2	Pid1	anatomical structure morphogenesis;biological regulation;cell part morphogenesis;cellular chemical homeostasis;cellular component morphogenesis;cellular component organization;cellular component organization at cellular level;cellular component organization or biogenesis;cellular component organization or biogenesis at cellular level;cellular developmental process;cellular homeostasis;cellular io…		cell part;cytoplasm;cytoplasmic part;intracellular membrane-bounded organelle;intracellular organelle;intracellular part;membrane-bounded organelle;mitochondrion;nucleus;organelle		PID	Alternativesplicing;Completeproteome;Cytoplasm;Phosphoprotein;Referenceproteome				AAAGGGA,MIR-204,MIR-211;AACTTT_UNKNOWN;ATF2_S_UP.V1_DN;ATF2_UP.V1_DN;ATTCTTT,MIR-186;AZARE_NEOPLASTIC_TRANSFORMATION_BY_STAT3_DN;BMI1_DN.V1_DN;BOQUEST_STEM_CELL_UP;chr2q36;CTGCAGY_UNKNOWN;CTTTGA_V$LEF1_Q2;FOURNIER_ACINAR_DEVELOPMENT_EARLY_UP;GSE10856_CTRL_VS_TNFRSF6B_IN_MACROPHAGE_UP;GSE14000_TRANSLATED_RNA_VS_MRNA_16H_LPS_DC_DN;GSE1432_1H_VS_24H_IFNG_MICROGLIA_UP;GSE15767_MED_VS_SCS_MAC_LN_UP;GS…	+											+
Q9R0E1	Plod3	anatomical structure development;anatomical structure morphogenesis;basement membrane assembly;basement membrane organization;biological regulation;cell morphogenesis;cell morphogenesis involved in differentiation;cellular component assembly;cellular component assembly at cellular level;cellular component morphogenesis;cellular component organization;cellular component organization at cellular le…	binding;carboxylic acid binding;catalytic activity;cation binding;dioxygenase activity;glucosyltransferase activity;ion binding;iron ion binding;L-ascorbic acid binding;metal ion binding;oxidoreductase activity;oxidoreductase activity, acting on paired donors, with incorporation or reduction of molecular oxygen;oxidoreductase activity, acting on paired donors, with incorporation or reduction of m…	cell part;cytoplasmic part;endoplasmic reticulum;endoplasmic reticulum membrane;endoplasmic reticulum part;intracellular membrane-bounded organelle;intracellular organelle;intracellular organelle part;intracellular part;membrane;membrane part;membrane-bounded organelle;organelle;organelle membrane;organelle part;rough endoplasmic reticulum membrane	Lysine degradation;Other types of O-glycan biosynthesis	2OG-FeII_Oxy	Completeproteome;Dioxygenase;Endoplasmicreticulum;Glycoprotein;Iron;Membrane;Metal-binding;Oxidoreductase;Referenceproteome;Signal;VitaminC	+	Matrisome-associated	ECM Regulators	AGUIRRE_PANCREATIC_CANCER_COPY_NUMBER_UP;BENPORATH_MYC_MAX_TARGETS;BIOPOLYMER_METABOLIC_PROCESS;BIOPOLYMER_MODIFICATION;BLALOCK_ALZHEIMERS_DISEASE_UP;BRUINS_UVC_RESPONSE_VIA_TP53_GROUP_D;CELLULAR_MACROMOLECULE_METABOLIC_PROCESS;CELLULAR_PROTEIN_METABOLIC_PROCESS;chr7q36;CHYLA_CBFA2T3_TARGETS_UP;CROMER_TUMORIGENESIS_UP;CYTOPLASM;CYTOPLASMIC_PART;DAIRKEE_TERT_TARGETS_UP;DANG_BOUND_BY_MYC;DOUGLAS_BM…	+											+
B2RXS4	Plxnb2	anatomical structure development;anatomical structure formation involved in morphogenesis;biological regulation;brain development;cell proliferation;developmental process;neural precursor cell proliferation;neural tube closure;neuroblast proliferation;organ development;positive regulation of axonogenesis;positive regulation of biological process;positive regulation of cell development;positive re…	molecular transducer activity;receptor activity;semaphorin receptor activity;signal transducer activity;signaling receptor activity;transmembrane signaling receptor activity	cell part;integral to membrane;integral to plasma membrane;intracellular;intrinsic to membrane;intrinsic to plasma membrane;membrane part;plasma membrane part	Axon guidance	Plexin_cytopl;PSI;Sema;TIG	Cellmembrane;Completeproteome;Developmentalprotein;Disulfidebond;Glycoprotein;Membrane;Phosphoprotein;Receptor;Referenceproteome;Repeat;Signal;Transmembrane;Transmembranehelix	+	Matrisome-associated	ECM-affiliated Proteins	AMUNDSON_DNA_DAMAGE_RESPONSE_TP53;BAELDE_DIABETIC_NEPHROPATHY_DN;BLALOCK_ALZHEIMERS_DISEASE_INCIPIENT_UP;BLALOCK_ALZHEIMERS_DISEASE_UP;BURTON_ADIPOGENESIS_7;BURTON_ADIPOGENESIS_8;BYSTRYKH_HEMATOPOIESIS_STEM_CELL_QTL_TRANS;CAIRO_HEPATOBLASTOMA_CLASSES_DN;CHEN_METABOLIC_SYNDROM_NETWORK;chr22q13;DEBIASI_APOPTOSIS_BY_REOVIRUS_INFECTION_DN;DELYS_THYROID_CANCER_UP;ESC_J1_UP_LATE.V1_UP;ESC_V6.5_UP_LATE.…	+											+
E9Q4I1;E9Q612;E9PVJ6	Ptpro	anatomical structure development;axon guidance;biological regulation;cell chemotaxis;cell differentiation;cell differentiation involved in kidney development;cell migration;cell motility;cell projection assembly;cell projection organization;cellular component assembly;cellular component assembly at cellular level;cellular component movement;cellular component organization;cellular component organ…	binding;catalytic activity;hydrolase activity;hydrolase activity, acting on ester bonds;identical protein binding;phosphatase activity;phosphoprotein phosphatase activity;phosphoric ester hydrolase activity;protein binding;protein dimerization activity;protein homodimerization activity;protein tyrosine phosphatase activity;Wnt-protein binding	apical plasma membrane;cell part;cell projection;cell projection part;dendritic spine;integral to membrane;intrinsic to membrane;lateral plasma membrane;membrane part;neuron projection;neuron spine;plasma membrane part		fn3;Y_phosphatase	Completeproteome;Glycoprotein;Hydrolase;Membrane;Proteinphosphatase;Receptor;Referenceproteome;Repeat;Signal;Transmembrane;Transmembranehelix				ABBUD_LIF_SIGNALING_2_UP;AFFAR_YY1_TARGETS_DN;BAELDE_DIABETIC_NEPHROPATHY_DN;BIOPOLYMER_METABOLIC_PROCESS;BIOPOLYMER_MODIFICATION;BOQUEST_STEM_CELL_CULTURED_VS_FRESH_UP;BROWNE_HCMV_INFECTION_48HR_DN;CAGGTG_V$E12_Q6;CASORELLI_ACUTE_PROMYELOCYTIC_LEUKEMIA_UP;CELLULAR_MACROMOLECULE_METABOLIC_PROCESS;CELLULAR_PROTEIN_METABOLIC_PROCESS;CHEN_METABOLIC_SYNDROM_NETWORK;chr12p13;CTAWWWATA_V$RSRFC4_Q2;CTTT…	+											+
P10833	Rras	biological regulation;cellular process;cellular response to stimulus;intracellular signal transduction;negative regulation of biological process;negative regulation of cell migration;negative regulation of cell motility;negative regulation of cellular component movement;negative regulation of cellular process;negative regulation of locomotion;positive regulation of angiogenesis;positive regulatio…	binding;catalytic activity;GDP binding;GTP binding;GTPase activity;guanyl nucleotide binding;guanyl ribonucleotide binding;hydrolase activity;hydrolase activity, acting on acid anhydrides;hydrolase activity, acting on acid anhydrides, in phosphorus-containing anhydrides;nucleoside-triphosphatase activity;nucleotide binding;purine nucleotide binding;purine ribonucleoside triphosphate binding;purin…	cell part;cytoplasmic part;cytosol;intracellular part;membrane;plasma membrane	MAPK signaling pathway;Regulation of actin cytoskeleton;Tight junction	Ras	Cellmembrane;Completeproteome;GTP-binding;Lipoprotein;Membrane;Methylation;Nucleotide-binding;Prenylation;Referenceproteome				ACTAYRNNNCCCR_UNKNOWN;ALK_DN.V1_UP;BASAKI_YBX1_TARGETS_UP;BASSO_HAIRY_CELL_LEUKEMIA_DN;BENPORATH_MYC_MAX_TARGETS;BERENJENO_TRANSFORMED_BY_RHOA_DN;BROWNE_HCMV_INFECTION_14HR_DN;BROWNE_HCMV_INFECTION_18HR_DN;CACTGCC,MIR-34A,MIR-34C,MIR-449;CAIRO_HEPATOBLASTOMA_CLASSES_DN;CHANDRAN_METASTASIS_DN;CROONQUIST_IL6_DEPRIVATION_UP;CYCLIN_D1_KE_.V1_UP;CYCLIN_D1_UP.V1_UP;DANG_BOUND_BY_MYC;DELACROIX_RARG_BOUN…	+											+
Q61009;D3Z2V4	Scarb1	adhesion to other organism involved in symbiotic interaction;adhesion to symbiont;alcohol metabolic process;androgen biosynthetic process;androgen metabolic process;biological adhesion;biological regulation;biosynthetic process;blood vessel endothelial cell migration;carbohydrate transport;catabolic process;cell adhesion;cell migration;cell motility;cell proliferation;cell recognition;cellular bi…	binding;cargo receptor activity;high-density lipoprotein particle binding;high-density lipoprotein particle receptor activity;lipopolysaccharide binding;lipopolysaccharide receptor activity;lipoprotein particle binding;lipoprotein particle receptor activity;low-density lipoprotein particle binding;molecular transducer activity;pattern recognition receptor activity;protein-lipid complex binding;re…	caveola;cell part;cell projection membrane;cell projection part;cell surface;cytoplasm;integral to membrane;integral to plasma membrane;intracellular part;intrinsic to membrane;intrinsic to plasma membrane;membrane part;membrane raft;microvillus membrane;plasma membrane part	Bile secretion;Fat digestion and absorption;Hepatitis C;Phagosome;Vitamin digestion and absorption	CD36	Cellmembrane;Completeproteome;Disulfidebond;Glycoprotein;Membrane;Receptor;Referenceproteome;Transmembrane;Transmembranehelix				AFFAR_YY1_TARGETS_DN;ALCOHOL_METABOLIC_PROCESS;BERTUCCI_INVASIVE_CARCINOMA_DUCTAL_VS_LOBULAR_UP;BHAT_ESR1_TARGETS_VIA_AKT1_UP;BLALOCK_ALZHEIMERS_DISEASE_UP;BOCHKIS_FOXA2_TARGETS;BOQUEST_STEM_CELL_DN;BOYLAN_MULTIPLE_MYELOMA_C_D_UP;BURTON_ADIPOGENESIS_6;CAMP_UP.V1_UP;CELLULAR_LIPID_METABOLIC_PROCESS;chr12q24;CTCAGGG,MIR-125B,MIR-125A;DOUGLAS_BMI1_TARGETS_UP;DUTERTRE_ESTRADIOL_RESPONSE_6HR_UP;ELVIDG…	+											+
Q3TYA4;Q8R3T5;B8JJ84	Stxbp6	cellular process;establishment of localization;transport;vesicle-mediated transport		cell part;cytoplasm;integral to membrane;intracellular part;intrinsic to membrane;membrane part		Synaptobrevin	Coiledcoil;Completeproteome;Cytoplasm;Membrane;Referenceproteome				AACTTT_UNKNOWN;ACEVEDO_LIVER_CANCER_UP;ACEVEDO_LIVER_TUMOR_VS_NORMAL_ADJACENT_TISSUE_UP;BENPORATH_EED_TARGETS;BENPORATH_ES_WITH_H3K27ME3;BENPORATH_PRC2_TARGETS;BENPORATH_SUZ12_TARGETS;CAGCTG_V$AP4_Q5;CASORELLI_ACUTE_PROMYELOCYTIC_LEUKEMIA_DN;CHEMNITZ_RESPONSE_TO_PROSTAGLANDIN_E2_DN;CHICAS_RB1_TARGETS_CONFLUENT;CHICAS_RB1_TARGETS_GROWING;chr14q11;CTTTAAR_UNKNOWN;CTTTGT_V$LEF1_Q2;DALESSIO_TSA_RESPO…	+											+
P15306	Thbd	biological regulation;blood coagulation;coagulation;developmental process;embryo development;female pregnancy;hemostasis;multicellular organismal process;multi-organism process;negative regulation of biological process;negative regulation of coagulation;negative regulation of multicellular organismal process;regulation of biological process;regulation of biological quality;regulation of body flui…	binding;calcium ion binding;carbohydrate binding;cation binding;ion binding;metal ion binding;molecular transducer activity;receptor activity;signal transducer activity;signaling receptor activity;transmembrane signaling receptor activity	cell part;cell surface;integral to membrane;intrinsic to membrane;membrane;membrane part;plasma membrane	Complement and coagulation cascades	EGF_CA;Lectin_C;Tme5_EGF_like	Bloodcoagulation;Completeproteome;Disulfidebond;EGF-likedomain;Glycoprotein;Hemostasis;Membrane;Receptor;Referenceproteome;Repeat;Signal;Transmembrane;Transmembranehelix				ABE_VEGFA_TARGETS;BASAKI_YBX1_TARGETS_DN;BENPORATH_EED_TARGETS;BENPORATH_ES_WITH_H3K27ME3;BENPORATH_PRC2_TARGETS;BENPORATH_SUZ12_TARGETS;BERENJENO_TRANSFORMED_BY_RHOA_UP;BLOOD_COAGULATION;BOQUEST_STEM_CELL_DN;BREDEMEYER_RAG_SIGNALING_VIA_ATM_NOT_VIA_NFKB_UP;BROWNE_HCMV_INFECTION_6HR_DN;BRUINS_UVC_RESPONSE_VIA_TP53_GROUP_B;BURTON_ADIPOGENESIS_1;BUYTAERT_PHOTODYNAMIC_THERAPY_STRESS_UP;BYSTRYKH_HEMA…	+											+
Q3UBX0;D3Z0I8;D3Z7P2;D3Z3Z2;D3YX08	Tmem109	biological regulation;cellular process;cellular response to stimulus;cellular response to stress;DNA damage response, signal transduction by p53 class mediator;DNA damage response, signal transduction by p53 class mediator resulting in induction of apoptosis;DNA damage response, signal transduction resulting in induction of apoptosis;induction of apoptosis;induction of apoptosis by intracellular …		cell part;cytoplasm;cytoplasmic part;endoplasmic reticulum membrane;endoplasmic reticulum part;integral to membrane;intracellular organelle part;intracellular part;intrinsic to membrane;membrane;membrane part;nuclear membrane;nuclear outer membrane;nuclear part;organelle membrane;organelle outer membrane;organelle part;outer membrane;sarcoplasmic reticulum membrane			Completeproteome;Directproteinsequencing;Endoplasmicreticulum;Membrane;Nucleus;Referenceproteome;Sarcoplasmicreticulum;Signal;Transmembrane;Transmembranehelix				ACCAAAG,MIR-9;ACEVEDO_LIVER_CANCER_UP;BENPORATH_NANOG_TARGETS;BENPORATH_SOX2_TARGETS;BROWNE_HCMV_INFECTION_24HR_UP;BROWNE_HCMV_INFECTION_48HR_DN;BUYTAERT_PHOTODYNAMIC_THERAPY_STRESS_DN;CACTGCC,MIR-34A,MIR-34C,MIR-449;CAFFAREL_RESPONSE_TO_THC_DN;CAGCTG_V$AP4_Q5;chr11q12;CROMER_METASTASIS_UP;CTGRYYYNATT_UNKNOWN;CTTTGT_V$LEF1_Q2;DACOSTA_UV_RESPONSE_VIA_ERCC3_COMMON_UP;DACOSTA_UV_RESPONSE_VIA_ERCC3_U…	+											+
Q9CRB6	Tppp3	cellular component organization;cellular component organization at cellular level;cellular component organization or biogenesis;cellular component organization or biogenesis at cellular level;cellular process;cytoskeleton organization;microtubule bundle formation;microtubule cytoskeleton organization;microtubule-based process;organelle organization	binding;calcium ion binding;cation binding;cytoskeletal protein binding;ion binding;metal ion binding;protein binding;tubulin binding	cell part;cytoplasm;cytoskeletal part;intracellular organelle part;intracellular part;macromolecular complex;microtubule;organelle part;protein complex		p25-alpha	3D-structure;Completeproteome;Cytoplasm;Cytoskeleton;Microtubule;Referenceproteome				BENPORATH_EED_TARGETS;BENPORATH_ES_WITH_H3K27ME3;BENPORATH_PRC2_TARGETS;BENPORATH_SUZ12_TARGETS;BOQUEST_STEM_CELL_CULTURED_VS_FRESH_DN;CAGCTG_V$AP4_Q5;chr16q22;CREIGHTON_ENDOCRINE_THERAPY_RESISTANCE_2;CTGCAGY_UNKNOWN;CYTAGCAAY_UNKNOWN;DODD_NASOPHARYNGEAL_CARCINOMA_UP;DOUGLAS_BMI1_TARGETS_UP;ENK_UV_RESPONSE_EPIDERMIS_DN;GGGCGGR_V$SP1_Q6;GGGTGGRR_V$PAX4_03;GSE10325_BCELL_VS_LUPUS_BCELL_UP;GSE10325_…	+											+
Q91XB0;D3YUE0	Trex1	cellular macromolecule metabolic process;cellular metabolic process;cellular nitrogen compound metabolic process;cellular process;cellular response to chemical stimulus;cellular response to cytokine stimulus;cellular response to interferon-beta;cellular response to organic substance;cellular response to stimulus;cellular response to stress;DNA metabolic process;DNA repair;macromolecule metabolic …	3'-5' exonuclease activity;adenyl deoxyribonucleotide binding;adenyl nucleotide binding;binding;catalytic activity;deoxyribonuclease activity;deoxyribonucleotide binding;DNA binding;double-stranded DNA binding;exodeoxyribonuclease activity;exodeoxyribonuclease activity, producing 5'-phosphomonoesters;exodeoxyribonuclease III activity;exonuclease activity;exonuclease activity, active with either r…	cell part;intracellular membrane-bounded organelle;intracellular organelle;intracellular part;membrane-bounded organelle;nucleus;organelle	Cytosolic DNA-sensing pathway		3D-structure;Completeproteome;Directproteinsequencing;DNAdamage;DNArepair;Exonuclease;Hydrolase;Magnesium;Nuclease;Nucleus;Phosphoprotein;Referenceproteome				3_5_EXONUCLEASE_ACTIVITY;ALTEMEIER_RESPONSE_TO_LPS_WITH_MECHANICAL_VENTILATION;BERTUCCI_MEDULLARY_VS_DUCTAL_BREAST_CANCER_UP;BIOCARTA_ATRBRCA_PATHWAY;BLALOCK_ALZHEIMERS_DISEASE_UP;BROWNE_INTERFERON_RESPONSIVE_GENES;BRUINS_UVC_RESPONSE_EARLY_LATE;BUYTAERT_PHOTODYNAMIC_THERAPY_STRESS_DN;CATTGTYY_V$SOX9_B1;CHANDRAN_METASTASIS_DN;CHEN_METABOLIC_SYNDROM_NETWORK;chr3p21;CREIGHTON_ENDOCRINE_THERAPY_RESI…	+											+
P70406;D3YZG5;D3YXM5	Ucp2	cellular process;cellular response to chemical stimulus;cellular response to endogenous stimulus;cellular response to hormone stimulus;cellular response to insulin stimulus;cellular response to organic substance;cellular response to peptide hormone stimulus;cellular response to stimulus;establishment of localization;establishment of localization in cell;intracellular transport;mitochondrial trans…		cell part;cytoplasmic part;integral to membrane;intracellular membrane-bounded organelle;intracellular organelle;intracellular organelle part;intracellular part;intrinsic to membrane;membrane;membrane part;membrane-bounded organelle;mitochondrial inner membrane;mitochondrial membrane;mitochondrial part;mitochondrion;organelle;organelle inner membrane;organelle membrane;organelle part		Mito_carr	3D-structure;Completeproteome;Membrane;Mitochondrion;Mitochondrioninnermembrane;Referenceproteome;Repeat;Transmembrane;Transmembranehelix;Transport				ADDYA_ERYTHROID_DIFFERENTIATION_BY_HEMIN;BASAKI_YBX1_TARGETS_DN;BROWNE_HCMV_INFECTION_24HR_UP;BRUINS_UVC_RESPONSE_VIA_TP53_GROUP_A;BURTON_ADIPOGENESIS_PEAK_AT_8HR;BUYTAERT_PHOTODYNAMIC_THERAPY_STRESS_DN;CATION_TRANSPORT;chr11q13;CTTTGA_V$LEF1_Q2;CYCLIN_D1_KE_.V1_DN;CYCLIN_D1_UP.V1_DN;DELYS_THYROID_CANCER_UP;DODD_NASOPHARYNGEAL_CARCINOMA_UP;DURAND_STROMA_MAX_DN;ESTABLISHMENT_OF_LOCALIZATION;FARMER…	+											+
Q3UIA2;Q3UIA2-2;E9QAJ9;Q3UIA2-4;Q3UIA2-3	Arhgap17	biological regulation;cellular process;cellular response to stimulus;positive regulation of catalytic activity;positive regulation of GTPase activity;positive regulation of hydrolase activity;positive regulation of molecular function;regulation of biological process;regulation of catabolic process;regulation of catalytic activity;regulation of cellular catabolic process;regulation of cellular met…	enzyme activator activity;enzyme regulator activity;GTPase activator activity;GTPase regulator activity;nucleoside-triphosphatase regulator activity	cell junction;cell part;cell-cell junction;cytoplasm;intracellular part;membrane;occluding junction;tight junction		BAR;RhoGAP	Alternativesplicing;Celljunction;Completeproteome;Cytoplasm;GTPaseactivation;Membrane;Phosphoprotein;Referenceproteome;SH3-binding;Tightjunction				BLALOCK_ALZHEIMERS_DISEASE_INCIPIENT_UP;BLALOCK_ALZHEIMERS_DISEASE_UP;BRUINS_UVC_RESPONSE_LATE;CACGTG_V$MYC_Q2;CARDOSO_RESPONSE_TO_GAMMA_RADIATION_AND_3AB;CHARAFE_BREAST_CANCER_BASAL_VS_MESENCHYMAL_DN;chr16p12;CUI_TCF21_TARGETS_2_DN;DOUGLAS_BMI1_TARGETS_UP;GARCIA_TARGETS_OF_FLI1_AND_DAX1_DN;GINESTIER_BREAST_CANCER_20Q13_AMPLIFICATION_DN;GINESTIER_BREAST_CANCER_ZNF217_AMPLIFIED_DN;GSE10325_CD4_TCE…	+												+
Q80VH0	Bank1	B cell activation;cell activation;cellular process;immune system process;leukocyte activation;lymphocyte activation					ANKrepeat;B-cellactivation;Completeproteome;Phosphoprotein;Referenceproteome;Repeat				ACEVEDO_FGFR1_TARGETS_IN_PROSTATE_CANCER_MODEL_DN;ALCALAY_AML_BY_NPM1_LOCALIZATION_DN;chr4q23;GSE10325_BCELL_VS_MYELOID_UP;GSE10325_CD4_TCELL_VS_BCELL_DN;GSE10325_LUPUS_BCELL_VS_LUPUS_MYELOID_UP;GSE10325_LUPUS_CD4_TCELL_VS_LUPUS_BCELL_DN;GSE12845_NAIVE_VS_PRE_GC_TONSIL_BCELL_UP;GSE12845_PRE_GC_VS_DARKZONE_GC_TONSIL_BCELL_UP;GSE13306_RA_VS_UNTREATED_MEM_CD4_TCELL_UP;GSE13411_PLASMA_CELL_VS_MEMORY_…	+												+
P35991;A2BDW0	Btk	apoptosis;biological regulation;biosynthetic process;cell death;cell maturation;cellular biosynthetic process;cellular developmental process;cellular macromolecule biosynthetic process;cellular macromolecule metabolic process;cellular metabolic process;cellular nitrogen compound metabolic process;cellular process;cellular protein metabolic process;cellular response to stimulus;death;defense respo…	adenyl nucleotide binding;adenyl ribonucleotide binding;ATP binding;binding;catalytic activity;cation binding;ion binding;kinase activity;lipid binding;metal ion binding;non-membrane spanning protein tyrosine kinase activity;nucleotide binding;phosphatidylinositol binding;phosphatidylinositol-3,4,5-trisphosphate binding;phospholipid binding;phosphotransferase activity, alcohol group as acceptor;p…	cell part;cytoplasmic part;cytoplasmic vesicle;cytosol;intracellular membrane-bounded organelle;intracellular organelle;intracellular part;membrane;membrane part;membrane raft;membrane-bounded organelle;nucleus;organelle;plasma membrane;vesicle	B cell receptor signaling pathway;Fc epsilon RI signaling pathway;Osteoclast differentiation;Primary immunodeficiency	BTK;PH;Pkinase_Tyr;SH2;SH3_1	Acetylation;Adaptiveimmunity;Apoptosis;ATP-binding;Cellmembrane;Completeproteome;Cytoplasm;Directproteinsequencing;Diseasemutation;Immunity;Innateimmunity;Kinase;Lipid-binding;Membrane;Metal-binding;Nucleotide-binding;Nucleus;Phosphoprotein;Referenceproteome;SH2domain;SH3domain;Transcription;Transcriptionregulation;Transferase;Tyrosine-proteinkinase;Zinc;Zinc-finger				ADENYL_NUCLEOTIDE_BINDING;ADENYL_RIBONUCLEOTIDE_BINDING;ANATOMICAL_STRUCTURE_DEVELOPMENT;APOPTOSIS_GO;ATP_BINDING;BIOCARTA_BCR_PATHWAY;BIOCARTA_FCER1_PATHWAY;BIOCARTA_PTDINS_PATHWAY;BIOPOLYMER_METABOLIC_PROCESS;BIOPOLYMER_MODIFICATION;CAGGTA_V$AREB6_01;CALCIUM_MEDIATED_SIGNALING;CELL_DEVELOPMENT;CELLULAR_MACROMOLECULE_METABOLIC_PROCESS;CELLULAR_PROTEIN_METABOLIC_PROCESS;chrxq21;CYTOPLASM;DAIRKEE_…	+												+
Q62192	Cd180	B cell activation;B cell activation involved in immune response;B cell proliferation;B cell proliferation involved in immune response;biological regulation;cell activation;cell activation involved in immune response;cell proliferation;cellular process;cellular response to biotic stimulus;cellular response to lipopolysaccharide;cellular response to molecule of bacterial origin;cellular response to…		cell part;integral to membrane;intrinsic to membrane;membrane;membrane part;plasma membrane			3D-structure;Cellmembrane;Completeproteome;Directproteinsequencing;Glycoprotein;Immunity;Inflammatoryresponse;Innateimmunity;Leucine-richrepeat;Membrane;Receptor;Referenceproteome;Repeat;Signal;Transmembrane;Transmembranehelix				BROCKE_APOPTOSIS_REVERSED_BY_IL6;BYSTROEM_CORRELATED_WITH_IL5_DN;CHEN_METABOLIC_SYNDROM_NETWORK;chr5q12;DANG_BOUND_BY_MYC;DODD_NASOPHARYNGEAL_CARCINOMA_UP;GSE10325_CD4_TCELL_VS_BCELL_DN;GSE10325_LUPUS_CD4_TCELL_VS_LUPUS_BCELL_DN;GSE11057_CD4_CENT_MEM_VS_PBMC_DN;GSE11057_CD4_EFF_MEM_VS_PBMC_DN;GSE11057_PBMC_VS_MEM_CD4_TCELL_UP;GSE11864_UNTREATED_VS_CSF1_IFNG_PAM3CYS_IN_MAC_DN;GSE12845_IGD_POS_BLOO…	+												+
P35329-3;P35329	Cd22	biological adhesion;biological regulation;cell adhesion;cell surface receptor linked signaling pathway;cellular process;cellular response to stimulus;regulation of biological process;regulation of cellular process;response to stimulus;signal transduction	coreceptor activity;molecular transducer activity;receptor activity;signal transducer activity;signaling receptor activity	cell part;external side of plasma membrane;integral to membrane;integral to plasma membrane;intrinsic to membrane;intrinsic to plasma membrane;membrane part;plasma membrane part	B cell receptor signaling pathway;Cell adhesion molecules (CAMs);Hematopoietic cell lineage	C2-set_2	Alternativesplicing;Celladhesion;Cellmembrane;Completeproteome;Disulfidebond;Glycoprotein;Immunoglobulindomain;Lectin;Membrane;Phosphoprotein;Referenceproteome;Repeat;Signal;Transmembrane;Transmembranehelix				BLALOCK_ALZHEIMERS_DISEASE_UP;BORCZUK_MALIGNANT_MESOTHELIOMA_DN;CHEN_METABOLIC_SYNDROM_NETWORK;chr19q13;CTIP_DN.V1_UP;DODD_NASOPHARYNGEAL_CARCINOMA_UP;GARY_CD5_TARGETS_UP;GAVIN_FOXP3_TARGETS_CLUSTER_P2;GGGYGTGNY_UNKNOWN;GOLDRATH_NAIVE_VS_MEMORY_CD8_TCELL_DN;GSE10325_BCELL_VS_MYELOID_UP;GSE10325_CD4_TCELL_VS_BCELL_DN;GSE10325_LUPUS_CD4_TCELL_VS_LUPUS_BCELL_DN;GSE12366_GC_BCELL_VS_PLASMA_CELL_UP;GS…	+												+
Q61475;E9Q731;E9QAP4;Q61476	Cd55;Daf2;Cd55b	activation of immune response;biological regulation;complement activation;complement activation, classical pathway;defense response;humoral immune response;immune effector process;immune response;immune system process;innate immune response;macromolecule metabolic process;metabolic process;positive regulation of biological process;positive regulation of immune response;positive regulation of immu…		anchored to membrane;cell part;external side of plasma membrane;integral to membrane;intrinsic to membrane;membrane part;plasma membrane part	Complement and coagulation cascades;Hematopoietic cell lineage;Viral myocarditis	Sushi	Cellmembrane;Complementpathway;Completeproteome;Disulfidebond;Glycoprotein;GPI-anchor;Immunity;Innateimmunity;Lipoprotein;Membrane;Referenceproteome;Repeat;Signal;Sushi;Transmembrane;Transmembranehelix				AFFAR_YY1_TARGETS_UP;AKT_UP.V1_UP;AKT_UP_MTOR_DN.V1_UP;AMIT_EGF_RESPONSE_240_HELA;AMIT_SERUM_RESPONSE_120_MCF10A;BAELDE_DIABETIC_NEPHROPATHY_DN;BASAKI_YBX1_TARGETS_DN;BHAT_ESR1_TARGETS_NOT_VIA_AKT1_DN;BILD_HRAS_ONCOGENIC_SIGNATURE;BLUM_RESPONSE_TO_SALIRASIB_UP;BROWNE_HCMV_INFECTION_48HR_UP;BRUECKNER_TARGETS_OF_MIRLET7A3_UP;BRUINS_UVC_RESPONSE_LATE;BRUINS_UVC_RESPONSE_VIA_TP53_GROUP_A;BRUNO_HEMATO…	+												+
E0CX78;Q920A9-2;Q920A9	Fcrla	cell differentiation;cellular developmental process;cellular process;developmental process		cell part;cytoplasm;extracellular region;intracellular part			Alternativesplicing;Completeproteome;Cytoplasm;Differentiation;Disulfidebond;Immunoglobulindomain;Referenceproteome;Repeat;Secreted;Signal				BAKKER_FOXO3_TARGETS_DN;BOYLAN_MULTIPLE_MYELOMA_C_D_UP;CAGCTG_V$AP4_Q5;CCCNNGGGAR_V$OLF1_01;chr1q23;DODD_NASOPHARYNGEAL_CARCINOMA_UP;GAUSSMANN_MLL_AF4_FUSION_TARGETS_G_UP;GCANCTGNY_V$MYOD_Q6;GRAESSMANN_APOPTOSIS_BY_SERUM_DEPRIVATION_DN;GSE10463_CD40L_AND_VA347_VS_CD40L_IN_DC_UP;GSE15930_STIM_VS_STIM_AND_IFNAB_24H_CD8_T_CELL_UP;GSE15930_STIM_VS_STIM_AND_IFNAB_72H_CD8_T_CELL_UP;GSE15930_STIM_VS_STI…	+												+
H3BJ24;H3BL33;H3BJM1;D3Z6Q3;H3BJR8;P58462-4;P58462;D3Z6Q4;P58462-3;P58462-2	Foxp1	actin cytoskeleton organization;actin filament-based process;actomyosin structure organization;anatomical structure development;axon guidance;B cell activation;B cell differentiation;biological regulation;cardiac cell differentiation;cardiac muscle cell differentiation;cell activation;cell differentiation;cellular component organization;cellular component organization at cellular level;cellular c…	binding;cation binding;chromatin binding;DNA bending activity;DNA binding;double-stranded DNA binding;ion binding;metal ion binding;nucleic acid binding;nucleic acid binding transcription factor activity;protein binding;sequence-specific distal enhancer binding RNA polymerase II transcription factor activity;sequence-specific DNA binding;sequence-specific DNA binding RNA polymerase II transcripti…	cell part;cytoplasm;intracellular organelle part;intracellular part;macromolecular complex;nuclear part;nucleoplasm part;organelle part;protein complex;transcription factor complex		Fork_head	Alternativeinitiation;Alternativesplicing;Completeproteome;DNA-binding;Metal-binding;Nucleus;Referenceproteome;Repressor;Transcription;Transcriptionregulation;Zinc;Zinc-finger				AAANWWTGC_UNKNOWN;AACATTC,MIR-409-3P;ACATTCC,MIR-1,MIR-206;ACCAAAG,MIR-9;ACCATTT,MIR-522;ACEVEDO_FGFR1_TARGETS_IN_PROSTATE_CANCER_MODEL_UP;ACEVEDO_METHYLATED_IN_LIVER_CANCER_DN;ACTGAAA,MIR-30A-3P,MIR-30E-3P;ACTGCAG,MIR-17-3P;ACTGCCT,MIR-34B;ACTGTAG,MIR-139;ASGHARZADEH_NEUROBLASTOMA_POOR_SURVIVAL_DN;ATGTTAA,MIR-302C;BENPORATH_SOX2_TARGETS;CACTGCC,MIR-34A,MIR-34C,MIR-449;CAGCTG_V$AP4_Q5;CAGGTA_V$AR…	+												+
O08900	Ikzf3	B cell activation;biological regulation;biosynthetic process;cell activation;cellular biosynthetic process;cellular macromolecule biosynthetic process;cellular macromolecule metabolic process;cellular metabolic process;cellular nitrogen compound metabolic process;cellular process;immune system process;leukocyte activation;lymphocyte activation;macromolecule biosynthetic process;macromolecule meta…	binding;cation binding;DNA binding;identical protein binding;ion binding;metal ion binding;nucleic acid binding;protein binding;protein dimerization activity;protein homodimerization activity;sequence-specific DNA binding;transition metal ion binding;zinc ion binding	cell part;cytoplasm;intracellular membrane-bounded organelle;intracellular organelle;intracellular part;membrane;membrane-bounded organelle;nucleus;organelle;plasma membrane			B-cellactivation;Completeproteome;Cytoplasm;DNA-binding;Metal-binding;Nucleus;Referenceproteome;Repeat;Transcription;Transcriptionregulation;Zinc;Zinc-finger				AAAYWAACM_V$HFH4_01;AACTTT_UNKNOWN;AACWWCAANK_UNKNOWN;ANATOMICAL_STRUCTURE_DEVELOPMENT;BENPORATH_EED_TARGETS;BENPORATH_ES_WITH_H3K27ME3;BENPORATH_PRC2_TARGETS;BENPORATH_SUZ12_TARGETS;BIOCARTA_IL2RB_PATHWAY;BIOPOLYMER_METABOLIC_PROCESS;CACGTG_V$MYC_Q2;chr17q11;CTCNANGTGNY_UNKNOWN;CTTTAAR_UNKNOWN;CTTTGA_V$LEF1_Q2;DEURIG_T_CELL_PROLYMPHOCYTIC_LEUKEMIA_DN;DNA_BINDING;GSE10239_NAIVE_VS_KLRG1HIGH_EFF_C…	+												+
P70227	Itpr3	behavior;biological regulation;calcium ion homeostasis;calcium ion transport;calcium ion transport into cytosol;cation homeostasis;cation transport;cellular calcium ion homeostasis;cellular cation homeostasis;cellular chemical homeostasis;cellular divalent inorganic cation homeostasis;cellular homeostasis;cellular ion homeostasis;cellular metal ion homeostasis;cellular process;chemical homeostasi…	alcohol binding;binding;calcium channel activity;calcium-release channel activity;cation channel activity;cation transmembrane transporter activity;channel activity;gated channel activity;inositol 1,4,5 trisphosphate binding;inositol 1,4,5-trisphosphate-sensitive calcium-release channel activity;intracellular ligand-gated calcium channel activity;intracellular ligand-gated ion channel activity;io…	cell part;cytoplasmic part;endoplasmic reticulum membrane;endoplasmic reticulum part;integral to membrane;integral to plasma membrane;intracellular non-membrane-bounded organelle;intracellular organelle;intracellular organelle part;intracellular part;intrinsic to membrane;intrinsic to plasma membrane;membrane;membrane part;non-membrane-bounded organelle;nuclear part;nucleolus;nucleoplasm;organell…	Alzheimer's disease;Calcium signaling pathway;Gap junction;Gastric acid secretion;GnRH signaling pathway;Long-term depression;Long-term potentiation;Oocyte meiosis;Pancreatic secretion;Phosphatidylinositol signaling system;Salivary secretion;Taste transduction;Vascular smooth muscle contraction	Ins145_P3_rec;Ion_trans;MIR;RIH_assoc;RYDR_ITPR	3D-structure;Calcium;Calciumchannel;Calciumtransport;Completeproteome;Endoplasmicreticulum;Ionchannel;Iontransport;Ligand-gatedionchannel;Membrane;Phosphoprotein;Receptor;Referenceproteome;Repeat;Transmembrane;Transmembranehelix;Transport				AMIT_EGF_RESPONSE_480_HELA;BENPORATH_CYCLING_GENES;BENPORATH_ES_1;BILD_HRAS_ONCOGENIC_SIGNATURE;BRUINS_UVC_RESPONSE_VIA_TP53_GROUP_A;BRUSH_BORDER;CAGCTG_V$AP4_Q5;CAGGTA_V$AREB6_01;CAGGTG_V$E12_Q6;CALCIUM_ION_TRANSMEMBRANE_TRANSPORTER_ACTIVITY;CATION_TRANSMEMBRANE_TRANSPORTER_ACTIVITY;CELL_PROJECTION;CHEN_METABOLIC_SYNDROM_NETWORK;chr6p21;CTTTGT_V$LEF1_Q2;CYTOPLASM;CYTOPLASMIC_PART;DEBIASI_APOPTOS…	+												+
Q9QXD8	Limd1	anatomical structure development;biological regulation;biosynthetic process;cell development;cell migration;cell motility;cellular biosynthetic process;cellular component assembly;cellular component assembly at cellular level;cellular component movement;cellular component organization;cellular component organization at cellular level;cellular component organization or biogenesis;cellular componen…	binding;cation binding;ion binding;metal ion binding;protein binding transcription factor activity;transcription cofactor activity;transcription corepressor activity;transcription factor binding transcription factor activity;transition metal ion binding;zinc ion binding	adherens junction;anchoring junction;cell junction;cell part;cell-substrate adherens junction;cell-substrate junction;cytoplasm;cytoplasmic mRNA processing body;cytoplasmic part;focal adhesion;intracellular membrane-bounded organelle;intracellular non-membrane-bounded organelle;intracellular organelle;intracellular part;macromolecular complex;membrane-bounded organelle;non-membrane-bounded organe…		LIM	Celljunction;Completeproteome;Cytoplasm;LIMdomain;Metal-binding;Nucleus;Phosphoprotein;Referenceproteome;Repeat;Repressor;RNA-mediatedgenesilencing;Transcription;Transcriptionregulation;Tumorsuppressor;Zinc				AKT_UP.V1_DN;AKT_UP_MTOR_DN.V1_DN;ATACCTC,MIR-202;BIOPOLYMER_METABOLIC_PROCESS;BLALOCK_ALZHEIMERS_DISEASE_UP;CAGGTG_V$E12_Q6;CATION_BINDING;CCACACA,MIR-147;CHANDRAN_METASTASIS_UP;CHICAS_RB1_TARGETS_CONFLUENT;chr3p21;CREIGHTON_ENDOCRINE_THERAPY_RESISTANCE_3;DCA_UP.V1_UP;FEVR_CTNNB1_TARGETS_DN;FULCHER_INFLAMMATORY_RESPONSE_LECTIN_VS_LPS_DN;GATGKMRGCG_UNKNOWN;GOLDRATH_NAIVE_VS_MEMORY_CD8_TCELL_DN;GS…	+												+
Q8K0B2-3;Q8K0B2-2;Q8K0B2	Lmbrd1	establishment of localization;transport	binding;cobalamin binding;tetrapyrrole binding;vitamin binding	cell part;cytoplasmic part;integral to membrane;intracellular organelle part;intracellular part;intrinsic to membrane;lysosomal membrane;membrane;membrane part;organelle membrane;organelle part;vacuolar membrane;vacuolar part	Vitamin digestion and absorption	LMBR1	Alternativesplicing;Cobalamin;Cobalt;Completeproteome;Glycoprotein;Lysosome;Membrane;Phosphoprotein;Referenceproteome;Transmembrane;Transmembranehelix;Transport				BHAT_ESR1_TARGETS_VIA_AKT1_DN;BRUINS_UVC_RESPONSE_EARLY_LATE;chr6q13;CREIGHTON_ENDOCRINE_THERAPY_RESISTANCE_3;CUI_TCF21_TARGETS_2_DN;DUTERTRE_ESTRADIOL_RESPONSE_24HR_DN;ESC_J1_UP_EARLY.V1_UP;ESC_J1_UP_LATE.V1_UP;ESC_V6.5_UP_LATE.V1_UP;GOBERT_OLIGODENDROCYTE_DIFFERENTIATION_DN;GRAESSMANN_APOPTOSIS_BY_DOXORUBICIN_DN;GSE11864_CSF1_VS_CSF1_IFNG_IN_MAC_UP;GSE13306_LAMINA_PROPRIA_VS_SPLEEN_TREG_UP;GSE1…	+												+
Q9D074;Q9D074-4;Q9D074-3;Q9D074-5	Mgrn1	biological regulation;cellular macromolecule metabolic process;cellular metabolic process;cellular process;cellular protein metabolic process;endosome to lysosome transport;endosome transport;establishment of localization;establishment of localization in cell;intracellular transport;lysosomal transport;macromolecule metabolic process;macromolecule modification;metabolic process;negative regulatio…	acid-amino acid ligase activity;binding;catalytic activity;cation binding;ion binding;ligase activity;ligase activity, forming carbon-nitrogen bonds;metal ion binding;small conjugating protein ligase activity;transition metal ion binding;ubiquitin-protein ligase activity;zinc ion binding	cell part;cytoplasmic part;early endosome;endosome;intracellular membrane-bounded organelle;intracellular organelle;intracellular part;membrane;membrane-bounded organelle;nucleus;organelle;plasma membrane	Ubiquitin mediated proteolysis		Alternativesplicing;Cellmembrane;Completeproteome;Cytoplasm;Endosome;Ligase;Lipoprotein;Membrane;Metal-binding;Myristate;Nucleus;Phosphoprotein;Referenceproteome;Ublconjugation;Ublconjugationpathway;Zinc;Zinc-finger				ACEVEDO_NORMAL_TISSUE_ADJACENT_TO_LIVER_TUMOR_DN;AMBROSINI_FLAVOPIRIDOL_TREATMENT_TP53;ATGAAGG,MIR-205;BROWNE_HCMV_INFECTION_1HR_DN;BROWNE_HCMV_INFECTION_48HR_DN;CHARAFE_BREAST_CANCER_LUMINAL_VS_BASAL_UP;chr16p13;DASU_IL6_SIGNALING_SCAR_UP;DASU_IL6_SIGNALING_UP;DELYS_THYROID_CANCER_UP;FORTSCHEGGER_PHF8_TARGETS_DN;GSE11924_TFH_VS_TH17_CD4_TCELL_UP;GSE11924_TH1_VS_TH2_CD4_TCELL_DN;GSE13411_IGM_MEMO…	+												+
Q9Z0W3;Q9Z0W3-2	Nup160	establishment of localization;establishment of localization in cell;establishment of protein localization;establishment of RNA localization;intracellular transport;mRNA export from nucleus;mRNA transport;nuclear export;nuclear transport;nucleic acid transport;nucleobase-containing compound transport;nucleocytoplasmic transport;protein transport;RNA export from nucleus;RNA transport;transport	nucleocytoplasmic transporter activity;transporter activity	cell part;chromosomal part;intracellular non-membrane-bounded organelle;intracellular organelle;intracellular organelle part;intracellular part;kinetochore;macromolecular complex;membrane part;non-membrane-bounded organelle;nuclear part;Nup107-160 complex;organelle;organelle part;protein complex	RNA transport	Nup160	Alternativesplicing;Completeproteome;mRNAtransport;Nuclearporecomplex;Nucleus;Phosphoprotein;Proteintransport;Referenceproteome;Translocation;Transport				AMIT_EGF_RESPONSE_240_HELA;AZARE_NEOPLASTIC_TRANSFORMATION_BY_STAT3_DN;AZARE_STAT3_TARGETS;BENPORATH_CYCLING_GENES;BENPORATH_SOX2_TARGETS;BLALOCK_ALZHEIMERS_DISEASE_UP;BROWNE_HCMV_INFECTION_48HR_UP;CELLULAR_LOCALIZATION;chr11p11;DACOSTA_UV_RESPONSE_VIA_ERCC3_DN;DOANE_RESPONSE_TO_ANDROGEN_DN;DODD_NASOPHARYNGEAL_CARCINOMA_DN;ENDOMEMBRANE_SYSTEM;ENVELOPE;ESTABLISHMENT_OF_CELLULAR_LOCALIZATION;ESTABL…	+												+
Q8BX57-2;Q8BX57;Q8BX57-3	Pxk	biological regulation;cell communication;cellular process;defense response;inflammatory response;negative regulation of ATPase activity;negative regulation of biological process;negative regulation of catalytic activity;negative regulation of hydrolase activity;negative regulation of ion transport;negative regulation of molecular function;negative regulation of transport;regulation of ATPase acti…	adenyl nucleotide binding;adenyl ribonucleotide binding;ATP binding;binding;catalytic activity;kinase activity;lipid binding;nucleotide binding;phosphatidylinositol binding;phospholipid binding;phosphotransferase activity, alcohol group as acceptor;protein kinase activity;purine nucleotide binding;purine ribonucleoside triphosphate binding;purine ribonucleotide binding;ribonucleotide binding;tran…	cell part;centrosome;cytoplasm;cytoplasmic part;cytoskeletal part;intracellular membrane-bounded organelle;intracellular non-membrane-bounded organelle;intracellular organelle;intracellular organelle part;intracellular part;membrane;membrane-bounded organelle;microtubule organizing center;non-membrane-bounded organelle;nucleus;organelle;organelle part;plasma membrane		Pkinase;PX;WH2	Actin-binding;Alternativesplicing;Cellmembrane;Completeproteome;Cytoplasm;Membrane;Referenceproteome				ADENYL_NUCLEOTIDE_BINDING;ADENYL_RIBONUCLEOTIDE_BINDING;ATP_BINDING;BIOPOLYMER_METABOLIC_PROCESS;BIOPOLYMER_MODIFICATION;CAMP_UP.V1_UP;CELL_CELL_SIGNALING;CELLULAR_MACROMOLECULE_METABOLIC_PROCESS;CELLULAR_PROTEIN_METABOLIC_PROCESS;CHICAS_RB1_TARGETS_CONFLUENT;chr3p21;CTTTAAR_UNKNOWN;CTTTGA_V$LEF1_Q2;CYTOPLASM;DODD_NASOPHARYNGEAL_CARCINOMA_UP;DURCHDEWALD_SKIN_CARCINOGENESIS_DN;DUTERTRE_ESTRADIOL_R…	+												+
Q8CFD4	Snx8	cell communication;cellular process;early endosome to Golgi transport;endosome transport;establishment of localization;establishment of localization in cell;establishment of protein localization;Golgi vesicle transport;intracellular protein transport;intracellular transport;protein transport;retrograde transport, endosome to Golgi;transport;vesicle-mediated transport	binding;lipid binding;phosphatidylinositol binding;phospholipid binding	cell part;cytoplasmic part;early endosome membrane;endosomal part;endosome membrane;intracellular organelle part;intracellular part;macromolecular complex;membrane;membrane part;organelle membrane;organelle part;protein complex;retromer complex		PX	Completeproteome;Endosome;Lipid-binding;Membrane;Phosphoprotein;Proteintransport;Referenceproteome;Transport				ACEVEDO_METHYLATED_IN_LIVER_CANCER_DN;CACGTG_V$MYC_Q2;chr7p22;EIF4E_UP;FULCHER_INFLAMMATORY_RESPONSE_LECTIN_VS_LPS_UP;GSE14769_UNSTIM_VS_80MIN_LPS_BMDM_UP;GSE17974_0H_VS_4H_IN_VITRO_ACT_CD4_TCELL_DN;GSE17974_IL4_AND_ANTI_IL12_VS_UNTREATED_4H_ACT_CD4_TCELL_UP;GSE24102_GRANULOCYSTIC_MDSC_VS_NEUTROPHIL_DN;GSE32423_MEMORY_VS_NAIVE_CD8_TCELL_UP;GSE37416_0H_VS_12H_F_TULARENSIS_LVS_NEUTROPHIL_DN;GSE3741…	+												+
Q91VH2	Snx9	biological regulation;cell communication;cellular component assembly;cellular component assembly at cellular level;cellular component organization;cellular component organization at cellular level;cellular component organization or biogenesis;cellular component organization or biogenesis at cellular level;cellular macromolecular complex assembly;cellular macromolecular complex subunit organizatio…	1-phosphatidylinositol binding;binding;lipid binding;phosphatidylinositol binding;phospholipid binding	cell part;cell projection;clathrin-coated vesicle;coated vesicle;cytoplasmic membrane-bounded vesicle;cytoplasmic part;cytoplasmic vesicle;cytoplasmic vesicle membrane;cytoplasmic vesicle part;extrinsic to internal side of plasma membrane;extrinsic to membrane;extrinsic to plasma membrane;Golgi apparatus;Golgi apparatus part;intracellular membrane-bounded organelle;intracellular organelle;intrace…		BAR_3_WASP_bdg;PX;SH3_1	3D-structure;Acetylation;Cellmembrane;Cellprojection;Completeproteome;Cytoplasm;Cytoplasmicvesicle;Endocytosis;Golgiapparatus;Lipid-binding;Membrane;Phosphoprotein;Proteintransport;Referenceproteome;SH3domain;Transport;Ublconjugation				AAAYRNCTG_UNKNOWN;ATGTACA,MIR-493;BRUINS_UVC_RESPONSE_VIA_TP53_GROUP_D;chr6q25;CHUNG_BLISTER_CYTOTOXICITY_UP;DURCHDEWALD_SKIN_CARCINOGENESIS_DN;GAVIN_FOXP3_TARGETS_CLUSTER_P6;GINESTIER_BREAST_CANCER_ZNF217_AMPLIFIED_UP;GOLDRATH_HOMEOSTATIC_PROLIFERATION;GRAESSMANN_APOPTOSIS_BY_DOXORUBICIN_DN;GSE11057_NAIVE_CD4_VS_PBMC_CD4_TCELL_UP;GSE11057_NAIVE_VS_CENT_MEMORY_CD4_TCELL_UP;GSE11057_NAIVE_VS_MEMOR…	+												+
Q6A028	Swap70	B cell activation;B cell activation involved in immune response;cell activation;cell activation involved in immune response;cellular macromolecule metabolic process;cellular metabolic process;cellular nitrogen compound metabolic process;cellular process;DNA metabolic process;DNA recombination;immune effector process;immune system process;isotype switching;leukocyte activation;leukocyte activation…	adenyl nucleotide binding;adenyl ribonucleotide binding;ATP binding;binding;DNA binding;lipid binding;nucleic acid binding;nucleotide binding;phospholipid binding;purine nucleotide binding;purine ribonucleoside triphosphate binding;purine ribonucleotide binding;ribonucleotide binding	cell part;cell projection;cytoplasm;intracellular membrane-bounded organelle;intracellular organelle;intracellular part;lamellipodium;membrane;membrane-bounded organelle;nucleus;organelle;plasma membrane		PH	Cellmembrane;Cellprojection;Coiledcoil;Completeproteome;Cytoplasm;Directproteinsequencing;DNA-binding;Membrane;Nucleus;Phosphoprotein;Referenceproteome				ACEVEDO_LIVER_CANCER_UP;ACEVEDO_LIVER_TUMOR_VS_NORMAL_ADJACENT_TISSUE_UP;AMUNDSON_POOR_SURVIVAL_AFTER_GAMMA_RADIATION_8G;BOQUEST_STEM_CELL_DN;BRUINS_UVC_RESPONSE_LATE;BUYTAERT_PHOTODYNAMIC_THERAPY_STRESS_UP;BYSTRYKH_HEMATOPOIESIS_STEM_CELL_QTL_TRANS;CAGGTG_V$E12_Q6;CASORELLI_ACUTE_PROMYELOCYTIC_LEUKEMIA_DN;chr11p15;CREIGHTON_ENDOCRINE_THERAPY_RESISTANCE_5;DACOSTA_UV_RESPONSE_VIA_ERCC3_COMMON_DN;D…	+												+
P40630-2;P40630;D3Z0F3	Tfam	biological regulation;biosynthetic process;cellular biosynthetic process;cellular component assembly;cellular component assembly at cellular level;cellular component organization;cellular component organization at cellular level;cellular component organization or biogenesis;cellular component organization or biogenesis at cellular level;cellular macromolecular complex assembly;cellular macromolec…	binding;chromatin binding;DNA bending activity;DNA binding;mitochondrial light strand promoter sense binding;nucleic acid binding;nucleic acid binding transcription factor activity;regulatory region DNA binding;regulatory region nucleic acid binding;sequence-specific DNA binding transcription factor activity;transcription regulatory region DNA binding	cell part;cytoplasmic part;intracellular membrane-bounded organelle;intracellular non-membrane-bounded organelle;intracellular organelle;intracellular organelle part;intracellular part;macromolecular complex;membrane-bounded organelle;mitochondrial nucleoid;mitochondrial part;mitochondrion;non-membrane-bounded organelle;nuclear part;nucleoid;nucleoplasm part;organelle;organelle part;protein compl…	Huntington's disease	DUF1898;HMG_box	Activator;Alternativesplicing;Completeproteome;DNA-binding;Mitochondrion;Mitochondrionnucleoid;Nucleus;Phosphoprotein;Referenceproteome;Repeat;Transcription;Transcriptionregulation;Transitpeptide				BARRIER_CANCER_RELAPSE_NORMAL_SAMPLE_UP;BENPORATH_ES_1;BIOPOLYMER_METABOLIC_PROCESS;BONOME_OVARIAN_CANCER_SURVIVAL_SUBOPTIMAL_DEBULKING;chr10q21;CYTOPLASM;CYTOPLASMIC_PART;DACOSTA_UV_RESPONSE_VIA_ERCC3_COMMON_UP;DACOSTA_UV_RESPONSE_VIA_ERCC3_UP;DNA_BINDING;DNA_DEPENDENT_DNA_REPLICATION;DNA_METABOLIC_PROCESS;DNA_REPLICATION;DODD_NASOPHARYNGEAL_CARCINOMA_DN;E2F1_UP.V1_UP;FEVR_CTNNB1_TARGETS_DN;GARY…	+												+
Q9EQU3	Tlr9	activation of immune response;activation of innate immune response;anatomical structure homeostasis;biological regulation;cellular process;cellular response to stimulus;defense response;defense response to virus;digestive system process;epithelial structure maintenance;homeostatic process;immune effector process;immune response;immune response-activating signal transduction;immune response-regula…	binding;molecular transducer activity;nucleic acid binding;receptor activity;RNA binding;signal transducer activity;signaling receptor activity;siRNA binding;transmembrane signaling receptor activity	cell part;cytoplasmic membrane-bounded vesicle;cytoplasmic part;cytoplasmic vesicle;early phagosome;endocytic vesicle;endoplasmic reticulum;endoplasmic reticulum membrane;endoplasmic reticulum part;endosome;integral to membrane;intracellular membrane-bounded organelle;intracellular organelle;intracellular organelle part;intracellular part;intrinsic to membrane;lysosome;lytic vacuole;membrane;memb…	African trypanosomiasis;Chagas disease (American trypanosomiasis);ko05152;Malaria;Measles;Toll-like receptor signaling pathway	LRR_1;TIR	Completeproteome;Cytoplasmicvesicle;Endoplasmicreticulum;Endosome;Glycoprotein;Immunity;Inflammatoryresponse;Innateimmunity;Leucine-richrepeat;Lysosome;Membrane;Receptor;Referenceproteome;Repeat;Signal;Transmembrane;Transmembranehelix				BIOCARTA_DC_PATHWAY;BIOCARTA_TOLL_PATHWAY;BIOSYNTHETIC_PROCESS;CELLULAR_BIOSYNTHETIC_PROCESS;CELLULAR_MACROMOLECULE_METABOLIC_PROCESS;CELLULAR_PROTEIN_METABOLIC_PROCESS;chr3p21;CYTOKINE_BIOSYNTHETIC_PROCESS;CYTOKINE_METABOLIC_PROCESS;CYTOKINE_PRODUCTION;ESC_J1_UP_EARLY.V1_DN;GARY_CD5_TARGETS_UP;GSE10094_LCMV_VS_LISTERIA_IND_EFF_CD4_TCELL_DN;GSE11924_TFH_VS_TH17_CD4_TCELL_DN;GSE13306_RA_VS_UNTREAT…	+												+
Q9Z1Q9;G3UY93	Vars	amine metabolic process;amino acid activation;biological regulation;carboxylic acid metabolic process;cellular amine metabolic process;cellular amino acid metabolic process;cellular ketone metabolic process;cellular macromolecule metabolic process;cellular metabolic process;cellular nitrogen compound metabolic process;cellular process;macromolecule metabolic process;metabolic process;ncRNA metabo…	adenyl nucleotide binding;adenyl ribonucleotide binding;aminoacyl-tRNA editing activity;aminoacyl-tRNA ligase activity;ATP binding;binding;carboxylic ester hydrolase activity;catalytic activity;hydrolase activity;hydrolase activity, acting on ester bonds;ligase activity;ligase activity, forming aminoacyl-tRNA and related compounds;ligase activity, forming carbon-oxygen bonds;nucleotide binding;pu…	cell part;cytoplasmic part;intracellular membrane-bounded organelle;intracellular organelle;intracellular part;membrane-bounded organelle;mitochondrion;organelle	Aminoacyl-tRNA biosynthesis;Valine, leucine and isoleucine biosynthesis	Anticodon_1;GST_C;GST_N;tRNA-synt_1	Acetylation;Aminoacyl-tRNAsynthetase;ATP-binding;Completeproteome;Ligase;Nucleotide-binding;Proteinbiosynthesis;Referenceproteome				ABE_VEGFA_TARGETS_30MIN;BERENJENO_TRANSFORMED_BY_RHOA_UP;BLALOCK_ALZHEIMERS_DISEASE_DN;BOCHKIS_FOXA2_TARGETS;CAIRO_HEPATOBLASTOMA_CLASSES_UP;CEBALLOS_TARGETS_OF_TP53_AND_MYC_DN;chr6p21;DANG_REGULATED_BY_MYC_DN;DANG_REGULATED_BY_MYC_UP;DELACROIX_RAR_BOUND_ES;DEURIG_T_CELL_PROLYMPHOCYTIC_LEUKEMIA_UP;DIAZ_CHRONIC_MEYLOGENOUS_LEUKEMIA_UP;EBAUER_TARGETS_OF_PAX3_FOXO1_FUSION_UP;GINESTIER_BREAST_CANCER_…	+												+
Q60992	Vav2	anatomical structure formation involved in morphogenesis;angiogenesis;biological regulation;cell migration;cell motility;cell projection assembly;cell projection organization;cellular component assembly;cellular component assembly at cellular level;cellular component movement;cellular component organization;cellular component organization at cellular level;cellular component organization or bioge…	binding;cation binding;enzyme regulator activity;GTPase regulator activity;guanyl-nucleotide exchange factor activity;ion binding;lipid binding;metal ion binding;nucleoside-triphosphatase regulator activity;phospholipid binding;Ras guanyl-nucleotide exchange factor activity;Rho guanyl-nucleotide exchange factor activity;small GTPase regulator activity	cell part;cytoplasmic part;cytosol;intracellular part;membrane;plasma membrane	B cell receptor signaling pathway;Chemokine signaling pathway;Fc epsilon RI signaling pathway;Fc gamma R-mediated phagocytosis;Focal adhesion;Leukocyte transendothelial migration;Natural killer cell mediated cytotoxicity;Regulation of actin cytoskeleton;T cell receptor signaling pathway	C1_1;CAMSAP_CH;PH;RhoGEF;SH2;SH3_2	Angiogenesis;Completeproteome;Guanine-nucleotidereleasingfactor;Metal-binding;Phosphoprotein;Referenceproteome;Repeat;SH2domain;SH3domain;Zinc;Zinc-finger				ACEVEDO_LIVER_CANCER_DN;ACEVEDO_NORMAL_TISSUE_ADJACENT_TO_LIVER_TUMOR_DN;ALK_DN.V1_DN;AMIT_EGF_RESPONSE_240_HELA;ASTIER_INTEGRIN_SIGNALING;ATF2_S_UP.V1_DN;ATM_DN.V1_UP;BIOCARTA_PTDINS_PATHWAY;BONOME_OVARIAN_CANCER_SURVIVAL_SUBOPTIMAL_DEBULKING;BRUINS_UVC_RESPONSE_LATE;chr9q34;CTTTGT_V$LEF1_Q2;FONTAINE_PAPILLARY_THYROID_CARCINOMA_DN;FONTAINE_THYROID_TUMOR_UNCERTAIN_MALIGNANCY_DN;GAVIN_FOXP3_TARGET…	+												+
Q9WTP7	Ak3	AMP metabolic process;cellular metabolic process;cellular nitrogen compound metabolic process;cellular process;GTP metabolic process;heterocycle metabolic process;ITP metabolic process;metabolic process;nitrogen compound metabolic process;nucleobase-containing compound metabolic process;nucleobase-containing small molecule metabolic process;nucleoside metabolic process;nucleoside monophosphate me…	adenyl nucleotide binding;adenyl ribonucleotide binding;adenylate kinase activity;ATP binding;binding;catalytic activity;GTP binding;guanyl nucleotide binding;guanyl ribonucleotide binding;kinase activity;nucleobase-containing compound kinase activity;nucleoside triphosphate adenylate kinase activity;nucleotide binding;nucleotide kinase activity;phosphotransferase activity, phosphate group as acc…	cell part;cytoplasmic part;intracellular membrane-bounded organelle;intracellular organelle;intracellular organelle lumen;intracellular organelle part;intracellular part;membrane-bounded organelle;membrane-enclosed lumen;mitochondrial matrix;mitochondrial part;mitochondrion;organelle;organelle lumen;organelle part	Pyrimidine metabolism	ADK;ADK_lid	Acetylation;Completeproteome;GTP-binding;Kinase;Mitochondrion;Nucleotide-binding;Referenceproteome;Transferase				ACEVEDO_LIVER_CANCER_DN;ACEVEDO_NORMAL_TISSUE_ADJACENT_TO_LIVER_TUMOR_DN;BENPORATH_NANOG_TARGETS;BENPORATH_SOX2_TARGETS;BOCHKIS_FOXA2_TARGETS;CACGTG_V$MYC_Q2;CAGGTG_V$E12_Q6;chr9p24;CREIGHTON_ENDOCRINE_THERAPY_RESISTANCE_3;CYTOPLASM;CYTOPLASMIC_PART;FIRESTEIN_PROLIFERATION;GOLDRATH_ANTIGEN_RESPONSE;GOLDRATH_EFF_VS_MEMORY_CD8_TCELL_UP;GRAESSMANN_APOPTOSIS_BY_DOXORUBICIN_DN;GSE12366_GC_VS_MEMORY_BC…	+													+
Q8BZ05;E9QP44	Arap2	biological regulation;cellular process;cellular response to stimulus;positive regulation of catalytic activity;positive regulation of GTPase activity;positive regulation of hydrolase activity;positive regulation of molecular function;regulation of ARF GTPase activity;regulation of biological process;regulation of catabolic process;regulation of catalytic activity;regulation of cellular catabolic …	ARF GTPase activator activity;binding;cation binding;enzyme activator activity;enzyme regulator activity;GTPase activator activity;GTPase regulator activity;ion binding;lipid binding;metal ion binding;nucleoside-triphosphatase regulator activity;phosphatidylinositol binding;phosphatidylinositol-3,4,5-trisphosphate binding;phospholipid binding;small GTPase regulator activity;transition metal ion b…	cell part;cytoplasm;intracellular;intracellular part	Endocytosis	ArfGap;PH;RA;RhoGAP;SAM_1	Alternativesplicing;Completeproteome;Cytoplasm;GTPaseactivation;Metal-binding;Phosphoprotein;Referenceproteome;Repeat;Zinc;Zinc-finger				AAAGGGA,MIR-204,MIR-211;AACTTT_UNKNOWN;ACEVEDO_FGFR1_TARGETS_IN_PROSTATE_CANCER_MODEL_UP;BASSO_HAIRY_CELL_LEUKEMIA_DN;BLALOCK_ALZHEIMERS_DISEASE_INCIPIENT_UP;BLALOCK_ALZHEIMERS_DISEASE_UP;BOSCO_INTERFERON_INDUCED_ANTIVIRAL_MODULE;BOYLAN_MULTIPLE_MYELOMA_D_DN;BUYTAERT_PHOTODYNAMIC_THERAPY_STRESS_DN;CACTTTG,MIR-520G,MIR-520H;CAGGTA_V$AREB6_01;CAGGTG_V$E12_Q6;chr4p15;COLDREN_GEFITINIB_RESISTANCE_DN;…	+													+
P21844;A4QPC5	Cma1	anatomical structure development;biological regulation;carbohydrate homeostasis;cellular chemical homeostasis;cellular glucose homeostasis;cellular homeostasis;cellular metabolic process;cellular process;cellular response to carbohydrate stimulus;cellular response to chemical stimulus;cellular response to glucose stimulus;cellular response to hexose stimulus;cellular response to monosaccharide st…	binding;catalytic activity;endopeptidase activity;hydrolase activity;peptidase activity;peptidase activity, acting on L-amino acid peptides;peptide binding;serine hydrolase activity;serine-type endopeptidase activity;serine-type peptidase activity	cell part;extracellular matrix;extracellular region;extracellular region part;intracellular	Renin-angiotensin system	Trypsin	Completeproteome;Directproteinsequencing;Disulfidebond;Glycoprotein;Hydrolase;Protease;Referenceproteome;Secreted;Serineprotease;Signal;Zymogen				BIOCARTA_ACE2_PATHWAY;BROWNE_HCMV_INFECTION_12HR_DN;BRUINS_UVC_RESPONSE_VIA_TP53_GROUP_A;chr14q11;E2F1_UP.V1_UP;GOLDRATH_ANTIGEN_RESPONSE;GSE13229_IMM_VS_MATURE_NKCELL_DN;GSE15659_TREG_VS_TCONV_UP;GSE15930_STIM_VS_STIM_AND_IFNAB_24H_CD8_T_CELL_DN;GSE15930_STIM_VS_STIM_AND_TRICHOSTATINA_24H_CD8_T_CELL_DN;GSE17721_PAM3CSK4_VS_GADIQUIMOD_12H_BMDM_DN;GSE17974_0H_VS_0.5H_IN_VITRO_ACT_CD4_TCELL_UP;GSE1…	+													+
Q8BTJ4-2;Q8BTJ4	Enpp4	biological regulation;catabolic process;cellular catabolic process;cellular lipid catabolic process;cellular lipid metabolic process;cellular metabolic process;cellular process;lipid catabolic process;lipid metabolic process;membrane lipid catabolic process;membrane lipid metabolic process;metabolic process;negative regulation of biological process;negative regulation of biosynthetic process;nega…	catalytic activity;hydrolase activity;hydrolase activity, acting on ester bonds;lipase activity;phospholipase activity;phosphoric diester hydrolase activity;phosphoric ester hydrolase activity;sphingomyelin phosphodiesterase activity	cell part;cell projection;cytoplasmic part;Golgi apparatus;integral to membrane;intracellular membrane-bounded organelle;intracellular organelle;intracellular part;intrinsic to membrane;membrane part;membrane-bounded organelle;microvillus;organelle	Sphingolipid metabolism	Phosphodiest	Alternativesplicing;Bloodcoagulation;Cellmembrane;Completeproteome;Glycoprotein;Hemostasis;Hydrolase;Membrane;Referenceproteome;Signal;Transmembrane;Transmembranehelix				AAAGACA,MIR-511;BOQUEST_STEM_CELL_DN;BROWNE_HCMV_INFECTION_18HR_UP;CASORELLI_ACUTE_PROMYELOCYTIC_LEUKEMIA_DN;chr6p11;COLDREN_GEFITINIB_RESISTANCE_DN;CUI_TCF21_TARGETS_2_DN;DELACROIX_RAR_BOUND_ES;DODD_NASOPHARYNGEAL_CARCINOMA_UP;EGFR_UP.V1_DN;GAZDA_DIAMOND_BLACKFAN_ANEMIA_ERYTHROID_DN;GAZDA_DIAMOND_BLACKFAN_ANEMIA_MYELOID_UP;GEORGES_TARGETS_OF_MIR192_AND_MIR215;GRAHAM_CML_DIVIDING_VS_NORMAL_QUIESC…	+													+
P39688	Fyn	activated T cell proliferation;activation of immune response;anatomical structure development;anatomical structure morphogenesis;antigen receptor-mediated signaling pathway;axon ensheathment;biological regulation;cell activation;cell migration;cell motility;cell part morphogenesis;cell projection morphogenesis;cell projection organization;cell proliferation;cell surface receptor linked signaling …	adenyl nucleotide binding;adenyl ribonucleotide binding;ATP binding;binding;catalytic activity;cation binding;cytoskeletal protein binding;ion binding;kinase activity;metal ion binding;non-membrane spanning protein tyrosine kinase activity;nucleotide binding;phosphotransferase activity, alcohol group as acceptor;protein binding;protein kinase activity;protein tyrosine kinase activity;purine nucle…	cell part;cytoplasmic part;cytoskeletal part;cytosol;endosome;intracellular membrane-bounded organelle;intracellular organelle;intracellular organelle part;intracellular part;membrane;membrane-bounded organelle;mitochondrion;nucleus;organelle;organelle part;plasma membrane;postsynaptic density;synapse part	Adherens junction;Axon guidance;Fc epsilon RI signaling pathway;Focal adhesion;Measles;Natural killer cell mediated cytotoxicity;Osteoclast differentiation;Pathogenic Escherichia coli infection;Prion diseases;T cell receptor signaling pathway;Viral myocarditis	Pkinase_Tyr;SH2;SH3_1	3D-structure;Adaptiveimmunity;Alternativesplicing;ATP-binding;Cellmembrane;Completeproteome;Cytoplasm;Developmentalprotein;Immunity;Kinase;Lipoprotein;Manganese;Membrane;Metal-binding;Myristate;Nucleotide-binding;Nucleus;Palmitate;Phosphoprotein;Proto-oncogene;Referenceproteome;SH2domain;SH3domain;Transferase;Tyrosine-proteinkinase				ACEVEDO_METHYLATED_IN_LIVER_CANCER_DN;ACTIVATION_OF_IMMUNE_RESPONSE;AKL_HTLV1_INFECTION_DN;ALFANO_MYC_TARGETS;BAELDE_DIABETIC_NEPHROPATHY_DN;BANDRES_RESPONSE_TO_CARMUSTIN_MGMT_48HR_DN;BANDRES_RESPONSE_TO_CARMUSTIN_WITHOUT_MGMT_48HR_DN;BEHAVIOR;BENPORATH_CYCLING_GENES;BILBAN_B_CLL_LPL_DN;BIOCARTA_BIOPEPTIDES_PATHWAY;BIOCARTA_ECM_PATHWAY;BIOCARTA_EPHA4_PATHWAY;BIOCARTA_IL7_PATHWAY;BIOCARTA_INTEGRIN…	+													+
Q6PB93;Q6PB93-2	Galnt2	carbohydrate metabolic process;cellular carbohydrate metabolic process;cellular macromolecule metabolic process;cellular metabolic process;cellular process;cellular protein metabolic process;glycosylation;macromolecule glycosylation;macromolecule metabolic process;macromolecule modification;metabolic process;primary metabolic process;protein glycosylation;protein metabolic process;protein modific…	acetylgalactosaminyltransferase activity;catalytic activity;polypeptide N-acetylgalactosaminyltransferase activity;transferase activity;transferase activity, transferring glycosyl groups;transferase activity, transferring hexosyl groups;UDP-glycosyltransferase activity	cell part;cytoplasmic part;extracellular region;Golgi apparatus part;Golgi cisterna membrane;Golgi membrane;integral to membrane;intracellular organelle part;intracellular part;intrinsic to membrane;membrane;membrane part;organelle membrane;organelle part	Mucin type O-Glycan biosynthesis	Glycos_transf_2;Ricin_B_lectin	Alternativesplicing;Calcium;Completeproteome;Disulfidebond;Glycoprotein;Glycosyltransferase;Golgiapparatus;Lectin;Manganese;Membrane;Referenceproteome;Secreted;Signal-anchor;Transferase;Transmembrane;Transmembranehelix				ACETYLGALACTOSAMINYLTRANSFERASE_ACTIVITY;ATACCTC,MIR-202;BASAKI_YBX1_TARGETS_UP;BHATI_G2M_ARREST_BY_2METHOXYESTRADIOL_UP;BIOPOLYMER_METABOLIC_PROCESS;BIOPOLYMER_MODIFICATION;BIOSYNTHETIC_PROCESS;BLUM_RESPONSE_TO_SALIRASIB_DN;BRUINS_UVC_RESPONSE_LATE;CAGGTG_V$E12_Q6;CELLULAR_MACROMOLECULE_METABOLIC_PROCESS;CELLULAR_PROTEIN_METABOLIC_PROCESS;CHARAFE_BREAST_CANCER_LUMINAL_VS_BASAL_DN;CHARAFE_BREAST_…	+													+
Q8BWF2;Q99MI6	Gimap5;Gimap3	cellular component organization;cellular component organization at cellular level;cellular component organization or biogenesis;cellular component organization or biogenesis at cellular level;cellular process;mitochondrial DNA inheritance;mitochondrial genome maintenance;mitochondrion organization;organelle organization	binding;GTP binding;guanyl nucleotide binding;guanyl ribonucleotide binding;nucleotide binding;purine nucleotide binding;purine ribonucleoside triphosphate binding;purine ribonucleotide binding;ribonucleotide binding	cell part;cytoplasmic part;integral to membrane;intracellular membrane-bounded organelle;intracellular organelle;intracellular organelle part;intracellular part;intrinsic to membrane;lysosome;lytic vacuole;membrane;membrane part;membrane-bounded organelle;mitochondrial membrane;mitochondrial outer membrane;mitochondrial part;organelle;organelle membrane;organelle outer membrane;organelle part;out…		AIG1	Completeproteome;GTP-binding;Lysosome;Membrane;Mitochondrion;Mitochondrionoutermembrane;Nucleotide-binding;Referenceproteome;Transmembrane;Transmembranehelix				ACEVEDO_LIVER_CANCER_UP;BENPORATH_EED_TARGETS;BENPORATH_ES_WITH_H3K27ME3;BENPORATH_PRC2_TARGETS;BENPORATH_SUZ12_TARGETS;BLALOCK_ALZHEIMERS_DISEASE_UP;BOQUEST_STEM_CELL_DN;BOSCO_TH1_CYTOTOXIC_MODULE;BOYAULT_LIVER_CANCER_SUBCLASS_G3_DN;CAIRO_HEPATOBLASTOMA_CLASSES_DN;chr7q36;FIGUEROA_AML_METHYLATION_CLUSTER_5_DN;FINAK_BREAST_CANCER_SDPP_SIGNATURE;FULCHER_INFLAMMATORY_RESPONSE_LECTIN_VS_LPS_DN;GAL_L…	+													+
D3YUE7;D6RET7;Q8CB44	Gramd4	apoptosis;cell death;cellular process;death;programmed cell death		cell part;cytoplasmic part;integral to membrane;intracellular organelle part;intracellular part;intrinsic to membrane;membrane;membrane part;mitochondrial membrane;mitochondrial part;organelle membrane;organelle part		GRAM	Apoptosis;Coiledcoil;Completeproteome;Membrane;Mitochondrion;Phosphoprotein;Referenceproteome;Transmembrane;Transmembranehelix				AAAGGAT,MIR-501;AAGCACA,MIR-218;AAGCCAT,MIR-135A,MIR-135B;ACCAAAG,MIR-9;CAIRO_HEPATOBLASTOMA_DN;CHANDRAN_METASTASIS_UP;CHARAFE_BREAST_CANCER_LUMINAL_VS_BASAL_UP;CHARAFE_BREAST_CANCER_LUMINAL_VS_MESENCHYMAL_UP;chr22q13;CREIGHTON_ENDOCRINE_THERAPY_RESISTANCE_3;CREIGHTON_ENDOCRINE_THERAPY_RESISTANCE_5;DCA_UP.V1_DN;FEVR_CTNNB1_TARGETS_UP;FULCHER_INFLAMMATORY_RESPONSE_LECTIN_VS_LPS_DN;GINESTIER_BREAST…	+													+
P11032-2;P11032	Gzma	biological regulation;cell death;cellular process;cleavage of cytoskeletal proteins involved in apoptosis;cleavage of lamin;cytolysis;death;macromolecule metabolic process;metabolic process;negative regulation of binding;negative regulation of catalytic activity;negative regulation of deoxyribonuclease activity;negative regulation of DNA binding;negative regulation of endodeoxyribonuclease activi…	binding;catalytic activity;endopeptidase activity;hydrolase activity;identical protein binding;peptidase activity;peptidase activity, acting on L-amino acid peptides;protein binding;protein dimerization activity;protein homodimerization activity;serine hydrolase activity;serine-type endopeptidase activity;serine-type peptidase activity	extracellular region	Neuroactive ligand-receptor interaction	Trypsin	Alternativesplicing;Apoptosis;Completeproteome;Cytolysis;Directproteinsequencing;Disulfidebond;Glycoprotein;Hydrolase;Protease;Referenceproteome;Secreted;Serineprotease;Signal;Zymogen				AFFAR_YY1_TARGETS_DN;AKL_HTLV1_INFECTION_DN;APOPTOSIS_GO;APOPTOTIC_PROGRAM;BERTUCCI_MEDULLARY_VS_DUCTAL_BREAST_CANCER_UP;BIOCARTA_SET_PATHWAY;BOYLAN_MULTIPLE_MYELOMA_C_D_DN;BRUINS_UVC_RESPONSE_VIA_TP53_GROUP_A;BYSTRYKH_HEMATOPOIESIS_STEM_CELL_QTL_TRANS;CELL_DEVELOPMENT;CELL_STRUCTURE_DISASSEMBLY_DURING_APOPTOSIS;CELLULAR_COMPONENT_DISASSEMBLY;CHAN_INTERFERON_PRODUCING_DENDRITIC_CELL;chr5q11;CHYLA…	+													+
Q62469	Itga2	biological adhesion;biological regulation;cell adhesion;cell surface receptor linked signaling pathway;cellular process;cellular response to stimulus;integrin-mediated signaling pathway;regulation of biological process;regulation of cellular process;response to stimulus;signal transduction	binding;cation binding;ion binding;metal ion binding	basal part of cell;cell part;external side of plasma membrane;integrin complex;macromolecular complex;membrane part;plasma membrane part;protein complex;receptor complex	Arrhythmogenic right ventricular cardiomyopathy (ARVC);Dilated cardiomyopathy;ECM-receptor interaction;Focal adhesion;Hematopoietic cell lineage;Hypertrophic cardiomyopathy (HCM);Pathways in cancer;Phagosome;Regulation of actin cytoskeleton;Small cell lung cancer	FG-GAP;Integrin_alpha;Integrin_alpha2;VWA	Calcium;Celladhesion;Completeproteome;Disulfidebond;Glycoprotein;Integrin;Magnesium;Membrane;Metal-binding;Receptor;Referenceproteome;Repeat;Signal;Transmembrane;Transmembranehelix				AMIT_EGF_RESPONSE_480_HELA;AMIT_EGF_RESPONSE_480_MCF10A;AMIT_SERUM_RESPONSE_240_MCF10A;ANATOMICAL_STRUCTURE_DEVELOPMENT;ANATOMICAL_STRUCTURE_MORPHOGENESIS;ATGCTGC,MIR-103,MIR-107;BILD_HRAS_ONCOGENIC_SIGNATURE;BLOOD_COAGULATION;BROWNE_HCMV_INFECTION_12HR_UP;BROWNE_HCMV_INFECTION_14HR_DN;BROWNE_HCMV_INFECTION_24HR_DN;BROWNE_HCMV_INFECTION_2HR_DN;BUYTAERT_PHOTODYNAMIC_THERAPY_STRESS_UP;CAGGTG_V$E12_…	+													+
B1ASP2;P52332	Jak1	biological regulation;cell surface receptor linked signaling pathway;cellular macromolecule metabolic process;cellular metabolic process;cellular process;cellular protein metabolic process;cellular response to chemical stimulus;cellular response to cytokine stimulus;cellular response to organic substance;cellular response to stimulus;cytokine-mediated signaling pathway;enzyme linked receptor prot…	adenyl nucleotide binding;adenyl ribonucleotide binding;ATP binding;binding;catalytic activity;kinase activity;non-membrane spanning protein tyrosine kinase activity;nucleotide binding;phosphotransferase activity, alcohol group as acceptor;protein kinase activity;protein tyrosine kinase activity;purine nucleotide binding;purine ribonucleoside triphosphate binding;purine ribonucleotide binding;rib…	cell part;cytoplasm;cytoplasmic part;cytoskeleton;cytosol;endomembrane system;intracellular membrane-bounded organelle;intracellular non-membrane-bounded organelle;intracellular organelle;intracellular part;membrane;membrane-bounded organelle;non-membrane-bounded organelle;nucleus;organelle	Hepatitis C;Jak-STAT signaling pathway;ko05152;Leishmaniasis;Measles;Osteoclast differentiation;Pancreatic cancer;Pathways in cancer;Toxoplasmosis	Pkinase_Tyr	Acetylation;ATP-binding;Completeproteome;Directproteinsequencing;Kinase;Membrane;Nucleotide-binding;Phosphoprotein;Referenceproteome;Repeat;SH2domain;Transferase;Tyrosine-proteinkinase				BAE_BRCA1_TARGETS_DN;BIOCARTA_EGF_PATHWAY;BIOCARTA_IL10_PATHWAY;BIOCARTA_IL2_PATHWAY;BIOCARTA_IL22BP_PATHWAY;BIOCARTA_IL2RB_PATHWAY;BIOCARTA_IL4_PATHWAY;BIOCARTA_IL6_PATHWAY;BIOCARTA_IL7_PATHWAY;BIOCARTA_PDGF_PATHWAY;chr1p32;CREIGHTON_ENDOCRINE_THERAPY_RESISTANCE_1;CUI_TCF21_TARGETS_2_DN;DAVICIONI_TARGETS_OF_PAX_FOXO1_FUSIONS_UP;GAVIN_FOXP3_TARGETS_CLUSTER_P3;GAVIN_FOXP3_TARGETS_CLUSTER_T7;GNF2_C…	+													+
Q9DBS9;D3YTT6	Osbpl3	establishment of localization;lipid transport;organic substance transport;transport	binding;lipid binding;phospholipid binding			Oxysterol_BP;PH	Completeproteome;Lipid-binding;Lipidtransport;Phosphoprotein;Referenceproteome;Transport				ACCAAAG,MIR-9;APPEL_IMATINIB_RESPONSE;BOYLAN_MULTIPLE_MYELOMA_C_D_DN;BOYLAN_MULTIPLE_MYELOMA_PCA1_UP;BROWN_MYELOID_CELL_DEVELOPMENT_DN;BRUINS_UVC_RESPONSE_LATE;BRUINS_UVC_RESPONSE_VIA_TP53_GROUP_D;BUYTAERT_PHOTODYNAMIC_THERAPY_STRESS_DN;CACCAGC,MIR-138;CHARAFE_BREAST_CANCER_LUMINAL_VS_BASAL_DN;CHEN_METABOLIC_SYNDROM_NETWORK;CHICAS_RB1_TARGETS_CONFLUENT;chr7p15;COLINA_TARGETS_OF_4EBP1_AND_4EBP2;CT…	+													+
Q9ER64;G5E833	Osbpl5	establishment of localization;lipid transport;organic substance transport;transport	binding;lipid binding;phospholipid binding	cell part;cytoplasmic part;endoplasmic reticulum membrane;endoplasmic reticulum part;integral to membrane;intracellular organelle part;intracellular part;intrinsic to membrane;membrane;membrane part;organelle membrane;organelle part		Oxysterol_BP;PH	Coiledcoil;Completeproteome;Endoplasmicreticulum;Lipid-binding;Lipidtransport;Membrane;Phosphoprotein;Referenceproteome;Transmembrane;Transmembranehelix;Transport				AGCACTT,MIR-93,MIR-302A,MIR-302B,MIR-302C,MIR-302D,MIR-372,MIR-373,MIR-520E,MIR-520A,MIR-526B,MIR-520B,MIR-520C,MIR-520D;BRIDEAU_IMPRINTED_GENES;BRUINS_UVC_RESPONSE_VIA_TP53_GROUP_B;BYSTRYKH_HEMATOPOIESIS_STEM_CELL_QTL_TRANS;chr11p15;CUI_TCF21_TARGETS_2_DN;GCACTTT,MIR-17-5P,MIR-20A,MIR-106A,MIR-106B,MIR-20B,MIR-519D;GSE11057_CD4_CENT_MEM_VS_PBMC_DN;GSE11057_NAIVE_CD4_VS_PBMC_CD4_TCELL_DN;GSE11924…	+													+
Q3TB82	Plekhf1	apoptosis;biological regulation;cell death;cellular component organization;cellular component organization at cellular level;cellular component organization or biogenesis;cellular component organization or biogenesis at cellular level;cellular localization;cellular macromolecule localization;cellular membrane organization;cellular process;cellular protein localization;death;endosome organization;…	binding;cation binding;ion binding;lipid binding;metal ion binding;phosphatidylinositol binding;phosphatidylinositol-3-phosphate binding;phosphatidylinositol-4-phosphate binding;phosphatidylinositol-5-phosphate binding;phospholipid binding	cell part;cytoplasmic part;endosome;intracellular membrane-bounded organelle;intracellular organelle;intracellular part;lysosome;lytic vacuole;membrane-bounded organelle;nucleus;organelle;perinuclear region of cytoplasm;vacuole		FYVE;PH	Apoptosis;Completeproteome;Cytoplasm;Lysosome;Metal-binding;Nucleus;Referenceproteome;Zinc;Zinc-finger				BCAT.100_UP.V1_UP;BHAT_ESR1_TARGETS_NOT_VIA_AKT1_DN;BHAT_ESR1_TARGETS_VIA_AKT1_DN;BUYTAERT_PHOTODYNAMIC_THERAPY_STRESS_UP;GRAESSMANN_APOPTOSIS_BY_DOXORUBICIN_DN;GRAESSMANN_RESPONSE_TO_MC_AND_DOXORUBICIN_DN;GSE13306_LAMINA_PROPRIA_VS_SPLEEN_TREG_DN;GSE14308_TH17_VS_INDUCED_TREG_UP;GSE14308_TH2_VS_NATURAL_TREG_UP;GSE14308_TH2_VS_TH17_DN;GSE1432_CTRL_VS_IFNG_1H_MICROGLIA_DN;GSE15767_MED_VS_SCS_MAC_L…	+													+
O08797	Serpinb9	acute inflammatory response;acute inflammatory response to antigenic stimulus;adaptive immune response;adaptive immune response based on somatic recombination of immune receptors built from immunoglobulin superfamily domains;biological regulation;cell killing;defense response;defense response to bacterium;immune effector process;immune response;immune system process;induction of apoptosis;inducti…	endopeptidase inhibitor activity;endopeptidase regulator activity;enzyme inhibitor activity;enzyme regulator activity;peptidase inhibitor activity;peptidase regulator activity;serine-type endopeptidase inhibitor activity	cell part;cytoplasm;intracellular part	Amoebiasis	Serpin	Completeproteome;Referenceproteome	+	Matrisome-associated	ECM Regulators	ANTI_APOPTOSIS;APOPTOSIS_GO;ATF2_UP.V1_DN;BERENJENO_TRANSFORMED_BY_RHOA_DN;BRUINS_UVC_RESPONSE_LATE;BURTON_ADIPOGENESIS_PEAK_AT_0HR;CELL_DEVELOPMENT;CHIANG_LIVER_CANCER_SUBCLASS_CTNNB1_DN;CHIANG_LIVER_CANCER_SUBCLASS_UNANNOTATED_UP;chr6p25;CTIP_DN.V1_DN;CYTOPLASM;CYTOPLASMIC_PART;CYTOSOL;DELASERNA_MYOD_TARGETS_DN;DIRMEIER_LMP1_RESPONSE_LATE_UP;DORSAM_HOXA9_TARGETS_DN;ENZYME_INHIBITOR_ACTIVITY;ENZ…	+													+
O88693	Ugcg	cellular lipid metabolic process;cellular metabolic process;cellular process;lipid metabolic process;membrane lipid metabolic process;metabolic process;primary metabolic process;sphingolipid metabolic process	catalytic activity;ceramide glucosyltransferase activity;glucosyltransferase activity;transferase activity;transferase activity, transferring glycosyl groups;transferase activity, transferring hexosyl groups;UDP-glucosyltransferase activity;UDP-glycosyltransferase activity	cell part;cytoplasmic part;Golgi apparatus part;Golgi membrane;integral to membrane;intracellular organelle part;intracellular part;intrinsic to membrane;membrane;membrane part;organelle membrane;organelle part	Sphingolipid metabolism	Glyco_transf_21	Completeproteome;Glycosyltransferase;Golgiapparatus;Lipidbiosynthesis;Lipidmetabolism;Membrane;Referenceproteome;Sphingolipidmetabolism;Transferase;Transmembrane;Transmembranehelix				AMIT_EGF_RESPONSE_60_HELA;ANATOMICAL_STRUCTURE_DEVELOPMENT;BAELDE_DIABETIC_NEPHROPATHY_DN;BERENJENO_ROCK_SIGNALING_NOT_VIA_RHOA_DN;BIOSYNTHETIC_PROCESS;BLALOCK_ALZHEIMERS_DISEASE_UP;BOYAULT_LIVER_CANCER_SUBCLASS_G3_UP;BROWNE_HCMV_INFECTION_12HR_DN;BROWNE_HCMV_INFECTION_24HR_DN;BROWNE_HCMV_INFECTION_30MIN_DN;BUYTAERT_PHOTODYNAMIC_THERAPY_STRESS_UP;BYSTRYKH_HEMATOPOIESIS_STEM_CELL_QTL_TRANS;CAGGTG_…	+													+
P06332	Cd4	biological adhesion;biological regulation;cell adhesion;cell surface receptor linked signaling pathway;cellular macromolecule metabolic process;cellular metabolic process;cellular process;cellular protein metabolic process;cellular response to stimulus;cytokine production;defense response;defense response to bacterium;defense response to Gram-negative bacterium;immune response;immune system proce…	binding;cation binding;ion binding;metal ion binding;transition metal ion binding;zinc ion binding	cell part;cytoplasmic part;endoplasmic reticulum lumen;endoplasmic reticulum membrane;endoplasmic reticulum part;external side of plasma membrane;integral to membrane;intracellular organelle lumen;intracellular organelle part;intracellular part;intrinsic to membrane;membrane;membrane part;membrane raft;membrane-enclosed lumen;organelle lumen;organelle membrane;organelle part;plasma membrane part	Antigen processing and presentation;Cell adhesion molecules (CAMs);Hematopoietic cell lineage;Primary immunodeficiency;T cell receptor signaling pathway	C2-set;CD4-extracel;ig;Tcell_CD4_Cterm	Adaptiveimmunity;Alternativesplicing;Completeproteome;Directproteinsequencing;Disulfidebond;Glycoprotein;Immunity;Immunoglobulindomain;Lipoprotein;Membrane;Palmitate;Referenceproteome;Repeat;Signal;Transmembrane;Transmembranehelix				ANATOMICAL_STRUCTURE_DEVELOPMENT;ATGTAGC,MIR-221,MIR-222;BIOCARTA_ASBCELL_PATHWAY;BIOCARTA_CSK_PATHWAY;BIOCARTA_IL17_PATHWAY;BIOCARTA_IL5_PATHWAY;BIOCARTA_INFLAM_PATHWAY;BIOCARTA_NKT_PATHWAY;BIOCARTA_NO2IL12_PATHWAY;BIOCARTA_STEM_PATHWAY;BIOCARTA_TCAPOPTOSIS_PATHWAY;BIOCARTA_TCRA_PATHWAY;BIOCARTA_THELPER_PATHWAY;BROWNE_HCMV_INFECTION_1HR_UP;BROWNE_HCMV_INFECTION_48HR_UP;CATION_BINDING;CELL_ACTIVA…	+														+
F7C528;E9Q614;B1AR17	Chd3	biological regulation;cellular component organization;cellular component organization at cellular level;cellular component organization or biogenesis;cellular component organization or biogenesis at cellular level;cellular process;chromatin assembly or disassembly;chromatin organization;chromosome organization;organelle organization;regulation of biological process;regulation of biosynthetic proc…	adenyl nucleotide binding;adenyl ribonucleotide binding;ATP binding;ATPase activity;ATPase activity, coupled;ATP-dependent helicase activity;binding;catalytic activity;cation binding;DNA binding;helicase activity;hydrolase activity;hydrolase activity, acting on acid anhydrides;hydrolase activity, acting on acid anhydrides, in phosphorus-containing anhydrides;ion binding;metal ion binding;nucleic …	cell part;chromatin remodeling complex;cytoskeleton;histone deacetylase complex;intermediate filament cytoskeleton;intracellular non-membrane-bounded organelle;intracellular organelle;intracellular organelle part;intracellular part;macromolecular complex;non-membrane-bounded organelle;nuclear part;nucleolus;nucleoplasm part;NuRD complex;organelle;organelle part;protein complex;transcriptional rep…		CHDCT2;CHDNT;Chromo;DUF1086;DUF1087;Helicase_C;PHD;SNF2_N	Completeproteome;Metal-binding;Nucleus;Referenceproteome;Zinc;Zinc-finger				ASGHARZADEH_NEUROBLASTOMA_POOR_SURVIVAL_DN;ATP_DEPENDENT_DNA_HELICASE_ACTIVITY;ATP_DEPENDENT_HELICASE_ACTIVITY;ATPASE_ACTIVITY;ATPASE_ACTIVITY_COUPLED;BAELDE_DIABETIC_NEPHROPATHY_DN;BIOPOLYMER_METABOLIC_PROCESS;CAGGGTC,MIR-504;chr17p13;DNA_BINDING;DNA_DEPENDENT_ATPASE_ACTIVITY;DNA_HELICASE_ACTIVITY;DOUGLAS_BMI1_TARGETS_UP;FLECHNER_PBL_KIDNEY_TRANSPLANT_OK_VS_DONOR_UP;GOBERT_OLIGODENDROCYTE_DIFFER…	+														+
O08914	Faah	carboxylic acid catabolic process;carboxylic acid metabolic process;catabolic process;cellular catabolic process;cellular ketone metabolic process;cellular lipid catabolic process;cellular lipid metabolic process;cellular metabolic process;cellular process;fatty acid catabolic process;fatty acid metabolic process;lipid catabolic process;lipid metabolic process;metabolic process;monocarboxylic aci…	acylglycerol lipase activity;carbon-nitrogen ligase activity, with glutamine as amido-N-donor;carboxylic ester hydrolase activity;catalytic activity;fatty acid amide hydrolase activity;hydrolase activity;hydrolase activity, acting on carbon-nitrogen (but not peptide) bonds;hydrolase activity, acting on carbon-nitrogen (but not peptide) bonds, in linear amides;hydrolase activity, acting on ester b…	cell part;cytoplasmic part;endoplasmic reticulum membrane;endoplasmic reticulum part;Golgi apparatus part;Golgi membrane;integral to membrane;intracellular organelle part;intracellular part;intrinsic to membrane;membrane;membrane part;organelle membrane;organelle part		Amidase	Completeproteome;Endoplasmicreticulum;Golgiapparatus;Hydrolase;Membrane;Referenceproteome;Transmembrane;Transmembranehelix				ACEVEDO_LIVER_CANCER_DN;ACEVEDO_LIVER_TUMOR_VS_NORMAL_ADJACENT_TISSUE_DN;ALCALAY_AML_BY_NPM1_LOCALIZATION_DN;BOCHKIS_FOXA2_TARGETS;CAIRO_HEPATOBLASTOMA_DN;CARBOXYLIC_ACID_METABOLIC_PROCESS;CELL_FRACTION;CELLULAR_LIPID_METABOLIC_PROCESS;CHARAFE_BREAST_CANCER_LUMINAL_VS_MESENCHYMAL_UP;CHEMNITZ_RESPONSE_TO_PROSTAGLANDIN_E2_DN;chr1p35;CRX_DN.V1_UP;DELYS_THYROID_CANCER_DN;DIAZ_CHRONIC_MEYLOGENOUS_LEUK…	+														+
Q8BTX9	Hsdl1	metabolic process;oxidation-reduction process	catalytic activity;oxidoreductase activity	cell part;cytoplasmic part;intracellular membrane-bounded organelle;intracellular organelle;intracellular part;membrane-bounded organelle;mitochondrion;organelle		adh_short	Acetylation;Completeproteome;Mitochondrion;NADP;Referenceproteome				CACGTG_V$MYC_Q2;chr16q24;GSE11864_UNTREATED_VS_CSF1_IN_MAC_DN;GSE11864_UNTREATED_VS_CSF1_PAM3CYS_IN_MAC_DN;GSE14769_UNSTIM_VS_40MIN_LPS_BMDM_UP;GSE20366_CD103_POS_VS_CD103_KLRG1_DP_TREG_UP;GSE31082_CD4_VS_CD8_SP_THYMOCYTE_UP;GSE7460_CTRL_VS_TGFB_TREATED_ACT_TCONV_UP;GSE7460_TREG_VS_TCONV_ACT_DN;KRIEG_KDM3A_TARGETS_NOT_HYPOXIA;LIN_NPAS4_TARGETS_UP;RCGCANGCGY_V$NRF1_Q6;SHEPARD_CRUSH_AND_BURN_MUTANT…	+														+
Q8K057;Q8K057-2	Ift80	anatomical structure morphogenesis;biological regulation;bone morphogenesis;cell differentiation;cell part morphogenesis;cell projection morphogenesis;cell projection organization;cell surface receptor linked signaling pathway;cellular component morphogenesis;cellular component organization;cellular component organization at cellular level;cellular component organization or biogenesis;cellular co…		axoneme;cell part;cell projection;cell projection part;centrosome;cilium;cilium axoneme;cilium part;cytoplasmic part;cytoskeletal part;intracellular non-membrane-bounded organelle;intracellular organelle;intracellular organelle part;intracellular part;microtubule basal body;microtubule organizing center;non-membrane-bounded organelle;organelle;organelle part		WD40	Alternativesplicing;Cellprojection;Completeproteome;Cytoplasm;Cytoskeleton;Referenceproteome;Repeat;WDrepeat				AFFAR_YY1_TARGETS_DN;CHICAS_RB1_TARGETS_SENESCENT;chr3q25;GARY_CD5_TARGETS_UP;GAVIN_FOXP3_TARGETS_CLUSTER_P7;GCGSCMNTTT_UNKNOWN;GGGAGGRR_V$MAZ_Q6;GGGCGGR_V$SP1_Q6;GSE10239_NAIVE_VS_MEMORY_CD8_TCELL_UP;GSE14350_IL2RB_KO_VS_WT_TREG_DN;GSE14769_20MIN_VS_360MIN_LPS_BMDM_UP;GSE14769_UNSTIM_VS_360MIN_LPS_BMDM_UP;GSE15733_BM_VS_SPLEEN_MEMORY_CD4_TCELL_DN;GSE15767_MED_VS_SCS_MAC_LN_DN;GSE16522_ANTI_CD3CD…	+														+
Q9QYG0;Q9QYG0-2	Ndrg2	anatomical structure development;biological regulation;cell differentiation;cell surface receptor linked signaling pathway;cellular developmental process;cellular process;cellular response to stimulus;developmental process;negative regulation of biological process;negative regulation of cell communication;negative regulation of cell proliferation;negative regulation of cellular process;negative r…		cell part;cell projection part;centrosome;cytoplasm;cytoplasmic part;cytoskeletal part;Golgi apparatus;growth cone;intracellular membrane-bounded organelle;intracellular non-membrane-bounded organelle;intracellular organelle;intracellular organelle part;intracellular part;membrane-bounded organelle;microtubule organizing center;non-membrane-bounded organelle;nucleus;organelle;organelle part;perin…		Ndr	3D-structure;Alternativesplicing;Cellprojection;Completeproteome;Cytoplasm;Developmentalprotein;Differentiation;Directproteinsequencing;Neurogenesis;Phosphoprotein;Referenceproteome;Tumorsuppressor;Wntsignalingpathway				AACWWCAANK_UNKNOWN;ACAACTT,MIR-382;ACEVEDO_LIVER_CANCER_DN;ACEVEDO_LIVER_TUMOR_VS_NORMAL_ADJACENT_TISSUE_DN;AGCTCCT,MIR-28;ALK_DN.V1_DN;BMI1_DN.V1_DN;BOCHKIS_FOXA2_TARGETS;BOQUEST_STEM_CELL_CULTURED_VS_FRESH_UP;BOSCO_EPITHELIAL_DIFFERENTIATION_MODULE;CAIRO_HEPATOBLASTOMA_DN;CAMP_UP.V1_UP;CATTGTYY_V$SOX9_B1;CHEBOTAEV_GR_TARGETS_UP;CHEN_METABOLIC_SYNDROM_NETWORK;chr14q11;CTAWWWATA_V$RSRFC4_Q2;CTTTG…	+														+
Q9QYF9;Q8VCV2;Q8CBD0	Ndrg3			cell part;cytoplasm;intracellular part		Ndr	Completeproteome;Phosphoprotein;Referenceproteome				AACATTC,MIR-409-3P;BERENJENO_TRANSFORMED_BY_RHOA_DN;BIDUS_METASTASIS_UP;BONOME_OVARIAN_CANCER_SURVIVAL_OPTIMAL_DEBULKING;CAGGTA_V$AREB6_01;CATTTCA,MIR-203;chr20q11;CYTOPLASM;GAZDA_DIAMOND_BLACKFAN_ANEMIA_ERYTHROID_DN;GCM_PTK2;GCM_PTPRD;GCM_RAN;GSE10239_MEMORY_VS_KLRG1HIGH_EFF_CD8_TCELL_UP;GSE11864_CSF1_VS_CSF1_IFNG_PAM3CYS_IN_MAC_UP;GSE11864_CSF1_VS_CSF1_PAM3CYS_IN_MAC_UP;GSE11924_TFH_VS_TH1_CD4_…	+														+
Q8CFB8;Q3ULW8	Parp3	cellular macromolecule metabolic process;cellular metabolic process;cellular process;cellular protein metabolic process;macromolecule metabolic process;macromolecule modification;metabolic process;primary metabolic process;protein ADP-ribosylation;protein metabolic process;protein modification process	catalytic activity;NAD+ ADP-ribosyltransferase activity;transferase activity;transferase activity, transferring glycosyl groups;transferase activity, transferring pentosyl groups		Base excision repair	PARP;PARP_reg;WGR	Completeproteome;Referenceproteome;Transferase				ATM_DN.V1_UP;BIOPOLYMER_METABOLIC_PROCESS;BIOPOLYMER_MODIFICATION;CELLULAR_MACROMOLECULE_METABOLIC_PROCESS;CELLULAR_PROTEIN_METABOLIC_PROCESS;chr3p22;COLINA_TARGETS_OF_4EBP1_AND_4EBP2;DANG_BOUND_BY_MYC;DELACROIX_RARG_BOUND_MEF;DNA_METABOLIC_PROCESS;DNA_REPAIR;EBAUER_TARGETS_OF_PAX3_FOXO1_FUSION_UP;GOBERT_OLIGODENDROCYTE_DIFFERENTIATION_DN;GRAESSMANN_APOPTOSIS_BY_SERUM_DEPRIVATION_UP;GRAESSMANN_RE…	+														+
Q99L88	Sntb1		binding;lipid binding;phospholipid binding	cell junction;cell part;cytoplasm;cytoskeleton;intracellular non-membrane-bounded organelle;intracellular organelle;intracellular part;macromolecular complex;membrane;non-membrane-bounded organelle;organelle;plasma membrane;protein complex;sarcolemma;synapse		PDZ;PH	Acetylation;Actin-binding;Alternativesplicing;Calcium;Calmodulin-binding;Celljunction;Cellmembrane;Completeproteome;Cytoplasm;Cytoskeleton;Membrane;Phosphoprotein;Referenceproteome;Repeat				BASAKI_YBX1_TARGETS_DN;BASAL_LAMINA;BASEMENT_MEMBRANE;BENPORATH_ES_WITH_H3K27ME3;BOSCO_ALLERGEN_INDUCED_TH2_ASSOCIATED_MODULE;CAIRO_HEPATOBLASTOMA_CLASSES_UP;chr8q23;CREIGHTON_ENDOCRINE_THERAPY_RESISTANCE_3;CSR_LATE_UP.V1_DN;CYTOPLASM;CYTOPLASMIC_PART;DEURIG_T_CELL_PROLYMPHOCYTIC_LEUKEMIA_UP;DYSTROPHIN_ASSOCIATED_GLYCOPROTEIN_COMPLEX;EIF4E_UP;EXTRACELLULAR_MATRIX;EXTRACELLULAR_MATRIX_PART;EXTRACE…	+														+
Q80VP0;Q80VP0-2	Tecpr1	autophagic vacuole fusion;cellular component organization;cellular component organization at cellular level;cellular component organization or biogenesis;cellular component organization or biogenesis at cellular level;cellular membrane fusion;cellular membrane organization;cellular process;membrane fusion;membrane organization;organelle fusion;organelle membrane fusion;organelle organization	binding;lipid binding;phosphatidylinositol binding;phosphatidylinositol-3-phosphate binding;phospholipid binding	autophagic vacuole membrane;cell part;cytoplasmic part;cytoplasmic vesicle;integral to membrane;intracellular organelle;intracellular organelle part;intracellular part;intrinsic to membrane;lysosomal membrane;membrane;membrane part;organelle;organelle membrane;organelle part;vacuolar membrane;vacuolar part;vesicle		Hyd_WA;Pex24p	Alternativesplicing;Autophagy;Completeproteome;Cytoplasmicvesicle;Lipid-binding;Lysosome;Membrane;Phosphoprotein;Referenceproteome;Repeat				BREDEMEYER_RAG_SIGNALING_NOT_VIA_ATM_DN;BROWN_MYELOID_CELL_DEVELOPMENT_UP;CAGGTG_V$E12_Q6;chr7q21;CUI_TCF21_TARGETS_2_DN;FORTSCHEGGER_PHF8_TARGETS_DN;GINESTIER_BREAST_CANCER_ZNF217_AMPLIFIED_DN;GRAESSMANN_APOPTOSIS_BY_DOXORUBICIN_UP;GSE10239_NAIVE_VS_DAY4.5_EFF_CD8_TCELL_UP;GSE11057_CD4_CENT_MEM_VS_PBMC_UP;GSE11057_NAIVE_CD4_VS_PBMC_CD4_TCELL_UP;GSE11057_NAIVE_VS_EFF_MEMORY_CD4_TCELL_UP;GSE12366_…	+														+
O88393	Tgfbr3	anatomical structure development;anatomical structure formation involved in morphogenesis;anatomical structure morphogenesis;biological regulation;blastocyst development;BMP signaling pathway;cardiac epithelial to mesenchymal transition;cardiac muscle cell proliferation;cardiac muscle tissue morphogenesis;cell differentiation;cell growth;cell morphogenesis;cell morphogenesis involved in different…	binding;carbohydrate binding;catalytic activity;coreceptor activity;cytokine binding;glycosaminoglycan binding;growth factor binding;heparin binding;kinase activity;molecular transducer activity;pattern binding;phosphotransferase activity, alcohol group as acceptor;polysaccharide binding;protein binding;protein kinase activity;protein serine/threonine kinase activity;receptor activity;signal tran…	cell part;cell surface;cytoplasmic part;endoplasmic reticulum;external side of plasma membrane;extracellular matrix;extracellular region part;extracellular space;inhibin-betaglycan-ActRII complex;integral to membrane;integral to plasma membrane;intracellular membrane-bounded organelle;intracellular organelle;intracellular part;intrinsic to membrane;intrinsic to plasma membrane;macromolecular comp…		Zona_pellucida	3D-structure;Cellmembrane;Completeproteome;Disulfidebond;Extracellularmatrix;Glycoprotein;Membrane;Proteoglycan;Receptor;Referenceproteome;Secreted;Signal;Transmembrane;Transmembranehelix				AACATTC,MIR-409-3P;AATGTGA,MIR-23A,MIR-23B;ACATTCC,MIR-1,MIR-206;ATGCTGC,MIR-103,MIR-107;BAELDE_DIABETIC_NEPHROPATHY_DN;BIOCARTA_ALK_PATHWAY;BIOCARTA_CTCF_PATHWAY;BIOCARTA_TOB1_PATHWAY;BLALOCK_ALZHEIMERS_DISEASE_INCIPIENT_UP;BLALOCK_ALZHEIMERS_DISEASE_UP;BOQUEST_STEM_CELL_CULTURED_VS_FRESH_UP;BROWNE_HCMV_INFECTION_16HR_DN;BROWNE_HCMV_INFECTION_20HR_DN;BRUINS_UVC_RESPONSE_VIA_TP53_GROUP_D;BURTON_A…	+														+
E9QAF9;Q0VGY8;Q0VGY8-2	Tanc1	anatomical structure formation involved in morphogenesis;associative learning;behavior;cellular component maintenance;cellular component maintenance at cellular level;cellular component organization;cellular component organization at cellular level;cellular component organization or biogenesis;cellular component organization or biogenesis at cellular level;cellular process;cognition;dendritic spi…		axon part;axon terminus;cell body;cell junction;cell part;cell projection;cell projection part;cytoskeletal part;dendrite;intracellular organelle part;intracellular part;membrane;neuron projection;neuron projection terminus;neuronal cell body;organelle part;plasma membrane;postsynaptic density;postsynaptic membrane;synapse part;synaptic membrane		Ank_2;TPR_2	Alternativesplicing;ANKrepeat;Celljunction;Cellmembrane;Completeproteome;Membrane;Phosphoprotein;Postsynapticcellmembrane;Referenceproteome;Repeat;Synapse;TPRrepeat				ACTTTAT,MIR-142-5P;ATGCTGG,MIR-338;BOYLAN_MULTIPLE_MYELOMA_C_DN;CHEN_METABOLIC_SYNDROM_NETWORK;chr2q24;CTACTGT,MIR-199A;CTTTGTA,MIR-524;CUI_TCF21_TARGETS_2_DN;FOSTER_TOLERANT_MACROPHAGE_DN;GAVIN_FOXP3_TARGETS_CLUSTER_P4;GCACTTT,MIR-17-5P,MIR-20A,MIR-106A,MIR-106B,MIR-20B,MIR-519D;GRAESSMANN_APOPTOSIS_BY_DOXORUBICIN_DN;GSE10239_NAIVE_VS_KLRG1INT_EFF_CD8_TCELL_UP;GSE13493_CD4INTCD8POS_VS_CD8POS_THY…	+															+
Q8BGW0;Q8BGW0-3;Q8BGW0-2;Q8BGW0-4	Themis	activation of immune response;antigen receptor-mediated signaling pathway;biological regulation;cell surface receptor linked signaling pathway;cellular process;cellular response to stimulus;immune response-activating cell surface receptor signaling pathway;immune response-activating signal transduction;immune response-regulating cell surface receptor signaling pathway;immune response-regulating s…		cell part;cytoplasm;intracellular organelle part;intracellular part;macromolecular complex;nuclear part;organelle part;protein complex;signalosome		CABIT	Adaptiveimmunity;Alternativesplicing;Completeproteome;Cytoplasm;Developmentalprotein;Immunity;Nucleus;Phosphoprotein;Referenceproteome				ACEVEDO_LIVER_CANCER_WITH_H3K27ME3_UP;ACEVEDO_LIVER_CANCER_WITH_H3K9ME3_UP;GAVIN_FOXP3_TARGETS_CLUSTER_P3;GAVIN_FOXP3_TARGETS_CLUSTER_P4;GSE11057_EFF_MEM_VS_CENT_MEM_CD4_TCELL_UP;GSE11864_UNTREATED_VS_CSF1_IN_MAC_DN;GSE13306_LAMINA_PROPRIA_VS_SPLEEN_TREG_DN;GSE13306_TREG_VS_TCONV_SPLEEN_DN;GSE13738_RESTING_VS_BYSTANDER_ACTIVATED_CD4_TCELL_UP;GSE14308_INDUCED_VS_NATURAL_TREG_DN;GSE14769_UNSTIM_VS_…	+															+
O88413	Tulp3	anatomical structure development;anatomical structure formation involved in morphogenesis;anatomical structure morphogenesis;biological regulation;brain development;bronchus morphogenesis;camera-type eye development;cell differentiation;cell surface receptor linked signaling pathway;cellular developmental process;cellular process;cellular response to stimulus;central nervous system neuron differe…	binding;lipid binding;phosphatidylinositol binding;phospholipid binding	axoneme;cell part;cell projection;cell projection part;cilium;cilium axoneme;cilium part;extracellular region;intracellular membrane-bounded organelle;intracellular organelle;intracellular organelle part;intracellular part;membrane;membrane-bounded organelle;nucleus;organelle;organelle part;plasma membrane;primary cilium		Tub	Cellmembrane;Cellprojection;Cilium;Completeproteome;Cytoplasm;Developmentalprotein;Membrane;Nucleus;Phosphoprotein;Referenceproteome;Secreted				ACEVEDO_FGFR1_TARGETS_IN_PROSTATE_CANCER_MODEL_DN;AKT_UP.V1_DN;AKT_UP_MTOR_DN.V1_DN;AMUNDSON_POOR_SURVIVAL_AFTER_GAMMA_RADIATION_8G;BAKKER_FOXO3_TARGETS_DN;BENPORATH_MYC_MAX_TARGETS;BERNARD_PPAPDC1B_TARGETS_UP;BLALOCK_ALZHEIMERS_DISEASE_UP;BROWNE_HCMV_INFECTION_14HR_DN;BROWNE_HCMV_INFECTION_48HR_DN;BRUINS_UVC_RESPONSE_EARLY_LATE;BRUINS_UVC_RESPONSE_VIA_TP53_GROUP_A;BYSTRYKH_HEMATOPOIESIS_STEM_CEL…	+															+
Q3UHJ0-2;Q3UHJ0	Aak1	biological regulation;cellular component organization;cellular component organization or biogenesis;cellular macromolecule metabolic process;cellular membrane organization;cellular metabolic process;cellular process;cellular protein metabolic process;endocytosis;establishment of localization;macromolecule metabolic process;macromolecule modification;membrane invagination;membrane organization;met…	adenyl nucleotide binding;adenyl ribonucleotide binding;AP-2 adaptor complex binding;ATP binding;binding;catalytic activity;kinase activity;Notch binding;nucleotide binding;phosphotransferase activity, alcohol group as acceptor;protein binding;protein complex binding;protein kinase activity;protein serine/threonine kinase activity;purine nucleotide binding;purine ribonucleoside triphosphate bindi…	axon part;cell leading edge;cell part;cell projection part;clathrin-coated vesicle;coated pit;coated vesicle;cytoplasmic membrane-bounded vesicle;cytoplasmic part;cytoplasmic vesicle;extrinsic to membrane;extrinsic to plasma membrane;intracellular membrane-bounded organelle;intracellular organelle;intracellular part;membrane part;membrane-bounded organelle;membrane-bounded vesicle;organelle;plasm…		Pkinase	Alternativesplicing;ATP-binding;Cellmembrane;Coatedpit;Completeproteome;Endocytosis;Kinase;Membrane;Nucleotide-binding;Phosphoprotein;Referenceproteome;Serine/threonine-proteinkinase;Transferase				AACTTT_UNKNOWN;ACTAYRNNNCCCR_UNKNOWN;ADDYA_ERYTHROID_DIFFERENTIATION_BY_HEMIN;ASTON_MAJOR_DEPRESSIVE_DISORDER_DN;BURTON_ADIPOGENESIS_11;CAGCTG_V$AP4_Q5;CAGGTG_V$E12_Q6;CASORELLI_ACUTE_PROMYELOCYTIC_LEUKEMIA_UP;CHARAFE_BREAST_CANCER_LUMINAL_VS_MESENCHYMAL_DN;CHEN_METABOLIC_SYNDROM_NETWORK;CHICAS_RB1_TARGETS_LOW_SERUM;chr2p14;chr2p24;CTACCTC,LET-7A,LET-7B,LET-7C,LET-7D,LET-7E,LET-7F,MIR-98,LET-7G,L…	+																+
Q9JJ59;Q9JJ59-2	Abcb9	biological regulation;establishment of localization;establishment of protein localization;positive regulation of adaptive immune response;positive regulation of adaptive immune response based on somatic recombination of immune receptors built from immunoglobulin superfamily domains;positive regulation of biological process;positive regulation of cell killing;positive regulation of immune effector…	active transmembrane transporter activity;adenyl nucleotide binding;adenyl ribonucleotide binding;antigen binding;ATP binding;ATPase activity;ATPase activity, coupled;ATPase activity, coupled to movement of substances;ATPase activity, coupled to transmembrane movement of substances;binding;catalytic activity;hydrolase activity;hydrolase activity, acting on acid anhydrides;hydrolase activity, acti…	cell part;cytoplasmic part;endoplasmic reticulum part;intracellular membrane-bounded organelle;intracellular organelle;intracellular organelle part;intracellular part;lysosomal membrane;lysosome;lytic vacuole;macromolecular complex;membrane;membrane part;membrane-bounded organelle;organelle;organelle membrane;organelle part;plasma membrane;protein complex;TAP complex;vacuolar membrane;vacuolar pa…	ABC transporters;Lysosome	ABC_membrane;ABC_tran	Alternativesplicing;ATP-binding;Completeproteome;Lysosome;Membrane;Nucleotide-binding;Peptidetransport;Proteintransport;Referenceproteome;Transmembrane;Transmembranehelix;Transport				ACTACCT,MIR-196A,MIR-196B;ACTGTGA,MIR-27A,MIR-27B;ATCATGA,MIR-433;ATCTTGC,MIR-31;ATF2_UP.V1_UP;BROWNE_HCMV_INFECTION_48HR_UP;CACCAGC,MIR-138;CACTGTG,MIR-128A,MIR-128B;CAGCAGG,MIR-370;CAGCCTC,MIR-485-5P;CAGCTG_V$AP4_Q5;CAHOY_ASTROCYTIC;CCATCCA,MIR-432;CHNG_MULTIPLE_MYELOMA_HYPERPLOID_DN;chr12q24;CTACCTC,LET-7A,LET-7B,LET-7C,LET-7D,LET-7E,LET-7F,MIR-98,LET-7G,LET-7I;CTGAGCC,MIR-24;DEBIASI_APOPTOSIS…	+																+
Q6Y5D8-3;Q6Y5D8;Q6Y5D8-2;Q6Y5D8-4	Arhgap10	biological regulation;cellular component organization;cellular component organization at cellular level;cellular component organization or biogenesis;cellular component organization or biogenesis at cellular level;cellular process;cellular response to stimulus;cytoskeleton organization;negative regulation of apoptosis;negative regulation of biological process;negative regulation of cell death;neg…	binding;enzyme activator activity;enzyme regulator activity;GTPase activator activity;GTPase regulator activity;lipid binding;nucleoside-triphosphatase regulator activity;phospholipid binding;Ras GTPase activator activity;Rho GTPase activator activity;small GTPase regulator activity	cell part;cytoplasmic part;cytosol;intracellular part;membrane;perinuclear region of cytoplasm;plasma membrane	Bacterial invasion of epithelial cells	RhoGAP;SH3_1	Alternativesplicing;Cellmembrane;Completeproteome;Cytoplasm;GTPaseactivation;Membrane;Phosphoprotein;Referenceproteome;SH3domain				ACEVEDO_LIVER_CANCER_DN;ACEVEDO_LIVER_CANCER_WITH_H3K27ME3_UP;ACEVEDO_LIVER_TUMOR_VS_NORMAL_ADJACENT_TISSUE_DN;ACEVEDO_NORMAL_TISSUE_ADJACENT_TO_LIVER_TUMOR_DN;CHEN_METABOLIC_SYNDROM_NETWORK;chr4q31;CRX_DN.V1_UP;CRX_NRL_DN.V1_UP;CYTOSKELETON_ORGANIZATION_AND_BIOGENESIS;ENZYME_ACTIVATOR_ACTIVITY;ENZYME_REGULATOR_ACTIVITY;FIGUEROA_AML_METHYLATION_CLUSTER_3_DN;FULCHER_INFLAMMATORY_RESPONSE_LECTIN_VS…	+																+
Q9WTL8-3;Q9WTL8-2;Q9WTL8-4;Q9WTL8	Arntl	biological regulation;circadian regulation of gene expression;circadian rhythm;establishment of localization;establishment of localization in cell;establishment of protein localization;intracellular protein transport;intracellular transport;protein import into nucleus, translocation;protein transport;regulation of biological process;regulation of catabolic process;regulation of gene expression;re…	binding;DNA binding;molecular transducer activity;nucleic acid binding;nucleic acid binding transcription factor activity;protein binding;protein binding transcription factor activity;RNA polymerase II core promoter proximal region sequence-specific DNA binding transcription factor activity;RNA polymerase II core promoter proximal region sequence-specific DNA binding transcription factor activity…	cell part;cytoplasmic part;cytosol;intracellular organelle part;intracellular part;macromolecular complex;nuclear body;nuclear part;nucleoplasm part;organelle part;protein complex;transcription factor complex	Circadian rhythm - fly;Circadian rhythm - mammal	HLH;PAS;PAS_3	3D-structure;Acetylation;Activator;Alternativesplicing;Biologicalrhythms;Completeproteome;DNA-binding;Isopeptidebond;Nucleus;Phosphoprotein;Referenceproteome;Repeat;Transcription;Transcriptionregulation;Ublconjugation				AACYNNNNTTCCS_UNKNOWN;ACACTAC,MIR-142-3P;AMUNDSON_RESPONSE_TO_ARSENITE;ATATGCA,MIR-448;ATF2_S_UP.V1_UP;ATGTTTC,MIR-494;BENPORATH_EED_TARGETS;BENPORATH_ES_WITH_H3K27ME3;BILD_MYC_ONCOGENIC_SIGNATURE;BIOPOLYMER_METABOLIC_PROCESS;BROWNE_HCMV_INFECTION_6HR_UP;BRUINS_UVC_RESPONSE_LATE;BYSTRYKH_HEMATOPOIESIS_STEM_CELL_QTL_CIS;CAGGTA_V$AREB6_01;CAGTGTT,MIR-141,MIR-200A;CATTTCA,MIR-203;CHEN_HOXA5_TARGETS_…	+																+
Q9CYT6;D3YTR7	Cap2	anatomical structure morphogenesis;cell morphogenesis;cellular component morphogenesis;cellular component organization;cellular component organization at cellular level;cellular component organization or biogenesis;cellular component organization or biogenesis at cellular level;cellular developmental process;cellular process;cytoskeleton organization;developmental process;organelle organization		cell part;membrane;plasma membrane		CAP_C;CAP_N	Cellmembrane;Completeproteome;Membrane;Phosphoprotein;Referenceproteome				ACEVEDO_LIVER_CANCER_UP;ACEVEDO_LIVER_TUMOR_VS_NORMAL_ADJACENT_TISSUE_UP;ADENYLATE_CYCLASE_ACTIVATION;AKT_UP.V1_DN;AKT_UP_MTOR_DN.V1_DN;AMBROSINI_FLAVOPIRIDOL_TREATMENT_TP53;ANATOMICAL_STRUCTURE_DEVELOPMENT;ANATOMICAL_STRUCTURE_MORPHOGENESIS;ASTON_MAJOR_DEPRESSIVE_DISORDER_DN;BLALOCK_ALZHEIMERS_DISEASE_DN;BROWNE_HCMV_INFECTION_14HR_DN;BROWNE_HCMV_INFECTION_20HR_DN;CAIRO_HEPATOBLASTOMA_UP;CAMP_MED…	+																+
Q9DC50	Crot	carboxylic acid catabolic process;carboxylic acid metabolic process;carboxylic acid transport;catabolic process;cellular catabolic process;cellular ketone metabolic process;cellular lipid catabolic process;cellular lipid metabolic process;cellular metabolic process;cellular process;establishment of localization;fatty acid beta-oxidation;fatty acid catabolic process;fatty acid metabolic process;fa…	carnitine O-acyltransferase activity;carnitine O-octanoyltransferase activity;catalytic activity;O-acyltransferase activity;octanoyltransferase activity;O-octanoyltransferase activity;transferase activity;transferase activity, transferring acyl groups;transferase activity, transferring acyl groups other than amino-acyl groups	cell part;cytoplasmic part;intracellular membrane-bounded organelle;intracellular organelle;intracellular part;membrane-bounded organelle;microbody;mitochondrion;organelle;peroxisome	Peroxisome	Carn_acyltransf	3D-structure;Acetylation;Acyltransferase;Completeproteome;Fattyacidmetabolism;Lipidmetabolism;Peroxisome;Referenceproteome;Transferase;Transport				ACEVEDO_LIVER_CANCER_DN;ACEVEDO_LIVER_TUMOR_VS_NORMAL_ADJACENT_TISSUE_DN;CAIRO_LIVER_DEVELOPMENT_DN;CARBOXYLIC_ACID_METABOLIC_PROCESS;CELLULAR_LIPID_METABOLIC_PROCESS;CHIANG_LIVER_CANCER_SUBCLASS_POLYSOMY7_UP;CHICAS_RB1_TARGETS_CONFLUENT;chr7q21;CYTOPLASM;CYTOPLASMIC_PART;DOANE_RESPONSE_TO_ANDROGEN_UP;FARMER_BREAST_CANCER_APOCRINE_VS_BASAL;FARMER_BREAST_CANCER_APOCRINE_VS_LUMINAL;FATTY_ACID_METAB…	+																+
P60521	Gabarapl2	autophagy;catabolic process;cellular catabolic process;cellular metabolic process;cellular process;establishment of localization;establishment of localization in cell;establishment of protein localization;Golgi vesicle transport;intracellular transport;intra-Golgi vesicle-mediated transport;metabolic process;protein transport;transport;vesicle-mediated transport		autophagic vacuole;autophagic vacuole membrane;cell part;cytoplasmic part;cytoplasmic vesicle;Golgi apparatus part;Golgi membrane;intracellular membrane-bounded organelle;intracellular organelle;intracellular organelle part;intracellular part;membrane;membrane-bounded organelle;organelle;organelle membrane;organelle part;vacuolar membrane;vacuolar part;vacuole;vesicle	Regulation of autophagy	Atg8	Acetylation;Autophagy;Completeproteome;Cytoplasmicvesicle;Golgiapparatus;Phosphoprotein;Proteintransport;Referenceproteome;Transport				AACTGGA,MIR-145;ACCTGTTG_UNKNOWN;ACEVEDO_LIVER_CANCER_WITH_H3K27ME3_UP;ACEVEDO_LIVER_TUMOR_VS_NORMAL_ADJACENT_TISSUE_UP;ACTIN_BINDING;ADENYL_NUCLEOTIDE_BINDING;ADENYL_RIBONUCLEOTIDE_BINDING;ATP_BINDING;BASSO_HAIRY_CELL_LEUKEMIA_DN;BETA_TUBULIN_BINDING;CHNG_MULTIPLE_MYELOMA_HYPERPLOID_DN;chr16q22;CYTAGCAAY_UNKNOWN;CYTOSKELETAL_PROTEIN_BINDING;CYTOSKELETON;DARWICHE_PAPILLOMA_RISK_HIGH_DN;DARWICHE_P…	+																+
Q3V3R4	Itga1	activation of MAPK activity;anatomical structure morphogenesis;biological adhesion;biological regulation;cell adhesion;cell chemotaxis;cell migration;cell motility;cell part morphogenesis;cell projection morphogenesis;cell projection organization;cell surface receptor linked signaling pathway;cellular component morphogenesis;cellular component movement;cellular component organization;cellular com…	binding;cation binding;ion binding;metal ion binding	acrosomal vesicle;basal part of cell;cell part;cell projection;cytoplasmic membrane-bounded vesicle;cytoplasmic part;cytoplasmic vesicle;external side of plasma membrane;integrin complex;intracellular membrane-bounded organelle;intracellular organelle;intracellular part;macromolecular complex;membrane part;membrane raft;membrane-bounded organelle;membrane-bounded vesicle;neuron projection;organel…	Arrhythmogenic right ventricular cardiomyopathy (ARVC);Dilated cardiomyopathy;ECM-receptor interaction;Focal adhesion;Hematopoietic cell lineage;Hypertrophic cardiomyopathy (HCM);Regulation of actin cytoskeleton	FG-GAP;Integrin_alpha2;VWA	Calcium;Celladhesion;Completeproteome;Disulfidebond;Glycoprotein;Integrin;Magnesium;Membrane;Metal-binding;Receptor;Referenceproteome;Repeat;Signal;Transmembrane;Transmembranehelix				AACTTT_UNKNOWN;ABDELMOHSEN_ELAVL4_TARGETS;BIOCARTA_AGR_PATHWAY;BIOCARTA_BCELLSURVIVAL_PATHWAY;BIOCARTA_ECM_PATHWAY;BIOCARTA_EPHA4_PATHWAY;BIOCARTA_INTEGRIN_PATHWAY;BIOCARTA_MCALPAIN_PATHWAY;BIOCARTA_MET_PATHWAY;BIOCARTA_SPPA_PATHWAY;BIOCARTA_UCALPAIN_PATHWAY;BLALOCK_ALZHEIMERS_DISEASE_INCIPIENT_UP;BLALOCK_ALZHEIMERS_DISEASE_UP;CHIBA_RESPONSE_TO_TSA_DN;chr5q11;COLLAGEN_BINDING;CTTTAAR_UNKNOWN;CTTT…	+																+
Q9QXN3;Q9QXN3-2	Trip4	biological regulation;biosynthetic process;cellular biosynthetic process;cellular macromolecule biosynthetic process;cellular macromolecule metabolic process;cellular metabolic process;cellular nitrogen compound metabolic process;cellular process;macromolecule biosynthetic process;macromolecule metabolic process;metabolic process;nitrogen compound metabolic process;nucleic acid metabolic process;…	binding;cation binding;ion binding;metal ion binding;transition metal ion binding;zinc ion binding	cell part;cytoplasm;cytoplasmic part;cytoskeletal part;intracellular membrane-bounded organelle;intracellular organelle;intracellular organelle part;intracellular part;membrane-bounded organelle;microtubule organizing center;nucleus;organelle;organelle part		ASCH;zf-C2HC5	Alternativesplicing;Completeproteome;Cytoplasm;Cytoskeleton;Directproteinsequencing;Metal-binding;Nucleus;Phosphoprotein;Referenceproteome;Transcription;Transcriptionregulation;Zinc;Zinc-finger				ACEVEDO_LIVER_CANCER_UP;ACEVEDO_LIVER_TUMOR_VS_NORMAL_ADJACENT_TISSUE_UP;BENPORATH_NANOG_TARGETS;BENPORATH_OCT4_TARGETS;BIOPOLYMER_METABOLIC_PROCESS;BLALOCK_ALZHEIMERS_DISEASE_UP;BRUINS_UVC_RESPONSE_LATE;CAGCTG_V$AP4_Q5;chr15q22;CREIGHTON_ENDOCRINE_THERAPY_RESISTANCE_3;CYTOPLASM;GRAESSMANN_APOPTOSIS_BY_DOXORUBICIN_DN;GRAESSMANN_APOPTOSIS_BY_SERUM_DEPRIVATION_UP;GRAESSMANN_RESPONSE_TO_MC_AND_DOXOR…	+																+
P53995	Anapc1	cell cycle phase;cell cycle process;cell division;cellular component organization;cellular component organization at cellular level;cellular component organization or biogenesis;cellular component organization or biogenesis at cellular level;cellular macromolecule metabolic process;cellular metabolic process;cellular process;cellular protein metabolic process;macromolecule metabolic process;macro…		anaphase-promoting complex;cell part;cullin-RING ubiquitin ligase complex;intracellular organelle part;intracellular part;macromolecular complex;nuclear part;nuclear ubiquitin ligase complex;organelle part;protein complex;ubiquitin ligase complex	Cell cycle;Cell cycle - yeast;Meiosis - yeast;Oocyte meiosis;Progesterone-mediated oocyte maturation;Ubiquitin mediated proteolysis	Apc1	Cellcycle;Celldivision;Completeproteome;Mitosis;Phosphoprotein;Referenceproteome;Repeat;Ublconjugationpathway				BILD_MYC_ONCOGENIC_SIGNATURE;CHEMNITZ_RESPONSE_TO_PROSTAGLANDIN_E2_UP;chr2q12;DIAZ_CHRONIC_MEYLOGENOUS_LEUKEMIA_UP;DODD_NASOPHARYNGEAL_CARCINOMA_DN;DOUGLAS_BMI1_TARGETS_DN;GERHOLD_ADIPOGENESIS_UP;GRAESSMANN_APOPTOSIS_BY_DOXORUBICIN_DN;GSE17721_0.5H_VS_24H_PAM3CSK4_BMDM_DN;GSE17721_12H_VS_24H_LPS_BMDM_DN;GSE17721_ALL_VS_24H_PAM3CSK4_BMDM_DN;GSE17721_CTRL_VS_PAM3CSK4_0.5H_BMDM_UP;GSE17721_PAM3CSK4_…	+																	+
O08538	Angpt1	activation of protein kinase activity;activation of transmembrane receptor protein tyrosine kinase activity;amine metabolic process;aminoglycan biosynthetic process;aminoglycan metabolic process;anatomical structure development;anatomical structure formation involved in morphogenesis;anatomical structure morphogenesis;angiogenesis;biological adhesion;biological regulation;biosynthetic process;blo…	binding;cytokine receptor binding;growth factor receptor binding;protein binding;receptor binding;vascular endothelial growth factor receptor binding	cell part;cell projection;extracellular region;membrane;membrane part;membrane raft;microvillus;plasma membrane	Rheumatoid arthritis	Fibrinogen_C	Angiogenesis;Coiledcoil;Completeproteome;Developmentalprotein;Differentiation;Disulfidebond;Glycoprotein;Referenceproteome;Secreted;Signal	+	Matrisome-associated	Secreted Factors	AAAGGGA,MIR-204,MIR-211;ABBUD_LIF_SIGNALING_2_UP;ADDYA_ERYTHROID_DIFFERENTIATION_BY_HEMIN;BENPORATH_NANOG_TARGETS;BLALOCK_ALZHEIMERS_DISEASE_INCIPIENT_UP;BLALOCK_ALZHEIMERS_DISEASE_UP;BOQUEST_STEM_CELL_UP;BROWNE_HCMV_INFECTION_18HR_DN;BROWNE_HCMV_INFECTION_24HR_DN;CAGCTG_V$AP4_Q5;CAGGTG_V$E12_Q6;CATGTAA,MIR-496;chr8q22;CTTTGT_V$LEF1_Q2;CYCLIN_D1_KE_.V1_DN;DE_YY1_TARGETS_DN;FOSTER_TOLERANT_MACROPH…	+																	+
Q64314	Cd34	amine metabolic process;anatomical structure development;anatomical structure formation involved in morphogenesis;anatomical structure homeostasis;angiogenesis;angiogenesis involved in wound healing;biological adhesion;biological regulation;carboxylic acid metabolic process;cell adhesion;cell communication;cell differentiation;cell differentiation involved in kidney development;cell differentiati…	anion binding;binding;carbohydrate binding;ion binding;sulfate binding	apical plasma membrane;basal plasma membrane;cell part;cytoplasmic part;external side of plasma membrane;extracellular region part;intercellular bridge;intracellular membrane-bounded organelle;intracellular organelle;intracellular part;lysosome;lytic vacuole;membrane part;membrane-bounded organelle;organelle;perinuclear region of cytoplasm;plasma membrane part;vacuole	Cell adhesion molecules (CAMs);Hematopoietic cell lineage	CD34_antigen	Alternativesplicing;Celladhesion;Completeproteome;Glycoprotein;Membrane;Phosphoprotein;Referenceproteome;Signal;Transmembrane;Transmembranehelix				AACTTT_UNKNOWN;ALCALAY_AML_BY_NPM1_LOCALIZATION_DN;BAELDE_DIABETIC_NEPHROPATHY_UP;BENPORATH_EED_TARGETS;BENPORATH_ES_WITH_H3K27ME3;BENPORATH_PRC2_TARGETS;BENPORATH_SUZ12_TARGETS;BERENJENO_ROCK_SIGNALING_NOT_VIA_RHOA_UP;BERTUCCI_INVASIVE_CARCINOMA_DUCTAL_VS_LOBULAR_DN;BIDUS_METASTASIS_DN;BIOCARTA_IL17_PATHWAY;BIOCARTA_LYM_PATHWAY;BOQUEST_STEM_CELL_CULTURED_VS_FRESH_UP;BRCA1_DN.V1_UP;BYSTRYKH_HEMAT…	+																	+
G3X8W7;Q8BGZ4;Q8BGZ4-2	Cdc23	biological regulation;cell cycle phase;cell cycle process;cell division;cellular macromolecule metabolic process;cellular metabolic process;cellular process;cellular protein metabolic process;establishment of chromosome localization;establishment of localization;establishment of localization in cell;establishment of organelle localization;G1 phase;G1 phase of mitotic cell cycle;macromolecule meta…		anaphase-promoting complex;cell part;cullin-RING ubiquitin ligase complex;intracellular organelle part;intracellular part;macromolecular complex;nuclear part;nuclear ubiquitin ligase complex;organelle part;protein complex;ubiquitin ligase complex	Cell cycle;Cell cycle - yeast;Meiosis - yeast;Oocyte meiosis;Progesterone-mediated oocyte maturation;Ubiquitin mediated proteolysis	APC8;TPR_1	Acetylation;Alternativesplicing;Cellcycle;Celldivision;Completeproteome;Mitosis;Phosphoprotein;Referenceproteome;Repeat;TPRrepeat;Ublconjugationpathway				AAAYRNCTG_UNKNOWN;ACID_AMINO_ACID_LIGASE_ACTIVITY;BIDUS_METASTASIS_UP;BIOPOLYMER_CATABOLIC_PROCESS;BIOPOLYMER_METABOLIC_PROCESS;BREDEMEYER_RAG_SIGNALING_NOT_VIA_ATM_UP;BROWNE_HCMV_INFECTION_6HR_DN;CAIRO_HEPATOBLASTOMA_UP;CATABOLIC_PROCESS;CELL_CYCLE_GO_0007049;CELL_CYCLE_PHASE;CELL_CYCLE_PROCESS;CELLULAR_CATABOLIC_PROCESS;CELLULAR_LOCALIZATION;CELLULAR_MACROMOLECULE_CATABOLIC_PROCESS;CELLULAR_MAC…	+																	+
Q91VR5	Ddx1	biological regulation;biosynthetic process;cellular biosynthetic process;cellular macromolecule biosynthetic process;cellular macromolecule metabolic process;cellular metabolic process;cellular nitrogen compound metabolic process;cellular process;cellular response to stimulus;cellular response to stress;developmental process;DNA conformation change;DNA duplex unwinding;DNA geometric change;DNA me…	adenyl nucleotide binding;adenyl ribonucleotide binding;ATP binding;ATPase activity;ATPase activity, coupled;ATP-dependent helicase activity;binding;catalytic activity;chromatin binding;DNA binding;DNA/RNA helicase activity;double-stranded RNA binding;exonuclease activity;helicase activity;hydrolase activity;hydrolase activity, acting on acid anhydrides;hydrolase activity, acting on acid anhydrid…	cell part;cleavage body;cytoplasmic part;intracellular non-membrane-bounded organelle;intracellular organelle;intracellular organelle part;intracellular part;macromolecular complex;non-membrane-bounded organelle;nuclear body;nuclear part;nucleoplasm part;organelle;organelle part;protein complex;ribonucleoprotein complex;RNA granule;stress granule;tRNA-splicing ligase complex		DEAD;Helicase_C;SPRY	Acetylation;Activator;ATP-binding;Completeproteome;Cytoplasm;DNA-binding;Exonuclease;Helicase;Hydrolase;mRNAprocessing;Nuclease;Nucleotide-binding;Nucleus;Phosphoprotein;Referenceproteome;RNA-binding;Transcription;Transcriptionregulation				AGTCTTA,MIR-499;APRELIKOVA_BRCA1_TARGETS;BENPORATH_MYC_MAX_TARGETS;BLALOCK_ALZHEIMERS_DISEASE_DN;CAIRO_HEPATOBLASTOMA_CLASSES_UP;chr2p24;DANG_BOUND_BY_MYC;DER_IFN_BETA_RESPONSE_UP;DIAZ_CHRONIC_MEYLOGENOUS_LEUKEMIA_UP;FAELT_B_CLL_WITH_VH_REARRANGEMENTS_DN;FAELT_B_CLL_WITH_VH3_21_DN;FEVR_CTNNB1_TARGETS_DN;GARY_CD5_TARGETS_DN;GRADE_COLON_AND_RECTAL_CANCER_UP;GSE11864_UNTREATED_VS_CSF1_IFNG_IN_MAC_DN…	+																	+
Q9ESX5;B7ZCL7	Dkc1	cellular macromolecule metabolic process;cellular metabolic process;cellular nitrogen compound metabolic process;cellular process;macromolecule metabolic process;macromolecule modification;metabolic process;ncRNA metabolic process;ncRNA processing;nitrogen compound metabolic process;nucleic acid metabolic process;nucleobase-containing compound metabolic process;primary metabolic process;RNA metab…	binding;carbon-oxygen lyase activity;catalytic activity;DNA polymerase activity;hydro-lyase activity;intramolecular transferase activity;isomerase activity;lyase activity;nucleic acid binding;nucleotidyltransferase activity;pseudouridine synthase activity;pseudouridylate synthase activity;ribonucleoprotein binding;RNA binding;RNA-directed DNA polymerase activity;snoRNP binding;telomerase activity…	Cajal body;cell part;intracellular non-membrane-bounded organelle;intracellular organelle;intracellular organelle part;intracellular part;macromolecular complex;non-membrane-bounded organelle;nuclear body;nuclear part;nucleolus;nucleoplasm part;organelle;organelle part;ribonucleoprotein complex;telomerase holoenzyme complex	Ribosome biogenesis in eukaryotes	DKCLD;PUA;TruB_N	Acetylation;Completeproteome;Isomerase;Nucleus;Phosphoprotein;Referenceproteome;Ribonucleoprotein;Ribosomebiogenesis;RNA-binding;rRNAprocessing				BENPORATH_CYCLING_GENES;BENPORATH_MYC_TARGETS_WITH_EBOX;BIDUS_METASTASIS_UP;BILD_MYC_ONCOGENIC_SIGNATURE;BIOPOLYMER_METABOLIC_PROCESS;BONOME_OVARIAN_CANCER_SURVIVAL_SUBOPTIMAL_DEBULKING;BORCZUK_MALIGNANT_MESOTHELIOMA_UP;BOYAULT_LIVER_CANCER_SUBCLASS_G3_UP;CAIRO_HEPATOBLASTOMA_CLASSES_UP;CASORELLI_ACUTE_PROMYELOCYTIC_LEUKEMIA_DN;CELL_PROLIFERATION_GO_0008283;CHANG_CYCLING_GENES;CHROMOSOME_ORGANIZA…	+																	+
P13864;J3QNW0;P13864-2	Dnmt1	biological regulation;biosynthetic process;cellular biosynthetic process;cellular component organization;cellular component organization at cellular level;cellular component organization or biogenesis;cellular component organization or biogenesis at cellular level;cellular macromolecule biosynthetic process;cellular macromolecule metabolic process;cellular metabolic process;cellular nitrogen comp…	binding;catalytic activity;cation binding;DNA (cytosine-5-)-methyltransferase activity;DNA binding;DNA-methyltransferase activity;ion binding;metal ion binding;methyl-CpG binding;methyltransferase activity;nucleic acid binding;nucleotide binding;RNA binding;S-adenosylmethionine-dependent methyltransferase activity;sequence-specific DNA binding;transferase activity;transferase activity, transferri…	cell part;centromeric heterochromatin;chromatin;chromosomal part;cytoplasm;heterochromatin;intracellular membrane-bounded organelle;intracellular organelle;intracellular organelle part;intracellular part;membrane-bounded organelle;nucleus;organelle;organelle part;replication fork	Cysteine and methionine metabolism	BAH;DMAP_binding;DNA_methylase;DNMT1-RFD;zf-CXXC	3D-structure;Acetylation;Activator;Allostericenzyme;Alternativesplicing;Chromatinregulator;Completeproteome;Cytoplasm;Directproteinsequencing;DNA-binding;Metal-binding;Methylation;Methyltransferase;Nucleus;Phosphoprotein;Referenceproteome;Repeat;Repressor;S-adenosyl-L-methionine;Transcription;Transcriptionregulation;Transferase;Ublconjugation;Zinc;Zinc-finger				ACEVEDO_LIVER_CANCER_UP;ACEVEDO_LIVER_TUMOR_VS_NORMAL_ADJACENT_TISSUE_UP;BERENJENO_TRANSFORMED_BY_RHOA_UP;BIOPOLYMER_METABOLIC_PROCESS;BIOPOLYMER_MODIFICATION;BLUM_RESPONSE_TO_SALIRASIB_DN;BURTON_ADIPOGENESIS_3;BURTON_ADIPOGENESIS_PEAK_AT_16HR;CAIRO_HEPATOBLASTOMA_CLASSES_UP;CARD_MIR302A_TARGETS;CHEN_METABOLIC_SYNDROM_NETWORK;CHIARADONNA_NEOPLASTIC_TRANSFORMATION_KRAS_UP;chr19p13;DAIRKEE_TERT_TAR…	+																	+
Q9QXT5-2;Q9QXT5;Q3UTJ7;G3UWX8;G3UY71	Egfl7	anatomical structure formation involved in morphogenesis;angiogenesis;biological regulation;cell differentiation;cellular developmental process;cellular process;developmental process;negative regulation of biological process;negative regulation of cell migration;negative regulation of cell motility;negative regulation of cellular component movement;negative regulation of cellular process;negative…	binding;calcium ion binding;cation binding;ion binding;metal ion binding	extracellular region part;extracellular space		EGF_CA;EMI	Alternativesplicing;Angiogenesis;Calcium;Coiledcoil;Completeproteome;Developmentalprotein;Differentiation;Disulfidebond;EGF-likedomain;Referenceproteome;Repeat;Secreted;Signal	+	Matrisome-associated	Secreted Factors	ALCALAY_AML_BY_NPM1_LOCALIZATION_DN;ANATOMICAL_STRUCTURE_DEVELOPMENT;ANATOMICAL_STRUCTURE_MORPHOGENESIS;chr9q34;CTIP_DN.V1_UP;EXTRACELLULAR_REGION;GAUSSMANN_MLL_AF4_FUSION_TARGETS_G_UP;GSE13306_LAMINA_PROPRIA_VS_SPLEEN_TREG_DN;GSE14026_TH1_VS_TH17_DN;GSE14308_NAIVE_CD4_TCELL_VS_INDUCED_TREG_DN;GSE1432_CTRL_VS_IFNG_1H_MICROGLIA_UP;GSE17721_LPS_VS_CPG_16H_BMDM_DN;GSE17721_PAM3CSK4_VS_GADIQUIMOD_1H_…	+																	+
Q9CZX0-2;Q9CZX0	Elp3	biological regulation;biosynthetic process;cellular biosynthetic process;cellular component organization;cellular component organization at cellular level;cellular component organization or biogenesis;cellular component organization or biogenesis at cellular level;cellular macromolecule metabolic process;cellular metabolic process;cellular nitrogen compound metabolic process;cellular process;cell…	acetyltransferase activity;binding;catalytic activity;cation binding;DNA binding;enzyme regulator activity;histone acetyltransferase activity;ion binding;iron-sulfur cluster binding;kinase regulator activity;lysine N-acetyltransferase activity;metal cluster binding;metal ion binding;N-acetyltransferase activity;N-acyltransferase activity;nucleic acid binding;phosphorylase kinase regulator activit…	cell part;cytoplasm;DNA-directed RNA polymerase II, holoenzyme;Elongator holoenzyme complex;intracellular non-membrane-bounded organelle;intracellular organelle;intracellular organelle part;intracellular part;macromolecular complex;non-membrane-bounded organelle;nuclear part;nucleolus;nucleoplasm part;organelle;organelle part;protein complex;transcription elongation factor complex		Acetyltransf_1;Radical_SAM	Acyltransferase;Alternativesplicing;Completeproteome;Cytoplasm;Iron;Iron-sulfur;Metal-binding;Nucleus;Referenceproteome;S-adenosyl-L-methionine;Transcription;Transcriptionregulation;Transferase				ACEVEDO_LIVER_CANCER_DN;BENPORATH_CYCLING_GENES;BIOPOLYMER_METABOLIC_PROCESS;CASORELLI_ACUTE_PROMYELOCYTIC_LEUKEMIA_DN;chr8p21;CYTOPLASM;DNA_BINDING;DNA_DIRECTED_RNA_POLYMERASEII_HOLOENZYME;DODD_NASOPHARYNGEAL_CARCINOMA_DN;ENZYME_REGULATOR_ACTIVITY;GGGCGGR_V$SP1_Q6;GOLDRATH_EFF_VS_MEMORY_CD8_TCELL_DN;GRAESSMANN_APOPTOSIS_BY_DOXORUBICIN_DN;GSE10239_KLRG1INT_VS_KLRG1HIGH_EFF_CD8_TCELL_UP;GSE11864_U…	+																	+
Q923X1	Eltd1	biological regulation;cell surface receptor linked signaling pathway;cellular process;cellular response to stimulus;G-protein coupled receptor protein signaling pathway;neuropeptide signaling pathway;regulation of biological process;regulation of cellular process;response to stimulus;signal transduction	binding;calcium ion binding;cation binding;G-protein coupled receptor activity;ion binding;metal ion binding;molecular transducer activity;receptor activity;signal transducer activity;signaling receptor activity;transmembrane signaling receptor activity	cell part;integral to membrane;intrinsic to membrane;membrane;membrane part;plasma membrane		7tm_2;DUF3497;EGF_CA;GPS	Calcium;Cellmembrane;Completeproteome;Disulfidebond;EGF-likedomain;Glycoprotein;G-proteincoupledreceptor;Membrane;Receptor;Referenceproteome;Repeat;Signal;Transducer;Transmembrane;Transmembranehelix				BOQUEST_STEM_CELL_DN;BRUINS_UVC_RESPONSE_VIA_TP53_GROUP_A;chr1p33;CHYLA_CBFA2T3_TARGETS_UP;CUI_TCF21_TARGETS_2_DN;FIGUEROA_AML_METHYLATION_CLUSTER_6_DN;G_PROTEIN_COUPLED_RECEPTOR_ACTIVITY;GAUSSMANN_MLL_AF4_FUSION_TARGETS_A_UP;GSE14308_TH1_VS_INDUCED_TREG_DN;GSE17721_0.5H_VS_4H_GARDIQUIMOD_BMDM_DN;GSE17721_CPG_VS_GARDIQUIMOD_16H_BMDM_UP;GSE17721_CTRL_VS_GARDIQUIMOD_0.5H_BMDM_DN;GSE17721_CTRL_VS_PA…	+																	+
P81270-4;P81270;I1E4Y2;P81270-3;H3BKX4;D3YU51;P81270-2;H3BJC4;E9PY05	Erg	biological regulation;biosynthetic process;cell fate specification;cell maturation;cellular biosynthetic process;cellular developmental process;cellular macromolecule biosynthetic process;cellular macromolecule metabolic process;cellular metabolic process;cellular nitrogen compound metabolic process;cellular process;developmental maturation;developmental process;macromolecule biosynthetic process…	binding;DNA binding;double-stranded DNA binding;nucleic acid binding;nucleic acid binding transcription factor activity;sequence-specific DNA binding;sequence-specific DNA binding transcription factor activity;structure-specific DNA binding	cell part;cytoplasm;intracellular membrane-bounded organelle;intracellular organelle;intracellular part;macromolecular complex;membrane-bounded organelle;nucleus;organelle;ribonucleoprotein complex		Ets;SAM_PNT	Alternativesplicing;Completeproteome;Cytoplasm;Developmentalprotein;Differentiation;DNA-binding;Neurogenesis;Nucleus;Referenceproteome;Transcription;Transcriptionregulation				AACTGGA,MIR-145;AACTTT_UNKNOWN;ACACTAC,MIR-142-3P;ACTACCT,MIR-196A,MIR-196B;AGGAAGC,MIR-516-3P;BENPORATH_SUZ12_TARGETS;BERTUCCI_INVASIVE_CARCINOMA_DUCTAL_VS_LOBULAR_DN;BIOPOLYMER_METABOLIC_PROCESS;BIOPOLYMER_MODIFICATION;BOQUEST_STEM_CELL_DN;BRUINS_UVC_RESPONSE_VIA_TP53_GROUP_C;CAGGTG_V$E12_Q6;CATRRAGC_UNKNOWN;CATTGTYY_V$SOX9_B1;CELL_PROLIFERATION_GO_0008283;CELLULAR_MACROMOLECULE_METABOLIC_PROCE…	+																	+
[truncated: 43 more rows]
