# Supplementary material for: Time- and compartment-resolved proteome profiling of the extracellular niche in lung injury and repair
Source: Mol Syst Biol. 2015 Jul 14;11(7):819. doi: 10.15252/msb.20156123 (PMC4547847; doi:10.15252/msb.20156123)
Supplement: Supplementary file 11 [file msb0011-0819-sd11.zip]

Archive with 3 entries (2 files):
- Table EV10/
- Table EV10/BalfPlots_TableEV10.pdf
- Table EV10/Table EV10.xlsx
