# Supplementary material for: Time- and compartment-resolved proteome profiling of the extracellular niche in lung injury and repair
Source: Mol Syst Biol. 2015 Jul 14;11(7):819. doi: 10.15252/msb.20156123 (PMC4547847; doi:10.15252/msb.20156123)
Supplement: Supplementary file 11 [file msb0011-0819-sd11.zip › Table EV10/Table EV10.xlsx]

## Sheet: BAL-fluid timecourse
Majority.protein.IDs	MaxQB database (hyperlink)	Gene name	Protein name	BALF enrichment score_PBS	BALF enrichment score_Bleo_d14	t-test Significant_(BALF/Tissue)_PBS	t-test Significant_(BALF/Tissue)_Bleo_d14	BAL-fluid score significant (Bleo or PBS)	Median ratio_Bleo/PBS_day3	Median ratio_Bleo/PBS_day7	Median ratio_Bleo/PBS_day14	Median ratio_Bleo/PBS_day21	Median ratio_Bleo/PBS_day28	Median ratio_Bleo/PBS_day56	ANOVA p-Value	ANOVA FDR	ANOVA significant	Norm Intensity_PBS_BALF	Norm Intensity_PBS_Tissue	Norm Intensity_Bleod14_BALF	Norm Intensity_Bleod14_Tissue	Secreted (Uniprot keywords)	Transmembrane (Uniprot keywords)	Plasma protein	Matrisome	Matrisome_Division	Matrisome_Category	GOBP name	GOMF name	GOCC name	KEGG name	Pfam	GSEA	Keywords	Sequence.coverage....	Unique...razor.sequence.coverage....	Unique.sequence.coverage....	Mol..weight..kDa.	Number.of.proteins	Peptides	Razor...unique.peptides	Unique.peptides	PEP	Intensity	id
Q921I1	Tf	Tf	Serotransferrin	5.71278	5.32062	+	+	+	1.19561	0.274964	0.599732	0.636798	0.879022	0.0971704	0.035289	0.073246		9.98041	-2.19939	9.86319	-1.83435	+		+				actin cytoskeleton organization;actin filament organization;actin filament-based process;activation of JUN kinase activity;activation of MAPK activity;biological regulation;cation homeostasis;cation transport;cell differentiation;cellular cation homeostasis;cellular chemical homeostasis;cellular component organization;cellular component organization at cellular level;cellular component organizati…	binding;cation binding;ferric iron binding;ion binding;iron ion binding;metal ion binding;transition metal ion binding	cell part;coated pit;cytoplasmic membrane-bounded vesicle;cytoplasmic part;cytoplasmic vesicle;endocytic vesicle;endosome;extracellular region;intracellular membrane-bounded organelle;intracellular organelle;intracellular part;membrane part;membrane-bounded organelle;membrane-bounded vesicle;organelle;recycling endosome;vesicle	Mineral absorption	Transferrin	ASTON_MAJOR_DEPRESSIVE_DISORDER_DN;BERTUCCI_INVASIVE_CARCINOMA_DUCTAL_VS_LOBULAR_DN;BLALOCK_ALZHEIMERS_DISEASE_UP;BOYAULT_LIVER_CANCER_SUBCLASS_G3_DN;BREDEMEYER_RAG_SIGNALING_NOT_VIA_ATM_DN;BROWN_MYELOID_CELL_DEVELOPMENT_DN;CADWELL_ATG16L1_TARGETS_UP;CERVERA_SDHB_TARGETS_2;CHENG_RESPONSE_TO_NICKEL_ACETATE;chr3q21;CHYLA_CBFA2T3_TARGETS_UP;COLIN_PILOCYTIC_ASTROCYTOMA_VS_GLIOBLASTOMA_UP;CTTTGA_V$LEF…	Completeproteome;Directproteinsequencing;Disulfidebond;Glycoprotein;Iontransport;Iron;Irontransport;Metal-binding;Methylation;Referenceproteome;Repeat;Secreted;Signal;Transport	82.5	82.5	4.4	76.723	4	79	79	3	NaN	11.4702	2305
P10923;F8WIP8	Spp1	Spp1	Osteopontin	4.39098	2.74104	+	+	+	1.0188	2.26837	2.55249	2.33944	2.8206	1.7344	0.63858	0.706566		3.29644	-6.96702	5.30657	-1.09418	+		+	+	Core matrisome	ECM Glycoproteins	anatomical structure development;biological adhesion;biological regulation;biomineral tissue development;cell adhesion;cell chemotaxis;cell differentiation;cell migration;cell motility;cellular component movement;cellular developmental process;cellular process;cellular response to chemical stimulus;cellular response to stimulus;chemotaxis;defense response;developmental process;immune system proce…	binding;cytokine activity;extracellular matrix binding;protein binding;receptor binding	apical part of cell;cell part;cell projection;cytoplasm;cytoplasmic part;extracellular region;extracellular region part;extracellular space;intracellular part;membrane-bounded vesicle;organelle;perinuclear region of cytoplasm;vesicle	ECM-receptor interaction;Focal adhesion;Toll-like receptor signaling pathway	Osteopontin	AACTTT_UNKNOWN;ACEVEDO_FGFR1_TARGETS_IN_PROSTATE_CANCER_MODEL_UP;AFFAR_YY1_TARGETS_DN;AGARWAL_AKT_PATHWAY_TARGETS;ALK_DN.V1_UP;BASAKI_YBX1_TARGETS_DN;BERENJENO_TRANSFORMED_BY_RHOA_UP;BORLAK_LIVER_CANCER_EGF_UP;BOYLAN_MULTIPLE_MYELOMA_C_CLUSTER_DN;BOYLAN_MULTIPLE_MYELOMA_C_DN;BROCKE_APOPTOSIS_REVERSED_BY_IL6;BROWNE_HCMV_INFECTION_48HR_DN;BRUINS_UVC_RESPONSE_VIA_TP53_GROUP_B;BURTON_ADIPOGENESIS_9;B…	Biomineralization;Celladhesion;Completeproteome;Cytokine;Directproteinsequencing;Glycoprotein;Phosphoprotein;Referenceproteome;Secreted;Sialicacid;Signal	60.5	60.5	60.5	32.459	4	16	16	16	NaN	10.4345	527
Q91X70;E9Q6D8	C6	C6	Complement component 6;Protein C6	3.94923	3.77297	+	+	+	-0.882963	-0.730611	-1.22986	-0.0660653	0.665542	-0.17502	0.015607	0.04005	+	3.78019	-5.19653	2.12722	-6.32084			+				biological regulation;chordate embryonic development;developmental process;embryo development;embryo development ending in birth or egg hatching;immune response;immune system process;in utero embryonic development;positive regulation of activation of membrane attack complex;positive regulation of angiogenesis;positive regulation of biological process;positive regulation of complement activation;p…		cell part;macromolecular complex;membrane attack complex;membrane part;plasma membrane part;pore complex;protein complex	Complement and coagulation cascades;Prion diseases;Systemic lupus erythematosus	Ldl_recept_a;MACPF;Sushi;TSP_1	BENPORATH_CYCLING_GENES;BIOCARTA_CLASSIC_PATHWAY;BIOCARTA_COMP_PATHWAY;BIOCARTA_LAIR_PATHWAY;BIOCARTA_LECTIN_PATHWAY;BOCHKIS_FOXA2_TARGETS;BONOME_OVARIAN_CANCER_SURVIVAL_OPTIMAL_DEBULKING;BOQUEST_STEM_CELL_CULTURED_VS_FRESH_UP;BOQUEST_STEM_CELL_UP;BORCZUK_MALIGNANT_MESOTHELIOMA_DN;CAIRO_HEPATOBLASTOMA_DN;CAR_HPX;CAR_IGFBP1;CHEMNITZ_RESPONSE_TO_PROSTAGLANDIN_E2_DN;CHEN_LVAD_SUPPORT_OF_FAILING_HEAR…	Completeproteome;Disulfidebond;EGF-likedomain;Referenceproteome;Sushi	38.9	38.9	38.9	86.63	3	31	31	31	NaN	9.4065	428
Q91XA9	Chia	Chia	Acidic mammalian chitinase	3.62748	2.00638	+	+	+	-5.07606	-4.04401	-6.37197	-2.60808	-1.09883	0.294216	0.000301	0.002375	+	5.78769	-3.24371	-1.41869	-6.21064	+						amine metabolic process;aminoglycan catabolic process;aminoglycan metabolic process;apoptosis;biological regulation;carbohydrate catabolic process;carbohydrate metabolic process;catabolic process;cell death;cellular process;chitin catabolic process;chitin metabolic process;death;macromolecule catabolic process;macromolecule metabolic process;metabolic process;multicellular organismal process;nitr…	binding;carbohydrate binding;catalytic activity;chitin binding;chitinase activity;hydrolase activity;hydrolase activity, acting on glycosyl bonds;hydrolase activity, hydrolyzing O-glycosyl compounds;pattern binding;polysaccharide binding	cell part;cytoplasm;extracellular region part;extracellular space;intracellular part	Amino sugar and nucleotide sugar metabolism	CBM_14;Glyco_hydro_18	AMINE_METABOLIC_PROCESS;AMINO_SUGAR_METABOLIC_PROCESS;ATM_DN.V1_DN;BIOPOLYMER_METABOLIC_PROCESS;BRUINS_UVC_RESPONSE_LATE;CARBOHYDRATE_BINDING;CARBOHYDRATE_METABOLIC_PROCESS;CELLULAR_CARBOHYDRATE_METABOLIC_PROCESS;CELLULAR_MACROMOLECULE_METABOLIC_PROCESS;CELLULAR_POLYSACCHARIDE_METABOLIC_PROCESS;chr1p13;GLUCOSAMINE_METABOLIC_PROCESS;GSE10239_MEMORY_VS_KLRG1INT_EFF_CD8_TCELL_UP;GSE11864_CSF1_IFNG_V…	Apoptosis;Carbohydratemetabolism;Chitin-binding;Chitindegradation;Completeproteome;Cytoplasm;Directproteinsequencing;Disulfidebond;Glycosidase;Hydrolase;Immunity;Inflammatoryresponse;Polysaccharidedegradation;Referenceproteome;Secreted;Signal	60	60	24.5	52.003	1	22	22	7	NaN	10.2344	2275
Q8K182;A2A998;A2A997	C8a	C8a	Complement component C8 alpha chain	3.48555	4.00311	+	+	+	2.6682	2.59242	2.35284	2.18014	2.25022	0.979845	0.097786	0.166798		1.67701	-6.03139	3.66782	-5.84212	+	+	+				activation of immune response;biological regulation;cell death;cellular process;complement activation;complement activation, alternative pathway;complement activation, classical pathway;cytolysis;death;defense response;humoral immune response;immune effector process;immune response;immune system process;innate immune response;macromolecule metabolic process;metabolic process;positive regulation o…		cell part;extracellular region;macromolecular complex;membrane attack complex;membrane part;plasma membrane part;pore complex;protein complex	Amoebiasis;Complement and coagulation cascades;Prion diseases;Systemic lupus erythematosus	Ldl_recept_a;MACPF	ACEVEDO_LIVER_CANCER_DN;BIOCARTA_CLASSIC_PATHWAY;BIOCARTA_COMP_PATHWAY;BIOCARTA_LECTIN_PATHWAY;CAIRO_HEPATOBLASTOMA_CLASSES_DN;CAIRO_HEPATOBLASTOMA_DN;CAIRO_LIVER_DEVELOPMENT_DN;CAR_HPX;CAR_IGFBP1;CHIANG_LIVER_CANCER_SUBCLASS_PROLIFERATION_DN;chr1p36;CTTTGT_V$LEF1_Q2;EXTRACELLULAR_REGION;EXTRACELLULAR_REGION_PART;EXTRACELLULAR_SPACE;GGATTA_V$PITX2_Q2;GNF2_GSTM1;GNF2_HPN;GNF2_HPX;GNF2_LCAT;GSE1460…	Cellmembrane;Complementalternatepathway;Complementpathway;Completeproteome;Cytolysis;Disulfidebond;EGF-likedomain;Glycoprotein;Immunity;Innateimmunity;Membrane;Membraneattackcomplex;Polymorphism;Referenceproteome;Repeat;Secreted;Signal;Transmembrane;Transmembranebetastrand	48	48	48	66.08	3	24	24	24	NaN	9.51035	2113
Q61730-2;Q61730;E9Q6I2;Q3UVZ1;G3UY13	Il1rap	Il1rap	Interleukin-1 receptor accessory protein	3.41565	3.93167	+	+	+	1.17964	1.28641	1.59147	1.26538	1.03148	0.501711	0.462468	0.556568		3.177	-4.38087	4.06802	-4.60298	+	+					cytokine biosynthetic process;cytokine metabolic process;interleukin-2 biosynthetic process;macromolecule metabolic process;metabolic process;primary metabolic process;protein metabolic process	binding;cytokine binding;cytokine receptor activity;growth factor binding;interleukin-1 binding;interleukin-1 receptor activity;molecular transducer activity;protein binding;receptor activity;signal transducer activity;signaling receptor activity;transmembrane signaling receptor activity	cell part;extracellular region;integral to membrane;intrinsic to membrane;membrane;membrane part;plasma membrane	Apoptosis;Cytokine-cytokine receptor interaction	TIR	ATF2_S_UP.V1_DN;ATF2_UP.V1_DN;BCAT_BILD_ET_AL_DN;BIOCARTA_IL1R_PATHWAY;BROWNE_HCMV_INFECTION_10HR_UP;CAIRO_HEPATOBLASTOMA_DN;CELLULAR_COMPONENT_ASSEMBLY;CERVERA_SDHB_TARGETS_2;CHARAFE_BREAST_CANCER_LUMINAL_VS_BASAL_DN;chr3q28;DACOSTA_UV_RESPONSE_VIA_ERCC3_COMMON_DN;DACOSTA_UV_RESPONSE_VIA_ERCC3_DN;DANG_REGULATED_BY_MYC_DN;DEFENSE_RESPONSE;DELYS_THYROID_CANCER_UP;DIAZ_CHRONIC_MEYLOGENOUS_LEUKEMIA_…	Alternativesplicing;Cellmembrane;Completeproteome;Disulfidebond;Glycoprotein;Immunoglobulindomain;Membrane;Phosphoprotein;Receptor;Referenceproteome;Repeat;Secreted;Signal;Transmembrane;Transmembranehelix	39.7	39.7	39.7	41.567	5	18	18	18	2.26e-154	9.67213	429
P06684	C5	C5	Complement C5	3.39518	3.18367	+	+	+	-2.04692	-1.29773	-1.50862	-0.646508	-0.0172056	-0.234769	0.072384	0.128594		8.71809	1.37723	6.61228	-0.194948	+		+				activation of immune response;biological regulation;calcium ion homeostasis;carbohydrate homeostasis;cation homeostasis;cell death;cell migration;cell motility;cellular calcium ion homeostasis;cellular cation homeostasis;cellular chemical homeostasis;cellular component movement;cellular divalent inorganic cation homeostasis;cellular homeostasis;cellular ion homeostasis;cellular metal ion homeosta…	endopeptidase inhibitor activity;endopeptidase regulator activity;enzyme inhibitor activity;enzyme regulator activity;peptidase inhibitor activity;peptidase regulator activity	cell part;extracellular region part;extracellular space;macromolecular complex;membrane attack complex;membrane part;plasma membrane part;pore complex;protein complex	Complement and coagulation cascades;Prion diseases;Staphylococcus aureus infection;Systemic lupus erythematosus	A2M;A2M_comp;A2M_N;A2M_N_2;A2M_recep;ANATO;NTR	ACEVEDO_LIVER_CANCER_DN;ACTIVATION_OF_MAPK_ACTIVITY;BEHAVIOR;BHATI_G2M_ARREST_BY_2METHOXYESTRADIOL_DN;BIOCARTA_CLASSIC_PATHWAY;BIOCARTA_COMP_PATHWAY;BIOCARTA_GRANULOCYTES_PATHWAY;BIOCARTA_LAIR_PATHWAY;BIOCARTA_LECTIN_PATHWAY;BLALOCK_ALZHEIMERS_DISEASE_INCIPIENT_UP;BLALOCK_ALZHEIMERS_DISEASE_UP;CAIRO_LIVER_DEVELOPMENT_DN;CELL_SURFACE_RECEPTOR_LINKED_SIGNAL_TRANSDUCTION_GO_0007166;CHEMOKINE_ACTIVIT…	Cleavageonpairofbasicresidues;Complementalternatepathway;Complementpathway;Completeproteome;Cytolysis;Disulfidebond;Glycoprotein;Immunity;Inflammatoryresponse;Innateimmunity;Membraneattackcomplex;Referenceproteome;Secreted;Signal	80.3	80.3	78.7	188.88	1	134	134	126	NaN	10.6019	860
Q61646	Hp	Hp	Haptoglobin	3.34348	2.75736	+	+	+	-0.978432	-0.760243	-2.61995	-1.32186	-0.0593969	0.454817	0.014936	0.039228	+	8.61207	1.30439	4.84633	-1.49016	+		+				acute inflammatory response;acute-phase response;anatomical structure development;anatomical structure morphogenesis;defense response;defense response to bacterium;developmental process;gamete generation;inflammatory response;liver development;male gamete generation;metabolic process;multicellular organismal process;multicellular organismal reproductive process;multi-organism process;organ develo…	antioxidant activity;catalytic activity	cell part;cytoplasmic part;endoplasmic reticulum;extracellular region part;extracellular space;Golgi apparatus;intracellular membrane-bounded organelle;intracellular organelle;intracellular part;membrane-bounded organelle;organelle		Trypsin	BIDUS_METASTASIS_DN;BOGNI_TREATMENT_RELATED_MYELOID_LEUKEMIA_UP;BOYLAN_MULTIPLE_MYELOMA_C_D_DN;BOYLAN_MULTIPLE_MYELOMA_PCA1_UP;BURTON_ADIPOGENESIS_6;BYSTRYKH_HEMATOPOIESIS_STEM_CELL_AND_BRAIN_QTL_TRANS;CADWELL_ATG16L1_TARGETS_UP;CAIRO_HEPATOBLASTOMA_DN;CAIRO_LIVER_DEVELOPMENT_DN;CAR_HPX;chr16q22;CHYLA_CBFA2T3_TARGETS_UP;DEFENSE_RESPONSE;DELYS_THYROID_CANCER_UP;FEVR_CTNNB1_TARGETS_UP;FOSTER_TOLERA…	Acutephase;Antibiotic;Antimicrobial;Antioxidant;Completeproteome;Disulfidebond;Glycoprotein;Hemoglobin-binding;Immunity;Referenceproteome;Secreted;Serineproteasehomolog;Signal;Sushi	74.6	74.6	74.6	38.752	1	30	30	30	NaN	11.1659	1750
P14847	Crp	Crp	C-reactive protein	3.25381	3.71577	+	+	+	1.47385	1.2707	1.75714	1.58525	0.995441	0.377144	0.219504	0.307095		1.49462	-6.20671	2.60153	-5.89444	+						activation of immune response;acute inflammatory response;acute-phase response;aging;biological regulation;carbohydrate homeostasis;cellular chemical homeostasis;cellular component assembly;cellular component assembly at cellular level;cellular component organization;cellular component organization at cellular level;cellular component organization or biogenesis;cellular component organization or …	binding;cation binding;cholesterol binding;ion binding;lipid binding;lipoprotein particle binding;low-density lipoprotein particle binding;metal ion binding;protein-lipid complex binding;steroid binding;sterol binding	cell part;cell projection;cell projection part;cytoplasmic part;extracellular region part;extracellular space;filopodium;growth cone;intracellular membrane-bounded organelle;intracellular organelle;intracellular part;membrane;membrane-bounded organelle;mitochondrion;organelle;plasma membrane;site of polarized growth		Pentaxin	ACEVEDO_LIVER_CANCER_DN;CAIRO_HEPATOBLASTOMA_DN;CAIRO_LIVER_DEVELOPMENT_DN;CHIANG_LIVER_CANCER_SUBCLASS_CTNNB1_DN;chr1q21;DEFENSE_RESPONSE;FEVR_CTNNB1_TARGETS_DN;GCM_ERBB2IP;GCM_RAB10;GSE15930_STIM_VS_STIM_AND_IFNAB_72H_CD8_T_CELL_UP;GSE15930_STIM_VS_STIM_AND_IL-12_24H_CD8_T_CELL_UP;GSE15930_STIM_VS_STIM_AND_IL-12_72H_CD8_T_CELL_UP;GSE15930_STIM_VS_STIM_AND_TRICHOSTATINA_24H_CD8_T_CELL_UP;GSE1593…	Acutephase;Calcium;Completeproteome;Disulfidebond;Metal-binding;Referenceproteome;Secreted;Signal	60	60	60	25.36	1	12	12	12	NaN	9.78114	967
P06683	C9	C9	Complement component C9	3.20116	3.3223	+	+	+	2.16494	1.43834	1.38585	0.971938	1.25013	0.582505	0.243476	0.333576		1.88641	-5.05522	2.9329	-5.10861	+	+	+				activation of immune response;biological regulation;cell death;cellular process;complement activation;complement activation, alternative pathway;complement activation, classical pathway;cytolysis;death;defense response;humoral immune response;immune effector process;immune response;immune system process;innate immune response;macromolecule metabolic process;metabolic process;positive regulation o…		cell part;cytoplasm;extracellular region;intracellular part;macromolecular complex;membrane attack complex;membrane part;plasma membrane part;pore complex;protein complex	Amoebiasis;Complement and coagulation cascades;Prion diseases;Systemic lupus erythematosus	Ldl_recept_a;MACPF	ACEVEDO_LIVER_CANCER_DN;ACEVEDO_LIVER_CANCER_WITH_H3K27ME3_UP;ACEVEDO_LIVER_TUMOR_VS_NORMAL_ADJACENT_TISSUE_DN;ACEVEDO_NORMAL_TISSUE_ADJACENT_TO_LIVER_TUMOR_UP;BIOCARTA_CLASSIC_PATHWAY;BIOCARTA_COMP_PATHWAY;BIOCARTA_LECTIN_PATHWAY;CAIRO_HEPATOBLASTOMA_DN;CAIRO_LIVER_DEVELOPMENT_DN;CAR_HPX;CAR_IGFBP1;CHIANG_LIVER_CANCER_SUBCLASS_CTNNB1_DN;chr5p14;CTTTGA_V$LEF1_Q2;ESC_V6.5_UP_EARLY.V1_UP;GRABARCZYK…	Cellmembrane;Complementalternatepathway;Complementpathway;Completeproteome;Cytolysis;Disulfidebond;EGF-likedomain;Glycoprotein;Immunity;Innateimmunity;Membrane;Membraneattackcomplex;Referenceproteome;Secreted;Signal;Transmembrane;Transmembranebetastrand	37.6	37.6	37.6	62.002	2	25	25	25	8.14e-275	9.45629	859
Q64726	Azgp1	Azgp1	Zinc-alpha-2-glycoprotein	3.1912	3.45909	+	+	+	1.03154	0.65612	0.921597	0.772285	0.476449	0.413049	0.339408	0.435556		4.03655	-3.01278	4.4105	-3.11438	+		+				antigen processing and presentation;biological adhesion;biological regulation;cell adhesion;cellular process;immune response;immune system process;regulation of biological process;regulation of growth;regulation of multicellular organism growth;regulation of multicellular organismal process;response to stimulus		cell part;extracellular region;macromolecular complex;membrane part;MHC class I protein complex;MHC protein complex;plasma membrane part;protein complex		C1-set;MHC_I	ACEVEDO_LIVER_CANCER_DN;ACEVEDO_LIVER_TUMOR_VS_NORMAL_ADJACENT_TISSUE_DN;BLALOCK_ALZHEIMERS_DISEASE_UP;CAIRO_HEPATOBLASTOMA_DN;CHANDRAN_METASTASIS_DN;CHARAFE_BREAST_CANCER_LUMINAL_VS_MESENCHYMAL_UP;CHIANG_LIVER_CANCER_SUBCLASS_PROLIFERATION_DN;chr7q22;DOANE_BREAST_CANCER_CLASSES_UP;DOANE_BREAST_CANCER_ESR1_UP;DOANE_RESPONSE_TO_ANDROGEN_UP;ENK_UV_RESPONSE_EPIDERMIS_DN;FALVELLA_SMOKERS_WITH_LUNG_CA…	Completeproteome;Disulfidebond;Glycoprotein;Pyrrolidonecarboxylicacid;Referenceproteome;Secreted;Signal	73.9	73.9	73.9	35.332	1	22	22	22	NaN	10.14	1822
O89020;O89020-3;O89020-2	Afm	Afm	Afamin	3.16919	3.34168	+	+	+	1.29965	1.00412	1.25679	0.920386	0.989146	0.267497	0.203713	0.290022		4.80216	-2.16102	5.57869	-2.17627	+		+				establishment of localization;transport;vitamin transport	binding;vitamin binding;vitamin E binding	extracellular region part;extracellular space		Serum_albumin	ACEVEDO_LIVER_TUMOR_VS_NORMAL_ADJACENT_TISSUE_DN;ACEVEDO_NORMAL_TISSUE_ADJACENT_TO_LIVER_TUMOR_UP;BLALOCK_ALZHEIMERS_DISEASE_UP;CAIRO_HEPATOBLASTOMA_CLASSES_DN;CAIRO_LIVER_DEVELOPMENT_DN;CAR_HPX;CAR_IGFBP1;CHIANG_LIVER_CANCER_SUBCLASS_PROLIFERATION_DN;chr4q11;EXTRACELLULAR_REGION;FLECHNER_BIOPSY_KIDNEY_TRANSPLANT_REJECTED_VS_OK_DN;GSE13411_NAIVE_VS_MEMORY_BCELL_DN;GSE13411_NAIVE_VS_SWITCHED_MEMOR…	Alternativesplicing;Completeproteome;Disulfidebond;Glycoprotein;Referenceproteome;Repeat;Secreted;Signal;Transport	55.8	55.8	53.8	69.378	4	37	37	36	NaN	10.0799	766
Q8BND5-2;Q8BND5	Qsox1	Qsox1	Sulfhydryl oxidase 1	3.16383	3.13581	+	+	+	0.446864	0.866881	0.999848	0.897184	0.921483	0.380894	0.336069	0.432431		4.72639	-2.26642	5.18055	-1.89612	+	+	+				biological regulation;cell redox homeostasis;cellular homeostasis;cellular process;homeostatic process;regulation of biological process;regulation of biological quality;regulation of cellular process	catalytic activity;flavin-linked sulfhydryl oxidase activity;intramolecular oxidoreductase activity;intramolecular oxidoreductase activity, interconverting keto- and enol-groups;intramolecular oxidoreductase activity, transposing S-S bonds;isomerase activity;oxidoreductase activity;oxidoreductase activity, acting on a sulfur group of donors;oxidoreductase activity, acting on a sulfur group of don…	cell part;cytoplasmic part;endoplasmic reticulum;extracellular region part;extracellular space;Golgi apparatus part;integral to Golgi membrane;integral to membrane;integral to organelle membrane;intracellular membrane-bounded organelle;intracellular organelle;intracellular organelle part;intracellular part;intrinsic to Golgi membrane;intrinsic to membrane;intrinsic to organelle membrane;membrane …		Evr1_Alr;Thioredoxin	ACEVEDO_LIVER_CANCER_WITH_H3K27ME3_UP;ALFANO_MYC_TARGETS;BIOPOLYMER_METABOLIC_PROCESS;BIOPOLYMER_MODIFICATION;BLUM_RESPONSE_TO_SALIRASIB_UP;BOCHKIS_FOXA2_TARGETS;BORCZUK_MALIGNANT_MESOTHELIOMA_UP;BOYAULT_LIVER_CANCER_SUBCLASS_G56_DN;BREDEMEYER_RAG_SIGNALING_VIA_ATM_NOT_VIA_NFKB_UP;BROWN_MYELOID_CELL_DEVELOPMENT_UP;BRUINS_UVC_RESPONSE_VIA_TP53_GROUP_B;BYSTRYKH_HEMATOPOIESIS_STEM_CELL_QTL_TRANS;CAT…	3D-structure;Alternativesplicing;Completeproteome;Disulfidebond;FAD;Flavoprotein;Glycoprotein;Golgiapparatus;Membrane;Oxidoreductase;Referenceproteome;Secreted;Signal;Transmembrane;Transmembranehelix	46	46	2.9	73.297	3	38	38	2	NaN	9.90514	2000
D3YXF5	C7	C7	Protein C7	3.1624	3.63732	+	+	+	1.02998	1.15673	0.582973	1.09198	2.03262	1.08974	0.437464	0.533537		2.98461	-4.15126	3.2001	-4.95031			+				immune response;immune system process;response to stimulus		cell part;macromolecular complex;membrane attack complex;membrane part;plasma membrane part;pore complex;protein complex	Complement and coagulation cascades;Prion diseases;Systemic lupus erythematosus	Ldl_recept_a;MACPF;Sushi;TSP_1	ACEVEDO_LIVER_TUMOR_VS_NORMAL_ADJACENT_TISSUE_DN;BIOCARTA_CLASSIC_PATHWAY;BIOCARTA_COMP_PATHWAY;BIOCARTA_LAIR_PATHWAY;BIOCARTA_LECTIN_PATHWAY;BLALOCK_ALZHEIMERS_DISEASE_UP;BONOME_OVARIAN_CANCER_SURVIVAL_SUBOPTIMAL_DEBULKING;BOQUEST_STEM_CELL_CULTURED_VS_FRESH_DN;BOQUEST_STEM_CELL_UP;BORCZUK_MALIGNANT_MESOTHELIOMA_DN;CAGCTG_V$AP4_Q5;CAIRO_HEPATOBLASTOMA_CLASSES_DN;CHIANG_LIVER_CANCER_SUBCLASS_CTNN…	Completeproteome;Disulfidebond;Referenceproteome	25	25	25	93.337	2	22	22	22	NaN	9.44027	235
D3Z5G7	Ces1b	Ces1b	Protein Ces1b	3.11237	2.86833	+	+	+	0.982423	1.57352	1.93636	1.24993	0.415723	0.448462	0.069036	0.123856		3.07917	-3.95852	4.54289	-2.49366								carboxylesterase activity;carboxylic ester hydrolase activity;catalytic activity;hydrolase activity;hydrolase activity, acting on ester bonds			COesterase		Completeproteome;Hydrolase;Referenceproteome	51.1	39.7	37.2	62.196	1	27	18	17	NaN	9.78032	285
Q6S9I0;Q6S9I2;Q6S9I3	Kng2	Kng2	Kng2 protein;HMW-kininogen-II variant;HMW kininogen-II	3.09122	3.03165	+	+	+	-0.0365852	1.48104	1.614	1.80402	0.866652	0.133162	0.003587	0.013226	+	2.70591	-4.84952	3.63732	-3.09154	+			+	Matrisome-associated	ECM Regulators		cysteine-type endopeptidase inhibitor activity;endopeptidase inhibitor activity;endopeptidase regulator activity;enzyme inhibitor activity;enzyme regulator activity;peptidase inhibitor activity;peptidase regulator activity		Complement and coagulation cascades	Cystatin		Completeproteome;Proteaseinhibitor;Referenceproteome;Thiolproteaseinhibitor	41.6	26.6	26.6	47.887	4	20	11	11	NaN	9.70362	1872
Q61114	Bpifb1	Bpifb1	BPI fold-containing family B member 1	3.07325	1.7767	+	+	+	-0.711468	-1.20568	-2.00795	-0.902591	-0.827219	-1.20095	0.866996	0.899246		4.8759	-1.8912	2.25568	-2.53858	+							binding;lipid binding	extracellular region part;extracellular space		LBP_BPI_CETP;LBP_BPI_CETP_C	CREIGHTON_ENDOCRINE_THERAPY_RESISTANCE_3;DODD_NASOPHARYNGEAL_CARCINOMA_UP;GCNP_SHH_UP_EARLY.V1_DN;GSE1448_ANTI_VALPHA2_VS_VBETA5_DP_THYMOCYTE_UP;GSE17721_CPG_VS_GARDIQUIMOD_1H_BMDM_UP;GSE29614_CTRL_VS_DAY3_TIV_FLU_VACCINE_PBMC_UP;GSE29614_CTRL_VS_TIV_FLU_VACCINE_PBMC_2007_UP;IVANOVA_HEMATOPOIESIS_STEM_CELL_LONG_TERM;KUMAR_PATHOGEN_LOAD_BY_MACROPHAGES;LABBE_TARGETS_OF_TGFB1_AND_WNT3A_DN;LIEN_BREAS…	Completeproteome;Glycoprotein;Referenceproteome;Secreted;Signal	65	65	65	52.455	1	30	30	30	NaN	9.92221	1723
D3Z2P2;Q61362	Chi3l1	Chi3l1	Chitinase-3-like protein 1	3.06894	2.15329	+	+	+	-2.25671	-3.49322	-3.29248	-1.86165	-0.776279	-0.322885	0.07668	0.134909		8.00973	1.18338	3.68443	-2.36602	+						activation of NF-kappaB-inducing kinase activity;activation of protein kinase activity;amine metabolic process;aminoglycan catabolic process;aminoglycan metabolic process;anatomical structure development;biological regulation;carbohydrate catabolic process;carbohydrate metabolic process;catabolic process;cellular process;cellular response to chemical stimulus;cellular response to cytokine stimulu…	binding;carbohydrate binding;catalytic activity;chitin binding;chitinase activity;hydrolase activity;hydrolase activity, acting on glycosyl bonds;hydrolase activity, hydrolyzing O-glycosyl compounds;pattern binding;polysaccharide binding	cell part;cytoplasmic part;endoplasmic reticulum;extracellular region part;extracellular space;intracellular membrane-bounded organelle;intracellular organelle;intracellular part;membrane-bounded organelle;organelle	Amino sugar and nucleotide sugar metabolism	Glyco_hydro_18	ALK_DN.V1_UP;ATF2_S_UP.V1_DN;ATF2_UP.V1_DN;BAELDE_DIABETIC_NEPHROPATHY_DN;BOQUEST_STEM_CELL_CULTURED_VS_FRESH_UP;CAVARD_LIVER_CANCER_MALIGNANT_VS_BENIGN;CHIARADONNA_NEOPLASTIC_TRANSFORMATION_CDC25_UP;CHICAS_RB1_TARGETS_SENESCENT;chr1q32;COLIN_PILOCYTIC_ASTROCYTOMA_VS_GLIOBLASTOMA_DN;DARWICHE_PAPILLOMA_RISK_HIGH_UP;DARWICHE_PAPILLOMA_RISK_LOW_UP;DARWICHE_SKIN_TUMOR_PROMOTER_UP;DARWICHE_SQUAMOUS_CE…	Completeproteome;Disulfidebond;Glycoprotein;Referenceproteome;Secreted;Signal	76.5	76.5	57.8	42.804	2	33	33	22	NaN	10.9609	273
P97361	Bpifa1	Bpifa1	BPI fold-containing family A member 1	3.06022	2.38135	+	+	+	-1.63345	-2.35305	-2.02883	-1.71094	-1.41717	-0.110696	0.181698	0.265432		3.63807	-3.82013	1.07756	-4.78605	+							binding;lipid binding	cell part;cell projection;extracellular region;microvillus		LBP_BPI_CETP	BRUINS_UVC_RESPONSE_VIA_TP53_GROUP_B;chr20q11;CREIGHTON_ENDOCRINE_THERAPY_RESISTANCE_3;DEURIG_T_CELL_PROLYMPHOCYTIC_LEUKEMIA_UP;EXTRACELLULAR_REGION;GSE13306_TREG_VS_TCONV_LAMINA_PROPRIA_UP;GSE1460_CD4_THYMOCYTE_VS_NAIVE_CD4_TCELL_CORD_BLOOD_DN;GSE17974_IL4_AND_ANTI_IL12_VS_UNTREATED_48H_ACT_CD4_TCELL_DN;GSE29614_DAY3_VS_DAY7_TIV_FLU_VACCINE_PBMC_UP;GSE32423_CTRL_VS_IL7_MEMORY_CD8_TCELL_UP;GSE746…	Completeproteome;Glycoprotein;Referenceproteome;Repeat;Secreted;Signal	45.3	45.3	45.3	28.625	1	7	7	7	NaN	10.0392	1479
A2BIN1;P11589	Mup10;Mup2	Mup10;Mup2	Major urinary protein 8;Major urinary protein 2	3.02088	0	+		+	-1.00367	-3.11806	-1.77409	-0.704943	-0.410061	-0.323776	0.136125	0.213889		4.00185	-3.73071	0.675497	-7.9027	+						aerobic respiration;anatomical structure morphogenesis;behavior;biological regulation;carbohydrate homeostasis;cell part morphogenesis;cellular component morphogenesis;cellular component organization;cellular component organization at cellular level;cellular component organization or biogenesis;cellular component organization or biogenesis at cellular level;cellular developmental process;cellular…	binding;catalytic activity;insulin-activated receptor activity;kinase activity;molecular transducer activity;odorant binding;pheromone binding;phosphotransferase activity, alcohol group as acceptor;protein kinase activity;protein tyrosine kinase activity;receptor activity;signal transducer activity;signaling receptor activity;transferase activity;transferase activity, transferring phosphorus-cont…	cell part;cytoplasmic part;cytosol;extracellular region;extracellular region part;extracellular space;intracellular membrane-bounded organelle;intracellular organelle;intracellular part;membrane-bounded organelle;nucleus;organelle		Lipocalin		3D-structure;Completeproteome;Disulfidebond;Pheromone-binding;Referenceproteome;Secreted;Signal;Transport	76.1	76.1	10.6	20.681	2	17	17	2	NaN	10.0083	68
P50404	Sftpd	Sftpd	Pulmonary surfactant-associated protein D	2.90442	2.7289	+	+	+	-0.728929	-0.788238	-1.60219	-0.289487	0.663586	0.49583	0.022475	0.051989		7.15089	0.780537	4.74258	-1.65854	+			+	Matrisome-associated	ECM-affiliated Proteins	anatomical structure development;anatomical structure homeostasis;biological regulation;chemical homeostasis;chemical homeostasis within a tissue;developmental process;homeostatic process;lung alveolus development;multicellular organismal process;regulation of biological quality;respiratory gaseous exchange;surfactant homeostasis;tissue homeostasis	binding;carbohydrate binding	cell part;collagen;cytoplasm;extracellular matrix part;extracellular region part;extracellular space;intracellular part	Phagosome	Collagen;Lectin_C;Surfac_D-trimer	AKT_UP.V1_UP;AKT_UP_MTOR_DN.V1_UP;ANATOMICAL_STRUCTURE_DEVELOPMENT;ASTIER_INTEGRIN_SIGNALING;BEHAVIOR;BIOSYNTHETIC_PROCESS;CARBOHYDRATE_BINDING;CELL_ACTIVATION;CELL_MIGRATION;CELL_PROLIFERATION_GO_0008283;CELLULAR_BIOSYNTHETIC_PROCESS;CELLULAR_MACROMOLECULE_METABOLIC_PROCESS;CELLULAR_PROTEIN_METABOLIC_PROCESS;chr10q22;CTTTGT_V$LEF1_Q2;CYTOKINE_BIOSYNTHETIC_PROCESS;CYTOKINE_METABOLIC_PROCESS;CYTOK…	Calcium;Coiledcoil;Collagen;Completeproteome;Disulfidebond;Extracellularmatrix;Gaseousexchange;Glycoprotein;Hydroxylation;Lectin;Referenceproteome;Repeat;Secreted;Signal;Surfacefilm	37.7	37.7	37.7	37.688	1	19	19	19	NaN	10.8439	1233
O35744	Chi3l3	Chi3l3	Chitinase-3-like protein 3	2.88445	1.59615	+	+	+	-3.51151	-3.16769	-3.05643	-1.42373	-1.704	-0.812954	0.000459	0.003194	+	7.96905	1.43833	4.08938	0.30404	+						amine metabolic process;aminoglycan catabolic process;aminoglycan metabolic process;carbohydrate catabolic process;carbohydrate metabolic process;catabolic process;chitin catabolic process;chitin metabolic process;defense response;inflammatory response;macromolecule catabolic process;macromolecule metabolic process;metabolic process;nitrogen compound metabolic process;polysaccharide catabolic pro…	beta-N-acetylhexosaminidase activity;binding;carbohydrate binding;catalytic activity;chitin binding;hexosaminidase activity;hydrolase activity;hydrolase activity, acting on glycosyl bonds;hydrolase activity, hydrolyzing O-glycosyl compounds;pattern binding;polysaccharide binding	cell part;cytoplasmic membrane-bounded vesicle;cytoplasmic part;cytoplasmic vesicle;extracellular region;intracellular membrane-bounded organelle;intracellular organelle;intracellular part;membrane-bounded organelle;membrane-bounded vesicle;organelle;vesicle		Glyco_hydro_18		3D-structure;Chitin-binding;Completeproteome;Directproteinsequencing;Disulfidebond;Inflammatoryresponse;Lectin;Referenceproteome;Secreted;Signal	68.3	68.3	51	44.458	2	29	29	20	NaN	10.9166	684
Q9WVF5;Q01279	Egfr	Egfr	Epidermal growth factor receptor	2.88134	3.35475	+	+	+	1.86696	0.802736	1.88578	1.41426	1.7647	0.140355	0.003591	0.013226	+	1.65722	-4.79815	2.82831	-5.07536		+					anatomical structure development;anatomical structure morphogenesis;biological adhesion;biological regulation;cell adhesion;cell migration;cell morphogenesis;cell motility;cell proliferation;cell-cell adhesion;cellular component morphogenesis;cellular component movement;cellular component organization;cellular component organization or biogenesis;cellular developmental process;cellular macromolec…	adenyl nucleotide binding;adenyl ribonucleotide binding;ATP binding;binding;catalytic activity;enzyme regulator activity;epidermal growth factor-activated receptor activity;kinase activity;molecular transducer activity;nitric-oxide synthase regulator activity;nucleotide binding;phosphotransferase activity, alcohol group as acceptor;protein kinase activity;protein tyrosine kinase activity;purine n…	basolateral plasma membrane;cell part;cytoplasmic membrane-bounded vesicle;cytoplasmic part;cytoplasmic vesicle;endocytic vesicle;endoplasmic reticulum membrane;endoplasmic reticulum part;endosomal part;endosome;endosome membrane;Golgi apparatus part;Golgi membrane;integral to membrane;intracellular membrane-bounded organelle;intracellular organelle;intracellular organelle part;intracellular part…	Adherens junction;Bladder cancer;Calcium signaling pathway;Cytokine-cytokine receptor interaction;Dorso-ventral axis formation;Endocytosis;Endometrial cancer;Epithelial cell signaling in Helicobacter pylori infection;ErbB signaling pathway;Focal adhesion;Gap junction;Glioma;GnRH signaling pathway;Hepatitis C;MAPK signaling pathway;MAPK signaling pathway - fly;Melanoma;Non-small cell lung cancer;P…	Furin-like;Pkinase_Tyr;Recep_L_domain	ACTGTGA,MIR-27A,MIR-27B;ACTIN_BINDING;ACTIN_FILAMENT_BINDING;AFFAR_YY1_TARGETS_UP;AMIT_EGF_RESPONSE_480_HELA;APPIERTO_RESPONSE_TO_FENRETINIDE_DN;BENPORATH_EED_TARGETS;BIOCARTA_AGR_PATHWAY;BIOCARTA_AT1R_PATHWAY;BIOCARTA_CARDIACEGF_PATHWAY;BIOCARTA_CBL_PATHWAY;BIOCARTA_EGF_PATHWAY;BIOCARTA_EGFR_SMRTE_PATHWAY;BIOCARTA_ERK_PATHWAY;BIOCARTA_HER2_PATHWAY;BIOCARTA_KERATINOCYTE_PATHWAY;BIOCARTA_MCALPAIN_…	ATP-binding;Cellmembrane;Completeproteome;Developmentalprotein;Disulfidebond;Endoplasmicreticulum;Endosome;Glycoprotein;Golgiapparatus;Isopeptidebond;Kinase;Membrane;Methylation;Nucleotide-binding;Nucleus;Phosphoprotein;Receptor;Referenceproteome;Repeat;Signal;Transferase;Transmembrane;Transmembranehelix;Tyrosine-proteinkinase;Ublconjugation	26.9	26.9	26.9	72.906	2	16	16	16	NaN	9.10436	1516
P42703-2;P42703	Lifr	Lifr	Leukemia inhibitory factor receptor	2.82016	3.00669	+	+	+	1.7452	0.335344	0.0799063	-0.298889	1.56491	0.240441	0.541993	0.62496		3.04639	-3.20091	2.20363	-5.71744	+	+					biological regulation;positive regulation of biological process;positive regulation of cell proliferation;positive regulation of cellular process;regulation of biological process;regulation of cell proliferation;regulation of cellular process	binding;ciliary neurotrophic factor receptor activity;cytokine binding;cytokine receptor activity;leukemia inhibitory factor receptor activity;molecular transducer activity;oncostatin-M receptor activity;protein binding;receptor activity;signal transducer activity;signaling receptor activity;transmembrane signaling receptor activity	cell part;extracellular region;integral to membrane;intrinsic to membrane;membrane;membrane part;plasma membrane	Cytokine-cytokine receptor interaction;Jak-STAT signaling pathway	fn3	AAGCACA,MIR-218;ACTGTGA,MIR-27A,MIR-27B;ATACTGT,MIR-144;ATGTAGC,MIR-221,MIR-222;ATGTTAA,MIR-302C;BEGUM_TARGETS_OF_PAX3_FOXO1_FUSION_UP;BLALOCK_ALZHEIMERS_DISEASE_UP;BOCHKIS_FOXA2_TARGETS;BOYLAN_MULTIPLE_MYELOMA_D_DN;BOYLAN_MULTIPLE_MYELOMA_PCA3_DN;BREDEMEYER_RAG_SIGNALING_NOT_VIA_ATM_DN;BROWNE_HCMV_INFECTION_48HR_UP;CELL_SURFACE_RECEPTOR_LINKED_SIGNAL_TRANSDUCTION_GO_0007166;chr5p13;CTACTGT,MIR-1…	3D-structure;Alternativesplicing;Cellmembrane;Completeproteome;Disulfidebond;Glycoprotein;Membrane;Phosphoprotein;Receptor;Referenceproteome;Repeat;Secreted;Signal;Transmembrane;Transmembranehelix	43	43	43	81.286	2	27	27	27	NaN	9.39561	1173
P09581	Csf1r	Csf1r	Macrophage colony-stimulating factor 1 receptor	2.78727	3.38574	+	+	+	-0.01534	0.375427	1.02352	0.750298	1.13415	0.541124	0.21285	0.300384		1.1468	-5.89333	1.56656	-6.20591		+					biological regulation;cell differentiation;cell junction maintenance;cell junction organization;cell projection organization;cell proliferation;cell surface receptor linked signaling pathway;cell-cell junction maintenance;cell-cell junction organization;cellular component maintenance;cellular component maintenance at cellular level;cellular component organization;cellular component organization a…	adenyl nucleotide binding;adenyl ribonucleotide binding;ATP binding;binding;catalytic activity;cytokine binding;kinase activity;macrophage colony-stimulating factor receptor activity;molecular transducer activity;nucleotide binding;phosphotransferase activity, alcohol group as acceptor;protein binding;protein kinase activity;protein tyrosine kinase activity;purine nucleotide binding;purine ribonu…	cell part;cell surface;integral to membrane;intrinsic to membrane;macromolecular complex;membrane;membrane part;plasma membrane;protein complex;receptor complex	Cytokine-cytokine receptor interaction;Endocytosis;Hematopoietic cell lineage;Osteoclast differentiation;Pathways in cancer	I-set;Pkinase_Tyr	AGCATTA,MIR-155;BIOCARTA_CBL_PATHWAY;BIOCARTA_ETS_PATHWAY;BROWNE_HCMV_INFECTION_4HR_DN;CACTGCC,MIR-34A,MIR-34C,MIR-449;CAGCTG_V$AP4_Q5;CELL_PROLIFERATION_GO_0008283;CHEN_METABOLIC_SYNDROM_NETWORK;chr5q32;DELYS_THYROID_CANCER_UP;DIAZ_CHRONIC_MEYLOGENOUS_LEUKEMIA_DN;FERRANDO_TAL1_NEIGHBORS;FEVR_CTNNB1_TARGETS_UP;GCANCTGNY_V$MYOD_Q6;GGCAGCT,MIR-22;GGGNNTTTCC_V$NFKB_Q6_01;GSE10239_KLRG1INT_VS_KLRG1HI…	3D-structure;ATP-binding;Cellmembrane;Completeproteome;Disulfidebond;Glycoprotein;Immunity;Immunoglobulindomain;Inflammatoryresponse;Innateimmunity;Kinase;Membrane;Nucleotide-binding;Phosphoprotein;Proto-oncogene;Receptor;Referenceproteome;Repeat;Signal;Transferase;Transmembrane;Transmembranehelix;Tyrosine-proteinkinase;Ublconjugation	10.6	10.6	10.6	109.18	1	12	12	12	4.89e-248	8.93884	899
Q9QXC1;Q6YJU1	Fetub	Fetub	Fetuin-B	2.75948	2.65612	+	+	+	0.130544	1.02886	1.18084	1.38214	0.721582	0.560394	0.219845	0.307276		5.36202	-1.06248	5.9482	-0.549743	+		+				fertilization;reproductive process;single fertilization	cysteine-type endopeptidase inhibitor activity;endopeptidase inhibitor activity;endopeptidase regulator activity;enzyme inhibitor activity;enzyme regulator activity;metalloendopeptidase inhibitor activity;metalloenzyme inhibitor activity;metalloenzyme regulator activity;peptidase inhibitor activity;peptidase regulator activity	extracellular region part;extracellular space		Cystatin	BLALOCK_ALZHEIMERS_DISEASE_UP;BLUM_RESPONSE_TO_SALIRASIB_UP;BRUINS_UVC_RESPONSE_VIA_TP53_GROUP_A;CAIRO_HEPATOBLASTOMA_DN;CHEN_METABOLIC_SYNDROM_NETWORK;chr3q24;DURAND_STROMA_MAX_DN;DURCHDEWALD_SKIN_CARCINOGENESIS_DN;EIF4E_UP;ESC_J1_UP_EARLY.V1_DN;FOSTER_KDM1A_TARGETS_UP;GNF2_HPN;GNF2_HPX;GNF2_LCAT;GOZGIT_ESR1_TARGETS_DN;GRAESSMANN_APOPTOSIS_BY_DOXORUBICIN_UP;GRAESSMANN_RESPONSE_TO_MC_AND_DOXORUBI…	Completeproteome;Disulfidebond;Fertilization;Glycoprotein;Metalloenzymeinhibitor;Metalloproteaseinhibitor;Proteaseinhibitor;Referenceproteome;Repeat;Secreted;Signal	52.1	52.1	52.1	42.712	2	18	18	18	NaN	10.5725	2755
P63260	Actg1	Actg1	Actin, cytoplasmic 2	2.7423	2.57642	+	+	+	-0.119263	-0.29116	-0.0549991	-0.208555	-0.231899	0.310695	0.217912	0.305161		8.0791	1.47317	7.11882	0.686415			+				actin cytoskeleton organization;actin filament-based process;actomyosin structure organization;cellular component organization;cellular component organization at cellular level;cellular component organization or biogenesis;cellular component organization or biogenesis at cellular level;cellular process;cytoskeleton organization;organelle organization;sarcomere organization	adenyl nucleotide binding;adenyl ribonucleotide binding;ATP binding;binding;nucleotide binding;purine nucleotide binding;purine ribonucleoside triphosphate binding;purine ribonucleotide binding;ribonucleotide binding;structural constituent of cytoskeleton;structural molecule activity	cell part;contractile fiber part;costamere;cytoplasmic part;cytoskeletal part;cytosol;extracellular membrane-bounded organelle;extracellular organelle;extracellular region part;extracellular vesicular exosome;filamentous actin;intracellular organelle part;intracellular part;macromolecular complex;membrane-bounded organelle;membrane-bounded vesicle;organelle;organelle part;protein complex;vesicle	Adherens junction;Arrhythmogenic right ventricular cardiomyopathy (ARVC);Bacterial invasion of epithelial cells;Dilated cardiomyopathy;Focal adhesion;Hypertrophic cardiomyopathy (HCM);Leukocyte transendothelial migration;Pathogenic Escherichia coli infection;Phagosome;Phototransduction - fly;Regulation of actin cytoskeleton;Shigellosis;Tight junction;Vibrio cholerae infection;Viral myocarditis	Actin	AACTGGA,MIR-145;ACEVEDO_NORMAL_TISSUE_ADJACENT_TO_LIVER_TUMOR_DN;BAELDE_DIABETIC_NEPHROPATHY_DN;BENPORATH_MYC_TARGETS_WITH_EBOX;BILANGES_RAPAMYCIN_SENSITIVE_VIA_TSC1_AND_TSC2;BIOCARTA_HIVNEF_PATHWAY;BROWNE_HCMV_INFECTION_48HR_DN;BRUINS_UVC_RESPONSE_LATE;CAGCACT,MIR-512-3P;CHARAFE_BREAST_CANCER_LUMINAL_VS_MESENCHYMAL_DN;CHEN_LUNG_CANCER_SURVIVAL;CHEN_METABOLIC_SYNDROM_NETWORK;chr17q25;CTACTGT,MIR-…	Acetylation;ATP-binding;Completeproteome;Cytoplasm;Cytoskeleton;Directproteinsequencing;Methylation;Nucleotide-binding;Oxidation;Phosphoprotein;Referenceproteome	96.3	96.3	4.5	41.792	3	41	41	1	NaN	11.0961	1404
Q80YC5	F12	F12	Coagulation factor XII	2.73458	3.29824	+	+	+	0.82602	1.36719	2.03802	1.63529	1.57663	0.581523	0.025269	0.056563		1.49102	-5.76523	3.38689	-4.25886	+		+	+	Matrisome-associated	ECM Regulators	biological regulation;blood coagulation;coagulation;Factor XII activation;fibrinolysis;hemostasis;macromolecule metabolic process;metabolic process;multicellular organismal process;negative regulation of biological process;negative regulation of blood coagulation;negative regulation of coagulation;negative regulation of multicellular organismal process;positive regulation of biological process;po…	aminopeptidase activity;catalytic activity;endopeptidase activity;exopeptidase activity;hydrolase activity;peptidase activity;peptidase activity, acting on L-amino acid peptides;serine hydrolase activity;serine-type aminopeptidase activity;serine-type endopeptidase activity;serine-type exopeptidase activity;serine-type peptidase activity	extracellular region part;extracellular space	Complement and coagulation cascades	EGF;fn1;fn2;Kringle;Trypsin	ACEVEDO_LIVER_CANCER_DN;ACEVEDO_LIVER_TUMOR_VS_NORMAL_ADJACENT_TISSUE_DN;BIOCARTA_INTRINSIC_PATHWAY;BLOOD_COAGULATION;CAGGTG_V$E12_Q6;CAIRO_LIVER_DEVELOPMENT_DN;CAR_HPX;CAR_IGFBP1;CHIANG_LIVER_CANCER_SUBCLASS_PROLIFERATION_DN;COAGULATION;CREIGHTON_ENDOCRINE_THERAPY_RESISTANCE_4;ENDOPEPTIDASE_ACTIVITY;ENK_UV_RESPONSE_EPIDERMIS_UP;GNF2_CYP2B6;GNF2_GSTM1;GNF2_HPN;GNF2_HPX;GNF2_LCAT;GNF2_TST;GRUETZMA…	Bloodcoagulation;Completeproteome;Disulfidebond;EGF-likedomain;Fibrinolysis;Glycoprotein;Hemostasis;Hydrolase;Kringle;Protease;Referenceproteome;Repeat;Secreted;Serineprotease;Signal;Zymogen	18.8	18.8	18.8	65.701	2	12	12	12	NaN	9.49485	1931
P01868;P01869	Ighg1	Ighg1	Ig gamma-1 chain C region secreted form;Ig gamma-1 chain C region, membrane-bound form	2.66866	2.17789	+	+	+	1.87142	0.634371	0.434974	1.22986	0.831687	0.481276	0.347449	0.443844		4.88721	-1.47124	5.13619	-1.61904	+	+	+					antigen binding;binding	cell part;extracellular region;integral to membrane;intrinsic to membrane;membrane;membrane part;plasma membrane		C1-set	ANTIGEN_BINDING;chr14q32;COLLIS_PRKDC_SUBSTRATES;DARWICHE_PAPILLOMA_RISK_HIGH_DN;DARWICHE_PAPILLOMA_RISK_LOW_DN;DARWICHE_SKIN_TUMOR_PROMOTER_DN;DARWICHE_SQUAMOUS_CELL_CARCINOMA_DN;GAL_LEUKEMIC_STEM_CELL_UP;GOLDRATH_ANTIGEN_RESPONSE;GRAESSMANN_APOPTOSIS_BY_SERUM_DEPRIVATION_UP;GRAESSMANN_RESPONSE_TO_MC_AND_SERUM_DEPRIVATION_UP;GSE10325_BCELL_VS_LUPUS_BCELL_UP;GSE13493_DP_VS_CD4INTCD8POS_THYMOCYTE_…	3D-structure;Alternativesplicing;Cellmembrane;Completeproteome;Directproteinsequencing;Disulfidebond;Glycoprotein;ImmunoglobulinCregion;Immunoglobulindomain;Membrane;Referenceproteome;Secreted;Transmembrane;Transmembranehelix	36.7	36.7	36.7	35.704	2	9	9	9	NaN	10.5682	824
P23953	Ces1c	Ces1c	Carboxylesterase 1C	2.66363	2.84002	+	+	+	1.13468	1.056	1.49358	1.40707	0.667297	0.749199	0.262531	0.354015		7.744	2.04835	8.86126	2.38493								carboxylesterase activity;carboxylic ester hydrolase activity;catalytic activity;hydrolase activity;hydrolase activity, acting on ester bonds;methyl indole-3-acetate esterase activity;methyl jasmonate esterase activity;methyl salicylate esterase activity;retinyl-palmitate esterase activity	cell part;cytoplasmic part;endoplasmic reticulum lumen;endoplasmic reticulum part;extracellular region part;extracellular space;intracellular organelle lumen;intracellular organelle part;intracellular part;membrane-enclosed lumen;organelle lumen;organelle part	Drug metabolism - other enzymes	COesterase		Completeproteome;Directproteinsequencing;Disulfidebond;Endoplasmicreticulum;Glycoprotein;Hydrolase;Referenceproteome;Serineesterase;Signal	66.8	66.8	52.7	61.055	2	40	40	30	NaN	11.193	1050
O08677-2	Kng1	Kng1	Kininogen-1	2.65396	2.58682	+	+	+	2.22766	1.66884	1.61292	1.66893	1.09189	0.668153	0.035011	0.07297		6.97349	1.09602	7.84644	2.1814	+		+	+	Matrisome-associated	ECM Regulators	biological regulation;blood coagulation;circulatory system process;coagulation;defense response;hemostasis;inflammatory response;multicellular organismal process;regulation of anatomical structure size;regulation of biological quality;regulation of blood vessel size;regulation of body fluid levels;regulation of tube size;response to stimulus;response to stress;response to wounding;system process;…	cysteine-type endopeptidase inhibitor activity;endopeptidase inhibitor activity;endopeptidase regulator activity;enzyme inhibitor activity;enzyme regulator activity;peptidase inhibitor activity;peptidase regulator activity	extracellular region part;extracellular space	Complement and coagulation cascades	Cystatin	ABBUD_LIF_SIGNALING_1_UP;ACEVEDO_LIVER_CANCER_DN;BIOCARTA_BIOPEPTIDES_PATHWAY;BIOCARTA_INTRINSIC_PATHWAY;BIOCARTA_LAIR_PATHWAY;BIOCARTA_NO1_PATHWAY;BLOOD_COAGULATION;BOCHKIS_FOXA2_TARGETS;BODY_FLUID_SECRETION;BOYAULT_LIVER_CANCER_SUBCLASS_G3_DN;BROWNE_HCMV_INFECTION_14HR_UP;BROWNE_HCMV_INFECTION_24HR_UP;CAIRO_LIVER_DEVELOPMENT_DN;CATION_HOMEOSTASIS;CELLULAR_CATION_HOMEOSTASIS;CELLULAR_HOMEOSTASIS…	Alternativesplicing;Bloodcoagulation;Completeproteome;Directproteinsequencing;Disulfidebond;Glycoprotein;Hemostasis;Inflammatoryresponse;Phosphoprotein;Proteaseinhibitor;Referenceproteome;Repeat;Secreted;Signal;Thiolproteaseinhibitor;Vasoactive;Vasodilator	58.8	58.8	NaN	47.898	1	36	36	NaN	NaN	10.9837	632
Q91X72	Hpx	Hpx	Hemopexin	2.64965	2.62932	+	+	+	0.764274	1.32264	1.12513	1.54964	1.01566	0.495001	0.253337	0.343497		7.76014	1.8688	8.42975	2.42481	+		+	+	Matrisome-associated	ECM-affiliated Proteins	biological regulation;cellular metabolic process;cellular process;cofactor metabolic process;establishment of localization;heme metabolic process;hemoglobin metabolic process;heterocycle metabolic process;macromolecule metabolic process;metabolic process;nitrogen compound metabolic process;pigment metabolic process;porphyrin-containing compound metabolic process;positive regulation of adaptive im…	binding;cation binding;ion binding;metal ion binding	extracellular region part;extracellular space		Hemopexin	ALK_DN.V1_DN;ALTEMEIER_RESPONSE_TO_LPS_WITH_MECHANICAL_VENTILATION;BOCHKIS_FOXA2_TARGETS;BRUINS_UVC_RESPONSE_VIA_TP53_GROUP_A;CAIRO_HEPATOBLASTOMA_DN;CAR_HPX;CAR_IGFBP1;CATION_HOMEOSTASIS;CELLULAR_CATION_HOMEOSTASIS;CELLULAR_HOMEOSTASIS;CHARAFE_BREAST_CANCER_LUMINAL_VS_BASAL_UP;CHEMICAL_HOMEOSTASIS;chr11p15;COFACTOR_TRANSPORT;COFACTOR_TRANSPORTER_ACTIVITY;CYCLIN_D1_KE_.V1_DN;DOANE_BREAST_CANCER_C…	Completeproteome;Disulfidebond;Glycoprotein;Heme;Iron;Metal-binding;Referenceproteome;Repeat;Secreted;Signal;Transport	73.9	73.9	73.9	51.317	1	43	43	43	NaN	11.1177	2270
Q9DBD0;D3YY36	Ica;1300017J02Rik	Ica;1300017J02Rik	Inhibitor of carbonic anhydrase;Protein 1300017J02Rik	2.64931	3.08486	+	+	+	0.872078	1.33528	1.54419	1.64958	1.24394	0.987731	0.419218	0.51505		4.67986	-1.16167	5.77155	-0.993394	+						biological regulation;cation homeostasis;cation transport;cellular cation homeostasis;cellular chemical homeostasis;cellular homeostasis;cellular ion homeostasis;cellular iron ion homeostasis;cellular metal ion homeostasis;cellular process;chemical homeostasis;establishment of localization;homeostatic process;ion homeostasis;ion transport;iron ion homeostasis;iron ion transport;metal ion homeosta…	enzyme inhibitor activity;enzyme regulator activity	extracellular region		Transferrin		3D-structure;Completeproteome;Disulfidebond;Glycoprotein;Referenceproteome;Repeat;Secreted;Signal	57.7	57.7	56.7	76.765	4	48	47	44	NaN	10.1155	2604
P52480-2	Pkm	Pkm	Pyruvate kinase isozymes M1/M2	2.64905	2.56478	+	+	+	-0.385544	-0.0659845	0.233363	0.108151	-0.206423	-0.0658466	0.984732	0.986766		4.97605	-1.01537	4.01042	-2.61727							alcohol catabolic process;alcohol metabolic process;carbohydrate catabolic process;carbohydrate metabolic process;catabolic process;cell death;cellular carbohydrate catabolic process;cellular carbohydrate metabolic process;cellular metabolic process;cellular process;death;generation of precursor metabolites and energy;glucose catabolic process;glucose metabolic process;glycolysis;hexose catabolic…	adenyl nucleotide binding;adenyl ribonucleotide binding;alkali metal ion binding;ATP binding;binding;catalytic activity;cation binding;ion binding;kinase activity;magnesium ion binding;metal ion binding;nucleotide binding;phosphotransferase activity, alcohol group as acceptor;potassium ion binding;purine nucleotide binding;purine ribonucleoside triphosphate binding;purine ribonucleotide binding;p…	cell part;cell projection;cilium;cytoplasmic part;extracellular membrane-bounded organelle;extracellular organelle;extracellular region part;extracellular vesicular exosome;intracellular membrane-bounded organelle;intracellular organelle;intracellular part;membrane;membrane-bounded organelle;membrane-bounded vesicle;mitochondrion;nucleus;organelle;plasma membrane;vesicle	Carbon fixation in photosynthetic organisms;Glycolysis / Gluconeogenesis;Purine metabolism;Pyruvate metabolism;Type II diabetes mellitus	PK;PK_C		Acetylation;Allostericenzyme;Alternativesplicing;ATP-binding;Completeproteome;Cytoplasm;Directproteinsequencing;Glycolysis;Hydroxylation;Kinase;Magnesium;Metal-binding;Nucleotide-binding;Nucleus;Phosphoprotein;Potassium;Pyruvate;Referenceproteome;Transferase;Ublconjugation	77.4	77.4	10	57.984	1	44	44	5	NaN	10.0505	1259
P10810	Cd14	Cd14	Monocyte differentiation antigen CD14	2.61707	1.51753	+	+	+	-0.875259	-1.65593	-1.88473	-1.20456	-0.591681	-0.149834	0.197168	0.28264		0.884399	-5.13922	-1.11297	-4.68088			+				biological regulation;cellular process;cellular response to biotic stimulus;cellular response to lipopolysaccharide;cellular response to lipoteichoic acid;cellular response to molecule of bacterial origin;cellular response to stimulus;defense response;immune response;immune system process;inflammatory response;innate immune response;positive regulation of biological process;positive regulation of…	binding;lipopolysaccharide binding;lipoteichoic acid binding	anchored to membrane;cell part;cell surface;extracellular region part;extracellular space;intrinsic to membrane;membrane;membrane part;membrane raft;plasma membrane	Amoebiasis;Hematopoietic cell lineage;ko05152;MAPK signaling pathway;Pathogenic Escherichia coli infection;Phagosome;Regulation of actin cytoskeleton;Toll-like receptor signaling pathway		AAANWWTGC_UNKNOWN;ALTEMEIER_RESPONSE_TO_LPS_WITH_MECHANICAL_VENTILATION;APOPTOSIS_GO;ATM_DN.V1_DN;BIOCARTA_GSK3_PATHWAY;BIOCARTA_TOLL_PATHWAY;BOQUEST_STEM_CELL_CULTURED_VS_FRESH_DN;BYSTRYKH_HEMATOPOIESIS_STEM_CELL_QTL_TRANS;CAIRO_HEPATOBLASTOMA_DN;CAVARD_LIVER_CANCER_MALIGNANT_VS_BENIGN;CELL_DEVELOPMENT;CELL_SURFACE_RECEPTOR_LINKED_SIGNAL_TRANSDUCTION_GO_0007166;CHARAFE_BREAST_CANCER_LUMINAL_VS_B…	3D-structure;Cellmembrane;Completeproteome;Disulfidebond;Glycoprotein;GPI-anchor;Immunity;Inflammatoryresponse;Innateimmunity;Leucine-richrepeat;Lipoprotein;Membrane;Phosphoprotein;Referenceproteome;Repeat;Signal	35.5	35.5	35.5	39.203	1	11	11	11	1.15e-140	8.93595	914
P03987-2;P03987	0		Ig gamma-3 chain C region	2.60086	2.76276	+	+	+	-0.180879	0.34218	0.7002	0.0964351	0.936862	1.44699	0.042251	0.084167		4.94896	-2.32847	5.35308	-1.88882	+	+						antigen binding;binding	cell part;extracellular region;integral to membrane;intrinsic to membrane;membrane;membrane part;plasma membrane		C1-set		3D-structure;Alternativesplicing;Cellmembrane;Completeproteome;Glycoprotein;ImmunoglobulinCregion;Immunoglobulindomain;Membrane;Referenceproteome;Secreted;Transmembrane;Transmembranehelix	54.1	54.1	54.1	36.228	2	13	13	13	NaN	10.4707	838
P45700	Man1a1	Man1a1	Mannosyl-oligosaccharide 1,2-alpha-mannosidase IA	2.55732	3.47165	+	+	+	-0.536374	-0.150086	0.645207	0.239649	-0.230214	-0.607455	0.08271	0.143951		1.20975	-5.29743	1.41748	-6.46284		+					carbohydrate metabolic process;cellular carbohydrate metabolic process;cellular macromolecule metabolic process;cellular metabolic process;cellular process;cellular protein metabolic process;glycosylation;macromolecule glycosylation;macromolecule metabolic process;macromolecule modification;metabolic process;primary metabolic process;protein glycosylation;protein metabolic process;protein modific…	binding;calcium ion binding;catalytic activity;cation binding;hydrolase activity;hydrolase activity, acting on glycosyl bonds;hydrolase activity, hydrolyzing O-glycosyl compounds;ion binding;mannosidase activity;mannosyl-oligosaccharide 1,2-alpha-mannosidase activity;mannosyl-oligosaccharide mannosidase activity;metal ion binding	cell part;cytoplasmic part;endoplasmic reticulum-Golgi intermediate compartment;Golgi apparatus part;Golgi membrane;integral to membrane;intracellular membrane-bounded organelle;intracellular organelle;intracellular organelle part;intracellular part;intrinsic to membrane;membrane;membrane part;membrane-bounded organelle;organelle;organelle membrane;organelle part	N-Glycan biosynthesis;Protein processing in endoplasmic reticulum;Various types of N-glycan biosynthesis	Glyco_hydro_47	AAGCCAT,MIR-135A,MIR-135B;ABBUD_LIF_SIGNALING_1_UP;ACCTGTTG_UNKNOWN;ACEVEDO_FGFR1_TARGETS_IN_PROSTATE_CANCER_MODEL_DN;ALCALAY_AML_BY_NPM1_LOCALIZATION_DN;AZARE_NEOPLASTIC_TRANSFORMATION_BY_STAT3_DN;BEGUM_TARGETS_OF_PAX3_FOXO1_FUSION_UP;BLALOCK_ALZHEIMERS_DISEASE_DN;BOQUEST_STEM_CELL_CULTURED_VS_FRESH_UP;BRUINS_UVC_RESPONSE_LATE;CAGCCTC,MIR-485-5P;CAGCTG_V$AP4_Q5;CAGGTG_V$E12_Q6;CALCIUM_ION_BINDIN…	3D-structure;Calcium;Completeproteome;Directproteinsequencing;Disulfidebond;Glycoprotein;Glycosidase;Golgiapparatus;Hydrolase;Membrane;Metal-binding;Referenceproteome;Signal-anchor;Transmembrane;Transmembranehelix	48.9	48.9	48.9	73.275	2	24	24	24	NaN	8.93843	1184
Q61129	Cfi	Cfi	Complement factor I	2.54231	3.01663	+	+	+	0.929939	2.09933	2.16895	1.81792	0.967979	1.02117	0.047947	0.092401		3.30213	-2.79688	5.05195	-1.83028	+		+				activation of immune response;biological regulation;complement activation;complement activation, classical pathway;defense response;humoral immune response;immune effector process;immune response;immune system process;innate immune response;macromolecule metabolic process;metabolic process;positive regulation of biological process;positive regulation of immune response;positive regulation of immu…	binding;cargo receptor activity;catalytic activity;cation binding;endopeptidase activity;hydrolase activity;ion binding;metal ion binding;peptidase activity;peptidase activity, acting on L-amino acid peptides;receptor activity;scavenger receptor activity;serine hydrolase activity;serine-type endopeptidase activity;serine-type peptidase activity	cell part;extracellular region part;extracellular space;membrane	Complement and coagulation cascades;Staphylococcus aureus infection	Kazal_2;Ldl_recept_a;SRCR;Trypsin	ACEVEDO_LIVER_CANCER_DN;BOCHKIS_FOXA2_TARGETS;BONOME_OVARIAN_CANCER_SURVIVAL_OPTIMAL_DEBULKING;BOQUEST_STEM_CELL_CULTURED_VS_FRESH_UP;BOQUEST_STEM_CELL_DN;BOYAULT_LIVER_CANCER_SUBCLASS_G123_DN;CADWELL_ATG16L1_TARGETS_UP;CHARAFE_BREAST_CANCER_LUMINAL_VS_BASAL_DN;chr4q25;ENDOPEPTIDASE_ACTIVITY;FEVR_CTNNB1_TARGETS_DN;GSE10094_LCMV_VS_LISTERIA_IND_EFF_CD4_TCELL_DN;GSE15930_NAIVE_VS_72H_IN_VITRO_STIM_…	Calcium;Cleavageonpairofbasicresidues;Complementpathway;Completeproteome;Disulfidebond;Glycoprotein;Hydrolase;Immunity;Innateimmunity;Metal-binding;Protease;Referenceproteome;Repeat;Secreted;Serineprotease;Signal	34.8	34.8	34.8	67.26	1	21	21	21	NaN	9.78372	1724
O70370;Q3UD32	Ctss	Ctss	Cathepsin S	2.54225	1.19071	+	+	+	-1.57864	-2.54725	-1.94532	-0.902148	-0.358752	0.0223517	0.006548	0.020532	+	4.56802	-1.27604	2.11734	-0.702814	+			+	Matrisome-associated	ECM Regulators	adaptive immune response;cellular process;cellular response to chemical stimulus;cellular response to endogenous stimulus;cellular response to hormone stimulus;cellular response to organic substance;cellular response to stimulus;cellular response to thyroid hormone stimulus;immune response;immune system process;macromolecule metabolic process;metabolic process;primary metabolic process;protein me…	catalytic activity;cysteine-type peptidase activity;hydrolase activity;peptidase activity;peptidase activity, acting on L-amino acid peptides	cell part;cytoplasmic part;early endosome lumen;endosomal part;endosome lumen;intracellular membrane-bounded organelle;intracellular organelle;intracellular organelle lumen;intracellular organelle part;intracellular part;lysosome;lytic vacuole;membrane;membrane-bounded organelle;membrane-enclosed lumen;organelle;organelle lumen;organelle part;vacuole	Antigen processing and presentation;ko05152;Lysosome;Phagosome	Inhibitor_I29;Peptidase_C1	AACTTT_UNKNOWN;BERTUCCI_MEDULLARY_VS_DUCTAL_BREAST_CANCER_UP;BLALOCK_ALZHEIMERS_DISEASE_INCIPIENT_UP;BLALOCK_ALZHEIMERS_DISEASE_UP;BMI1_DN.V1_UP;BOQUEST_STEM_CELL_CULTURED_VS_FRESH_UP;BROWN_MYELOID_CELL_DEVELOPMENT_UP;CELLULAR_MACROMOLECULE_METABOLIC_PROCESS;CELLULAR_PROTEIN_METABOLIC_PROCESS;CHEN_METABOLIC_SYNDROM_NETWORK;CHICAS_RB1_TARGETS_SENESCENT;chr1q21;CREIGHTON_ENDOCRINE_THERAPY_RESISTANC…	3D-structure;Completeproteome;Disulfidebond;Glycoprotein;Hydrolase;Lysosome;Protease;Referenceproteome;Signal;Thiolprotease;Zymogen	60.9	60.9	60.9	38.474	2	16	16	16	NaN	10.1067	725
B8JJN0;F6VQX8;P04186;B8JJM5;F6XQ00;B8JJM6	Gm20547;Cfb	Gm20547;Cfb	Protein Gm20547;Complement factor B	2.52872	3.19017	+	+	+	1.16285	1.71279	1.67106	1.70294	1.32124	0.614657	0.184614	0.268345		5.55474	-0.384896	6.76458	-0.110413	+		+				activation of immune response;biological regulation;cell proliferation;complement activation;complement activation, alternative pathway;defense response;humoral immune response;immune effector process;immune response;immune system process;innate immune response;macromolecule metabolic process;metabolic process;positive regulation of biological process;positive regulation of immune response;positi…	catalytic activity;endopeptidase activity;hydrolase activity;peptidase activity;peptidase activity, acting on L-amino acid peptides;serine hydrolase activity;serine-type endopeptidase activity;serine-type peptidase activity	extracellular region	Complement and coagulation cascades;Staphylococcus aureus infection	Sushi;Trypsin;VWA	ATF2_UP.V1_DN;BIOCARTA_COMP_PATHWAY;BONOME_OVARIAN_CANCER_SURVIVAL_OPTIMAL_DEBULKING;BOQUEST_STEM_CELL_UP;CERVERA_SDHB_TARGETS_2;CHANG_CORE_SERUM_RESPONSE_DN;CHARAFE_BREAST_CANCER_LUMINAL_VS_BASAL_DN;chr6p21;CREIGHTON_ENDOCRINE_THERAPY_RESISTANCE_3;CTTTGA_V$LEF1_Q2;CYCLIN_D1_KE_.V1_DN;CYCLIN_D1_UP.V1_DN;DANG_REGULATED_BY_MYC_DN;DELYS_THYROID_CANCER_UP;DOANE_BREAST_CANCER_ESR1_UP;ESC_V6.5_UP_EARLY…	Cleavageonpairofbasicresidues;Complementalternatepathway;Completeproteome;Disulfidebond;Glycoprotein;Hydrolase;Immunity;Innateimmunity;Protease;Referenceproteome;Repeat;Secreted;Serineprotease;Signal;Sushi;Zymogen	46.1	46.1	33	142.32	11	70	70	53	NaN	10.3946	158
P07309	Ttr	Ttr	Transthyretin	2.52694	2.57278	+	+	+	-0.0300604	0.0866106	0.407907	0.308956	0.6528	0.558135	0.874711	0.903268		8.10525	2.26182	7.90688	2.21005	+		+				biological regulation;cellular hormone metabolic process;cellular lipid metabolic process;cellular metabolic process;cellular process;diterpenoid metabolic process;establishment of localization;fat-soluble vitamin metabolic process;hormone metabolic process;isoprenoid metabolic process;lipid metabolic process;metabolic process;primary metabolic process;regulation of biological quality;regulation …	binding;hormone binding	extracellular region part;extracellular space;macromolecular complex;protein complex		Transthyretin	ACEVEDO_FGFR1_TARGETS_IN_PROSTATE_CANCER_MODEL_UP;ACEVEDO_LIVER_CANCER_DN;ASTON_MAJOR_DEPRESSIVE_DISORDER_UP;ATF2_S_UP.V1_UP;ATM_DN.V1_UP;BCAT.100_UP.V1_DN;BCAT_GDS748_DN;BOCHKIS_FOXA2_TARGETS;BYSTRYKH_HEMATOPOIESIS_STEM_CELL_QTL_TRANS;CADWELL_ATG16L1_TARGETS_DN;CAGTGTT,MIR-141,MIR-200A;CERVERA_SDHB_TARGETS_2;chr18q12;CTIP_DN.V1_UP;ESC_J1_UP_EARLY.V1_UP;ESC_J1_UP_LATE.V1_UP;ESC_V6.5_UP_LATE.V1_UP…	3D-structure;Completeproteome;Gamma-carboxyglutamicacid;Glycoprotein;Hormone;Referenceproteome;Secreted;Signal;Thyroidhormone;Transport	74.1	74.1	74.1	15.776	1	10	10	10	NaN	11.6549	870
Q9Z0L8-2;Q9Z0L8	Ggh	Ggh	Gamma-glutamyl hydrolase	2.51357	2.1625	+	+	+	-1.35288	-0.374901	-0.824731	-0.164469	0.200867	-0.395001	0.174407	0.256634		1.34313	-4.28863	0.0491228	-4.96338	+						amine metabolic process;carboxylic acid metabolic process;cellular amine metabolic process;cellular amino acid metabolic process;cellular ketone metabolic process;cellular metabolic process;cellular nitrogen compound metabolic process;cellular process;glutamine family amino acid metabolic process;glutamine metabolic process;metabolic process;nitrogen compound metabolic process;organic acid metabo…	catalytic activity;exopeptidase activity;gamma-glutamyl-peptidase activity;hydrolase activity;omega peptidase activity;peptidase activity;peptidase activity, acting on L-amino acid peptides	cell part;cytoplasmic membrane-bounded vesicle;cytoplasmic part;cytoplasmic vesicle;cytosol;extracellular region part;extracellular space;intracellular membrane-bounded organelle;intracellular organelle;intracellular part;lysosome;lytic vacuole;melanosome;membrane-bounded organelle;membrane-bounded vesicle;organelle;pigment granule;vacuole;vesicle	Folate biosynthesis	Peptidase_C26	ACEVEDO_LIVER_CANCER_UP;ALONSO_METASTASIS_UP;BENPORATH_MYC_MAX_TARGETS;BOYAULT_LIVER_CANCER_SUBCLASS_G6_UP;BOYLAN_MULTIPLE_MYELOMA_C_D_DN;BROWNE_HCMV_INFECTION_48HR_UP;BYSTRYKH_HEMATOPOIESIS_STEM_CELL_QTL_CIS;CAVARD_LIVER_CANCER_MALIGNANT_VS_BENIGN;CHANG_CORE_SERUM_RESPONSE_UP;chr8q12;CORDENONSI_YAP_CONSERVED_SIGNATURE;CROONQUIST_IL6_DEPRIVATION_DN;DANG_BOUND_BY_MYC;DANG_MYC_TARGETS_UP;DANG_REGUL…	Alternativesplicing;Completeproteome;Glycoprotein;Hydrolase;Lysosome;Referenceproteome;Secreted;Signal	34.3	34.3	34.3	35.377	2	9	9	9	3.22e-95	9.05376	2850
Q64437	Adh7	Adh7	Alcohol dehydrogenase class 4 mu/sigma chain	2.50841	1.4606	+	+	+	-4.28089	-3.91056	-3.95264	-2.20703	-1.85273	-0.825323	7e-05	0.000937	+	3.85807	-2.08013	-0.303583	-3.92641							alcohol catabolic process;alcohol metabolic process;biological regulation;carboxylic acid metabolic process;catabolic process;cellular hormone metabolic process;cellular ketone metabolic process;cellular lipid metabolic process;cellular metabolic process;cellular process;diterpenoid metabolic process;ethanol catabolic process;ethanol metabolic process;ethanol oxidation;fat-soluble vitamin metabol…	alcohol binding;alcohol dehydrogenase (NAD) activity;alcohol dehydrogenase activity, zinc-dependent;aldehyde oxidase activity;binding;catalytic activity;cation binding;ethanol binding;ion binding;isoprenoid binding;lipid binding;metal ion binding;oxidoreductase activity;oxidoreductase activity, acting on CH-OH group of donors;oxidoreductase activity, acting on the aldehyde or oxo group of donors;…	cell part;cytoplasm;extracellular region;intracellular;intracellular non-membrane-bounded organelle;intracellular organelle;intracellular organelle part;intracellular part;non-membrane-bounded organelle;nuclear part;nucleolus;organelle;organelle part	Drug metabolism - cytochrome P450;Fatty acid metabolism;Glycolysis / Gluconeogenesis;Metabolism of xenobiotics by cytochrome P450;Retinol metabolism;Tyrosine metabolism	ADH_N;ADH_zinc_N	ALCOHOL_METABOLIC_PROCESS;chr4q23;CROMER_TUMORIGENESIS_DN;DODD_NASOPHARYNGEAL_CARCINOMA_UP;ELECTRON_TRANSPORT_GO_0006118;GAUSSMANN_MLL_AF4_FUSION_TARGETS_B_DN;GENERATION_OF_PRECURSOR_METABOLITES_AND_ENERGY;GSE13411_NAIVE_VS_IGM_MEMORY_BCELL_UP;GSE13411_NAIVE_VS_MEMORY_BCELL_UP;GSE15659_CD45RA_NEG_CD4_TCELL_VS_ACTIVATED_TREG_UP;GSE15659_CD45RA_NEG_CD4_TCELL_VS_NONSUPPRESSIVE_TCELL_UP;GSE17721_0.5H…	Completeproteome;Cytoplasm;Metal-binding;NAD;Oxidoreductase;Referenceproteome;Zinc	84.2	84.2	82.1	39.904	1	23	23	22	NaN	9.76645	1812
P01633	Igk-V19-17	Igk-V19-17	Ig kappa chain V19-17	2.5056	2.1029	+	+	+	0.689964	0.728554	1.64754	-0.514088	0.595319	1.01123	0.069004	0.123856		-0.530191	-7.05361	0.571253	-6.12518								antigen binding;binding	cell part;membrane;plasma membrane		V-set		Completeproteome;Directproteinsequencing;Immunoglobulindomain;ImmunoglobulinVregion;Referenceproteome;Repeat;Signal	16.8	16.8	12.1	16.433	1	3	3	2	1.85e-08	9.38839	786
Q9ESB3	Hrg	Hrg	Histidine-rich glycoprotein	2.50151	2.70882	+	+	+	2.18346	1.94466	2.1612	2.12464	1.76968	0.938276	0.271522	0.364451		4.11865	-1.21392	5.86952	-0.610804	+		+	+	Matrisome-associated	ECM Regulators	anatomical structure formation involved in morphogenesis;angiogenesis;biological regulation;cell activation;cellular process;chemotaxis;defense response;defense response to fungus;developmental process;fibrinolysis;locomotion;multi-organism process;negative regulation of angiogenesis;negative regulation of behavior;negative regulation of biological process;negative regulation of blood coagulation…	binding;carbohydrate binding;cation binding;cysteine-type endopeptidase inhibitor activity;endopeptidase inhibitor activity;endopeptidase regulator activity;enzyme inhibitor activity;enzyme regulator activity;glycoprotein binding;glycosaminoglycan binding;heme binding;heparan sulfate proteoglycan binding;heparin binding;immunoglobulin binding;ion binding;iron ion binding;metal ion binding;pattern…	extracellular region			CAIRO_HEPATOBLASTOMA_DN;CAR_HPX;CERVERA_SDHB_TARGETS_1_UP;chr3q27;CYCLIN_D1_KE_.V1_DN;CYCLIN_D1_UP.V1_DN;GNF2_CEBPA;GNF2_CYP2B6;GNF2_GSTM1;GNF2_HPN;GNF2_HPX;GNF2_IGF1;GNF2_LCAT;GNF2_TST;GSE15750_WT_VS_TRAF6KO_DAY6_EFF_CD8_TCELL_DN;GSE24142_EARLY_THYMIC_PROGENITOR_VS_DN2_THYMOCYTE_FETAL_DN;GSE27786_BCELL_VS_MONO_MAC_DN;GSE27786_CD8_TCELL_VS_MONO_MAC_DN;GSE27786_ERYTHROBLAST_VS_NEUTROPHIL_UP;GSE277…	Angiogenesis;Bloodcoagulation;Chemotaxis;Cleavageonpairofbasicresidues;Completeproteome;Copper;Disulfidebond;Fibrinolysis;Glycoprotein;Hemostasis;Heparin-binding;Metal-binding;Referenceproteome;Repeat;Secreted;Signal;Zinc	42.9	42.9	42.9	59.162	1	26	26	26	NaN	10.2311	2676
Q8BH35;Q8BH35-2	C8b	C8b	Complement component C8 beta chain	2.49822	3.41719	+	+	+	1.69756	2.04969	1.74044	1.87035	2.27177	0.32732	0.125544	0.200512		1.76433	-4.17504	3.36052	-4.74869	+		+				activation of immune response;biological regulation;cell death;cellular process;complement activation;complement activation, alternative pathway;complement activation, classical pathway;cytolysis;death;defense response;humoral immune response;immune effector process;immune response;immune system process;innate immune response;macromolecule metabolic process;metabolic process;positive regulation o…		cell part;extracellular region part;extracellular space;macromolecular complex;membrane attack complex;membrane part;plasma membrane part;pore complex;protein complex	Amoebiasis;Complement and coagulation cascades;Prion diseases;Systemic lupus erythematosus	Ldl_recept_a;MACPF;TSP_1	BOCHKIS_FOXA2_TARGETS;BRUINS_UVC_RESPONSE_EARLY_LATE;CAIRO_HEPATOBLASTOMA_DN;CAR_HPX;CHEN_METABOLIC_SYNDROM_NETWORK;chr1p36;E2F3_UP.V1_DN;FOSTER_KDM1A_TARGETS_UP;GNF2_HPN;GNF2_HPX;GSE10463_CD40L_AND_VA347_VS_CD40L_IN_DC_DN;GSE13229_IMM_VS_INTMATURE_NKCELL_UP;GSE13485_DAY1_VS_DAY3_YF17D_VACCINE_PBMC_UP;GSE24102_GRANULOCYSTIC_MDSC_VS_NEUTROPHIL_DN;GSE27786_LSK_VS_CD8_TCELL_DN;GSE29618_PRE_VS_DAY7_F…	Alternativesplicing;Complementalternatepathway;Complementpathway;Completeproteome;Cytolysis;Disulfidebond;EGF-likedomain;Glycoprotein;Immunity;Innateimmunity;Membraneattackcomplex;Phosphoprotein;Polymorphism;Referenceproteome;Repeat;Secreted;Signal	37.2	37.2	37.2	66.229	2	22	22	22	NaN	9.44906	1957
P29699	Ahsg	Ahsg	Alpha-2-HS-glycoprotein	2.47696	2.47623	+	+	+	0.403052	0.807851	0.70536	1.0441	0.798374	-0.650838	0.012287	0.034183	+	6.54097	1.21546	6.72182	1.12977	+		+				acute inflammatory response;acute-phase response;biological regulation;defense response;inflammatory response;multicellular organismal process;negative regulation of biological process;negative regulation of biomineral tissue development;negative regulation of bone mineralization;negative regulation of developmental process;negative regulation of multicellular organismal process;negative regulati…	cysteine-type endopeptidase inhibitor activity;endopeptidase inhibitor activity;endopeptidase regulator activity;enzyme inhibitor activity;enzyme regulator activity;peptidase inhibitor activity;peptidase regulator activity	extracellular region part;extracellular space		Cystatin	ABBUD_LIF_SIGNALING_1_UP;ACUTE_INFLAMMATORY_RESPONSE;ANATOMICAL_STRUCTURE_DEVELOPMENT;BOCHKIS_FOXA2_TARGETS;BONE_REMODELING;BRUINS_UVC_RESPONSE_VIA_TP53_GROUP_A;CAIRO_LIVER_DEVELOPMENT_DN;CAR_IGFBP1;chr3q27;DANG_BOUND_BY_MYC;DEFENSE_RESPONSE;ESTABLISHMENT_OF_LOCALIZATION;FERNANDEZ_BOUND_BY_MYC;GNF2_HPN;GNF2_HPX;GNF2_LCAT;GNF2_TST;GSE12845_IGD_NEG_BLOOD_VS_PRE_GC_TONSIL_BCELL_UP;GSE12845_IGD_POS_B…	Completeproteome;Directproteinsequencing;Disulfidebond;Glycoprotein;Phosphoprotein;Referenceproteome;Repeat;Secreted;Signal	67.2	67.2	67.2	37.325	2	17	17	17	NaN	11.1365	1104
P01837	0		Ig kappa chain C region	2.46928	2.48817	+	+	+	0.593287	0.429214	0.354439	0.749532	0.671408	1.13695	0.691764	0.75338		5.57378	-1.0329	6.04918	-1.50824								antigen binding;binding	cell part;membrane;plasma membrane		C1-set		3D-structure;Completeproteome;Directproteinsequencing;Disulfidebond;ImmunoglobulinCregion;Immunoglobulindomain;Referenceproteome	63.2	63.2	63.2	11.778	1	11	11	11	NaN	11.2711	819
Q8R121;Q8R121-2	Serpina10	Serpina10	Protein Z-dependent protease inhibitor	2.44748	2.92736	+	+	+	0.720771	1.9213	1.75768	1.44091	1.17589	0.170822	0.004697	0.016156	+	2.34755	-3.56159	3.68005	-3.19062	+		+	+	Matrisome-associated	ECM Regulators	biological regulation;blood coagulation;coagulation;hemostasis;multicellular organismal process;regulation of biological process;regulation of biological quality;regulation of body fluid levels;regulation of macromolecule metabolic process;regulation of metabolic process;regulation of primary metabolic process;regulation of protein metabolic process;regulation of proteolysis	binding;carbohydrate binding;endopeptidase inhibitor activity;endopeptidase regulator activity;enzyme inhibitor activity;enzyme regulator activity;glycosaminoglycan binding;heparin binding;pattern binding;peptidase inhibitor activity;peptidase regulator activity;polysaccharide binding;serine-type endopeptidase inhibitor activity	extracellular region		Serpin	ACEVEDO_LIVER_CANCER_DN;CADWELL_ATG16L1_TARGETS_UP;CAIRO_LIVER_DEVELOPMENT_DN;CHIANG_LIVER_CANCER_SUBCLASS_PROLIFERATION_DN;chr14q32;ENZYME_INHIBITOR_ACTIVITY;ENZYME_REGULATOR_ACTIVITY;FIGUEROA_AML_METHYLATION_CLUSTER_5_DN;GSE17721_CTRL_VS_LPS_24H_BMDM_UP;GSE20715_WT_VS_TLR4_KO_6H_OZONE_LUNG_UP;GSE3337_CTRL_VS_4H_IFNG_IN_CD8POS_DC_DN;GSE3982_NEUTROPHIL_VS_EFF_MEMORY_CD4_TCELL_DN;GSE7460_CTRL_VS_F…	3D-structure;Alternativesplicing;Bloodcoagulation;Completeproteome;Glycoprotein;Hemostasis;Heparin-binding;Proteaseinhibitor;Referenceproteome;Secreted;Serineproteaseinhibitor;Signal	60.5	60.5	60.5	51.797	5	27	27	26	NaN	9.67174	2152
Q91XL1	Lrg1	Lrg1	Leucine-rich HEV glycoprotein (Precursor)	2.43595	1.99245	+	+	+	1.69222	0.955771	0.461606	0.893267	0.297658	0.939917	0.629307	0.697366		4.09574	-2.11336	3.90276	-0.637469	+		+	+	Core matrisome	ECM Glycoproteins	brown fat cell differentiation;cell differentiation;cellular developmental process;cellular process;developmental process;fat cell differentiation		extracellular region part;extracellular space		LRR_1;LRRCT	ABBUD_LIF_SIGNALING_1_UP;ACEVEDO_FGFR1_TARGETS_IN_PROSTATE_CANCER_MODEL_UP;AKT_UP.V1_UP;AKT_UP_MTOR_DN.V1_UP;BHAT_ESR1_TARGETS_NOT_VIA_AKT1_UP;BHAT_ESR1_TARGETS_VIA_AKT1_UP;BOCHKIS_FOXA2_TARGETS;BOYLAN_MULTIPLE_MYELOMA_C_D_DN;BOYLAN_MULTIPLE_MYELOMA_PCA1_UP;chr19p13;COLDREN_GEFITINIB_RESISTANCE_DN;DODD_NASOPHARYNGEAL_CARCINOMA_UP;GRAESSMANN_APOPTOSIS_BY_SERUM_DEPRIVATION_UP;GSE10463_CD40L_AND_VA3…	Completeproteome;Leucine-richrepeat;Referenceproteome;Repeat;Signal	34.5	34.5	34.5	37.431	2	17	17	17	NaN	10.2775	2279
P07759	Serpina3k	Serpina3k	Serine protease inhibitor A3K	2.43159	2.22102	+	+	+	1.14321	1.40005	0.984991	0.830365	0.396322	0.607147	0.282984	0.377744		7.5131	2.09381	7.75855	2.23711	+			+	Matrisome-associated	ECM Regulators	biological regulation;regulation of biological process;regulation of macromolecule metabolic process;regulation of metabolic process;regulation of primary metabolic process;regulation of protein metabolic process;regulation of proteolysis;response to chemical stimulus;response to cytokine stimulus;response to endogenous stimulus;response to hormone stimulus;response to organic substance;response …	endopeptidase inhibitor activity;endopeptidase regulator activity;enzyme inhibitor activity;enzyme regulator activity;peptidase inhibitor activity;peptidase regulator activity;serine-type endopeptidase inhibitor activity	extracellular region		Serpin		Completeproteome;Directproteinsequencing;Glycoprotein;Proteaseinhibitor;Referenceproteome;Secreted;Serineproteaseinhibitor;Signal	56.7	39.5	39.5	46.879	1	27	14	14	NaN	11.0938	877
P01645;P01644;P01646	0		Ig kappa chain V-V region HP 93G7;Ig kappa chain V-V region HP R16.7;Ig kappa chain V-V region HP 123E6	2.40318	2.59897	+	+	+	0.721072	0.18111	0.615661	0.901709	1.08904	1.26574	0.290547	0.384314		2.82894	-3.83632	2.97705	-3.9376								antigen binding;binding			V-set		3D-structure;Completeproteome;Directproteinsequencing;Disulfidebond;Immunoglobulindomain;ImmunoglobulinVregion;Referenceproteome	61.1	61.1	19.4	11.954	4	7	7	2	NaN	10.3226	793
O88312	Agr2	Agr2	Anterior gradient protein 2 homolog	2.39312	NaN	+		+	-2.19238	-5.79852	-2.99907	0.460147	-2.30286	-1.35329	0.000282	0.002305	+	1.24164	-5.15547	NaN	NaN	+						biological regulation;body fluid secretion;establishment of localization;mucus secretion;multicellular organismal process;regulation of biological quality;regulation of body fluid levels;secretion;transport		cell part;cytoplasmic part;endoplasmic reticulum;extracellular region;intracellular membrane-bounded organelle;intracellular organelle;intracellular part;membrane-bounded organelle;mitochondrion;organelle			ACEVEDO_LIVER_CANCER_WITH_H3K27ME3_UP;CAGGTA_V$AREB6_01;CHARAFE_BREAST_CANCER_LUMINAL_VS_BASAL_UP;CHARAFE_BREAST_CANCER_LUMINAL_VS_MESENCHYMAL_UP;chr7p21;COLDREN_GEFITINIB_RESISTANCE_DN;CREIGHTON_ENDOCRINE_THERAPY_RESISTANCE_5;CRX_DN.V1_UP;DELYS_THYROID_CANCER_UP;DOANE_BREAST_CANCER_CLASSES_UP;DOANE_BREAST_CANCER_ESR1_UP;DODD_NASOPHARYNGEAL_CARCINOMA_UP;FARMER_BREAST_CANCER_BASAL_VS_LULMINAL;FEVR…	Completeproteome;Disulfidebond;Endoplasmicreticulum;Proto-oncogene;Referenceproteome;Secreted;Signal	56.6	56.6	50.9	19.92	1	9	9	8	1.81e-230	9.38163	741
P12246	Apcs	Apcs	Serum amyloid P-component	2.3767	2.3589	+	+	+	3.85674	5.55692	4.93095	4.38521	3.1292	1.84268	0.027569	0.060411		-0.107712	-6.41066	3.90505	-2.07527	+		+				cellular component assembly;cellular component organization;cellular component organization or biogenesis;macromolecular complex assembly;macromolecular complex subunit organization;protein complex assembly;protein complex subunit organization	binding;cation binding;ion binding;metal ion binding	extracellular matrix;extracellular region part;extracellular space;macromolecular complex;protein complex		Pentaxin	ACEVEDO_LIVER_CANCER_WITH_H3K27ME3_DN;ACUTE_INFLAMMATORY_RESPONSE;BRUINS_UVC_RESPONSE_VIA_TP53_GROUP_A;CAIRO_HEPATOBLASTOMA_CLASSES_DN;CAIRO_HEPATOBLASTOMA_POOR_SURVIVAL;CAR_HPX;CAR_IGFBP1;CELLULAR_COMPONENT_ASSEMBLY;CELLULAR_MACROMOLECULE_METABOLIC_PROCESS;CELLULAR_PROTEIN_METABOLIC_PROCESS;CHEN_LIVER_METABOLISM_QTL_CIS;chr1q21;DEFENSE_RESPONSE;EXTRACELLULAR_REGION;EXTRACELLULAR_REGION_PART;EXTR…	Amyloid;Calcium;Completeproteome;Disulfidebond;Glycoprotein;Lectin;Metal-binding;Referenceproteome;Secreted;Signal	53.1	53.1	53.1	26.247	1	11	11	11	NaN	9.93052	935
P01843	0		Ig lambda-1 chain C region	2.35098	2.06838	+	+	+	-0.351145	0.812221	0.882383	0.430671	1.5661	1.38843	0.443329	0.537984		0.683407	-6.2188	0.840552	-5.6494								antigen binding;binding	cell part;membrane;plasma membrane		C1-set		3D-structure;Completeproteome;Directproteinsequencing;Disulfidebond;ImmunoglobulinCregion;Immunoglobulindomain;Referenceproteome	81	81	81	11.575	1	5	5	5	6.83e-276	9.68805	820
P06330;P01757;P01756	0		Ig heavy chain V region AC38 205.12;Ig heavy chain V region J558;Ig heavy chain V region MOPC 104E	2.32864	2.02951	+	+	+	1.09437	1.50578	1.00898	1.66615	1.71011	0.975812	0.967227	0.97392		3.56027	-2.13681	4.21065	-1.70387								antigen binding;binding			V-set		3D-structure;Completeproteome;Directproteinsequencing;Disulfidebond;Glycoprotein;Immunoglobulindomain;ImmunoglobulinVregion;Referenceproteome	72	72	66.1	12.934	3	7	7	6	NaN	10.5784	858
Q61247;Q5ND35	Serpinf2	Serpinf2	Alpha-2-antiplasmin	2.31424	2.34757	+	+	+	0.970688	1.73534	2.18513	1.49666	1.14992	0.798778	0.101779	0.172195		4.35255	-0.97791	6.29169	0.803457	+		+	+	Matrisome-associated	ECM Regulators	acute inflammatory response;acute-phase response;anatomical structure morphogenesis;biological regulation;blood vessel morphogenesis;cellular component organization;cellular component organization at cellular level;cellular component organization or biogenesis;cellular component organization or biogenesis at cellular level;cellular process;circulatory system process;collagen fibril organization;d…	endopeptidase inhibitor activity;endopeptidase regulator activity;enzyme inhibitor activity;enzyme regulator activity;peptidase inhibitor activity;peptidase regulator activity;serine-type endopeptidase inhibitor activity	extracellular region part;extracellular space;fibrinogen complex;macromolecular complex;protein complex	Complement and coagulation cascades	Serpin	ACEVEDO_LIVER_CANCER_DN;AKT_UP.V1_DN;AKT_UP_MTOR_DN.V1_DN;ALK_DN.V1_DN;BOCHKIS_FOXA2_TARGETS;BOYAULT_LIVER_CANCER_SUBCLASS_G23_DN;BYSTRYKH_HEMATOPOIESIS_STEM_CELL_QTL_TRANS;CAGGTG_V$E12_Q6;CAIRO_LIVER_DEVELOPMENT_DN;CAR_HPX;CAR_IGFBP1;chr17p13;DELACROIX_RAR_BOUND_ES;DIRMEIER_LMP1_RESPONSE_EARLY;ESC_V6.5_UP_EARLY.V1_DN;GNF2_CEBPA;GNF2_CYP2B6;GNF2_GSTM1;GNF2_HPN;GNF2_HPX;GNF2_LCAT;GNF2_TST;GSE10463…	3D-structure;Acutephase;Completeproteome;Directproteinsequencing;Disulfidebond;Glycoprotein;Proteaseinhibitor;Referenceproteome;Secreted;Serineproteaseinhibitor;Signal;Sulfation	56.4	56.4	56.4	54.971	3	33	33	33	NaN	10.5183	1734
O09049	Reg3g	Reg3g	Regenerating islet-derived protein 3-gamma	2.30958	1.41539	+	+	+	-0.445769	-0.45104	-0.47534	-0.808776	-0.0197155	-1.15481	0.582559	0.660098		0.907247	-4.60959	0.176996	-3.19776	+			+	Matrisome-associated	ECM-affiliated Proteins	activation of immune response;activation of innate immune response;acute inflammatory response;acute-phase response;biological regulation;cellular process;cellular response to stimulus;defense response;defense response to bacterium;defense response to Gram-positive bacterium;immune response-activating signal transduction;immune response-regulating signaling pathway;immune system process;inflammat…	binding;carbohydrate binding	cell part;cytoplasm;extracellular region;intracellular part		Lectin_C	BRUECKNER_TARGETS_OF_MIRLET7A3_UP;chr2p12;FEVR_CTNNB1_TARGETS_UP;GSE10094_LCMV_VS_LISTERIA_IND_EFF_CD4_TCELL_DN;GSE13306_TREG_VS_TCONV_SPLEEN_UP;GSE15930_STIM_VS_STIM_AND_IFNAB_24H_CD8_T_CELL_DN;GSE15930_STIM_VS_STIM_AND_IL-12_24H_CD8_T_CELL_DN;GSE15930_STIM_VS_STIM_AND_IL-12_72H_CD8_T_CELL_DN;GSE15930_STIM_VS_STIM_AND_TRICHOSTATINA_72H_CD8_T_CELL_UP;GSE2197_IMMUNOSUPPRESSIVE_DNA__VS_UNTREATEDIN_…	Acutephase;Antimicrobial;Completeproteome;Cytoplasm;Directproteinsequencing;Disulfidebond;Inflammatoryresponse;Lectin;Referenceproteome;Secreted;Signal	41.4	41.4	41.4	19.307	1	4	4	4	1.65e-304	9.41444	648
Q3UZZ6	Sult1d1	Sult1d1	Sulfotransferase 1 family member D1	2.29111	1.23539	+	+	+	-7.06919	-5.79182	-4.29666	-2.12321	-2.24933	-0.661417	0.000105	0.001209	+	4.07198	-2.26845	-0.904493	-4.62027							alcohol metabolic process;amine metabolic process;benzene-containing compound metabolic process;catecholamine metabolic process;catechol-containing compound metabolic process;cellular amine metabolic process;cellular aromatic compound metabolic process;cellular biogenic amine metabolic process;cellular metabolic process;cellular nitrogen compound metabolic process;cellular process;diol metabolic …	aryl sulfotransferase activity;catalytic activity;sulfotransferase activity;transferase activity;transferase activity, transferring sulfur-containing groups	cell part;cytoplasm;intracellular part		Sulfotransfer_1		3D-structure;Catecholaminemetabolism;Completeproteome;Cytoplasm;Lipidmetabolism;Referenceproteome;Transferase	81.4	81.4	78	35.083	4	21	21	20	NaN	9.77989	1642
Q8BHB9	Clic6	Clic6	Chloride intracellular channel protein 6	2.2627	1.92198	+	+	+	-0.0231666	-1.12126	-2.1153	-1.03344	-0.222612	-0.70475	0.004561	0.015763	+	1.45373	-3.78212	-1.15657	-5.5258		+						anion channel activity;anion transmembrane transporter activity;channel activity;chloride channel activity;gated channel activity;ion channel activity;ion transmembrane transporter activity;passive transmembrane transporter activity;substrate-specific channel activity;substrate-specific transmembrane transporter activity;substrate-specific transporter activity;transmembrane transporter activity;t…	cell part;chloride channel complex;cytoplasm;intracellular part;ion channel complex;macromolecular complex;membrane;membrane part;plasma membrane;protein complex			BENPORATH_SUZ12_TARGETS;BHATI_G2M_ARREST_BY_2METHOXYESTRADIOL_DN;CERIBELLI_PROMOTERS_INACTIVE_AND_BOUND_BY_NFY;CERVERA_SDHB_TARGETS_1_UP;CHEMNITZ_RESPONSE_TO_PROSTAGLANDIN_E2_DN;chr21q22;CTTTGA_V$LEF1_Q2;DODD_NASOPHARYNGEAL_CARCINOMA_UP;FOSTER_KDM1A_TARGETS_UP;GGGCGGR_V$SP1_Q6;GSE10094_LCMV_VS_LISTERIA_IND_EFF_CD4_TCELL_DN;GSE13485_DAY3_VS_DAY7_YF17D_VACCINE_PBMC_DN;GSE14769_20MIN_VS_360MIN_LPS_B…	Cellmembrane;Chloride;Chloridechannel;Completeproteome;Cytoplasm;Ionchannel;Iontransport;Membrane;Phosphoprotein;Referenceproteome;Repeat;Transmembrane;Transmembranehelix;Transport;Voltage-gatedchannel	42.4	38.3	38.3	62.885	2	17	15	15	NaN	8.87386	1967
G3X8T9	Serpina3n	Serpina3n	Serine (Or cysteine) peptidase inhibitor, clade A, member 3N, isoform CRA_a	2.25821	1.93726	+	+	+	1.86612	2.42967	2.02906	1.55021	1.14198	0.450673	0.051501	0.096938		5.80568	0.888922	7.46651	2.35827	+			+	Matrisome-associated	ECM Regulators	biological regulation;cellular process;cellular response to cAMP;cellular response to chemical stimulus;cellular response to corticosteroid stimulus;cellular response to cytokine stimulus;cellular response to endogenous stimulus;cellular response to glucocorticoid stimulus;cellular response to hormone stimulus;cellular response to interferon-gamma;cellular response to interleukin-1;cellular respo…	endopeptidase inhibitor activity;endopeptidase regulator activity;enzyme inhibitor activity;enzyme regulator activity;peptidase inhibitor activity;peptidase regulator activity;serine-type endopeptidase inhibitor activity	extracellular region;extracellular region part;extracellular space		Serpin		Completeproteome;Referenceproteome	68.2	68.2	5	46.766	4	39	39	3	NaN	10.809	556
Q3UTR7;P11859	Agt	Agt	Angiotensinogen	2.24269	2.64031	+	+	+	0.457141	1.27464	1.08183	1.48182	0.476453	0.0380224	0.020032	0.048176	+	2.60969	-2.37832	3.27948	-2.61101	+		+	+	Matrisome-associated	ECM Regulators	activation of NF-kappaB-inducing kinase activity;activation of phospholipase C activity;activation of protein kinase activity;aging;anatomical structure development;anatomical structure morphogenesis;angiotensin mediated vasoconstriction involved in regulation of systemic arterial blood pressure;angiotensin-mediated drinking behavior;artery smooth muscle contraction;astrocyte activation;behavior;…	acetyltransferase activator activity;angiotensin receptor binding;binding;endopeptidase inhibitor activity;endopeptidase regulator activity;enzyme activator activity;enzyme inhibitor activity;enzyme regulator activity;G-protein-coupled receptor binding;peptidase inhibitor activity;peptidase regulator activity;protein binding;receptor binding;serine-type endopeptidase inhibitor activity;type 1 ang…	extracellular region;extracellular region part;extracellular space	Hypertrophic cardiomyopathy (HCM);Renin-angiotensin system;Vascular smooth muscle contraction	Serpin	ACEVEDO_LIVER_CANCER_DN;ACEVEDO_NORMAL_TISSUE_ADJACENT_TO_LIVER_TUMOR_DN;BIOCARTA_ACE2_PATHWAY;BIOCARTA_AT1R_PATHWAY;BIOCARTA_BIOPEPTIDES_PATHWAY;BIOCARTA_CARDIACEGF_PATHWAY;BIOCARTA_NFAT_PATHWAY;BURTON_ADIPOGENESIS_5;BURTON_ADIPOGENESIS_PEAK_AT_24HR;CAHOY_ASTROCYTIC;CAIRO_LIVER_DEVELOPMENT_DN;CAR_HPX;CELL_CELL_SIGNALING;CELL_FRACTION;CELL_SURFACE_RECEPTOR_LINKED_SIGNAL_TRANSDUCTION_GO_0007166;ch…	3D-structure;Completeproteome;Disulfidebond;Glycoprotein;Referenceproteome;Secreted;Signal;Vasoactive;Vasoconstrictor	44	44	44	52.67	2	17	17	17	NaN	9.69004	1634
Q00897	Serpina1d	Serpina1d	Alpha-1-antitrypsin 1-4	2.23989	2.24333	+	+	+	0.41365	0.954815	0.731192	1.10371	0.803669	0.397197	0.367747	0.462066		9.20984	4.33505	9.74888	4.54509	+			+	Matrisome-associated	ECM Regulators		endopeptidase inhibitor activity;endopeptidase regulator activity;enzyme inhibitor activity;enzyme regulator activity;peptidase inhibitor activity;peptidase regulator activity;serine-type endopeptidase inhibitor activity	extracellular region	Complement and coagulation cascades	Serpin		Completeproteome;Glycoprotein;Proteaseinhibitor;Referenceproteome;Secreted;Serineproteaseinhibitor;Signal	68	68	26.4	45.998	1	40	40	13	NaN	11.7102	1510
Q60590	Orm1	Orm1	Alpha-1-acid glycoprotein 1	2.23671	2.14732	+	+	+	-0.899993	1.54462	1.02096	0.948503	0.704743	0.878036	0.053528	0.099746		4.99897	-0.346428	5.77051	0.701346	+		+				acute inflammatory response;acute-phase response;biological regulation;defense response;establishment of localization;inflammatory response;regulation of biological process;regulation of immune system process;response to stimulus;response to stress;response to wounding;transport		extracellular region part;extracellular space		Lipocalin	ACEVEDO_LIVER_CANCER_DN;ACUTE_INFLAMMATORY_RESPONSE;BURTON_ADIPOGENESIS_6;CAR_HPX;chr9q31;CTIP_DN.V1_UP;DEFENSE_RESPONSE;EXTRACELLULAR_REGION;EXTRACELLULAR_REGION_PART;EXTRACELLULAR_SPACE;FARMER_BREAST_CANCER_APOCRINE_VS_LUMINAL;FOSTER_TOLERANT_MACROPHAGE_UP;GERY_CEBP_TARGETS;GNF2_CEBPA;GNF2_CYP2B6;GNF2_GSTM1;GNF2_HPN;GNF2_HPX;GNF2_IGF1;GNF2_LCAT;GNF2_TST;GSE13411_NAIVE_VS_SWITCHED_MEMORY_BCELL_U…	Acutephase;Completeproteome;Disulfidebond;Glycoprotein;Pyrrolidonecarboxylicacid;Referenceproteome;Secreted;Signal;Transport	60.4	60.4	40.6	23.895	1	20	20	14	NaN	10.8441	1687
P49182	Serpind1	Serpind1	Heparin cofactor 2	2.23118	2.78889	+	+	+	1.34924	1.29178	1.32169	1.39427	0.749448	0.612221	0.190557	0.275358		3.59336	-1.18429	4.58776	-1.73484	+		+	+	Matrisome-associated	ECM Regulators	biological regulation;blood coagulation;coagulation;hemostasis;multicellular organismal process;regulation of biological process;regulation of biological quality;regulation of body fluid levels;regulation of macromolecule metabolic process;regulation of metabolic process;regulation of primary metabolic process;regulation of protein metabolic process;regulation of proteolysis	binding;carbohydrate binding;endopeptidase inhibitor activity;endopeptidase regulator activity;enzyme inhibitor activity;enzyme regulator activity;glycosaminoglycan binding;heparin binding;pattern binding;peptidase inhibitor activity;peptidase regulator activity;polysaccharide binding;serine-type endopeptidase inhibitor activity		Complement and coagulation cascades	Serpin	AACTTT_UNKNOWN;BYSTRYKH_HEMATOPOIESIS_STEM_CELL_AND_BRAIN_QTL_TRANS;BYSTRYKH_HEMATOPOIESIS_STEM_CELL_QTL_TRANS;CAIRO_LIVER_DEVELOPMENT_DN;CAR_HPX;CERIBELLI_PROMOTERS_INACTIVE_AND_BOUND_BY_NFY;chr22q11;COULOUARN_TEMPORAL_TGFB1_SIGNATURE_DN;CTIP_DN.V1_UP;GNF2_CEBPA;GNF2_GSTM1;GNF2_HPN;GNF2_HPX;GNF2_LCAT;GNF2_TST;GSE17721_CTRL_VS_CPG_0.5H_BMDM_DN;GSE17721_CTRL_VS_PAM3CSK4_2H_BMDM_DN;GSE17721_POLYIC_…	Bloodcoagulation;Completeproteome;Directproteinsequencing;Glycoprotein;Hemostasis;Heparin-binding;Proteaseinhibitor;Referenceproteome;Repeat;Serineproteaseinhibitor;Signal;Sulfation	73	73	73	54.496	2	29	29	29	NaN	9.97055	1220
P01663;P01662;P01661	0		Ig kappa chain V-III region PC 4050;Ig kappa chain V-III region ABPC 22/PC 9245;Ig kappa chain V-III region MOPC 63	2.22246	2.24911	+	+	+	1.07566	-0.172148	0.961343	0.655056	1.83502	-0.320852	0.265542	0.357744		-0.706116	-6.47321	-0.00391102	-7.2259								antigen binding;binding			V-set		3D-structure;Completeproteome;Directproteinsequencing;Disulfidebond;Immunoglobulindomain;ImmunoglobulinVregion;Referenceproteome;Signal	59.5	45	16.2	12.005	3	5	4	1	1.23e-188	9.31834	798
F8WIT2	Anxa6	Anxa6	Annexin	2.21218	0.99097	+	+	+	-2.1841	-3.21641	-2.82077	-0.647496	-0.514544	-0.348254	0.105093	0.176164		3.49947	-1.93745	-0.900734	-4.28421	+			+	Matrisome-associated	ECM-affiliated Proteins	biological regulation;calcium ion transport;cation transport;divalent inorganic cation transport;divalent metal ion transport;establishment of localization;ion transport;metal ion transport;regulation of biological process;regulation of multicellular organismal process;regulation of muscle contraction;regulation of muscle system process;regulation of system process;transport	binding;calcium ion binding;calcium-dependent phospholipid binding;cation binding;ion binding;lipid binding;metal ion binding;phospholipid binding	cell part;cytoplasmic part;intracellular part;perinuclear region of cytoplasm		Annexin	BASSO_B_LYMPHOCYTE_NETWORK;BERENJENO_TRANSFORMED_BY_RHOA_DN;BONOME_OVARIAN_CANCER_SURVIVAL_SUBOPTIMAL_DEBULKING;BRUINS_UVC_RESPONSE_LATE;BURTON_ADIPOGENESIS_10;CACCAGC,MIR-138;CACGTG_V$MYC_Q2;CAGCTG_V$AP4_Q5;CHARAFE_BREAST_CANCER_LUMINAL_VS_BASAL_UP;CHICAS_RB1_TARGETS_CONFLUENT;chr5q33;CREIGHTON_ENDOCRINE_THERAPY_RESISTANCE_1;CTGCAGY_UNKNOWN;CTTTGT_V$LEF1_Q2;DANG_REGULATED_BY_MYC_DN;DOANE_RESPONS…	Annexin;Calcium;Calcium/phospholipid-binding;Completeproteome;Referenceproteome;Repeat	75.9	75.9	5.2	75.288	1	48	48	1	NaN	9.33314	528
P21614	Gc	Gc	Vitamin D-binding protein	2.20935	2.45997	+	+	+	2.19757	1.19651	1.18684	1.24029	0.946414	0.453759	0.022431	0.051971		6.44482	1.69199	7.05205	1.70897	+		+				fat-soluble vitamin metabolic process;lipid metabolic process;metabolic process;primary metabolic process;small molecule metabolic process;steroid metabolic process;vitamin D metabolic process;vitamin metabolic process	actin binding;binding;cytoskeletal protein binding;lipid binding;protein binding;steroid binding;transmembrane transporter activity;transporter activity;vitamin binding;vitamin D binding;vitamin transporter activity	extracellular region part;extracellular space		Serum_albumin;VitD-bind_III	AACTTT_UNKNOWN;ACTIN_BINDING;BROWNE_HCMV_INFECTION_30MIN_UP;CAIRO_HEPATOBLASTOMA_CLASSES_DN;CAIRO_LIVER_DEVELOPMENT_DN;CAR_HPX;CAR_IGFBP1;chr4q12;CTTTGT_V$LEF1_Q2;CYTOSKELETAL_PROTEIN_BINDING;ESTABLISHMENT_OF_LOCALIZATION;GSE17721_CTRL_VS_LPS_4H_BMDM_DN;GSE17721_PAM3CSK4_VS_CPG_16H_BMDM_UP;GSE17974_IL4_AND_ANTI_IL12_VS_UNTREATED_4H_ACT_CD4_TCELL_DN;GSE2826_WT_VS_XID_BCELL_DN;GSE29618_LAIV_VS_TIV_…	Actin-binding;Completeproteome;Directproteinsequencing;Disulfidebond;Glycoprotein;Referenceproteome;Repeat;Secreted;Signal;Transport;VitaminD	54.4	54.4	54.4	53.6	3	32	32	32	NaN	10.7613	1033
G3X9T8;G3X8Q5	Cp	Cp	Ceruloplasmin	2.20805	2.69538	+	+	+	1.00268	1.58564	1.96443	1.72558	1.02125	1.00413	0.303072	0.397297		7.00197	2.03983	8.40762	1.83618			+				biological regulation;cation homeostasis;cation transport;cellular cation homeostasis;cellular chemical homeostasis;cellular homeostasis;cellular ion homeostasis;cellular iron ion homeostasis;cellular metal ion homeostasis;cellular process;chemical homeostasis;copper ion transport;establishment of localization;homeostatic process;ion homeostasis;ion transport;iron ion homeostasis;metal ion homeos…	binding;catalytic activity;cation binding;copper ion binding;ferroxidase activity;ion binding;metal ion binding;oxidoreductase activity;oxidoreductase activity, oxidizing metal ions;oxidoreductase activity, oxidizing metal ions, oxygen as acceptor;transition metal ion binding	extracellular region part;extracellular space	Porphyrin and chlorophyll metabolism	Cu-oxidase;Cu-oxidase_2;Cu-oxidase_3	AACTTT_UNKNOWN;ACEVEDO_FGFR1_TARGETS_IN_PROSTATE_CANCER_MODEL_UP;BERENJENO_ROCK_SIGNALING_NOT_VIA_RHOA_UP;BLALOCK_ALZHEIMERS_DISEASE_UP;BONOME_OVARIAN_CANCER_SURVIVAL_OPTIMAL_DEBULKING;BOYLAN_MULTIPLE_MYELOMA_C_D_DN;BOYLAN_MULTIPLE_MYELOMA_PCA1_UP;BYSTRYKH_HEMATOPOIESIS_STEM_CELL_QTL_TRANS;CAHOY_ASTROGLIAL;CAIRO_HEPATOBLASTOMA_DN;CATION_HOMEOSTASIS;CELLULAR_CATION_HOMEOSTASIS;CELLULAR_HOMEOSTASIS…	Completeproteome;Copper;Metal-binding;Oxidoreductase;Referenceproteome	78.5	78.5	4.7	121.08	2	92	92	3	NaN	10.6885	552
P06728	Apoa4	Apoa4	Apolipoprotein A-IV	2.20538	2.82332	+	+	+	1.04282	1.76219	1.8061	1.55448	1.04548	0.938362	0.246598	0.336586		6.61146	1.57793	7.97108	1.68992	+		+				alcohol metabolic process;amine metabolic process;biological adhesion;biological regulation;catabolic process;cell adhesion;cell-cell adhesion;cellular amine metabolic process;cellular biogenic amine metabolic process;cellular catabolic process;cellular component assembly;cellular component organization;cellular component organization or biogenesis;cellular lipid metabolic process;cellular macrom…	alcohol binding;amine binding;antioxidant activity;binding;cation binding;cholesterol transporter activity;copper ion binding;enzyme activator activity;enzyme regulator activity;ion binding;lipid binding;lipid transporter activity;metal ion binding;phosphatidylcholine binding;phosphatidylcholine-sterol O-acyltransferase activator activity;phospholipid binding;quaternary ammonium group binding;ste…	cell part;cell surface;chylomicron;cytoplasmic part;cytosol;extracellular region part;extracellular space;high-density lipoprotein particle;intracellular part;macromolecular complex;plasma lipoprotein particle;protein-lipid complex;triglyceride-rich lipoprotein particle;very-low-density lipoprotein particle	Fat digestion and absorption;Vitamin digestion and absorption	Apolipoprotein	ACEVEDO_NORMAL_TISSUE_ADJACENT_TO_LIVER_TUMOR_DN;ANTIOXIDANT_ACTIVITY;BAUS_TFF2_TARGETS_UP;BRCA1_DN.V1_DN;BRUINS_UVC_RESPONSE_VIA_TP53_GROUP_A;CADWELL_ATG16L1_TARGETS_UP;CATABOLIC_PROCESS;CATION_BINDING;CELL_CELL_ADHESION;CELLULAR_CATABOLIC_PROCESS;CELLULAR_COMPONENT_ASSEMBLY;CELLULAR_MACROMOLECULE_METABOLIC_PROCESS;CELLULAR_PROTEIN_METABOLIC_PROCESS;CHEMICAL_HOMEOSTASIS;chr11q23;COPPER_ION_BINDI…	Chylomicron;Completeproteome;HDL;Lipidtransport;Polymorphism;Referenceproteome;Repeat;Secreted;Signal;Transport	90.9	90.9	90.9	45.029	1	52	52	52	NaN	10.9302	861
Q9WVL7	Cxcl15	Cxcl15	C-X-C motif chemokine 15	2.19373	2.05059	+	+	+	-2.69642	-1.22293	-1.43365	-0.879659	0.567136	1.46253	0.000836	0.004867	+	4.77471	-0.427844	1.93624	-3.62193	+			+	Matrisome-associated	Secreted Factors	anatomical structure development;cell chemotaxis;cell migration;cell motility;cellular component movement;cellular process;cellular response to chemical stimulus;cellular response to stimulus;chemotaxis;defense response;developmental process;hemopoiesis;hemopoietic or lymphoid organ development;immune response;immune system process;inflammatory response;leukocyte chemotaxis;leukocyte migration;lo…	binding;chemokine activity;chemokine receptor binding;cytokine activity;cytokine receptor binding;G-protein-coupled receptor binding;protein binding;receptor binding	extracellular region;extracellular region part;extracellular space	Chemokine signaling pathway;Cytokine-cytokine receptor interaction	IL8		Chemotaxis;Completeproteome;Cytokine;Disulfidebond;Inflammatoryresponse;Referenceproteome;Secreted;Signal	55.1	55.1	55.1	19.091	1	14	14	14	NaN	10.2103	2841
Q60648	Gm2a	Gm2a	Ganglioside GM2 activator	2.18836	1.03857	+	+	+	-3.27742	-3.29027	-2.76616	-1.7807	-0.970084	-0.230776	0.001567	0.0074	+	2.78177	-2.17512	-0.701537	-3.04852							behavior;carbohydrate catabolic process;carbohydrate metabolic process;catabolic process;cellular catabolic process;cellular lipid catabolic process;cellular lipid metabolic process;cellular metabolic process;cellular process;ceramide metabolic process;cognition;ganglioside catabolic process;ganglioside metabolic process;glycolipid catabolic process;glycolipid metabolic process;glycosphingolipid …	beta-N-acetylhexosaminidase activity;catalytic activity;enzyme activator activity;enzyme regulator activity;hexosaminidase activity;hydrolase activity;hydrolase activity, acting on glycosyl bonds;hydrolase activity, hydrolyzing O-glycosyl compounds	cell part;cytoplasmic part;intracellular membrane-bounded organelle;intracellular non-membrane-bounded organelle;intracellular organelle;intracellular organelle part;intracellular part;lysosome;lytic vacuole;membrane-bounded organelle;mitochondrion;non-membrane-bounded organelle;nuclear part;nucleolus;organelle;organelle part;vacuole	Lysosome		AMIT_SERUM_RESPONSE_40_MCF10A;APPEL_IMATINIB_RESPONSE;BRCA1_DN.V1_DN;BRUINS_UVC_RESPONSE_VIA_TP53_GROUP_A;BUYTAERT_PHOTODYNAMIC_THERAPY_STRESS_DN;CAIRO_LIVER_DEVELOPMENT_DN;CHARAFE_BREAST_CANCER_LUMINAL_VS_BASAL_DN;CHEN_HOXA5_TARGETS_9HR_DN;chr5q31;CONCANNON_APOPTOSIS_BY_EPOXOMICIN_DN;DANG_REGULATED_BY_MYC_DN;DEBIASI_APOPTOSIS_BY_REOVIRUS_INFECTION_DN;DELPUECH_FOXO3_TARGETS_UP;DIAZ_CHRONIC_MEYLOG…	3D-structure;Completeproteome;Disulfidebond;Glycoprotein;Hydrolase;Lipidmetabolism;Lysosome;Referenceproteome;Signal;Sphingolipidmetabolism	29.5	29.5	29.5	20.824	1	5	5	5	8.42e-83	9.7564	1692
Q08761	Pros1	Pros1	Vitamin K-dependent protein S	2.17995	1.69886	+	+	+	0.494511	0.216619	0.360923	0.677815	0.513802	0.317524	0.9726	0.977921		1.09872	-4.38496	1.30675	-2.84361	+		+				biological regulation;blood coagulation;coagulation;fibrinolysis;hemostasis;multicellular organismal process;negative regulation of biological process;negative regulation of blood coagulation;negative regulation of coagulation;negative regulation of multicellular organismal process;regulation of biological process;regulation of biological quality;regulation of blood coagulation;regulation of body…	binding;calcium ion binding;cation binding;ion binding;metal ion binding	extracellular region	Complement and coagulation cascades	EGF_CA;Gla;Laminin_G_1;Laminin_G_2	BASAKI_YBX1_TARGETS_DN;BIOCARTA_AMI_PATHWAY;BIOCARTA_EXTRINSIC_PATHWAY;BIOCARTA_INTRINSIC_PATHWAY;BLOOD_COAGULATION;BOCHKIS_FOXA2_TARGETS;BURTON_ADIPOGENESIS_7;CASORELLI_ACUTE_PROMYELOCYTIC_LEUKEMIA_DN;CHARAFE_BREAST_CANCER_LUMINAL_VS_MESENCHYMAL_DN;CHIARADONNA_NEOPLASTIC_TRANSFORMATION_KRAS_CDC25_DN;chr3p11;COAGULATION;CUI_TCF21_TARGETS_2_DN;DELYS_THYROID_CANCER_UP;ENK_UV_RESPONSE_EPIDERMIS_DN;E…	Bloodcoagulation;Calcium;Cleavageonpairofbasicresidues;Completeproteome;Disulfidebond;EGF-likedomain;Fibrinolysis;Gamma-carboxyglutamicacid;Glycoprotein;Hemostasis;Hydroxylation;Referenceproteome;Repeat;Secreted;Signal;Zymogen	24.4	24.4	24.4	74.934	2	15	15	15	2.14e-298	8.9546	1558
P01878	0		Ig alpha chain C region	2.17756	3.04557	+	+	+	-0.842197	0.487678	0.965639	1.08134	3.84594	2.1632	0.001189	0.006247	+	2.01362	-4.33854	2.39673	-4.85746								antigen binding;binding			C1-set		Completeproteome;Directproteinsequencing;Disulfidebond;Glycoprotein;ImmunoglobulinCregion;Immunoglobulindomain;Referenceproteome;Repeat	36.9	36.9	36.9	36.875	1	8	8	8	NaN	9.87206	826
P97821;D3Z220	Ctsc	Ctsc	Dipeptidyl peptidase 1	2.17731	0.889191	+	+	+	-2.54101	-3.73793	-2.73661	-1.47666	-0.329818	0.294604	0.011805	0.03307	+	3.81611	-0.818582	0.28817	-2.13006	+			+	Matrisome-associated	ECM Regulators	adaptive immune response;adaptive immune response based on somatic recombination of immune receptors built from immunoglobulin superfamily domains;aging;biological regulation;cell killing;developmental process;immune effector process;immune response;immune system process;induction of apoptosis;induction of programmed cell death;leukocyte mediated cytotoxicity;leukocyte mediated immunity;lymphocyt…	anion binding;binding;catalytic activity;chloride ion binding;cysteine-type peptidase activity;endopeptidase activity;hydrolase activity;ion binding;peptidase activity;peptidase activity, acting on L-amino acid peptides;serine hydrolase activity;serine-type endopeptidase activity;serine-type peptidase activity	cell part;cytoplasmic part;endoplasmic reticulum;Golgi apparatus;intracellular membrane-bounded organelle;intracellular organelle;intracellular part;lysosome;lytic vacuole;membrane-bounded organelle;organelle;vacuole	Lysosome	CathepsinC_exc;Peptidase_C1	BAUS_TFF2_TARGETS_DN;BENPORATH_ES_1;BENPORATH_MYC_MAX_TARGETS;BRUNO_HEMATOPOIESIS;BUYTAERT_PHOTODYNAMIC_THERAPY_STRESS_DN;BYSTRYKH_HEMATOPOIESIS_STEM_CELL_AND_BRAIN_QTL_CIS;BYSTRYKH_HEMATOPOIESIS_STEM_CELL_QTL_CIS;CHARAFE_BREAST_CANCER_LUMINAL_VS_BASAL_DN;CHARAFE_BREAST_CANCER_LUMINAL_VS_MESENCHYMAL_DN;CHEMNITZ_RESPONSE_TO_PROSTAGLANDIN_E2_DN;chr11q14;CHUNG_BLISTER_CYTOTOXICITY_UP;CHYLA_CBFA2T3_T…	Chloride;Completeproteome;Disulfidebond;Glycoprotein;Hydrolase;Lysosome;Protease;Referenceproteome;Signal;Thiolprotease;Zymogen	49.1	49.1	49.1	52.376	2	20	20	20	NaN	9.7969	1494
P01027	C3	C3	Complement C3	2.16398	2.60347	+	+	+	1.51322	1.72376	1.53983	0.998305	0.761809	0.133713	0.006673	0.020881	+	8.80636	4.14036	9.89285	3.81524	+		+				activation of immune response;biological regulation;carboxylic acid metabolic process;cellular ketone metabolic process;cellular lipid metabolic process;cellular metabolic process;cellular process;complement activation;complement activation, alternative pathway;complement activation, classical pathway;defense response;fatty acid metabolic process;humoral immune response;immune effector process;im…	binding;C5a anaphylatoxin chemotactic receptor binding;C5L2 anaphylatoxin chemotactic receptor binding;endopeptidase inhibitor activity;endopeptidase regulator activity;enzyme inhibitor activity;enzyme regulator activity;G-protein-coupled receptor binding;peptidase inhibitor activity;peptidase regulator activity;protein binding;receptor binding	extracellular membrane-bounded organelle;extracellular organelle;extracellular region part;extracellular space;extracellular vesicular exosome;membrane-bounded organelle;membrane-bounded vesicle;organelle;vesicle	Chagas disease (American trypanosomiasis);Complement and coagulation cascades;ko05152;Leishmaniasis;Phagosome;Staphylococcus aureus infection;Systemic lupus erythematosus	A2M;A2M_comp;A2M_N;A2M_N_2;A2M_recep;ANATO;NTR;Thiol-ester_cl	ACEVEDO_LIVER_CANCER_DN;ACEVEDO_LIVER_TUMOR_VS_NORMAL_ADJACENT_TISSUE_DN;BIOCARTA_CLASSIC_PATHWAY;BIOCARTA_COMP_PATHWAY;BIOCARTA_LAIR_PATHWAY;BIOCARTA_LECTIN_PATHWAY;BOQUEST_STEM_CELL_CULTURED_VS_FRESH_DN;BOQUEST_STEM_CELL_UP;BOYLAN_MULTIPLE_MYELOMA_C_D_DN;BOYLAN_MULTIPLE_MYELOMA_PCA1_UP;BROWN_MYELOID_CELL_DEVELOPMENT_UP;BUCKANOVICH_T_LYMPHOCYTE_HOMING_ON_TUMOR_UP;BURTON_ADIPOGENESIS_5;CAHOY_ASTR…	Alternativeinitiation;Cleavageonpairofbasicresidues;Complementalternatepathway;Complementpathway;Completeproteome;Directproteinsequencing;Disulfidebond;Fattyacidmetabolism;Glycoprotein;Immunity;Inflammatoryresponse;Innateimmunity;Lipidmetabolism;Phosphoprotein;Referenceproteome;Secreted;Signal;Thioesterbond	87.9	87.9	82.7	186.48	3	184	184	160	NaN	10.9049	780
F6TQW2;P01864	Ighg2c	Ighg2c	Protein Ighg2c;Ig gamma-2A chain C region secreted form	2.16305	2.95587	+	+	+	-1.18447	0.226342	0.868164	1.23318	0.739998	0.970872	0.015326	0.039679	+	5.8267	-1.04835	6.28438	-1.13653	+						adaptive immune response;adaptive immune response based on somatic recombination of immune receptors built from immunoglobulin superfamily domains;antibacterial humoral response;antimicrobial humoral response;B cell mediated immunity;defense response;defense response to bacterium;humoral immune response;humoral immune response mediated by circulating immunoglobulin;immune effector process;immune …	antigen binding;binding	extracellular region;extracellular region part;immunoglobulin complex;immunoglobulin complex, circulating;macromolecular complex;protein complex		C1-set		3D-structure;Alternativesplicing;Completeproteome;Directproteinsequencing;Glycoprotein;ImmunoglobulinCregion;Immunoglobulindomain;Referenceproteome;Repeat;Secreted	39	39	39	44.095	4	13	13	13	NaN	11.0139	488
G5E899;P22777	Serpine1	Serpine1	Plasminogen activator inhibitor 1	2.13793	1.03746	+	+	+	-1.15592	1.0896	-0.971529	-0.616682	-1.75311	-1.08249	0.030849	0.066008		0.846168	-4.55768	-0.649727	-2.66528	+			+	Matrisome-associated	ECM Regulators	aging;anatomical structure formation involved in morphogenesis;angiogenesis;biological regulation;cell aging;cellular process;cellular response to biotic stimulus;cellular response to lipopolysaccharide;cellular response to molecule of bacterial origin;cellular response to stimulus;chronological cell aging;defense response;defense response to bacterium;defense response to Gram-negative bacterium;…	endopeptidase inhibitor activity;endopeptidase regulator activity;enzyme inhibitor activity;enzyme regulator activity;peptidase inhibitor activity;peptidase regulator activity;serine-type endopeptidase inhibitor activity	extracellular matrix;extracellular region part;extracellular space	Chagas disease (American trypanosomiasis);Complement and coagulation cascades;p53 signaling pathway	Serpin	ACEVEDO_LIVER_CANCER_DN;ALTEMEIER_RESPONSE_TO_LPS_WITH_MECHANICAL_VENTILATION;AMIT_EGF_RESPONSE_480_HELA;AMIT_EGF_RESPONSE_60_HELA;AMIT_SERUM_RESPONSE_240_MCF10A;BAELDE_DIABETIC_NEPHROPATHY_DN;BEGUM_TARGETS_OF_PAX3_FOXO1_FUSION_DN;BENPORATH_MYC_TARGETS_WITH_EBOX;BERENJENO_TRANSFORMED_BY_RHOA_REVERSIBLY_DN;BERENJENO_TRANSFORMED_BY_RHOA_UP;BIOCARTA_FIBRINOLYSIS_PATHWAY;BIOCARTA_PLATELETAPP_PATHWAY;…	3D-structure;Completeproteome;Directproteinsequencing;Glycoprotein;Proteaseinhibitor;Referenceproteome;Secreted;Serineproteaseinhibitor;Signal	50.2	50.2	50.2	45.043	2	19	19	19	2.31e-120	8.77017	582
P07724	Alb	Alb	Serum albumin	2.11463	1.97839	+	+	+	0.71672	0.56782	0.25064	0.538607	0.51062	0.151816	0.172299	0.254771		11.0701	6.45981	10.9797	6.41585	+		+				behavior;biological regulation;cell communication;cell killing;cellular process;cellular response to external stimulus;cellular response to extracellular stimulus;cellular response to nutrient levels;cellular response to starvation;cellular response to stimulus;cellular response to stress;circadian behavior;circadian rhythm;circadian sleep/wake cycle process;cytolysis by symbiont of host cells;cy…	binding;carboxylic acid binding;cation binding;cofactor binding;DNA binding;drug binding;fatty acid binding;ion binding;lipid binding;metal ion binding;monocarboxylic acid binding;nucleic acid binding;oxygen binding;pyridoxal phosphate binding;toxin binding;transition metal ion binding;vitamin B6 binding;vitamin binding;zinc ion binding	basement membrane;cell part;cytoplasm;extracellular matrix part;extracellular membrane-bounded organelle;extracellular organelle;extracellular region part;extracellular space;extracellular vesicular exosome;intracellular part;macromolecular complex;membrane-bounded organelle;membrane-bounded vesicle;organelle;protein complex;vesicle		Serum_albumin	ACEVEDO_FGFR1_TARGETS_IN_PROSTATE_CANCER_MODEL_UP;ANTIGEN_BINDING;APOPTOSIS_GO;BROWNE_HCMV_INFECTION_30MIN_UP;CAGNYGKNAAA_UNKNOWN;CASORELLI_ACUTE_PROMYELOCYTIC_LEUKEMIA_DN;CELL_DEVELOPMENT;CELLULAR_LOCALIZATION;CELLULAR_RESPONSE_TO_EXTRACELLULAR_STIMULUS;CELLULAR_RESPONSE_TO_NUTRIENT_LEVELS;CELLULAR_RESPONSE_TO_STIMULUS;CELLULAR_RESPONSE_TO_STRESS;chr4q13;COFACTOR_BINDING;DANG_REGULATED_BY_MYC_DN…	Cleavageonpairofbasicresidues;Completeproteome;Copper;Directproteinsequencing;Disulfidebond;Lipid-binding;Metal-binding;Phosphoprotein;Referenceproteome;Repeat;Secreted;Signal;Zinc	95.1	95.1	93.8	68.692	1	97	97	92	NaN	11.8936	874
P22599	Serpina1b	Serpina1b	Alpha-1-antitrypsin 1-2	2.11176	2.23696	+	+	+	-0.420923	0.60921	0.806162	0.54069	0.336677	-0.0894045	0.101374	0.17171		7.16138	2.05997	7.68691	2.38001	+			+	Matrisome-associated	ECM Regulators	acute inflammatory response;acute-phase response;biological regulation;carbohydrate metabolic process;cellular carbohydrate metabolic process;cellular macromolecule metabolic process;cellular metabolic process;cellular process;cellular protein metabolic process;chordate embryonic development;defense response;developmental process;embryo development;embryo development ending in birth or egg hatchi…	endopeptidase inhibitor activity;endopeptidase regulator activity;enzyme inhibitor activity;enzyme regulator activity;peptidase inhibitor activity;peptidase regulator activity;serine-type endopeptidase inhibitor activity	extracellular region	Complement and coagulation cascades	Serpin		Acutephase;Completeproteome;Glycoprotein;Proteaseinhibitor;Referenceproteome;Secreted;Serineproteaseinhibitor;Signal	63.4	22	22	45.974	1	32	10	10	NaN	11.0853	1040
P26262	Klkb1	Klkb1	Plasma kallikrein	2.11069	3.40167	+	+	+	2.56766	2.502	3.01679	2.02384	2.38829	1.68382	0.329945	0.426728		2.39	-2.47345	4.69844	-2.97947	+		+				biological regulation;blood coagulation;coagulation;defense response;fibrinolysis;hemostasis;inflammatory response;macromolecule metabolic process;metabolic process;multicellular organismal process;negative regulation of biological process;negative regulation of blood coagulation;negative regulation of coagulation;negative regulation of multicellular organismal process;plasminogen activation;posi…	catalytic activity;endopeptidase activity;hydrolase activity;peptidase activity;peptidase activity, acting on L-amino acid peptides;serine hydrolase activity;serine-type endopeptidase activity;serine-type peptidase activity	extracellular region part;extracellular space	Complement and coagulation cascades	PAN_1;Trypsin	ACEVEDO_LIVER_CANCER_DN;ACEVEDO_LIVER_TUMOR_VS_NORMAL_ADJACENT_TISSUE_DN;BENPORATH_ES_1;BIOCARTA_INTRINSIC_PATHWAY;BOCHKIS_FOXA2_TARGETS;BRUINS_UVC_RESPONSE_VIA_TP53_GROUP_A;CAIRO_LIVER_DEVELOPMENT_DN;CELLULAR_MACROMOLECULE_METABOLIC_PROCESS;CELLULAR_PROTEIN_METABOLIC_PROCESS;CHANG_CORE_SERUM_RESPONSE_DN;CHEN_METABOLIC_SYNDROM_NETWORK;chr4q35;CHYLA_CBFA2T3_TARGETS_UP;CRX_DN.V1_UP;ENDOPEPTIDASE_AC…	Bloodcoagulation;Completeproteome;Directproteinsequencing;Disulfidebond;Fibrinolysis;Glycoprotein;Hemostasis;Hydrolase;Inflammatoryresponse;Protease;Referenceproteome;Repeat;Secreted;Serineprotease;Signal;Zymogen	31.3	31.3	30.3	71.382	1	21	21	20	NaN	9.64911	1066
P97298	Serpinf1	Serpinf1	Pigment epithelium-derived factor	2.09383	2.15768	+	+	+	0.596072	0.124724	0.412442	0.387863	0.755062	0.172009	0.576684	0.655528		3.56313	-1.21011	3.45891	-1.80092	+		+	+	Matrisome-associated	ECM Regulators	biological regulation;negative regulation of angiogenesis;negative regulation of biological process;negative regulation of cell proliferation;negative regulation of cellular process;negative regulation of developmental process;negative regulation of epithelial cell proliferation;negative regulation of epithelial cell proliferation involved in prostate gland development;negative regulation of repr…	endopeptidase inhibitor activity;endopeptidase regulator activity;enzyme inhibitor activity;enzyme regulator activity;peptidase inhibitor activity;peptidase regulator activity;serine-type endopeptidase inhibitor activity	cell part;cytoplasmic membrane-bounded vesicle;cytoplasmic part;cytoplasmic vesicle;extracellular matrix;extracellular region part;extracellular space;intracellular membrane-bounded organelle;intracellular organelle;intracellular part;melanosome;membrane-bounded organelle;membrane-bounded vesicle;organelle;pigment granule;vesicle		Serpin	ACEVEDO_LIVER_CANCER_DN;ALCALAY_AML_BY_NPM1_LOCALIZATION_DN;ANASTASSIOU_CANCER_MESENCHYMAL_TRANSITION_SIGNATURE;ANATOMICAL_STRUCTURE_DEVELOPMENT;ANATOMICAL_STRUCTURE_FORMATION;ANATOMICAL_STRUCTURE_MORPHOGENESIS;ANGIOGENESIS;BOQUEST_STEM_CELL_CULTURED_VS_FRESH_UP;BOQUEST_STEM_CELL_UP;BOYAULT_LIVER_CANCER_SUBCLASS_G3_DN;BRUNO_HEMATOPOIESIS;BURTON_ADIPOGENESIS_8;CAIRO_LIVER_DEVELOPMENT_DN;CELL_DEVEL…	Completeproteome;Directproteinsequencing;Glycoprotein;Phosphoprotein;Pyrrolidonecarboxylicacid;Referenceproteome;Secreted;Signal	60.9	60.9	60.9	46.233	6	26	26	26	NaN	9.845	1474
Q8VCG4;Q9DAC2	C8g	C8g	Complement component C8 gamma chain;Complement component 8, gamma subunit, isoform CRA_b	2.08783	2.73467	+	+	+	2.27682	1.65375	1.29049	1.11535	1.54206	-1.39682	0.006895	0.021481	+	0.733567	-5.34861	1.9359	-5.71813	+		+				activation of immune response;biological regulation;cell death;cellular process;complement activation;complement activation, alternative pathway;complement activation, classical pathway;cytolysis;death;defense response;humoral immune response;immune effector process;immune response;immune system process;innate immune response;macromolecule metabolic process;metabolic process;positive regulation o…	binding;isoprenoid binding;lipid binding;retinoid binding;retinol binding;vitamin binding	cell part;extracellular region;extracellular region part;extracellular space;macromolecular complex;membrane attack complex;membrane part;plasma membrane part;pore complex;protein complex	Amoebiasis;Complement and coagulation cascades;Prion diseases;Systemic lupus erythematosus	Lipocalin	BILANGES_SERUM_AND_RAPAMYCIN_SENSITIVE_GENES;BROWNE_HCMV_INFECTION_48HR_DN;CAIRO_HEPATOBLASTOMA_DN;CAIRO_LIVER_DEVELOPMENT_DN;CHANGOLKAR_H2AFY_TARGETS_DN;CHEN_METABOLIC_SYNDROM_NETWORK;GNF2_CEBPA;GNF2_CYP2B6;GNF2_GSTM1;GNF2_HPN;GNF2_HPX;GNF2_IGF1;GNF2_LCAT;GNF2_TST;GSE13306_LAMINA_PROPRIA_VS_SPLEEN_TREG_DN;GSE13306_RA_VS_UNTREATED_TREG_DN;GSE13485_CTRL_VS_DAY3_YF17D_VACCINE_PBMC_UP;GSE13485_CTRL_…	Complementalternatepathway;Complementpathway;Completeproteome;Cytolysis;Disulfidebond;Glycoprotein;Immunity;Innateimmunity;Membraneattackcomplex;Pyrrolidonecarboxylicacid;Referenceproteome;Retinol-binding;Secreted;Signal	58.4	58.4	58.4	22.508	2	10	10	10	NaN	9.48447	2192
P01635	0		Ig kappa chain V-V region K2	2.0763	2.69071	+	+	+	2.65788	0.432312	2.68999	0.913688	2.63361	2.04417	0.387013	0.481943		0.6737	-4.44325	3.70687	-4.92472								antigen binding;binding			V-set		3D-structure;Completeproteome;Disulfidebond;Immunoglobulindomain;ImmunoglobulinVregion;Referenceproteome;Signal	40.9	40.9	40.9	12.581	1	4	4	4	NaN	10.0538	787
Q06770	Serpina6	Serpina6	Corticosteroid-binding globulin	2.0727	2.40177	+	+	+	-0.367922	0.15283	0.822978	0.417881	0.583742	0.45222	0.682255	0.745645		5.44031	0.315566	5.85557	0.12593	+		+	+	Matrisome-associated	ECM Regulators	biological regulation;C21-steroid hormone metabolic process;cellular hormone metabolic process;cellular metabolic process;cellular process;establishment of localization;glucocorticoid metabolic process;hormone metabolic process;lipid metabolic process;metabolic process;primary metabolic process;regulation of biological process;regulation of biological quality;regulation of hormone levels;regulati…	binding;endopeptidase inhibitor activity;endopeptidase regulator activity;enzyme inhibitor activity;enzyme regulator activity;lipid binding;peptidase inhibitor activity;peptidase regulator activity;serine-type endopeptidase inhibitor activity;steroid binding	extracellular region part;extracellular space		Serpin	ACEVEDO_LIVER_CANCER_DN;BOCHKIS_FOXA2_TARGETS;CHANGOLKAR_H2AFY_TARGETS_UP;chr14q31;ENZYME_INHIBITOR_ACTIVITY;ENZYME_REGULATOR_ACTIVITY;GNF2_HPN;GNF2_HPX;GRUETZMANN_PANCREATIC_CANCER_DN;GSE13229_MATURE_VS_INTMATURE_NKCELL_UP;GSE13485_CTRL_VS_DAY1_YF17D_VACCINE_PBMC_DN;GSE17721_PAM3CSK4_VS_GADIQUIMOD_16H_BMDM_UP;GSE17721_POLYIC_VS_GARDIQUIMOD_16H_BMDM_UP;GSE20366_CD103_POS_VS_CD103_KLRG1_DP_TREG_DN…	Completeproteome;Glycoprotein;Lipid-binding;Referenceproteome;Secreted;Signal;Steroid-binding;Transport	62.7	62.7	62.7	44.769	1	21	21	21	NaN	10.5235	1545
Q05909;F8VQD7;D6RD11;D3Z2S6	Ptprg	Ptprg	Receptor-type tyrosine-protein phosphatase gamma	2.05621	1.70896	+	+	+	-0.824062	-0.668297	-0.790398	0.0899473	0.606195	-0.202346	0.136952	0.214573		-0.608915	-5.17633	-1.95064	-6.19974		+						binding;catalytic activity;hydrolase activity;hydrolase activity, acting on ester bonds;identical protein binding;phosphatase activity;phosphoprotein phosphatase activity;phosphoric ester hydrolase activity;protein binding;protein tyrosine phosphatase activity	cell part;integral to membrane;intrinsic to membrane;membrane part		Carb_anhydrase;fn3;Y_phosphatase	AACTTT_UNKNOWN;AATGGAG,MIR-136;ACATTCC,MIR-1,MIR-206;ACTGCCT,MIR-34B;AGGCACT,MIR-515-3P;BEGUM_TARGETS_OF_PAX3_FOXO1_FUSION_UP;BERNARD_PPAPDC1B_TARGETS_DN;BOQUEST_STEM_CELL_UP;BROCKE_APOPTOSIS_REVERSED_BY_IL6;BRUINS_UVC_RESPONSE_LATE;CAGTGTT,MIR-141,MIR-200A;CATTTCA,MIR-203;CELL_SURFACE_RECEPTOR_LINKED_SIGNAL_TRANSDUCTION_GO_0007166;CHARAFE_BREAST_CANCER_LUMINAL_VS_MESENCHYMAL_DN;CHENG_IMPRINTED_B…	3D-structure;Completeproteome;Glycoprotein;Hydrolase;Membrane;Phosphoprotein;Proteinphosphatase;Referenceproteome;Repeat;Signal;Transmembrane;Transmembranehelix	3.5	3.5	3.5	161.24	4	4	4	4	2.6e-67	8.10228	517
P97290;A2ATR8	Serping1	Serping1	Plasma protease C1 inhibitor	2.04178	2.94735	+	+	+	1.63161	2.49838	2.65204	2.04171	1.3862	0.426666	0.006539	0.020532	+	4.14269	-0.822453	6.22902	-0.789805	+		+	+	Matrisome-associated	ECM Regulators	activation of immune response;biological regulation;blood coagulation;coagulation;complement activation;complement activation, classical pathway;defense response;fibrinolysis;hemostasis;humoral immune response;immune effector process;immune response;immune system process;innate immune response;macromolecule metabolic process;metabolic process;multicellular organismal process;negative regulation o…	endopeptidase inhibitor activity;endopeptidase regulator activity;enzyme inhibitor activity;enzyme regulator activity;peptidase inhibitor activity;peptidase regulator activity;serine-type endopeptidase inhibitor activity	extracellular region part;extracellular space	Complement and coagulation cascades	Serpin	AACTTT_UNKNOWN;ACEVEDO_LIVER_CANCER_WITH_H3K27ME3_DN;ATF2_S_UP.V1_DN;BEIER_GLIOMA_STEM_CELL_UP;BENNETT_SYSTEMIC_LUPUS_ERYTHEMATOSUS;BIOCARTA_INTRINSIC_PATHWAY;BLALOCK_ALZHEIMERS_DISEASE_UP;BOYAULT_LIVER_CANCER_SUBCLASS_G3_DN;BRUINS_UVC_RESPONSE_VIA_TP53_GROUP_A;BYSTRYKH_HEMATOPOIESIS_STEM_CELL_QTL_TRANS;CAHOY_ASTROGLIAL;CAIRO_HEPATOBLASTOMA_CLASSES_DN;CAIRO_HEPATOBLASTOMA_DN;CAIRO_LIVER_DEVELOPME…	Bloodcoagulation;Complementpathway;Completeproteome;Disulfidebond;Fibrinolysis;Glycoprotein;Hemostasis;Immunity;Innateimmunity;Phosphoprotein;Proteaseinhibitor;Referenceproteome;Secreted;Serineproteaseinhibitor;Signal	51.2	51.2	51.2	55.584	3	24	24	24	NaN	10.4376	1473
D3Z4D6;D3Z4C9;Q9CQY6	Mnf1	Mnf1	Uncharacterized protein;Mitochondrial nucleoid factor 1	2.03056	NaN	+		+	-5.5276	-1.17915	-1.10288	-0.54481	0.709909	-0.625714	4.8e-05	0.000716	+	1.85575	-3.78414	NaN	NaN									cell part;cytoplasmic part;intracellular membrane-bounded organelle;intracellular non-membrane-bounded organelle;intracellular organelle;intracellular organelle part;intracellular part;membrane-bounded organelle;mitochondrial nucleoid;mitochondrial part;mitochondrion;non-membrane-bounded organelle;nucleoid;nucleus;organelle;organelle part				Completeproteome;Mitochondrion;Mitochondrionnucleoid;Referenceproteome	16.5	16.5	16.5	11.607	3	1	1	1	0.0014513	9.47285	282
Q02105	C1qc	C1qc	Complement C1q subcomponent subunit C	2.0218	1.2568	+	+	+	1.01841	0.878235	-0.308963	-0.00550821	0.367706	-2.07381	0.001795	0.008035	+	1.14792	-4.79763	0.0292068	-3.00302	+		+	+	Matrisome-associated	ECM-affiliated Proteins	activation of immune response;biological regulation;complement activation;complement activation, classical pathway;defense response;humoral immune response;immune effector process;immune response;immune system process;innate immune response;macromolecule metabolic process;metabolic process;negative regulation of biological process;negative regulation of cell differentiation;negative regulation of…		cell part;collagen;extracellular matrix part;extracellular region part;membrane	Chagas disease (American trypanosomiasis);Complement and coagulation cascades;Prion diseases;Staphylococcus aureus infection;Systemic lupus erythematosus	Collagen;TNF	BIOCARTA_CLASSIC_PATHWAY;BIOCARTA_COMP_PATHWAY;CAGGTG_V$E12_Q6;CHEN_METABOLIC_SYNDROM_NETWORK;chr1p36;CHUNG_BLISTER_CYTOTOXICITY_UP;COATES_MACROPHAGE_M1_VS_M2_DN;CRX_DN.V1_DN;DEMAGALHAES_AGING_UP;GGGAGGRR_V$MAZ_Q6;GSE15659_TREG_VS_TCONV_UP;GSE17721_CTRL_VS_PAM3CSK4_24H_BMDM_UP;GSE17721_CTRL_VS_POLYIC_6H_BMDM_UP;GSE17721_CTRL_VS_POLYIC_8H_BMDM_UP;GSE17721_PAM3CSK4_VS_GADIQUIMOD_16H_BMDM_DN;GSE1772…	Collagen;Complementpathway;Completeproteome;Disulfidebond;Hydroxylation;Immunity;Innateimmunity;Referenceproteome;Repeat;Secreted;Signal	25.2	25.2	25.2	25.991	1	5	5	5	4.72e-164	9.47358	1520
Q8K406	Lgi3	Lgi3	Leucine-rich repeat LGI family member 3	1.99849	NaN	+		+	-3.47369	-3.05735	-3.11063	-3.16347	-2.92563	-2.51058	0.802994	0.846635		-0.760253	-5.60489	NaN	NaN	+			+	Core matrisome	ECM Glycoproteins	biological regulation;cellular process;establishment of localization;establishment of localization in cell;exocytosis;regulation of biological process;regulation of cellular localization;regulation of cellular process;regulation of exocytosis;regulation of localization;regulation of secretion;regulation of transport;regulation of vesicle-mediated transport;secretion;secretion by cell;transport;ve…		cell junction;cell part;cell projection;clathrin-coated vesicle;coated vesicle;cytoplasmic membrane-bounded vesicle;cytoplasmic part;cytoplasmic vesicle;extracellular region;intracellular membrane-bounded organelle;intracellular organelle;intracellular part;membrane-bounded organelle;membrane-bounded vesicle;neuron projection;organelle;synapse part;synaptic vesicle;vesicle		EPTP	ACEVEDO_FGFR1_TARGETS_IN_PROSTATE_CANCER_MODEL_DN;BENPORATH_ES_WITH_H3K27ME3;BENPORATH_SUZ12_TARGETS;CAGCTG_V$AP4_Q5;chr8p21;CTTTGT_V$LEF1_Q2;GSE13229_IMM_VS_INTMATURE_NKCELL_UP;GSE18148_CBFB_KO_VS_WT_TREG_UP;GSE27786_BCELL_VS_MONO_MAC_DN;GSE27786_CD4_TCELL_VS_ERYTHTROBLAST_DN;GSE27786_ERYTHROBLAST_VS_NEUTROPHIL_UP;GSE27786_LSK_VS_ERYTHROBLAST_DN;GSE27786_NKTCELL_VS_ERYTHROBLAST_DN;GSE29615_DAY3_…	Celljunction;Completeproteome;Cytoplasmicvesicle;Exocytosis;Glycoprotein;Leucine-richrepeat;Referenceproteome;Repeat;Secreted;Signal;Synapse;Synaptosome	11.9	11.9	11.9	61.817	1	5	5	5	1.79e-86	8.36011	2134
O09131	Gsto1	Gsto1	Glutathione S-transferase omega-1	1.97633	0.988855	+	+	+	-3.47132	-3.01243	-2.65298	-2.24556	-1.84275	-0.105439	0.000328	0.002464	+	7.0997	2.53458	3.82749	0.928697							biological regulation;carboxylic acid metabolic process;catabolic process;cellular catabolic process;cellular ketone metabolic process;cellular metabolic process;cellular process;cellular response to arsenic-containing substance;cellular response to chemical stimulus;cellular response to inorganic substance;cellular response to stimulus;L-ascorbic acid metabolic process;metabolic process;negative…	antioxidant activity;catalytic activity;disulfide oxidoreductase activity;glutathione dehydrogenase (ascorbate) activity;glutathione disulfide oxidoreductase activity;glutathione transferase activity;methylarsonate reductase activity;oxidoreductase activity;oxidoreductase activity, acting on a sulfur group of donors;oxidoreductase activity, acting on a sulfur group of donors, quinone or similar c…	cell part;cytoplasm;cytoplasmic part;cytosol;intracellular part	Drug metabolism - cytochrome P450;Glutathione metabolism;Metabolism of xenobiotics by cytochrome P450	GST_C	ACEVEDO_LIVER_TUMOR_VS_NORMAL_ADJACENT_TISSUE_UP;BENPORATH_MYC_MAX_TARGETS;BERENJENO_TRANSFORMED_BY_RHOA_UP;BLALOCK_ALZHEIMERS_DISEASE_DN;BOYLAN_MULTIPLE_MYELOMA_D_CLUSTER_UP;BOYLAN_MULTIPLE_MYELOMA_D_UP;BROWNE_HCMV_INFECTION_20HR_DN;BURTON_ADIPOGENESIS_2;BURTON_ADIPOGENESIS_PEAK_AT_8HR;chr10q25;COULOUARN_TEMPORAL_TGFB1_SIGNATURE_DN;CREIGHTON_ENDOCRINE_THERAPY_RESISTANCE_4;DANG_BOUND_BY_MYC;DODD_…	Acetylation;Completeproteome;Cytoplasm;Oxidoreductase;Referenceproteome;Transferase	88.8	88.8	88.8	27.497	3	32	32	32	NaN	10.737	652
P01638;P01637	0		Ig kappa chain V-V region L6;Ig kappa chain V-V region T1	1.96915	2.09107	+	+	+	-0.013516	-0.444797	1.11369	0.835322	1.79232	0.389029	0.027113	0.059501		1.07221	-4.4843	1.50451	-3.70606								antigen binding;binding			V-set		Completeproteome;Disulfidebond;Immunoglobulindomain;ImmunoglobulinVregion;Referenceproteome;Signal	40.9	40.9	40.9	12.986	2	6	6	6	1.69e-145	9.974	789
Q01339	Apoh	Apoh	Beta-2-glycoprotein 1	1.96438	2.58686	+	+	+	1.58393	1.58858	2.27253	1.3342	1.41275	0.785906	0.361375	0.455461		3.54101	-0.975454	5.7724	-0.566801	+		+				acylglycerol metabolic process;biological regulation;blood coagulation, intrinsic pathway;cellular lipid metabolic process;cellular metabolic process;cellular process;glycerol ether metabolic process;glycerolipid metabolic process;lipid metabolic process;macromolecule metabolic process;metabolic process;negative regulation of angiogenesis;negative regulation of apoptosis;negative regulation of bi…	binding;carbohydrate binding;enzyme activator activity;enzyme regulator activity;glycosaminoglycan binding;heparin binding;lipase activator activity;lipid binding;lipoprotein lipase activator activity;pattern binding;phospholipid binding;polysaccharide binding	cell part;cell surface;chylomicron;extracellular matrix;extracellular region part;extracellular space;high-density lipoprotein particle;macromolecular complex;plasma lipoprotein particle;protein-lipid complex;triglyceride-rich lipoprotein particle;very-low-density lipoprotein particle		Sushi;Sushi_2	BOCHKIS_FOXA2_TARGETS;BRCA1_DN.V1_UP;FLECHNER_BIOPSY_KIDNEY_TRANSPLANT_REJECTED_VS_OK_DN;GNF2_HPN;GNF2_HPX;GRAESSMANN_APOPTOSIS_BY_DOXORUBICIN_UP;GRAESSMANN_RESPONSE_TO_MC_AND_DOXORUBICIN_UP;GSE10325_MYELOID_VS_LUPUS_MYELOID_UP;GSE13411_IGM_MEMORY_BCELL_VS_PLASMA_CELL_UP;GSE13411_PLASMA_CELL_VS_MEMORY_BCELL_DN;GSE13485_CTRL_VS_DAY21_YF17D_VACCINE_PBMC_DN;GSE13485_DAY3_VS_DAY21_YF17D_VACCINE_PBMC_…	Completeproteome;Disulfidebond;Glycoprotein;Heparin-binding;Referenceproteome;Repeat;Secreted;Signal;Sushi	48.1	48.1	48.1	38.618	4	17	17	17	NaN	10.1075	1517
P07758	Serpina1a	Serpina1a	Alpha-1-antitrypsin 1-1	1.9576	2.2345	+	+	+	-0.552743	0.837382	1.07815	0.887378	0.917747	0.566253	0.026127	0.057861		7.86885	3.23887	8.70069	2.94251	+			+	Matrisome-associated	ECM Regulators	acute inflammatory response;acute-phase response;defense response;inflammatory response;response to stimulus;response to stress;response to wounding	endopeptidase inhibitor activity;endopeptidase regulator activity;enzyme inhibitor activity;enzyme regulator activity;peptidase inhibitor activity;peptidase regulator activity;serine-type endopeptidase inhibitor activity	extracellular region	Complement and coagulation cascades	Serpin		Acutephase;Completeproteome;Glycoprotein;Proteaseinhibitor;Referenceproteome;Secreted;Serineproteaseinhibitor;Signal	66.3	45	19.4	46.002	1	37	17	5	NaN	11.342	876
P01898	H2-Q10	H2-Q10	H-2 class I histocompatibility antigen, Q10 alpha chain	1.9504	3.12574	+	+	+	1.92966	1.23745	2.54684	1.79026	1.46973	0.885364	0.107383	0.178972		0.981627	-3.50143	3.35374	-3.80028		+					antigen processing and presentation;antigen processing and presentation of peptide antigen;antigen processing and presentation of peptide antigen via MHC class I;immune response;immune system process;response to stimulus		cell part;cytoplasmic part;cytoplasmic vesicle membrane;cytoplasmic vesicle part;endocytic vesicle membrane;endoplasmic reticulum part;integral to endoplasmic reticulum membrane;integral to lumenal side of endoplasmic reticulum membrane;integral to membrane;integral to organelle membrane;intracellular organelle part;intracellular part;intrinsic to endoplasmic reticulum membrane;intrinsic to membr…	Allograft rejection;Antigen processing and presentation;Autoimmune thyroid disease;Cell adhesion molecules (CAMs);Endocytosis;Graft-versus-host disease;Natural killer cell mediated cytotoxicity;Phagosome;Type I diabetes mellitus;Viral myocarditis	C1-set;MHC_I		Completeproteome;Disulfidebond;Glycoprotein;Immunity;Membrane;MHCI;Referenceproteome;Signal;Transmembrane;Transmembranehelix	58.8	58.8	48.6	37.251	10	20	20	13	NaN	9.52345	828
P01654;P01656;P01655	0		Ig kappa chain V-III region PC 2880/PC 1229;Ig kappa chain V-III region MOPC 70;Ig kappa chain V-III region PC 7132	1.94949	1.70353	+	+	+	0.964121	0.0461218	1.21588	-0.012402	1.22787	0.306043	0.361865	0.455461		0.0143318	-4.63962	1.19003	-3.26001								antigen binding;binding			V-set		3D-structure;Bence-Jonesprotein;Completeproteome;Directproteinsequencing;Disulfidebond;Immunoglobulindomain;ImmunoglobulinVregion;Referenceproteome	66.7	50.5	36	11.98	3	5	4	3	6.53e-236	9.62426	796
Q61468	Msln	Msln	Mesothelin	1.91674	2.61081	+	+	+	0.743275	0.283104	0.903469	0.898313	0.70741	0.31493	0.76775	0.818254		0.019083	-4.1878	0.646996	-5.13369	+						anatomical structure development;biological adhesion;cell adhesion;cellular process;developmental process;organ development;pancreas development		anchored to membrane;cell part;cell surface;cytoplasmic part;extracellular region part;extracellular space;Golgi apparatus;intracellular membrane-bounded organelle;intracellular organelle;intracellular part;intrinsic to membrane;membrane;membrane part;membrane-bounded organelle;organelle;plasma membrane		Mesothelin	ANTIGEN_BINDING;BERENJENO_TRANSFORMED_BY_RHOA_UP;BROWNE_HCMV_INFECTION_6HR_UP;CHEMNITZ_RESPONSE_TO_PROSTAGLANDIN_E2_DN;CHIARADONNA_NEOPLASTIC_TRANSFORMATION_CDC25_DN;CHIARADONNA_NEOPLASTIC_TRANSFORMATION_KRAS_DN;chr16p13;CYCLIN_D1_UP.V1_UP;DELACROIX_RAR_BOUND_ES;DELACROIX_RAR_TARGETS_UP;DELACROIX_RARG_BOUND_MEF;DOANE_BREAST_CANCER_ESR1_DN;DODD_NASOPHARYNGEAL_CARCINOMA_UP;GAUSSMANN_MLL_AF4_FUSION_…	Celladhesion;Cellmembrane;Cleavageonpairofbasicresidues;Completeproteome;Disulfidebond;Glycoprotein;Golgiapparatus;GPI-anchor;Lipoprotein;Membrane;Referenceproteome;Secreted;Signal	28	28	28	69.422	1	14	14	14	9.96e-299	8.73705	1742
Q00898	Serpina1e	Serpina1e	Alpha-1-antitrypsin 1-5	1.90324	2.32943	+	+	+	1.67285	1.31747	-0.0427519	-0.908774	0.758646	-0.739056	0.003561	0.013216	+	4.80665	-0.293673	4.26815	-2.26556	+			+	Matrisome-associated	ECM Regulators	biological regulation;regulation of biological process;regulation of macromolecule metabolic process;regulation of metabolic process;regulation of primary metabolic process;regulation of protein metabolic process;regulation of proteolysis;response to chemical stimulus;response to cytokine stimulus;response to endogenous stimulus;response to hormone stimulus;response to organic substance;response …	endopeptidase inhibitor activity;endopeptidase regulator activity;enzyme inhibitor activity;enzyme regulator activity;peptidase inhibitor activity;peptidase regulator activity;serine-type endopeptidase inhibitor activity	extracellular region	Complement and coagulation cascades	Serpin		Completeproteome;Glycoprotein;Proteaseinhibitor;Referenceproteome;Secreted;Serineproteaseinhibitor;Signal	49.4	21.5	21.5	45.891	1	29	12	12	NaN	10.4616	1511
Q03734	Serpina3m	Serpina3m	Serine protease inhibitor A3M	1.88593	1.8369	+	+	+	1.08036	1.51258	1.10732	1.10551	0.335796	0.260994	0.038382	0.078107		7.56821	3.26047	8.13173	3.84917	+			+	Matrisome-associated	ECM Regulators	biological regulation;regulation of biological process;regulation of macromolecule metabolic process;regulation of metabolic process;regulation of primary metabolic process;regulation of protein metabolic process;regulation of proteolysis;response to chemical stimulus;response to cytokine stimulus;response to endogenous stimulus;response to hormone stimulus;response to organic substance;response …	endopeptidase inhibitor activity;endopeptidase regulator activity;enzyme inhibitor activity;enzyme regulator activity;peptidase inhibitor activity;peptidase regulator activity;serine-type endopeptidase inhibitor activity	extracellular region		Serpin		Completeproteome;Directproteinsequencing;Glycoprotein;Proteaseinhibitor;Referenceproteome;Secreted;Serineproteaseinhibitor;Signal	67.9	61.5	48.8	47.064	1	34	30	19	NaN	11.1139	1530
P20918	Plg	Plg	Plasminogen	1.88422	2.00912	+	+	+	1.38522	1.69709	1.66789	1.65571	1.51171	0.571982	0.293155	0.38671		5.74603	1.55179	6.78057	2.26958	+		+	+	Matrisome-associated	ECM Regulators	anatomical structure development;anatomical structure homeostasis;anatomical structure morphogenesis;biological regulation;blood coagulation;blood vessel development;cell differentiation;cell differentiation involved in embryonic placenta development;cell migration;cell motility;cellular component movement;cellular developmental process;cellular homeostasis;cellular process;coagulation;developmen…	catalytic activity;endopeptidase activity;hydrolase activity;peptidase activity;peptidase activity, acting on L-amino acid peptides;serine hydrolase activity;serine-type endopeptidase activity;serine-type peptidase activity	cell part;extracellular region part;extracellular space;extrinsic to membrane;extrinsic to plasma membrane;intracellular membrane-bounded organelle;intracellular organelle;intracellular part;membrane part;membrane-bounded organelle;organelle;plasma membrane part	Complement and coagulation cascades;Neuroactive ligand-receptor interaction;Staphylococcus aureus infection	Kringle;PAN_1;Trypsin	ACEVEDO_LIVER_CANCER_DN;ACEVEDO_LIVER_TUMOR_VS_NORMAL_ADJACENT_TISSUE_DN;ACEVEDO_METHYLATED_IN_LIVER_CANCER_DN;ANATOMICAL_STRUCTURE_DEVELOPMENT;ANATOMICAL_STRUCTURE_FORMATION;ANATOMICAL_STRUCTURE_MORPHOGENESIS;ANGIOGENESIS;APOPTOSIS_GO;BIOCARTA_AMI_PATHWAY;BIOCARTA_FIBRINOLYSIS_PATHWAY;BIOCARTA_PLATELETAPP_PATHWAY;BLOOD_COAGULATION;BOCHKIS_FOXA2_TARGETS;BROWN_MYELOID_CELL_DEVELOPMENT_UP;CAIRO_LIV…	Bloodcoagulation;Cleavageonpairofbasicresidues;Completeproteome;Directproteinsequencing;Disulfidebond;Fibrinolysis;Hemostasis;Hydrolase;Kringle;Phosphoprotein;Protease;Referenceproteome;Repeat;Secreted;Serineprotease;Signal;Tissueremodeling;Zymogen	39	39	39	90.807	2	38	38	38	NaN	10.3354	1024
O09043	Napsa	Napsa	Napsin-A	1.8662	1.84584	+	+	+	-0.963776	-0.569738	-1.35188	-0.793635	-0.0820395	0.840137	0.037676	0.076992		2.81023	-1.41363	0.968837	-3.12045	+						anatomical structure homeostasis;biological regulation;chemical homeostasis;chemical homeostasis within a tissue;homeostatic process;macromolecule metabolic process;membrane protein proteolysis;metabolic process;primary metabolic process;protein metabolic process;proteolysis;regulation of biological quality;surfactant homeostasis;tissue homeostasis	aspartic-type endopeptidase activity;aspartic-type peptidase activity;catalytic activity;endopeptidase activity;hydrolase activity;peptidase activity;peptidase activity, acting on L-amino acid peptides	cell part;cytoplasmic part;extracellular region part;extracellular space;intracellular membrane-bounded organelle;intracellular organelle;intracellular part;lysosome;lytic vacuole;membrane-bounded organelle;organelle;vacuole	Lysosome	Asp	BOYLAN_MULTIPLE_MYELOMA_D_UP;CELLULAR_MACROMOLECULE_METABOLIC_PROCESS;CELLULAR_PROTEIN_METABOLIC_PROCESS;chr19q13;ESC_J1_UP_EARLY.V1_DN;ESC_J1_UP_LATE.V1_DN;GOLDRATH_ANTIGEN_RESPONSE;GOLDRATH_NAIVE_VS_EFF_CD8_TCELL_DN;GSE14026_TH1_VS_TH17_DN;GSE14308_TH2_VS_INDUCED_TREG_UP;GSE14308_TH2_VS_NATURAL_TREG_UP;GSE17721_0.5H_VS_8H_GARDIQUIMOD_BMDM_UP;GSE17721_LPS_VS_PAM3CSK4_6H_BMDM_UP;GSE17721_LPS_VS_P…	Aspartylprotease;Completeproteome;Disulfidebond;Glycoprotein;Hydrolase;Protease;Referenceproteome;Secreted;Signal;Zymogen	47.3	47.3	47.3	45.544	1	11	11	11	NaN	9.82683	647
Q61703;G3X977;Q3UEG7	Itih2	Itih2	Inter-alpha-trypsin inhibitor heavy chain H2;Inter-alpha trypsin inhibitor, heavy chain 2	1.85278	2.8109	+	+	+	2.02283	2.4257	2.52875	2.36271	1.60547	0.844968	0.020758	0.049272	+	4.51635	-0.102532	6.56964	0.617382	+		+	+	Matrisome-associated	ECM Regulators	amine metabolic process;aminoglycan metabolic process;carbohydrate metabolic process;glycosaminoglycan metabolic process;hyaluronan metabolic process;macromolecule metabolic process;metabolic process;nitrogen compound metabolic process;polysaccharide metabolic process;primary metabolic process	endopeptidase inhibitor activity;endopeptidase regulator activity;enzyme inhibitor activity;enzyme regulator activity;peptidase inhibitor activity;peptidase regulator activity;serine-type endopeptidase inhibitor activity	extracellular region		ITI_HC_C;VIT;VWA	AACTTT_UNKNOWN;ACEVEDO_LIVER_CANCER_DN;ALK_DN.V1_DN;CAIRO_LIVER_DEVELOPMENT_DN;CASTELLANO_NRAS_TARGETS_UP;chr10p15;COLINA_TARGETS_OF_4EBP1_AND_4EBP2;DELACROIX_RARG_BOUND_MEF;GAUSSMANN_MLL_AF4_FUSION_TARGETS_G_UP;GOTZMANN_EPITHELIAL_TO_MESENCHYMAL_TRANSITION_DN;GSE15659_TREG_VS_TCONV_DN;GSE15750_WT_VS_TRAF6KO_DAY6_EFF_CD8_TCELL_DN;GSE17721_CTRL_VS_CPG_6H_BMDM_UP;GSE22886_NAIVE_CD8_TCELL_VS_NKCELL_…	Completeproteome;Gamma-carboxyglutamicacid;Glycoprotein;Phosphoprotein;Proteaseinhibitor;Proteoglycan;Referenceproteome;Secreted;Serineproteaseinhibitor;Signal	54.7	54.7	43.4	105.93	4	45	45	29	NaN	10.1776	567
P32848	Pvalb	Pvalb	Parvalbumin alpha	1.84424	0.831193	+	+	+	-4.06512	-2.6174	-1.95087	0.98589	-0.26468	-0.304266	0.001804	0.008053	+	4.37853	-1.13821	1.99302	-0.365598								binding;calcium ion binding;cation binding;ion binding;metal ion binding	axon;cell part;cell projection;cytoplasm;intracellular part;neuron projection		EF_hand_5	ATGCTGG,MIR-338;BHATI_G2M_ARREST_BY_2METHOXYESTRADIOL_DN;BROWNE_HCMV_INFECTION_30MIN_DN;BROWNE_HCMV_INFECTION_48HR_DN;BYSTRYKH_HEMATOPOIESIS_STEM_CELL_AND_BRAIN_QTL_TRANS;CAGCTG_V$AP4_Q5;CAGGTA_V$AREB6_01;CHEMELLO_SOLEUS_VS_EDL_MYOFIBERS_DN;chr22q12;COWLING_MYCN_TARGETS;CTAWWWATA_V$RSRFC4_Q2;CYCLIN_D1_KE_.V1_DN;CYCLIN_D1_UP.V1_DN;DAVICIONI_MOLECULAR_ARMS_VS_ERMS_DN;FRASOR_RESPONSE_TO_ESTRADIOL_DN…	Acetylation;Calcium;Completeproteome;Directproteinsequencing;Metal-binding;Muscleprotein;Phosphoprotein;Referenceproteome;Repeat	96.4	96.4	96.4	11.93	1	21	21	21	NaN	10.6551	1123
P01867-2;P01867	Igh-3	Igh-3	Ig gamma-2B chain C region	1.82926	1.86321	+	+	+	0.793291	0.20779	0.56876	0.850027	0.355155	-0.0474078	0.04206	0.084078		5.35105	0.88906	5.58238	0.811286	+	+						antigen binding;binding	cell part;extracellular region;integral to membrane;intrinsic to membrane;membrane;membrane part;plasma membrane		C1-set		3D-structure;Alternativesplicing;Cellmembrane;Completeproteome;Disulfidebond;Glycoprotein;ImmunoglobulinCregion;Immunoglobulindomain;Membrane;Referenceproteome;Repeat;Secreted;Transmembrane;Transmembranehelix	35.2	35.2	35.2	36.587	2	11	11	11	4.06e-202	10.736	823
P32261	Serpinc1	Serpinc1	Antithrombin-III	1.81533	2.46676	+	+	+	0.52352	0.748836	1.17857	1.27555	0.772392	0.346391	0.249684	0.339842		7.3094	3.13973	8.1709	2.56949	+		+	+	Matrisome-associated	ECM Regulators	biological regulation;blood coagulation;coagulation;hemostasis;multicellular organismal process;negative regulation of biological process;negative regulation of defense response;negative regulation of inflammatory response;negative regulation of response to external stimulus;negative regulation of response to stimulus;regulation of biological process;regulation of biological quality;regulation of…	binding;carbohydrate binding;endopeptidase inhibitor activity;endopeptidase regulator activity;enzyme inhibitor activity;enzyme regulator activity;glycosaminoglycan binding;heparin binding;pattern binding;peptidase inhibitor activity;peptidase regulator activity;polysaccharide binding;serine-type endopeptidase inhibitor activity	extracellular region;extracellular region part;extracellular space	Complement and coagulation cascades	Serpin	AACTTT_UNKNOWN;BIOCARTA_AMI_PATHWAY;BIOCARTA_EXTRINSIC_PATHWAY;BIOCARTA_INTRINSIC_PATHWAY;BOCHKIS_FOXA2_TARGETS;BROWN_MYELOID_CELL_DEVELOPMENT_UP;CAIRO_LIVER_DEVELOPMENT_DN;CAR_HPX;CHIANG_LIVER_CANCER_SUBCLASS_PROLIFERATION_DN;chr1q23;CTTTGA_V$LEF1_Q2;GNF2_GSTM1;GNF2_HPN;GNF2_HPX;GNF2_LCAT;GNF2_TST;GSE14308_INDUCED_VS_NATURAL_TREG_UP;GSE14350_TREG_VS_TEFF_UP;GSE1460_CORD_VS_ADULT_BLOOD_NAIVE_CD4_…	Bloodcoagulation;Completeproteome;Disulfidebond;Glycoprotein;Hemostasis;Heparin-binding;Phosphoprotein;Proteaseinhibitor;Referenceproteome;Secreted;Serineproteaseinhibitor;Signal	78.7	78.7	78.7	52.003	2	51	51	51	NaN	10.9305	1121
H7BX99;P19221	F2	F2	Prothrombin	1.79475	2.32236	+	+	+	0.813157	1.06998	1.25421	1.30112	1.35576	0.558166	0.690056	0.752083		4.15615	0.00182247	4.96056	-0.581014	+		+	+	Matrisome-associated	ECM Regulators	acute inflammatory response;acute-phase response;biological regulation;calcium ion homeostasis;cation homeostasis;cell activation;cell surface receptor linked signaling pathway;cellular calcium ion homeostasis;cellular cation homeostasis;cellular chemical homeostasis;cellular divalent inorganic cation homeostasis;cellular homeostasis;cellular ion homeostasis;cellular metal ion homeostasis;cellula…	binding;calcium ion binding;catalytic activity;cation binding;endopeptidase activity;hydrolase activity;ion binding;metal ion binding;molecular transducer activity;peptidase activity;peptidase activity, acting on L-amino acid peptides;receptor activity;serine hydrolase activity;serine-type endopeptidase activity;serine-type peptidase activity;signal transducer activity;signaling receptor activity…	extracellular region;extracellular region part;extracellular space	Complement and coagulation cascades;Neuroactive ligand-receptor interaction;Regulation of actin cytoskeleton	Gla;Kringle;Thrombin_light;Trypsin	APOPTOSIS_GO;APOPTOTIC_PROGRAM;BIOCARTA_AMI_PATHWAY;BIOCARTA_BIOPEPTIDES_PATHWAY;BIOCARTA_EXTRINSIC_PATHWAY;BIOCARTA_FIBRINOLYSIS_PATHWAY;BIOCARTA_INTRINSIC_PATHWAY;BIOCARTA_NFAT_PATHWAY;BIOCARTA_PAR1_PATHWAY;BIOCARTA_PLATELETAPP_PATHWAY;BIOCARTA_SPPA_PATHWAY;BIOPOLYMER_METABOLIC_PROCESS;BIOPOLYMER_MODIFICATION;BLOOD_COAGULATION;CAIRO_LIVER_DEVELOPMENT_DN;CAR_HPX;CAR_IGFBP1;CASPASE_ACTIVATION;CEL…	3D-structure;Acutephase;Bloodcoagulation;Calcium;Cleavageonpairofbasicresidues;Completeproteome;Disulfidebond;Gamma-carboxyglutamicacid;Glycoprotein;Hemostasis;Hydrolase;Kringle;Protease;Referenceproteome;Repeat;Serineprotease;Signal;Zymogen	32.9	32.9	32.9	70.211	3	23	23	23	NaN	10.0135	603
Q9DBB9	Cpn2	Cpn2	Carboxypeptidase N subunit 2	1.79346	3.24817	+	+	+	3.52698	2.923	3.3472	2.53625	2.00841	0.687128	0.000151	0.001519	+	0.409819	-3.86803	3.2033	-3.79854	+		+	+	Matrisome-associated	ECM Regulators			extracellular region		LRR_1;LRR_4;LRRNT	BOYAULT_LIVER_CANCER_SUBCLASS_G3_DN;chr3q29;GNF2_GSTM1;GNF2_HPN;GNF2_HPX;GNF2_LCAT;GRADE_COLON_AND_RECTAL_CANCER_DN;GSE12845_NAIVE_VS_PRE_GC_TONSIL_BCELL_UP;GSE13485_CTRL_VS_DAY1_YF17D_VACCINE_PBMC_DN;GSE13485_CTRL_VS_DAY21_YF17D_VACCINE_PBMC_DN;GSE13485_DAY1_VS_DAY3_YF17D_VACCINE_PBMC_UP;GSE13485_DAY3_VS_DAY21_YF17D_VACCINE_PBMC_DN;GSE22886_IL2_VS_IL15_STIM_NKCELL_DN;GSE22886_TH1_VS_TH2_48H_ACT_…	Completeproteome;Glycoprotein;Leucine-richrepeat;Referenceproteome;Repeat;Secreted;Signal	35.3	35.3	35.3	60.478	1	18	18	18	NaN	9.45396	2602
E9PWG9;O35099	Map3k5	Map3k5	Mitogen-activated protein kinase kinase kinase 5	1.78556	2.96735	+	+	+	NaN	NaN	0.472416	NaN	NaN	0.32671	0.871897	0.901642		2.17573	-3.11426	1.99092	-5.12208							activation of MAPK activity;biological regulation;cell death;cellular macromolecule metabolic process;cellular metabolic process;cellular process;cellular protein metabolic process;cellular response to stimulus;cellular response to stress;death;defense response;hydrogen peroxide-mediated programmed cell death;immune response;immune system process;induction of apoptosis;induction of apoptosis by i…	adenyl nucleotide binding;adenyl ribonucleotide binding;apoptotic protease activator activity;ATP binding;binding;caspase activator activity;caspase regulator activity;catalytic activity;cation binding;enzyme activator activity;enzyme regulator activity;identical protein binding;ion binding;kinase activity;magnesium ion binding;MAP kinase kinase kinase activity;metal ion binding;molecular transdu…	cell part;cytoplasmic part;endoplasmic reticulum;intracellular membrane-bounded organelle;intracellular organelle;intracellular part;membrane-bounded organelle;organelle	Amyotrophic lateral sclerosis (ALS);MAPK signaling pathway;Neurotrophin signaling pathway;Protein processing in endoplasmic reticulum	DUF4071;Pkinase	AAAYRNCTG_UNKNOWN;AATGTGA,MIR-23A,MIR-23B;ACTIVATION_OF_JNK_ACTIVITY;ACTIVATION_OF_MAPK_ACTIVITY;ADENYL_NUCLEOTIDE_BINDING;ADENYL_RIBONUCLEOTIDE_BINDING;AGUIRRE_PANCREATIC_CANCER_COPY_NUMBER_DN;APOPTOSIS_GO;ATP_BINDING;BENPORATH_EED_TARGETS;BENPORATH_MYC_MAX_TARGETS;BHAT_ESR1_TARGETS_NOT_VIA_AKT1_DN;BIOCARTA_41BB_PATHWAY;BIOCARTA_HIVNEF_PATHWAY;BIOCARTA_KERATINOCYTE_PATHWAY;BIOCARTA_MAPK_PATHWAY;…	Apoptosis;ATP-binding;Coiledcoil;Completeproteome;Cytoplasm;Endoplasmicreticulum;Immunity;Innateimmunity;Kinase;Magnesium;Metal-binding;Nucleotide-binding;Phosphoprotein;Referenceproteome;Serine/threonine-proteinkinase;Stressresponse;Transferase;Ublconjugation	1.7	1.7	1.7	153.58	2	2	2	2	0.00013646	8.29564	355
P33622;E9QP56	Apoc3	Apoc3	Apolipoprotein C-III	1.77846	2.75943	+	+	+	0.564116	2.44286	2.59237	1.29534	0.717689	0.587805	0.004709	0.016156	+	0.791598	-3.47652	2.6963	-4.12919	+		+				acylglycerol catabolic process;acylglycerol metabolic process;alcohol metabolic process;biological regulation;catabolic process;cell surface receptor linked signaling pathway;cellular catabolic process;cellular component organization;cellular component organization or biogenesis;cellular lipid catabolic process;cellular lipid metabolic process;cellular macromolecule metabolic process;cellular met…	binding;enzyme inhibitor activity;enzyme regulator activity;lipase inhibitor activity;lipid binding;phospholipid binding	cell part;chylomicron;cytoplasmic part;cytosol;extracellular region;extracellular region part;high-density lipoprotein particle;intermediate-density lipoprotein particle;intracellular part;macromolecular complex;plasma lipoprotein particle;protein-lipid complex;spherical high-density lipoprotein particle;triglyceride-rich lipoprotein particle;very-low-density lipoprotein particle	PPAR signaling pathway	Apo-CIII	CDC42_PROTEIN_SIGNAL_TRANSDUCTION;CELL_SURFACE_RECEPTOR_LINKED_SIGNAL_TRANSDUCTION_GO_0007166;CELLULAR_LIPID_METABOLIC_PROCESS;chr11q23;ESTABLISHMENT_OF_LOCALIZATION;FEVR_CTNNB1_TARGETS_UP;G_PROTEIN_COUPLED_RECEPTOR_PROTEIN_SIGNALING_PATHWAY;GCM_BNIP1;GCM_CDH5;GCM_DPF2;GCM_FANCC;GCM_HMGA2;GCM_MYCL1;GCM_PTPRU;GCM_RING1;GCM_SMARCD1;GCM_SUPT4H1;GCM_TEC;GNF2_CEBPA;GNF2_GSTM1;GNF2_HPN;GNF2_HPX;GNF2_LC…	Chylomicron;Completeproteome;Glycoprotein;Lipiddegradation;Lipidmetabolism;Lipidtransport;Referenceproteome;Secreted;Signal;Transport;VLDL	50.5	50.5	50.5	10.982	2	5	5	5	NaN	9.8827	469
F8WGK6;P50405	Sftpb	Sftpb	Pulmonary surfactant-associated protein B	1.76233	1.63724	+	+	+	-4.62779	-2.29338	-1.75534	-0.630671	-1.24952	0.192263	3e-06	0.000116	+	5.46282	1.28024	2.50695	-1.07638	+			+	Matrisome-associated	ECM-affiliated Proteins	cellular lipid metabolic process;cellular metabolic process;cellular process;lipid metabolic process;membrane lipid metabolic process;metabolic process;multicellular organismal process;primary metabolic process;respiratory gaseous exchange;sphingolipid metabolic process		cell part;cytoplasm;cytoplasmic part;extracellular region part;extracellular space;intracellular membrane-bounded organelle;intracellular organelle;intracellular part;lysosome;lytic vacuole;membrane-bounded organelle;organelle;vacuole		SapA;SapB_1;SapB_2	ANATOMICAL_STRUCTURE_DEVELOPMENT;ANATOMICAL_STRUCTURE_MORPHOGENESIS;CHANG_CORE_SERUM_RESPONSE_DN;chr2p12;CROONQUIST_NRAS_VS_STROMAL_STIMULATION_DN;CROONQUIST_STROMAL_STIMULATION_UP;CSR_LATE_UP.V1_DN;DELYS_THYROID_CANCER_UP;GSE10239_MEMORY_VS_KLRG1INT_EFF_CD8_TCELL_UP;GSE13738_RESTING_VS_TCR_ACTIVATED_CD4_TCELL_UP;GSE15733_BM_VS_SPLEEN_MEMORY_CD4_TCELL_UP;GSE16522_MEMORY_VS_NAIVE_CD8_TCELL_DN;GSE1…	Completeproteome;Disulfidebond;Gaseousexchange;Glycoprotein;Referenceproteome;Repeat;Secreted;Signal;Surfacefilm	46	46	46	41.614	2	16	16	16	NaN	10.3663	520
P15379-2;Q3U8S1;A2APM5;P15379-3;A2APM3;P15379-6;A2APM4;P15379-11;P15379-5;E9QKM8;Q80X37;P15379-12;P15379-13;P15379-10;P15379-9;P15379-4;A2APM1;P15379-8;P15379-7;P15379;A2APM2	Cd44	Cd44	CD44 antigen	1.75049	1.35921	+	+	+	-1.83094	-2.24196	-1.08821	-1.53984	-0.282276	0.105267	0.009106	0.027039	+	2.98375	-1.39288	1.33493	-1.73994		+	+				amine metabolic process;aminoglycan catabolic process;aminoglycan metabolic process;anatomical structure development;anatomical structure morphogenesis;biological adhesion;biological regulation;branching involved in prostate gland morphogenesis;branching involved in ureteric bud morphogenesis;branching morphogenesis of a tube;carbohydrate catabolic process;carbohydrate metabolic process;cartilage…	binding;carbohydrate binding;catalytic activity;glycosaminoglycan binding;hexosaminidase activity;hyaluronic acid binding;hyalurononglucosaminidase activity;hydrolase activity;hydrolase activity, acting on glycosyl bonds;hydrolase activity, hydrolyzing O-glycosyl compounds;molecular transducer activity;pattern binding;polysaccharide binding;receptor activity;signal transducer activity;signaling r…	basolateral plasma membrane;cell part;external side of plasma membrane;integral to membrane;intrinsic to membrane;membrane part;plasma membrane part	ECM-receptor interaction;Hematopoietic cell lineage;Shigellosis	Xlink	ABRAHAM_ALPC_VS_MULTIPLE_MYELOMA_UP;ACEVEDO_FGFR1_TARGETS_IN_PROSTATE_CANCER_MODEL_UP;ACEVEDO_LIVER_CANCER_WITH_H3K27ME3_DN;AMIT_EGF_RESPONSE_480_HELA;AMUNDSON_POOR_SURVIVAL_AFTER_GAMMA_RADIATION_8G;BARIS_THYROID_CANCER_DN;BASSO_B_LYMPHOCYTE_NETWORK;BASSO_CD40_SIGNALING_UP;BENPORATH_EED_TARGETS;BENPORATH_SUZ12_TARGETS;BERENJENO_TRANSFORMED_BY_RHOA_UP;BIOCARTA_MONOCYTE_PATHWAY;BLALOCK_ALZHEIMERS_D…	3D-structure;Alternativesplicing;Celladhesion;Completeproteome;Disulfidebond;Glycoprotein;Membrane;Phosphoprotein;Proteoglycan;Receptor;Referenceproteome;Signal;Sulfation;Transmembrane;Transmembranehelix	5.8	5.8	5.8	39.998	21	2	2	2	6.54e-66	9.52498	48
E9Q9J0;P62984;P62983;E9Q4P0;E9Q5F6;E9QNP0;Q5SX22;P0CG49;P0CG50;F6X7C4;D3YYZ2;J3QK04	Uba52;Rps27a;Kxd1;Ubc;Ubb;Gm7866;Gm5239;Gm7808	Uba52;Rps27a;Kxd1;Ubc;Ubb;Gm7866;Gm5239;Gm7808	Ubiquitin-60S ribosomal protein L40;Ubiquitin-40S ribosomal protein S27a;KxDL motif-containing protein 1;Polyubiquitin-C;Polyubiquitin-B;Protein Gm7866;MCG1031578;MCG67952	1.72607	0.868923	+	+	+	-1.76435	-0.696549	-2.24642	-0.969243	-1.16897	-0.370092	0.053541	0.099746		5.03755	1.08574	2.14573	0.39192							adipose tissue development;anatomical structure development;biological regulation;biosynthetic process;cell cycle phase;cell cycle process;cell development;cellular biosynthetic process;cellular developmental process;cellular homeostasis;cellular macromolecule biosynthetic process;cellular macromolecule metabolic process;cellular metabolic process;cellular process;cellular protein metabolic proce…	binding;cation binding;ion binding;metal ion binding;structural constituent of ribosome;structural molecule activity	cell part;cytoplasmic part;cytosol;cytosolic small ribosomal subunit;intracellular non-membrane-bounded organelle;intracellular organelle;intracellular organelle part;intracellular part;macromolecular complex;non-membrane-bounded organelle;nuclear part;nucleoplasm;organelle;organelle part;ribonucleoprotein complex;ribosome;small ribosomal subunit	Parkinson's disease;PPAR signaling pathway;Ribosome	KxDL;Ribosomal_L40e;Ribosomal_S27;ubiquitin	AACYNNNNTTCCS_UNKNOWN;ABE_INNER_EAR;ACEVEDO_LIVER_CANCER_UP;ACEVEDO_LIVER_TUMOR_VS_NORMAL_ADJACENT_TISSUE_UP;ACTAYRNNNCCCR_UNKNOWN;AFFAR_YY1_TARGETS_UP;AMIT_SERUM_RESPONSE_20_MCF10A;ANATOMICAL_STRUCTURE_DEVELOPMENT;ANATOMICAL_STRUCTURE_MORPHOGENESIS;ATCMNTCCGY_UNKNOWN;ATGTTAA,MIR-302C;AXON_GUIDANCE;AXONOGENESIS;BENPORATH_MYC_MAX_TARGETS;BENPORATH_MYC_TARGETS_WITH_EBOX;BENPORATH_NANOG_TARGETS;BENP…	3D-structure;Acetylation;Completeproteome;Cytoplasm;Isopeptidebond;Metal-binding;Methylation;Nucleus;Phosphoprotein;Referenceproteome;Repeat;Ribonucleoprotein;Ribosomalprotein;Ublconjugation;Zinc;Zinc-finger	51	51	51	10.914	12	5	5	5	NaN	10.4929	413
O55226	Chad	Chad	Chondroadherin	1.72481	0.394077	+		+	-1.85462	-1.65176	-2.8135	-1.53521	-0.1455	-0.845194	0.149877	0.230417		1.03835	-3.14969	-1.82818	-3.55137	+			+	Core matrisome	Proteoglycans	biological adhesion;cartilage condensation;cell adhesion;cell-cell adhesion;cellular process		extracellular matrix;extracellular region part;proteinaceous extracellular matrix	ECM-receptor interaction;Focal adhesion	LRR_1;LRRNT	AKT_UP.V1_DN;AKT_UP_MTOR_DN.V1_DN;BENPORATH_ES_WITH_H3K27ME3;CAGCCTC,MIR-485-5P;CAGGTG_V$E12_Q6;chr17q21;CTTTGT_V$LEF1_Q2;DOANE_BREAST_CANCER_ESR1_UP;EXTRACELLULAR_MATRIX;EXTRACELLULAR_REGION;EXTRACELLULAR_REGION_PART;GSE15324_NAIVE_VS_ACTIVATED_ELF4_KO_CD8_TCELL_UP;GSE20715_WT_VS_TLR4_KO_LUNG_DN;GSE2197_CPG_DNA_VS_UNTREATED_IN_DC_DN;GSE26669_CD4_VS_CD8_TCELL_IN_MLR_UP;GSE27786_BCELL_VS_ERYTHROBL…	Completeproteome;Disulfidebond;Extracellularmatrix;Glycoprotein;Leucine-richrepeat;Referenceproteome;Repeat;Secreted;Signal	53.9	53.9	53.9	40.348	1	15	15	15	1.08e-221	8.93076	714
E9Q1F5	Myo5c	Myo5c	Protein Myo5c	1.71166	1.56695	+	+	+	-7.38567	-2.59188	-1.02085	1.09787	-8.07621	-0.735907	0	1e-06	+	3.94204	0.00192356	2.48507	-1.77735								adenyl nucleotide binding;adenyl ribonucleotide binding;ATP binding;binding;catalytic activity;hydrolase activity;hydrolase activity, acting on acid anhydrides;hydrolase activity, acting on acid anhydrides, in phosphorus-containing anhydrides;motor activity;nucleoside-triphosphatase activity;nucleotide binding;purine nucleotide binding;purine ribonucleoside triphosphate binding;purine ribonucleot…	cell part;cytoskeletal part;intracellular organelle part;intracellular part;macromolecular complex;myosin complex;organelle part;protein complex		DIL;IQ;Myosin_head	ACEVEDO_LIVER_TUMOR_VS_NORMAL_ADJACENT_TISSUE_UP;AIYAR_COBRA1_TARGETS_DN;BEIER_GLIOMA_STEM_CELL_UP;BLALOCK_ALZHEIMERS_DISEASE_UP;BOQUEST_STEM_CELL_DN;BOYAULT_LIVER_CANCER_SUBCLASS_G1_UP;BRUINS_UVC_RESPONSE_LATE;BRUINS_UVC_RESPONSE_VIA_TP53_GROUP_A;CHARAFE_BREAST_CANCER_LUMINAL_VS_MESENCHYMAL_UP;chr15q21;DIAZ_CHRONIC_MEYLOGENOUS_LEUKEMIA_DN;FARMER_BREAST_CANCER_BASAL_VS_LULMINAL;GRAHAM_CML_DIVIDIN…	ATP-binding;Completeproteome;Motorprotein;Myosin;Nucleotide-binding;Referenceproteome	2.8	2.3	2.3	202.7	1	4	3	3	3.55e-07	8.83747	394
O09159	Man2b1	Man2b1	Lysosomal alpha-mannosidase	1.70491	1.57864	+	+	+	-0.504278	-0.989061	-0.501027	0.365116	0.902972	0.22204	0.015111	0.039402	+	2.18833	-1.81112	1.11886	-2.16006							alcohol metabolic process;behavior;carbohydrate metabolic process;cellular carbohydrate metabolic process;cellular macromolecule metabolic process;cellular metabolic process;cellular process;cellular protein metabolic process;cognition;hexose metabolic process;learning or memory;macromolecule metabolic process;macromolecule modification;mannose metabolic process;metabolic process;monosaccharide m…	alpha-mannosidase activity;binding;carbohydrate binding;catalytic activity;cation binding;hydrolase activity;hydrolase activity, acting on glycosyl bonds;hydrolase activity, hydrolyzing O-glycosyl compounds;ion binding;mannose binding;mannosidase activity;metal ion binding;monosaccharide binding;sugar binding;transition metal ion binding;zinc ion binding	cell part;cytoplasmic part;intracellular membrane-bounded organelle;intracellular organelle;intracellular part;lysosome;lytic vacuole;membrane-bounded organelle;organelle;vacuole	Lysosome;Other glycan degradation	Alpha-mann_mid;Glyco_hydro_38;Glyco_hydro_38C	ACEVEDO_LIVER_TUMOR_VS_NORMAL_ADJACENT_TISSUE_UP;BIDUS_METASTASIS_DN;BIOPOLYMER_METABOLIC_PROCESS;BIOPOLYMER_MODIFICATION;BLALOCK_ALZHEIMERS_DISEASE_UP;CAGCTG_V$AP4_Q5;CELLULAR_MACROMOLECULE_METABOLIC_PROCESS;CELLULAR_PROTEIN_METABOLIC_PROCESS;CHEN_METABOLIC_SYNDROM_NETWORK;CHIARADONNA_NEOPLASTIC_TRANSFORMATION_KRAS_DN;DANG_REGULATED_BY_MYC_DN;DIRMEIER_LMP1_RESPONSE_EARLY;GCNP_SHH_UP_EARLY.V1_DN;…	Completeproteome;Disulfidebond;Glycoprotein;Glycosidase;Hydrolase;Lysosome;Metal-binding;Referenceproteome;Signal;Zinc	32.3	32.3	32.3	114.65	1	26	26	26	NaN	9.0234	653
O54782	Man2b2	Man2b2	Epididymis-specific alpha-mannosidase	1.70484	1.04469	+	+	+	-0.628558	-0.877386	-1.52555	-0.533515	-0.0496553	-0.108845	0.238544	0.327435		-0.0730629	-3.98292	-2.19092	-4.5472	+						alcohol metabolic process;carbohydrate metabolic process;cellular carbohydrate metabolic process;cellular metabolic process;cellular process;hexose metabolic process;mannose metabolic process;metabolic process;monosaccharide metabolic process;primary metabolic process;small molecule metabolic process	alpha-mannosidase activity;binding;carbohydrate binding;catalytic activity;cation binding;hydrolase activity;hydrolase activity, acting on glycosyl bonds;hydrolase activity, hydrolyzing O-glycosyl compounds;ion binding;mannosidase activity;metal ion binding;transition metal ion binding;zinc ion binding	cell part;cytoplasmic part;extracellular region;intracellular membrane-bounded organelle;intracellular organelle;intracellular part;lysosome;lytic vacuole;membrane-bounded organelle;organelle;vacuole	Other glycan degradation	Alpha-mann_mid;Glyco_hydro_38;Glyco_hydro_38C	ACEVEDO_LIVER_CANCER_DN;ACEVEDO_LIVER_TUMOR_VS_NORMAL_ADJACENT_TISSUE_DN;AKT_UP.V1_UP;AKT_UP_MTOR_DN.V1_UP;BROWNE_HCMV_INFECTION_1HR_DN;BROWNE_HCMV_INFECTION_48HR_DN;CHANDRAN_METASTASIS_DN;CHEOK_RESPONSE_TO_MERCAPTOPURINE_AND_LD_MTX_DN;chr4p16;GRAESSMANN_APOPTOSIS_BY_SERUM_DEPRIVATION_DN;GRAESSMANN_RESPONSE_TO_MC_AND_SERUM_DEPRIVATION_DN;GSE13411_SWITCHED_MEMORY_BCELL_VS_PLASMA_CELL_UP;GSE1432_6H…	Completeproteome;Glycoprotein;Glycosidase;Hydrolase;Metal-binding;Referenceproteome;Secreted;Signal;Zinc	20.6	20.6	20.6	115.61	3	15	15	15	2.89e-109	8.22672	697
Q80V42	Cpm	Cpm	Carboxypeptidase M	1.7041	NaN	+		+	-4.08293	-3.07134	-2.54954	-2.33168	-1.55907	-1.25153	0.168095	0.251884		1.86477	-1.89515	NaN	NaN							macromolecule metabolic process;metabolic process;primary metabolic process;protein metabolic process;proteolysis	binding;carboxypeptidase activity;catalytic activity;cation binding;exopeptidase activity;hydrolase activity;ion binding;metal ion binding;metallocarboxypeptidase activity;metalloexopeptidase activity;metallopeptidase activity;peptidase activity;peptidase activity, acting on L-amino acid peptides;transition metal ion binding;zinc ion binding	anchored to membrane;cell part;cytoplasm;intracellular membrane-bounded organelle;intracellular organelle;intracellular part;intrinsic to membrane;membrane;membrane part;membrane-bounded organelle;nucleus;organelle;plasma membrane		Peptidase_M14	ACTACCT,MIR-196A,MIR-196B;ANATOMICAL_STRUCTURE_DEVELOPMENT;ANATOMICAL_STRUCTURE_MORPHOGENESIS;BASAKI_YBX1_TARGETS_DN;BENPORATH_ES_WITH_H3K27ME3;BLALOCK_ALZHEIMERS_DISEASE_INCIPIENT_UP;BLALOCK_ALZHEIMERS_DISEASE_UP;BOYLAN_MULTIPLE_MYELOMA_D_UP;BOYLAN_MULTIPLE_MYELOMA_PCA1_DN;CAIRO_LIVER_DEVELOPMENT_UP;CHICAS_RB1_TARGETS_CONFLUENT;chr12q15;CTACCTC,LET-7A,LET-7B,LET-7C,LET-7D,LET-7E,LET-7F,MIR-98,LE…	Alternativesplicing;Carboxypeptidase;Cellmembrane;Completeproteome;Disulfidebond;Glycoprotein;GPI-anchor;Hydrolase;Lipoprotein;Membrane;Metal-binding;Metalloprotease;Protease;Referenceproteome;Signal;Zinc	36.3	36.3	36.3	50.555	2	17	17	17	6.69e-195	8.99797	1917
P70274;E0CZC5	Sepp1	Sepp1	Selenoprotein P	1.69688	1.8345	+	+	+	0.532128	0.992311	0.996997	1.15884	1.14542	-0.238445	0.204514	0.290594		0.583548	-4.17034	1.20607	-2.93993	+		+				anatomical structure development;behavior;brain development;cellular metabolic process;cellular process;developmental process;growth;locomotory behavior;metabolic process;organ development;post-embryonic development;reproduction;response to stimulus;selenium compound metabolic process;sexual reproduction	binding;selenium binding	extracellular region part;extracellular space		SelP_C;SelP_N	AAAGACA,MIR-511;AACTTT_UNKNOWN;AFFAR_YY1_TARGETS_UP;ALCALAY_AML_BY_NPM1_LOCALIZATION_UP;ALONSO_METASTASIS_EMT_UP;ALONSO_METASTASIS_NEURAL_UP;ALONSO_METASTASIS_UP;BAKKER_FOXO3_TARGETS_UP;BALDWIN_PRKCI_TARGETS_UP;BASAKI_YBX1_TARGETS_DN;BECKER_TAMOXIFEN_RESISTANCE_UP;BENPORATH_NANOG_TARGETS;BERTUCCI_INVASIVE_CARCINOMA_DUCTAL_VS_LOBULAR_DN;BLALOCK_ALZHEIMERS_DISEASE_UP;BMI1_DN.V1_DN;BMI1_DN_MEL18_DN.…	Completeproteome;Glycoprotein;Phosphoprotein;Referenceproteome;Secreted;Selenium;Selenocysteine;Signal	45	45	45	42.885	5	15	15	15	NaN	9.26399	1432
Q19LI2	A1bg	A1bg	Alpha-1B-glycoprotein	1.6968	2.51914	+	+	+	1.60569	0.402854	-0.40311	-2.17913	0.727911	1.19063	0.487784	0.577691		4.52426	-1.30995	3.54537	-4.06809	+		+						extracellular region			BENPORATH_CYCLING_GENES;BENPORATH_PROLIFERATION;CERVERA_SDHB_TARGETS_1_DN;CHENG_IMPRINTED_BY_ESTRADIOL;chr19q;EXTRACELLULAR_REGION;GSE14000_TRANSLATED_RNA_VS_MRNA_DC_DN;MODULE_49;ST_PHOSPHOINOSITIDE_3_KINASE_PATHWAY;TGTTTGY_V$HNF3_Q6;TTCYNRGAA_V$STAT5B_01;V$CDP_02;V$PBX1_01	Completeproteome;Disulfidebond;Glycoprotein;Immunoglobulindomain;Referenceproteome;Repeat;Secreted;Signal	55.5	55.5	55.5	56.553	1	32	32	32	NaN	10.1036	1567
O35640;Q921D0	Anxa8	Anxa8	Annexin A8;Annexin	1.69638	0.711329	+		+	-3.84508	-3.85989	-2.69147	-2.02536	-1.6156	-1.29627	0.032711	0.069482		1.28245	-2.72523	-2.03193	-3.545	+			+	Matrisome-associated	ECM-affiliated Proteins	biological regulation;blood coagulation;coagulation;hemostasis;multicellular organismal process;regulation of biological quality;regulation of body fluid levels	binding;calcium ion binding;calcium-dependent phospholipid binding;cation binding;ion binding;lipid binding;metal ion binding;phospholipid binding			Annexin	CAGCTG_V$AP4_Q5;CHEN_LUNG_CANCER_SURVIVAL;chr10q11;DELYS_THYROID_CANCER_UP;E2F1_UP.V1_DN;GCANCTGNY_V$MYOD_Q6;GNF2_CDH3;GNF2_SERPINB5;GRUETZMANN_PANCREATIC_CANCER_UP;GSE1448_CTRL_VS_ANTI_VALPHA2_DP_THYMOCYTE_DN;GSE17721_CPG_VS_GARDIQUIMOD_2H_BMDM_UP;GSE17721_CTRL_VS_GARDIQUIMOD_0.5H_BMDM_DN;GSE17721_CTRL_VS_GARDIQUIMOD_1H_BMDM_DN;GSE17721_CTRL_VS_GARDIQUIMOD_2H_BMDM_UP;GSE17721_CTRL_VS_POLYIC_1H_B…	Annexin;Bloodcoagulation;Calcium;Calcium/phospholipid-binding;Completeproteome;Hemostasis;Metal-binding;Referenceproteome;Repeat	69.1	69.1	69.1	36.724	2	17	17	17	NaN	9.05436	678
P28665	Mug1	Mug1	Murinoglobulin-1	1.68197	2.95227	+	+	+	2.44923	3.28044	3.07801	2.65743	1.68624	0.60967	0.000658	0.004184	+	5.53756	1.6623	8.36119	1.38527	+						biological regulation;negative regulation of catalytic activity;negative regulation of endopeptidase activity;negative regulation of hydrolase activity;negative regulation of molecular function;negative regulation of peptidase activity;regulation of biological process;regulation of catalytic activity;regulation of endopeptidase activity;regulation of hydrolase activity;regulation of metabolic pro…	endopeptidase inhibitor activity;endopeptidase regulator activity;enzyme inhibitor activity;enzyme regulator activity;peptidase inhibitor activity;peptidase regulator activity;serine-type endopeptidase inhibitor activity	extracellular region part;extracellular space		A2M;A2M_comp;A2M_N;A2M_N_2;A2M_recep;Thiol-ester_cl		Baitregion;Completeproteome;Directproteinsequencing;Disulfidebond;Glycoprotein;Proteaseinhibitor;Referenceproteome;Secreted;Serineproteaseinhibitor;Signal;Thioesterbond	66.7	66.7	46.3	165.3	1	93	93	57	NaN	10.4987	1092
Q9Z0J0	Npc2	Npc2	Epididymal secretory protein E1	1.66862	-0.160498	+		+	-3.24559	-2.65974	-3.65936	-2.10128	-0.943738	-0.639154	0.001614	0.007516	+	4.80978	0.811504	-0.136666	0.136855	+						alcohol metabolic process;biological regulation;chemical homeostasis;cholesterol efflux;cholesterol homeostasis;cholesterol metabolic process;cholesterol transport;establishment of localization;establishment of localization in cell;homeostatic process;intracellular cholesterol transport;intracellular lipid transport;intracellular sterol transport;intracellular transport;lipid homeostasis;lipid me…	binding;cholesterol binding;lipid binding;steroid binding;sterol binding	cell part;cytoplasmic part;endoplasmic reticulum;extracellular region;intracellular membrane-bounded organelle;intracellular organelle;intracellular part;lysosome;lytic vacuole;membrane-bounded organelle;organelle;vacuole	Lysosome	E1_DerP2_DerF2	AACTTT_UNKNOWN;ALFANO_MYC_TARGETS;ALONSO_METASTASIS_UP;BERENJENO_TRANSFORMED_BY_RHOA_DN;CELLULAR_LIPID_METABOLIC_PROCESS;CELLULAR_LOCALIZATION;CHAUHAN_RESPONSE_TO_METHOXYESTRADIOL_DN;CHEMICAL_HOMEOSTASIS;CHEN_METABOLIC_SYNDROM_NETWORK;chr14q24;COLIN_PILOCYTIC_ASTROCYTOMA_VS_GLIOBLASTOMA_DN;CTTTGT_V$LEF1_Q2;CYTOPLASM;CYTOPLASMIC_PART;DANG_REGULATED_BY_MYC_DN;DAVIES_MULTIPLE_MYELOMA_VS_MGUS_DN;DELY…	Cholesterolmetabolism;Completeproteome;Disulfidebond;Endoplasmicreticulum;Glycoprotein;Lipidmetabolism;Lysosome;Referenceproteome;Secreted;Signal;Steroidmetabolism;Sterolmetabolism	47.7	47.7	47.7	16.442	1	13	13	13	6.87e-96	10.3464	2847
Q9CQI1;P35242	Sftpa1	Sftpa1	MCG1040641, isoform CRA_a;Pulmonary surfactant-associated protein A	1.66121	0.960874	+	+	+	-1.0895	-3.46887	-3.20619	-1.54685	-0.548871	-0.409191	0.009844	0.028689	+	7.66318	3.69063	3.56783	1.06302	+			+	Matrisome-associated	ECM-affiliated Proteins	biological regulation;cellular process;cellular response to abiotic stimulus;cellular response to chemical stimulus;cellular response to external stimulus;cellular response to inorganic substance;cellular response to mechanical stimulus;cellular response to nitric oxide;cellular response to stimulus;circadian rhythm;multicellular organismal process;positive regulation of biological process;positi…	binding;carbohydrate binding;cation binding;ion binding;metal ion binding	cell part;collagen;cytoplasmic part;cytoplasmic vesicle;endoplasmic reticulum;endosome;extracellular matrix part;extracellular region part;extracellular space;intracellular membrane-bounded organelle;intracellular organelle;intracellular part;late endosome;membrane-bounded organelle;multivesicular body;organelle;rough endoplasmic reticulum;vesicle	Phagosome	Collagen;Lectin_C	chr10q22;GSE17721_0.5H_VS_4H_POLYIC_BMDM_UP;GSE17721_CTRL_VS_CPG_1H_BMDM_UP;GSE17721_CTRL_VS_CPG_4H_BMDM_DN;GSE17721_CTRL_VS_LPS_12H_BMDM_DN;GSE17721_CTRL_VS_LPS_8H_BMDM_DN;GSE17721_CTRL_VS_PAM3CSK4_2H_BMDM_DN;GSE17721_CTRL_VS_POLYIC_4H_BMDM_DN;GSE27786_LIN_NEG_VS_NKCELL_UP;GSE9037_CTRL_VS_LPS_1H_STIM_BMDM_DN;GSE9037_WT_VS_IRAK4_KO_BMDM_DN;IWANAGA_CARCINOGENESIS_BY_KRAS_PTEN_UP;LIPID_TRANSPORTER_…	Calcium;Collagen;Completeproteome;Disulfidebond;Extracellularmatrix;Gaseousexchange;Glycoprotein;Hydroxylation;Lectin;Metal-binding;Referenceproteome;Repeat;Secreted;Signal;Surfacefilm	47.2	47.2	47.2	26.183	2	12	12	12	NaN	11.1202	1134
P49935	Ctsh	Ctsh	Pro-cathepsin H	1.65557	0.261499	+		+	-1.87911	-2.55624	-2.63275	-1.14981	-0.700291	-0.683611	0.074379	0.131336		3.33628	-0.335928	0.14017	-0.305345	+			+	Matrisome-associated	ECM Regulators	adaptive immune response;adaptive immune response based on somatic recombination of immune receptors built from immunoglobulin superfamily domains;anatomical structure development;anatomical structure homeostasis;anatomical structure morphogenesis;biological regulation;bradykinin catabolic process;catabolic process;cell killing;cellular catabolic process;cellular metabolic process;cellular proces…	activating MHC class I receptor activity;aminopeptidase activity;apoptotic protease activator activity;binding;catalytic activity;cysteine-type endopeptidase activity;cysteine-type peptidase activity;endopeptidase activity;enzyme activator activity;enzyme regulator activity;exopeptidase activity;HLA-A specific activating MHC class I receptor activity;hormone binding;hydrolase activity;MHC class I…	acrosomal vesicle;axoneme part;cell part;cell projection part;cytoplasmic membrane-bounded vesicle;cytoplasmic part;cytoplasmic vesicle;cytosol;extracellular region part;extracellular space;intracellular membrane-bounded organelle;intracellular organelle;intracellular part;lysosome;lytic vacuole;membrane-bounded organelle;membrane-bounded vesicle;organelle;organelle part;outer dense fiber;stored …	Lysosome	Inhibitor_I29;Peptidase_C1	ACEVEDO_LIVER_CANCER_UP;ADDYA_ERYTHROID_DIFFERENTIATION_BY_HEMIN;APPEL_IMATINIB_RESPONSE;BAELDE_DIABETIC_NEPHROPATHY_UP;BASSO_B_LYMPHOCYTE_NETWORK;BLALOCK_ALZHEIMERS_DISEASE_UP;BMI1_DN_MEL18_DN.V1_DN;BOHN_PRIMARY_IMMUNODEFICIENCY_SYNDROM_DN;BOQUEST_STEM_CELL_DN;BYSTROEM_CORRELATED_WITH_IL5_UP;CAIRO_LIVER_DEVELOPMENT_DN;CELLULAR_MACROMOLECULE_METABOLIC_PROCESS;CELLULAR_PROTEIN_METABOLIC_PROCESS;CE…	Completeproteome;Disulfidebond;Glycoprotein;Hydrolase;Lysosome;Protease;Referenceproteome;Signal;Thiolprotease;Zymogen	42	42	42	37.17	2	11	11	11	NaN	9.65085	1227
Q61704;E9PVS1	Itih3	Itih3	Inter-alpha-trypsin inhibitor heavy chain H3	1.64637	2.40128	+	+	+	1.86221	3.96932	3.57416	3.09922	1.48359	0.42188	0.001979	0.008727	+	2.70875	-1.53554	6.03025	0.165672	+		+	+	Matrisome-associated	ECM Regulators	amine metabolic process;aminoglycan metabolic process;carbohydrate metabolic process;glycosaminoglycan metabolic process;hyaluronan metabolic process;macromolecule metabolic process;metabolic process;nitrogen compound metabolic process;polysaccharide metabolic process;primary metabolic process	endopeptidase inhibitor activity;endopeptidase regulator activity;enzyme inhibitor activity;enzyme regulator activity;peptidase inhibitor activity;peptidase regulator activity;serine-type endopeptidase inhibitor activity	extracellular region		ITI_HC_C;VIT;VWA	ACEVEDO_LIVER_TUMOR_VS_NORMAL_ADJACENT_TISSUE_DN;ATF2_S_UP.V1_UP;ATM_DN.V1_UP;BRCA1_DN.V1_DN;BYSTRYKH_HEMATOPOIESIS_STEM_CELL_QTL_TRANS;CAIRO_LIVER_DEVELOPMENT_DN;CAR_HPX;chr3p21;ESC_V6.5_UP_EARLY.V1_UP;GGGTGGRR_V$PAX4_03;GHO_ATF5_TARGETS_UP;GNF2_GSTM1;GNF2_HPN;GNF2_HPX;GNF2_LCAT;GNF2_TST;GSE17721_0.5H_VS_4H_PAM3CSK4_BMDM_DN;GSE17721_CPG_VS_GARDIQUIMOD_1H_BMDM_UP;GSE17721_CTRL_VS_CPG_24H_BMDM_UP;…	Cleavageonpairofbasicresidues;Completeproteome;Glycoprotein;Proteaseinhibitor;Proteoglycan;Referenceproteome;Secreted;Serineproteaseinhibitor;Signal	56.4	56.4	56.4	99.357	4	43	43	43	NaN	10.0996	1755
P18528	0		Ig heavy chain V region 6.96	1.62908	1.76918	+	+	+	-0.320245	0.571324	-0.0546174	1.70482	0.126263	2.08531	0.303668	0.397693		1.6946	-3.56987	1.24408	-3.54582								antigen binding;binding			V-set		Completeproteome;Immunoglobulindomain;ImmunoglobulinVregion;Referenceproteome	39.8	39.8	19.4	11.007	1	4	4	2	6.85e-126	10.0941	1005
Q61702;F8WJ05	Itih1	Itih1	Inter-alpha-trypsin inhibitor heavy chain H1	1.61309	2.91286	+	+	+	2.38862	2.99001	3.03751	2.77143	2.05979	0.6879	0.003933	0.014133	+	3.36742	-0.300501	5.81742	-0.307074	+		+	+	Matrisome-associated	ECM Regulators	amine metabolic process;aminoglycan metabolic process;carbohydrate metabolic process;glycosaminoglycan metabolic process;hyaluronan metabolic process;macromolecule metabolic process;metabolic process;nitrogen compound metabolic process;polysaccharide metabolic process;primary metabolic process	endopeptidase inhibitor activity;endopeptidase regulator activity;enzyme inhibitor activity;enzyme regulator activity;peptidase inhibitor activity;peptidase regulator activity;serine-type endopeptidase inhibitor activity	extracellular region		ITI_HC_C;VIT;VWA	ACEVEDO_LIVER_CANCER_DN;BANDRES_RESPONSE_TO_CARMUSTIN_MGMT_48HR_DN;BOCHKIS_FOXA2_TARGETS;CAIRO_LIVER_DEVELOPMENT_DN;CALCIUM_ION_BINDING;CAR_HPX;CAR_IGFBP1;CATION_BINDING;CHIANG_LIVER_CANCER_SUBCLASS_PROLIFERATION_DN;chr3p21;GCM_DDX11;GNF2_CEBPA;GNF2_GSTM1;GNF2_HPN;GNF2_HPX;GNF2_LCAT;GNF2_TST;GSE10239_KLRG1INT_VS_KLRG1HIGH_EFF_CD8_TCELL_UP;GSE1460_INTRATHYMIC_T_PROGENITOR_VS_NAIVE_CD4_TCELL_ADULT_…	Completeproteome;Glycoprotein;Phosphoprotein;Proteaseinhibitor;Proteoglycan;Referenceproteome;Secreted;Serineproteaseinhibitor;Signal	56.1	56.1	56.1	101.07	3	44	44	44	NaN	9.96377	1754
E9Q704;F8VQA4;P97467	Pam	Pam	Peptidyl-glycine alpha-amidating monooxygenase	1.60926	0	+		+	0.397016	-1.06001	-0.930237	-0.479497	1.01225	0.00796816	0.003144	0.0121	+	0.0834637	-3.95381	-1.26944	NaN		+					anatomical structure development;anatomical structure morphogenesis;appendage development;biological regulation;carboxylic acid metabolic process;cellular component assembly;cellular component organization;cellular component organization or biogenesis;cellular ketone metabolic process;cellular lipid metabolic process;cellular macromolecule metabolic process;cellular metabolic process;cellular pro…	amidine-lyase activity;binding;calcium ion binding;carbon-nitrogen lyase activity;carboxylic acid binding;catalytic activity;cation binding;copper ion binding;ion binding;L-ascorbic acid binding;lyase activity;metal ion binding;monooxygenase activity;oxidoreductase activity;oxidoreductase activity, acting on paired donors, with incorporation or reduction of molecular oxygen;oxidoreductase activit…	cell part;cell projection;cell surface;cytoplasmic part;cytoplasmic vesicle membrane;cytoplasmic vesicle part;cytosol;Golgi apparatus part;integral to membrane;integral to plasma membrane;intracellular organelle part;intracellular part;intrinsic to membrane;intrinsic to plasma membrane;membrane;membrane part;neuron projection;organelle membrane;organelle part;perikaryon;perinuclear region of cyto…		Cu2_monooxygen;NHL	ACAWYAAAG_UNKNOWN;ACEVEDO_LIVER_CANCER_WITH_H3K27ME3_UP;BAELDE_DIABETIC_NEPHROPATHY_DN;BIOPOLYMER_METABOLIC_PROCESS;BIOPOLYMER_MODIFICATION;BLALOCK_ALZHEIMERS_DISEASE_DN;BONOME_OVARIAN_CANCER_SURVIVAL_SUBOPTIMAL_DEBULKING;CAGCTG_V$AP4_Q5;CAGTATT,MIR-200B,MIR-200C,MIR-429;CAMP_UP.V1_DN;CELL_CYCLE_GO_0007049;CELL_CYCLE_PHASE;CELL_CYCLE_PROCESS;CELLULAR_MACROMOLECULE_METABOLIC_PROCESS;CELLULAR_PROTE…	Cleavageonpairofbasicresidues;Completeproteome;Copper;Cytoplasmicvesicle;Disulfidebond;Glycoprotein;Lyase;Membrane;Metal-binding;Monooxygenase;Multifunctionalenzyme;Oxidoreductase;Phosphoprotein;Referenceproteome;Repeat;Signal;Transmembrane;Transmembranehelix;VitaminC;Zinc	29.2	29.2	29.2	97.175	6	19	19	19	6.88e-125	8.21842	431
P32507-2;P32507	Pvrl2	Pvrl2	Poliovirus receptor-related protein 2	1.6037	NaN	+		+	-2.98167	-3.09808	-2.31506	0.0306871	-3.44803	-0.360914	0.002099	0.009111	+	-1.41715	-5.62408	NaN	NaN		+					acrosome assembly;adhesion to other organism involved in symbiotic interaction;adhesion to symbiont;anatomical structure formation involved in morphogenesis;anatomical structure morphogenesis;biological adhesion;biological regulation;cell adhesion;cell part morphogenesis;cell projection organization;cell-cell adhesion;cellular component assembly;cellular component assembly at cellular level;cellu…	binding;identical protein binding;protein binding;protein dimerization activity;protein homodimerization activity	adherens junction;anchoring junction;cell junction;cell part;cell surface;cell-cell adherens junction;cell-cell junction;integral to membrane;intrinsic to membrane;membrane;membrane part;plasma membrane;zonula adherens	Adherens junction;Cell adhesion molecules (CAMs)	C2-set_2;V-set	ACACTGG,MIR-199A,MIR-199B;AMIT_SERUM_RESPONSE_240_MCF10A;ARGGGTTAA_UNKNOWN;BAELDE_DIABETIC_NEPHROPATHY_DN;BERENJENO_TRANSFORMED_BY_RHOA_UP;BRUINS_UVC_RESPONSE_EARLY_LATE;CAGGTG_V$E12_Q6;CELL_CELL_ADHESION;CHARAFE_BREAST_CANCER_LUMINAL_VS_BASAL_UP;chr19q13;CLASPER_LYMPHATIC_VESSELS_DURING_METASTASIS_UP;CREIGHTON_AKT1_SIGNALING_VIA_MTOR_UP;CTTTGT_V$LEF1_Q2;ENK_UV_RESPONSE_EPIDERMIS_DN;ENK_UV_RESPON…	3D-structure;Alternativesplicing;Celladhesion;Cellmembrane;Completeproteome;Disulfidebond;Glycoprotein;Immunoglobulindomain;Membrane;Phosphoprotein;Receptor;Referenceproteome;Repeat;Signal;Transmembrane;Transmembranehelix	18.4	18.4	18.4	50.779	2	5	5	5	4.53e-39	7.75941	1122
E9Q0W5;G3X9I1;Q91VU0;G5E911	Fam3c	Fam3c	Protein FAM3C;DNA segment, Chr 6, Wayne State University 176, expressed, isoform CRA_a;DNA segment, Chr 6, Wayne State University 176, expressed, isoform CRA_f	1.6018	NaN	+		+	-5.52363	-2.35749	-1.91918	-0.584591	-0.856337	-0.974208	0.000688	0.004305	+	0.0207205	-3.56549	NaN	NaN	+						developmental process;multicellular organismal development;multicellular organismal process		cell part;cytoplasmic membrane-bounded vesicle;cytoplasmic part;cytoplasmic vesicle;extracellular region;Golgi apparatus;intracellular membrane-bounded organelle;intracellular organelle;intracellular part;membrane-bounded organelle;membrane-bounded vesicle;organelle;vesicle			AAGCACA,MIR-218;AKL_HTLV1_INFECTION_DN;BASAKI_YBX1_TARGETS_DN;BCAT_GDS748_UP;BENPORATH_PROLIFERATION;BHATI_G2M_ARREST_BY_2METHOXYESTRADIOL_UP;BROCKE_APOPTOSIS_REVERSED_BY_IL6;CHIARADONNA_NEOPLASTIC_TRANSFORMATION_CDC25_UP;CHIARADONNA_NEOPLASTIC_TRANSFORMATION_KRAS_UP;chr7q22;COLDREN_GEFITINIB_RESISTANCE_DN;CREIGHTON_ENDOCRINE_THERAPY_RESISTANCE_3;CYCLIN_D1_KE_.V1_UP;DAVICIONI_RHABDOMYOSARCOMA_PAX…	Completeproteome;Cytoplasmicvesicle;Developmentalprotein;Directproteinsequencing;Disulfidebond;Oncogene;Referenceproteome;Secreted;Signal	58.6	58.6	58.6	16.519	6	8	8	8	9.88e-81	8.75114	391
P06797	Ctsl1	Ctsl1	Cathepsin L1	1.60019	1.23809	+	+	+	-1.86513	-1.54028	-1.70427	-1.03234	-1.77889	-1.05148	0.470039	0.56335		0.804592	-2.94455	-0.781796	-3.53281							aging;anatomical structure development;autophagic cell death;cell communication;cell death;cell differentiation;cellular developmental process;cellular process;cellular process involved in reproduction;cellular response to external stimulus;cellular response to extracellular stimulus;cellular response to nutrient levels;cellular response to starvation;cellular response to stimulus;cellular respon…	aminopeptidase activity;binding;catalytic activity;cysteine-type endopeptidase activity;cysteine-type peptidase activity;endopeptidase activity;exopeptidase activity;histone binding;hydrolase activity;peptidase activity;peptidase activity, acting on L-amino acid peptides;peptide binding;protein binding	cell part;cell projection;cytoplasmic part;external side of plasma membrane;intracellular membrane-bounded organelle;intracellular non-membrane-bounded organelle;intracellular organelle;intracellular organelle part;intracellular part;lysosome;lytic vacuole;membrane part;membrane-bounded organelle;microvillus;neuron projection;non-membrane-bounded organelle;nuclear part;nucleolus;organelle;organel…	Antigen processing and presentation;Lysosome;Phagosome;Rheumatoid arthritis	Inhibitor_I29;Peptidase_C1	ADDYA_ERYTHROID_DIFFERENTIATION_BY_HEMIN;APPEL_IMATINIB_RESPONSE;BAE_BRCA1_TARGETS_UP;BLALOCK_ALZHEIMERS_DISEASE_INCIPIENT_UP;BLALOCK_ALZHEIMERS_DISEASE_UP;BLUM_RESPONSE_TO_SALIRASIB_UP;BOYLAN_MULTIPLE_MYELOMA_C_CLUSTER_DN;BOYLAN_MULTIPLE_MYELOMA_C_DN;BOYLAN_MULTIPLE_MYELOMA_PCA3_UP;BRUECKNER_TARGETS_OF_MIRLET7A3_DN;BURTON_ADIPOGENESIS_7;CAFFAREL_RESPONSE_TO_THC_24HR_5_UP;CAFFAREL_RESPONSE_TO_THC…	3D-structure;Completeproteome;Directproteinsequencing;Disulfidebond;Glycoprotein;Hydrolase;Lysosome;Protease;Referenceproteome;Signal;Thiolprotease;Zymogen	35	35	35	37.547	1	10	10	10	NaN	9.03326	863
O35930	Gp1ba	Gp1ba	Platelet glycoprotein Ib alpha chain	1.58803	2.57436	+	+	+	0.14318	1.76612	1.64825	1.73696	1.36064	-0.137665	0.037382	0.076499		-1.99949	-5.76318	-0.780284	-7.13194		+	+				anatomical structure morphogenesis;biological adhesion;biological regulation;blood coagulation;cell adhesion;cell morphogenesis;cellular component morphogenesis;cellular component organization;cellular component organization or biogenesis;cellular developmental process;cellular process;coagulation;developmental process;fibrinolysis;hemostasis;multicellular organismal process;negative regulation o…		cell part;integral to membrane;integral to plasma membrane;intrinsic to membrane;intrinsic to plasma membrane;membrane part;plasma membrane part	ECM-receptor interaction;Hematopoietic cell lineage	LRR_4	BLOOD_COAGULATION;CELL_ACTIVATION;CELL_FRACTION;CELL_SURFACE_RECEPTOR_LINKED_SIGNAL_TRANSDUCTION_GO_0007166;COAGULATION;FULCHER_INFLAMMATORY_RESPONSE_LECTIN_VS_LPS_UP;G_PROTEIN_COUPLED_RECEPTOR_ACTIVITY;GCNP_SHH_UP_LATE.V1_DN;GSE13484_12H_VS_3H_YF17D_VACCINE_STIM_PBMC_DN;GSE13493_DP_VS_CD8POS_THYMOCYTE_DN;GSE14000_UNSTIM_VS_16H_LPS_DC_TRANSLATED_RNA_DN;GSE15750_WT_VS_TRAF6KO_DAY6_EFF_CD8_TCELL_DN…	3D-structure;Bloodcoagulation;Celladhesion;Completeproteome;Disulfidebond;Glycoprotein;Hemostasis;Leucine-richrepeat;Membrane;Phosphoprotein;Referenceproteome;Repeat;Signal;Sulfation;Transmembrane;Transmembranehelix	12.5	12.5	12.5	80.054	1	6	6	6	2.02e-188	8.27455	689
P11672	Lcn2	Lcn2	Neutrophil gelatinase-associated lipocalin	1.5878	1.48421	+	+	+	0.653529	0.571818	-0.664432	-0.297427	0.261735	0.462655	0.170907	0.254508		2.89401	-0.76657	1.40183	-1.88737	+						apoptosis;biological regulation;cation transport;cell communication;cell death;cellular component assembly;cellular component organization;cellular component organization or biogenesis;cellular process;cellular response to biotic stimulus;cellular response to chemical stimulus;cellular response to cytokine stimulus;cellular response to external stimulus;cellular response to extracellular stimulus…	binding;cation binding;ion binding;iron ion binding;metal ion binding;transition metal ion binding;transporter activity	cell part;cytoplasmic part;cytosol;extracellular region;extracellular region part;extracellular space;intracellular part		Lipocalin	ABBUD_LIF_SIGNALING_1_UP;ACEVEDO_FGFR1_TARGETS_IN_PROSTATE_CANCER_MODEL_UP;ACEVEDO_LIVER_CANCER_UP;ACEVEDO_LIVER_TUMOR_VS_NORMAL_ADJACENT_TISSUE_UP;BASAKI_YBX1_TARGETS_DN;BOSCO_EPITHELIAL_DIFFERENTIATION_MODULE;BOYLAN_MULTIPLE_MYELOMA_C_D_DN;BOYLAN_MULTIPLE_MYELOMA_PCA1_UP;BROWN_MYELOID_CELL_DEVELOPMENT_UP;BROWNE_HCMV_INFECTION_20HR_UP;BROWNE_HCMV_INFECTION_30MIN_UP;BROWNE_HCMV_INFECTION_4HR_UP;B…	3D-structure;Apoptosis;Completeproteome;Directproteinsequencing;Disulfidebond;Glycoprotein;Immunity;Innateimmunity;Iontransport;Iron;Irontransport;Pyrrolidonecarboxylicacid;Referenceproteome;Secreted;Signal;Transport	24.5	24.5	24.5	22.875	1	6	6	6	1.14e-83	9.93245	927
Q91XA2	Golm1	Golm1	Golgi membrane protein 1	1.57753	NaN	+		+	-0.552485	-3.064	-2.58166	-3.36935	-3.64708	0.273974	0.000784	0.004653	+	-1.52932	-4.90942	NaN	NaN		+					biological regulation;cellular component organization;cellular component organization at cellular level;cellular component organization or biogenesis;cellular component organization or biogenesis at cellular level;cellular process;nucleus organization;organelle organization;regulation of biological process;regulation of lipid metabolic process;regulation of metabolic process;regulation of primary…		cell part;cytoplasmic part;Golgi apparatus;integral to membrane;intracellular membrane-bounded organelle;intracellular organelle;intracellular part;intrinsic to membrane;membrane part;membrane-bounded organelle;organelle			ACEVEDO_FGFR1_TARGETS_IN_PROSTATE_CANCER_MODEL_UP;ACTGTGA,MIR-27A,MIR-27B;BREDEMEYER_RAG_SIGNALING_VIA_ATM_NOT_VIA_NFKB_UP;CERVERA_SDHB_TARGETS_1_UP;CHANDRAN_METASTASIS_DN;chr9q21;CHYLA_CBFA2T3_TARGETS_DN;CREIGHTON_ENDOCRINE_THERAPY_RESISTANCE_3;CTTTGT_V$LEF1_Q2;CYTOPLASM;CYTOPLASMIC_PART;GOLDRATH_NAIVE_VS_MEMORY_CD8_TCELL_DN;GOLGI_APPARATUS;GSE10325_BCELL_VS_MYELOID_DN;GSE10325_LUPUS_BCELL_VS_LU…	Coiledcoil;Completeproteome;Glycoprotein;Golgiapparatus;Membrane;Phosphoprotein;Referenceproteome;Signal-anchor;Transmembrane;Transmembranehelix	25.7	25.7	25.7	44.326	1	7	7	7	5.07e-46	7.83425	2274
P03953-2;P03953	Cfd	Cfd	Complement factor D	1.57332	2.32414	+	+	+	-0.933207	0.974041	1.0164	1.37648	2.24939	1.48006	0.017966	0.044382	+	2.74168	-1.9502	3.56781	-2.23982	+		+				activation of immune response;biological regulation;complement activation;complement activation, alternative pathway;defense response;humoral immune response;immune effector process;immune response;immune system process;innate immune response;macromolecule metabolic process;metabolic process;positive regulation of biological process;positive regulation of immune response;positive regulation of im…	catalytic activity;endopeptidase activity;hydrolase activity;peptidase activity;peptidase activity, acting on L-amino acid peptides;serine hydrolase activity;serine-type endopeptidase activity;serine-type peptidase activity	extracellular region part;extracellular space	Complement and coagulation cascades;Staphylococcus aureus infection	Trypsin	BAKKER_FOXO3_TARGETS_DN;BEGUM_TARGETS_OF_PAX3_FOXO1_FUSION_DN;BENPORATH_CYCLING_GENES;BIOCARTA_COMP_PATHWAY;BOQUEST_STEM_CELL_CULTURED_VS_FRESH_DN;BOQUEST_STEM_CELL_UP;BROWNE_HCMV_INFECTION_2HR_UP;BURTON_ADIPOGENESIS_6;CADWELL_ATG16L1_TARGETS_UP;CASORELLI_ACUTE_PROMYELOCYTIC_LEUKEMIA_UP;CELLULAR_MACROMOLECULE_METABOLIC_PROCESS;CELLULAR_PROTEIN_METABOLIC_PROCESS;CHARAFE_BREAST_CANCER_LUMINAL_VS_BA…	Alternativesplicing;Complementalternatepathway;Completeproteome;Disulfidebond;Glycoprotein;Hydrolase;Immunity;Innateimmunity;Protease;Referenceproteome;Secreted;Serineprotease;Signal;Zymogen	26.7	26.7	26.7	27.985	2	6	6	6	NaN	10.0207	835
O88668;K4DI63	Creg1	Creg1	Protein CREG1;Cellular repressor of E1A-stimulated genes 1, isoform CRA_a	1.56748	0.78241	+		+	-2.90886	-2.02653	-2.46341	-1.53323	-0.765626	-0.775573	0.225512	0.314292		1.16583	-2.48621	-1.71326	-3.69813	+						biological regulation;regulation of biological process;regulation of biosynthetic process;regulation of cellular biosynthetic process;regulation of cellular macromolecule biosynthetic process;regulation of cellular metabolic process;regulation of cellular process;regulation of gene expression;regulation of growth;regulation of macromolecule biosynthetic process;regulation of macromolecule metabol…	binding;catalytic activity;coenzyme binding;cofactor binding;FMN binding;nucleotide binding;oxidoreductase activity;protein binding;transcription factor binding	cell part;extracellular region;intracellular organelle part;intracellular part;macromolecular complex;nuclear part;nucleoplasm part;organelle part;protein complex;transcription factor complex			AAGCCAT,MIR-135A,MIR-135B;BIOPOLYMER_METABOLIC_PROCESS;BYSTRYKH_HEMATOPOIESIS_STEM_CELL_QTL_CIS;CELL_PROLIFERATION_GO_0008283;CHEN_METABOLIC_SYNDROM_NETWORK;CHOW_RASSF1_TARGETS_DN;chr1q24;COLINA_TARGETS_OF_4EBP1_AND_4EBP2;DACOSTA_UV_RESPONSE_VIA_ERCC3_UP;DAVICIONI_TARGETS_OF_PAX_FOXO1_FUSIONS_UP;DIAZ_CHRONIC_MEYLOGENOUS_LEUKEMIA_UP;FRIDMAN_IMMORTALIZATION_DN;FRIDMAN_SENESCENCE_UP;GSE10325_LUPUS_B…	Completeproteome;Glycoprotein;Growthregulation;Referenceproteome;Secreted;Signal	37.7	37.7	37.7	24.452	3	5	5	5	2.06e-138	9.3256	753
P21460;A2APX3	Cst3	Cst3	Cystatin-C	1.55322	1.7549	+	+	+	-1.1253	-1.22744	-0.522429	-0.601376	0.36297	0.671061	0.017285	0.04299	+	2.49106	-1.57783	1.53515	-2.94733	+			+	Matrisome-associated	ECM Regulators	anatomical structure development;apoptosis;behavior;biological regulation;brain development;cell activation;cell death;cell development;cellular component organization;cellular component organization at cellular level;cellular component organization or biogenesis;cellular component organization or biogenesis at cellular level;cellular developmental process;cellular process;cellular process involv…	beta-amyloid binding;binding;cysteine-type endopeptidase inhibitor activity;endopeptidase inhibitor activity;endopeptidase regulator activity;enzyme inhibitor activity;enzyme regulator activity;peptidase inhibitor activity;peptidase regulator activity;protein binding	basement membrane;cell body;cell part;cell projection;contractile fiber;cytoplasmic part;endoplasmic reticulum;endosome;extracellular matrix part;extracellular region part;extracellular space;intracellular membrane-bounded organelle;intracellular non-membrane-bounded organelle;intracellular organelle;intracellular organelle part;intracellular part;late endosome;lysosome;lytic vacuole;membrane;mem…	Salivary secretion	Cystatin	ACEVEDO_METHYLATED_IN_LIVER_CANCER_DN;BYSTRYKH_HEMATOPOIESIS_STEM_CELL_QTL_CIS;CHANG_CORE_SERUM_RESPONSE_DN;CHANG_POU5F1_TARGETS_DN;chr20p11;DELACROIX_RAR_BOUND_ES;ENZYME_INHIBITOR_ACTIVITY;ENZYME_REGULATOR_ACTIVITY;GOLDRATH_ANTIGEN_RESPONSE;GOLUB_ALL_VS_AML_DN;GSE10325_LUPUS_BCELL_VS_LUPUS_MYELOID_DN;GSE10325_LUPUS_CD4_TCELL_VS_LUPUS_MYELOID_DN;GSE12366_PLASMA_CELL_VS_MEMORY_BCELL_UP;GSE12366_PL…	Completeproteome;Disulfidebond;Proteaseinhibitor;Referenceproteome;Secreted;Signal;Thiolproteaseinhibitor	65.7	65.7	65.7	15.531	2	9	9	9	5.31e-124	9.82624	1030
E9PVD2;E9Q5L2	Itih4	Itih4	Inter alpha-trypsin inhibitor, heavy chain 4	1.55233	2.20106	+	+	+	2.47321	3.59036	3.60035	2.24753	1.22712	0.643019	0.000511	0.003505	+	4.055	0.670869	7.01023	1.63243	+		+	+	Matrisome-associated	ECM Regulators	amine metabolic process;aminoglycan metabolic process;carbohydrate metabolic process;glycosaminoglycan metabolic process;hyaluronan metabolic process;macromolecule metabolic process;metabolic process;nitrogen compound metabolic process;polysaccharide metabolic process;primary metabolic process	endopeptidase inhibitor activity;endopeptidase regulator activity;enzyme inhibitor activity;enzyme regulator activity;peptidase inhibitor activity;peptidase regulator activity;serine-type endopeptidase inhibitor activity	cell part;cytoplasm;intracellular part;membrane;plasma membrane		ITI_HC_C;VIT;VWA	BLALOCK_ALZHEIMERS_DISEASE_UP;BOYAULT_LIVER_CANCER_SUBCLASS_G123_DN;CAIRO_HEPATOBLASTOMA_CLASSES_DN;CAIRO_HEPATOBLASTOMA_DN;CAIRO_LIVER_DEVELOPMENT_DN;chr3p21;CORRE_MULTIPLE_MYELOMA_UP;FEVR_CTNNB1_TARGETS_UP;GNF2_CEBPA;GNF2_CYP2B6;GNF2_GSTM1;GNF2_HPN;GNF2_HPX;GNF2_IGF1;GNF2_LCAT;GNF2_TST;GSE11864_CSF1_PAM3CYS_VS_CSF1_IFNG_PAM3CYS_IN_MAC_DN;GSE12366_GC_VS_MEMORY_BCELL_DN;GSE1460_DP_VS_CD4_THYMOCYT…	Completeproteome;Referenceproteome	69.3	69.3	2.2	104.59	3	61	61	1	NaN	10.2004	344
Q03311	Bche	Bche	Cholinesterase	1.54703	2.6654	+	+	+	NaN	0.741447	1.14387	1.57156	0.350901	0.876983	0.582973	0.660098		-1.42684	-5.33657	-0.771212	-6.67635	+		+				alcohol metabolic process;amine metabolic process;cell communication;cell-cell signaling;cellular amine metabolic process;cellular biogenic amine metabolic process;cellular metabolic process;cellular nitrogen compound metabolic process;cellular process;choline metabolic process;ethanolamine-containing compound metabolic process;metabolic process;nitrogen compound metabolic process;signaling;small…	acetylcholinesterase activity;carboxylesterase activity;carboxylic ester hydrolase activity;catalytic activity;cholinesterase activity;hydrolase activity;hydrolase activity, acting on ester bonds	cell part;cytoplasmic part;endoplasmic reticulum lumen;endoplasmic reticulum part;extracellular region part;extracellular space;intracellular organelle lumen;intracellular organelle part;intracellular part;membrane;membrane-enclosed lumen;nuclear envelope lumen;nuclear part;organelle envelope lumen;organelle lumen;organelle part		AChE_tetra;COesterase	AACTTT_UNKNOWN;ATM_DN.V1_UP;BOQUEST_STEM_CELL_CULTURED_VS_FRESH_UP;BROWNE_HCMV_INFECTION_48HR_DN;BRUECKNER_TARGETS_OF_MIRLET7A3_UP;CHARAFE_BREAST_CANCER_LUMINAL_VS_MESENCHYMAL_DN;chr3q26;CTTTGT_V$LEF1_Q2;DAVICIONI_TARGETS_OF_PAX_FOXO1_FUSIONS_UP;ENK_UV_RESPONSE_EPIDERMIS_DN;GOBERT_OLIGODENDROCYTE_DIFFERENTIATION_DN;GSE11864_CSF1_VS_CSF1_IFNG_IN_MAC_UP;GSE13411_NAIVE_VS_SWITCHED_MEMORY_BCELL_UP;GS…	Completeproteome;Disulfidebond;Glycoprotein;Hydrolase;Phosphoprotein;Referenceproteome;Secreted;Serineesterase;Signal	21.9	21.9	21.9	68.461	1	10	10	10	NaN	8.23337	1529
Q06318	Scgb1a1	Scgb1a1	Uteroglobin	1.54196	1.29869	+	+	+	-1.03219	-1.77089	-1.75773	-1.00598	-0.879913	-0.489852	0.137145	0.214573		8.6539	4.80311	5.4915	2.11879	+						biological regulation;cellular macromolecule metabolic process;cellular metabolic process;cellular nitrogen compound metabolic process;cellular process;macromolecule metabolic process;metabolic process;mRNA metabolic process;negative regulation of biological process;negative regulation of biosynthetic process;negative regulation of cell activation;negative regulation of cell proliferation;negativ…	enzyme inhibitor activity;enzyme regulator activity;lipase inhibitor activity;phospholipase A2 inhibitor activity;phospholipase inhibitor activity	cell part;cytoplasm;cytoplasmic membrane-bounded vesicle;cytoplasmic part;cytoplasmic vesicle;endoplasmic reticulum;envelope;extracellular region part;extracellular space;intracellular membrane-bounded organelle;intracellular organelle;intracellular organelle part;intracellular part;membrane-bounded organelle;membrane-bounded vesicle;nuclear envelope;nuclear part;organelle;organelle envelope;orga…		Uteroglobin	chr11q12;CTIP_DN.V1_DN;DODD_NASOPHARYNGEAL_CARCINOMA_UP;EMBRYO_IMPLANTATION;FEMALE_PREGNANCY;GOZGIT_ESR1_TARGETS_DN;GSE14000_4H_VS_16H_LPS_DC_UP;GSE1448_CTRL_VS_ANTI_VBETA5_DP_THYMOCYTE_DN;GSE1460_CD4_THYMOCYTE_VS_THYMIC_STROMAL_CELL_UP;GSE17580_UNINFECTED_VS_S_MANSONI_INF_TREG_UP;GSE17974_IL4_AND_ANTI_IL12_VS_UNTREATED_4H_ACT_CD4_TCELL_DN;GSE22886_TH1_VS_TH2_48H_ACT_UP;GSE26669_CTRL_VS_COSTIM_BL…	Completeproteome;Directproteinsequencing;Disulfidebond;PhospholipaseA2inhibitor;Referenceproteome;Secreted;Signal	51	51	51	10.519	1	12	12	12	NaN	11.934	1543
Q00896	Serpina1c	Serpina1c	Alpha-1-antitrypsin 1-3	1.54059	2.4192	+	+	+	-2.83601	1.24505	1.14576	1.1571	1.23723	-0.16948	8.8e-05	0.001106	+	5.53935	-0.329328	6.17016	-0.206313	+			+	Matrisome-associated	ECM Regulators	biological regulation;regulation of biological process;regulation of macromolecule metabolic process;regulation of metabolic process;regulation of primary metabolic process;regulation of protein metabolic process;regulation of proteolysis;response to chemical stimulus;response to cytokine stimulus;response to endogenous stimulus;response to hormone stimulus;response to organic substance;response …	endopeptidase inhibitor activity;endopeptidase regulator activity;enzyme inhibitor activity;enzyme regulator activity;peptidase inhibitor activity;peptidase regulator activity;serine-type endopeptidase inhibitor activity	extracellular region	Complement and coagulation cascades	Serpin		Completeproteome;Glycoprotein;Proteaseinhibitor;Referenceproteome;Secreted;Serineproteaseinhibitor;Signal	57.5	5.3	5.3	45.823	2	35	1	1	NaN	10.8616	1509
Q61830	Mrc1	Mrc1	Macrophage mannose receptor 1	1.53966	0.210459	+		+	-3.5339	-2.95701	-1.88181	-1.79026	-1.01938	-0.201841	0.001789	0.008035	+	2.68058	-1.01297	0.328441	-0.541416		+					cellular component organization;cellular component organization or biogenesis;cellular membrane organization;cellular process;endocytosis;establishment of localization;membrane invagination;membrane organization;receptor-mediated endocytosis;transport;vesicle-mediated transport	binding;carbohydrate binding;mannose binding;molecular transducer activity;monosaccharide binding;receptor activity;signal transducer activity;signaling receptor activity;sugar binding;transmembrane signaling receptor activity	cell part;cell surface;cytoplasmic part;endosomal part;endosome membrane;integral to membrane;intracellular organelle part;intracellular part;intrinsic to membrane;membrane;membrane part;organelle membrane;organelle part;plasma membrane	ko05152;Phagosome	fn2;Lectin_C;Ricin_B_lectin	AATGTGA,MIR-23A,MIR-23B;CARBOHYDRATE_BINDING;CHEN_METABOLIC_SYNDROM_NETWORK;chr10p12;chr10p13;DELYS_THYROID_CANCER_UP;ESTABLISHMENT_OF_LOCALIZATION;GOTZMANN_EPITHELIAL_TO_MESENCHYMAL_TRANSITION_DN;GSE1432_6H_VS_24H_IFNG_MICROGLIA_UP;GSE17721_0.5H_VS_12H_CPG_BMDM_UP;GSE17721_0.5H_VS_12H_LPS_BMDM_UP;GSE17721_0.5H_VS_24H_CPG_BMDM_UP;GSE17721_0.5H_VS_8H_LPS_BMDM_UP;GSE17721_0.5H_VS_8H_PAM3CSK4_BMDM_U…	3D-structure;Calcium;Cellmembrane;Completeproteome;Disulfidebond;Endocytosis;Endosome;Glycoprotein;Lectin;Membrane;Receptor;Referenceproteome;Repeat;Signal;Transmembrane;Transmembranehelix	33.4	33.4	33.4	164.98	1	38	38	38	NaN	8.69085	1762
P08071	Ltf	Ltf	Lactotransferrin	1.52184	1.41307	+	+	+	0.269795	-0.43736	-0.646549	-0.24899	0.936278	0.579136	0.045588	0.088796		3.84091	0.540667	2.65948	-0.98151	+						biological regulation;cation homeostasis;cation transport;cellular cation homeostasis;cellular chemical homeostasis;cellular homeostasis;cellular ion homeostasis;cellular iron ion homeostasis;cellular metal ion homeostasis;cellular process;chemical homeostasis;establishment of localization;homeostatic process;ion homeostasis;ion transport;iron ion homeostasis;iron ion transport;macromolecule meta…	binding;carbohydrate binding;catalytic activity;cation binding;ferric iron binding;glycosaminoglycan binding;heparin binding;hydrolase activity;ion binding;iron ion binding;metal ion binding;pattern binding;peptidase activity;peptidase activity, acting on L-amino acid peptides;polysaccharide binding;serine hydrolase activity;serine-type peptidase activity;transition metal ion binding	cell part;cytoplasm;cytoplasmic membrane-bounded vesicle;cytoplasmic part;cytoplasmic vesicle;extracellular region;intracellular membrane-bounded organelle;intracellular organelle;intracellular part;membrane-bounded organelle;membrane-bounded vesicle;organelle;stored secretory granule;vesicle		Transferrin	BOYLAN_MULTIPLE_MYELOMA_C_D_DN;BOYLAN_MULTIPLE_MYELOMA_PCA1_UP;CAIRO_LIVER_DEVELOPMENT_DN;chr3q21;CHYLA_CBFA2T3_TARGETS_DN;CTTTGT_V$LEF1_Q2;DELYS_THYROID_CANCER_DN;DODD_NASOPHARYNGEAL_CARCINOMA_UP;ENDOPEPTIDASE_ACTIVITY;ESC_V6.5_UP_EARLY.V1_UP;FLECHNER_BIOPSY_KIDNEY_TRANSPLANT_REJECTED_VS_OK_UP;GSE13306_LAMINA_PROPRIA_VS_SPLEEN_TREG_UP;GSE13306_TREG_VS_TCONV_LAMINA_PROPRIA_UP;GSE13306_TREG_VS_TCO…	Completeproteome;Disulfidebond;Glycoprotein;Hydrolase;Immunity;Iontransport;Iron;Irontransport;Metal-binding;Osteogenesis;Protease;Referenceproteome;Repeat;Secreted;Serineprotease;Signal;Transport	53.9	53.9	53.9	77.837	1	38	38	38	NaN	9.50109	881
Q9DAI2	Rabl5	Rabl5	Rab-like protein 5	1.50969	NaN	+		+	-2.95346	-2.92464	-0.058545	0.056773	-2.93484	-0.272858	0.009061	0.026961	+	-1.21605	-4.94775	NaN	NaN							biological regulation;cellular process;cellular response to stimulus;intracellular signal transduction;regulation of biological process;regulation of cellular process;response to stimulus;signal transduction;small GTPase mediated signal transduction	binding;GTP binding;guanyl nucleotide binding;guanyl ribonucleotide binding;nucleotide binding;purine nucleotide binding;purine ribonucleoside triphosphate binding;purine ribonucleotide binding;ribonucleotide binding			Ras	chr7q22;CREIGHTON_ENDOCRINE_THERAPY_RESISTANCE_2;DODD_NASOPHARYNGEAL_CARCINOMA_UP;GINESTIER_BREAST_CANCER_20Q13_AMPLIFICATION_UP;GOBERT_OLIGODENDROCYTE_DIFFERENTIATION_DN;GSE17721_0.5H_VS_24H_CPG_BMDM_DN;GSE17721_12H_VS_24H_CPG_BMDM_UP;GSE17721_CPG_VS_GARDIQUIMOD_6H_BMDM_UP;GSE17721_CTRL_VS_CPG_24H_BMDM_DN;GSE17721_CTRL_VS_GARDIQUIMOD_0.5H_BMDM_DN;GSE17721_LPS_VS_CPG_0.5H_BMDM_DN;GSE17721_LPS_VS_…	Completeproteome;GTP-binding;Nucleotide-binding;Referenceproteome	40	40	40	20.833	1	4	4	4	2.91e-108	8.33529	2581
P97425	Ear2	Ear2	Eosinophil cationic protein 2	1.50715	NaN	+		+	-5.95963	-4.5811	-4.21006	-0.461069	-2.89829	-2.37582	0.063229	0.115431		1.59926	-2.47102	NaN	NaN							cellular metabolic process;cellular nitrogen compound metabolic process;cellular process;chemotaxis;locomotion;metabolic process;nitrogen compound metabolic process;nucleic acid metabolic process;nucleic acid phosphodiester bond hydrolysis;nucleobase-containing compound metabolic process;primary metabolic process;response to chemical stimulus;response to external stimulus;response to stimulus;tax…	binding;catalytic activity;endonuclease activity;endonuclease activity, active with either ribo- or deoxyribonucleic acids and producing 3'-phosphomonoesters;endoribonuclease activity;endoribonuclease activity, producing 3'-phosphomonoesters;hydrolase activity;hydrolase activity, acting on ester bonds;nuclease activity;nucleic acid binding;pancreatic ribonuclease activity;ribonuclease activity			RnaseA		Chemotaxis;Completeproteome;Disulfidebond;Endonuclease;Glycoprotein;Hydrolase;Nuclease;Referenceproteome;Signal	30.1	30.1	13.5	17.62	1	4	4	2	1.03e-139	9.5674	1484
CON__P07477;Q5U405;E9QPR6	Tmprss13	Tmprss13	Transmembrane protease serine 13	1.45504	0	+		+	-7.26947	-6.3085	-1.43415	-1.40111	-0.514167	-2.1399	1e-06	7.7e-05	+	2.18297	-2.59194	1.20261	NaN		+					macromolecule metabolic process;metabolic process;primary metabolic process;protein metabolic process;proteolysis	cargo receptor activity;catalytic activity;endopeptidase activity;hydrolase activity;peptidase activity;peptidase activity, acting on L-amino acid peptides;receptor activity;scavenger receptor activity;serine hydrolase activity;serine-type endopeptidase activity;serine-type peptidase activity	cell part;integral to membrane;intrinsic to membrane;membrane;membrane part		SRCR;Trypsin	CHARAFE_BREAST_CANCER_LUMINAL_VS_MESENCHYMAL_UP;chr11q23;CTCAGGG,MIR-125B,MIR-125A;GSE17721_PAM3CSK4_VS_GADIQUIMOD_1H_BMDM_DN;GSE30083_SP1_VS_SP3_THYMOCYTE_DN;GSE30962_PRIMARY_VS_SECONDARY_ACUTE_LCMV_INF_CD8_TCELL_DN;GSE30962_PRIMARY_VS_SECONDARY_CHRONIC_LCMV_INF_CD8_TCELL_DN;GSE32423_MEMORY_VS_NAIVE_CD8_TCELL_UP;LIM_MAMMARY_STEM_CELL_DN;MIKKELSEN_MCV6_LCP_WITH_H3K27ME3;SCHAEFFER_PROSTATE_DEVELOP…	Completeproteome;Disulfidebond;Glycoprotein;Hydrolase;Membrane;Protease;Referenceproteome;Repeat;Serineprotease;Signal-anchor;Transmembrane;Transmembranehelix	11.3	8.1	8.1	26.558	3	2	1	1	2.75e-82	9.14895	177
Q9D6P8	Calml3	Calml3	Calmodulin-like protein 3	1.41845	NaN	+		+	-3.08837	-3.70302	-2.63193	-3.0665	-3.1131	-0.094333	0.024604	0.055455		-0.668459	-4.15302	NaN	NaN								binding;calcium ion binding;cation binding;ion binding;metal ion binding		Alzheimer's disease;Calcium signaling pathway;Gastric acid secretion;Glioma;GnRH signaling pathway;Insulin signaling pathway;ko05152;Long-term potentiation;Melanogenesis;Neurotrophin signaling pathway;Olfactory transduction;Oocyte meiosis;Phosphatidylinositol signaling system;Phototransduction;Phototransduction - fly;Plant-pathogen interaction;Salivary secretion;Vascular smooth muscle contraction	EF_hand_5	ACEVEDO_NORMAL_TISSUE_ADJACENT_TO_LIVER_TUMOR_DN;AZARE_NEOPLASTIC_TRANSFORMATION_BY_STAT3_DN;CALCIUM_ION_BINDING;CATION_BINDING;GSE10094_LCMV_VS_LISTERIA_IND_EFF_CD4_TCELL_DN;GSE12845_IGD_POS_BLOOD_VS_DARKZONE_GC_TONSIL_BCELL_UP;GSE17721_0.5H_VS_12H_LPS_BMDM_UP;GSE17721_4_VS_24H_GARDIQUIMOD_BMDM_UP;GSE17721_CPG_VS_GARDIQUIMOD_24H_BMDM_UP;GSE20366_EX_VIVO_VS_HOMEOSTATIC_CONVERSION_NAIVE_CD4_TCELL_…	Calcium;Completeproteome;Metal-binding;Referenceproteome;Repeat	59.1	32.2	32.2	16.701	1	11	3	3	NaN	8.42441	2550
Q9Z0F4	Cib1	Cib1	Calcium and integrin-binding protein 1	1.39773	NaN	+		+	-0.840265	-1.99901	-1.8078	-0.108969	-1.59211	-1.25332	0.405968	0.501605		-2.88362	-5.81099	NaN	NaN							apoptosis;biological regulation;cell cycle;cell death;cellular process;cellular response to stimulus;cellular response to stress;death;endomitotic cell cycle;mitotic cell cycle;negative regulation of biological process;negative regulation of cell proliferation;negative regulation of cellular process;positive regulation of biological process;positive regulation of calcineurin-NFAT signaling pathwa…	binding;calcium ion binding;cation binding;ion binding;metal ion binding;protein anchor;protein binding	apical plasma membrane;cell part;cell projection;cytoplasmic part;endoplasmic reticulum;filopodium;intracellular membrane-bounded organelle;intracellular organelle;intracellular organelle part;intracellular part;membrane;membrane part;membrane-bounded organelle;nuclear part;nucleoplasm;organelle;organelle part;plasma membrane;plasma membrane part;sarcolemma		EF_hand_5	AACTTT_UNKNOWN;APOPTOSIS_GO;BENPORATH_MYC_MAX_TARGETS;BIOPOLYMER_METABOLIC_PROCESS;BLALOCK_ALZHEIMERS_DISEASE_UP;BONOME_OVARIAN_CANCER_SURVIVAL_OPTIMAL_DEBULKING;BREDEMEYER_RAG_SIGNALING_VIA_ATM_NOT_VIA_NFKB_UP;CALCIUM_ION_BINDING;CATION_BINDING;CELL_DEVELOPMENT;chr15q25;CREIGHTON_AKT1_SIGNALING_VIA_MTOR_DN;CREIGHTON_ENDOCRINE_THERAPY_RESISTANCE_3;CYTOPLASM;CYTOPLASMIC_PART;DANG_BOUND_BY_MYC;DAVI…	Calcium;Cellmembrane;Cellprojection;Completeproteome;Cytoplasm;Lipoprotein;Membrane;Metal-binding;Myristate;Nucleus;Referenceproteome;Repeat	18.8	18.8	18.8	21.763	1	3	3	3	1.88e-25	7.82876	2845
Q9D4B2;B8A5X0	Ttc25	Ttc25	Tetratricopeptide repeat protein 25	1.39348	NaN	+		+	-3.26877	-2.13838	-2.14464	-3.05958	-1.67385	-2.10937	0.124665	0.200428		-1.79598	-5.31212	NaN	NaN											TPR_7	chr17q21;CREIGHTON_ENDOCRINE_THERAPY_RESISTANCE_2;CYTAGCAAY_UNKNOWN;CYTOPLASM;DODD_NASOPHARYNGEAL_CARCINOMA_UP;GSE11924_TFH_VS_TH1_CD4_TCELL_DN;GSE27786_CD4_TCELL_VS_NKTCELL_DN;GSE32423_IL7_VS_IL7_IL4_NAIVE_CD8_TCELL_DN;GSE9037_WT_VS_IRAK4_KO_BMDM_DN;SCGGAAGY_V$ELK1_02;SENGUPTA_NASOPHARYNGEAL_CARCINOMA_DN;SRC_UP.V1_UP;V$CEBPDELTA_Q6;WAKABAYASHI_ADIPOGENESIS_PPARG_BOUND_8D	Completeproteome;Referenceproteome;Repeat;TPRrepeat	13.5	13.5	13.5	71.529	2	5	5	5	1.91e-22	7.37634	2540
Q9JHH6	Cpb2	Cpb2	Carboxypeptidase B2	1.31918	1.62917	+	+	+	1.72721	1.97629	2.87327	2.15207	1.42238	0.61781	0.032983	0.069855		1.22364	-2.26682	3.35815	-0.541923	+		+				biological regulation;blood coagulation;coagulation;fibrinolysis;hemostasis;macromolecule metabolic process;metabolic process;multicellular organismal process;negative regulation of biological process;negative regulation of blood coagulation;negative regulation of coagulation;negative regulation of fibrinolysis;negative regulation of multicellular organismal process;positive regulation of biologi…	binding;carboxypeptidase activity;catalytic activity;cation binding;exopeptidase activity;hydrolase activity;ion binding;metal ion binding;metallocarboxypeptidase activity;metalloexopeptidase activity;metallopeptidase activity;peptidase activity;peptidase activity, acting on L-amino acid peptides;transition metal ion binding;zinc ion binding	extracellular region part;extracellular space	Complement and coagulation cascades;Pancreatic secretion;Protein digestion and absorption	Peptidase_M14;Propep_M14	BIOCARTA_FIBRINOLYSIS_PATHWAY;BOYAULT_LIVER_CANCER_SUBCLASS_G3_DN;BRUINS_UVC_RESPONSE_VIA_TP53_GROUP_A;CAIRO_LIVER_DEVELOPMENT_DN;CAR_HPX;CAR_IGFBP1;CARBOXYPEPTIDASE_ACTIVITY;CELLULAR_MACROMOLECULE_METABOLIC_PROCESS;CELLULAR_PROTEIN_METABOLIC_PROCESS;CHIANG_LIVER_CANCER_SUBCLASS_PROLIFERATION_DN;chr13q14;DCA_UP.V1_DN;EXOPEPTIDASE_ACTIVITY;EXTRACELLULAR_REGION;EXTRACELLULAR_REGION_PART;EXTRACELLUL…	Bloodcoagulation;Carboxypeptidase;Completeproteome;Disulfidebond;Fibrinolysis;Glycoprotein;Hemostasis;Hydrolase;Metal-binding;Metalloprotease;Protease;Referenceproteome;Secreted;Signal;Zinc;Zymogen	40.8	40.8	40.8	48.87	2	16	16	16	NaN	9.48272	2687
Q9DD23	Lypd2	Lypd2	Ly6/PLAUR domain-containing protein 2	1.29342	NaN	+		+	-2.80017	-2.9919	-2.38857	0.349732	-1.5427	-3.30283	0.021308	0.050004		-2.06323	-5.33439	NaN	NaN									anchored to membrane;cell part;intrinsic to membrane;membrane;membrane part;plasma membrane		UPAR_LY6	BRUINS_UVC_RESPONSE_VIA_TP53_GROUP_A;chr8q24;DARWICHE_PAPILLOMA_RISK_HIGH_UP;DARWICHE_PAPILLOMA_RISK_LOW_UP;DARWICHE_SKIN_TUMOR_PROMOTER_UP;DARWICHE_SQUAMOUS_CELL_CARCINOMA_UP;GSE13306_RA_VS_UNTREATED_TCONV_DN;MARTENS_TRETINOIN_RESPONSE_UP;MIKKELSEN_ES_HCP_WITH_H3_UNMETHYLATED;MIKKELSEN_IPS_HCP_WITH_H3_UNMETHYLATED;MIKKELSEN_MEF_HCP_WITH_H3_UNMETHYLATED;NIKOLSKY_BREAST_CANCER_8Q23_Q24_AMPLICON;SC…	Cellmembrane;Completeproteome;Glycoprotein;GPI-anchor;Lipoprotein;Membrane;Referenceproteome;Signal	15.7	15.7	15.7	13.279	1	1	1	1	1.14e-117	9.06209	2643
P01799;P01797;P01796;P01801;P01800;P01802;P01804;P01798;P01803	0		Ig heavy chain V-III region ABE-47N;Ig heavy chain V-III region U61;Ig heavy chain V-III region A4;Ig heavy chain V-III region J606;Ig heavy chain V-III region T957;Ig heavy chain V-III region W3082;Ig heavy chain V-III region HPC76;Ig heavy chain V-III region E109;Ig heavy chain V region AMPC1	1.29034	1.47826	+	+	+	-0.165866	0.341973	1.215	1.24062	1.05991	0.613804	0.358965	0.453911		1.19848	-2.3106	1.96326	-2.36724								antigen binding;binding			V-set		3D-structure;Completeproteome;Directproteinsequencing;Disulfidebond;Immunoglobulindomain;ImmunoglobulinVregion;Referenceproteome	42.5	42.5	34.5	12.675	9	5	5	4	NaN	9.80077	815
Q8CFZ6;P43025	Clec3b	Clec3b	C-type lectin domain family 3, member b;Tetranectin	1.28412	2.19769	+	+	+	0.854228	1.59097	1.14877	1.08898	0.574104	0.255822	0.099403	0.168957		-1.26387	-4.64036	-0.597053	-5.88419	+		+	+	Matrisome-associated	ECM-affiliated Proteins	anatomical structure development;biological regulation;biomineral tissue development;bone mineralization;cellular process;cellular response to chemical stimulus;cellular response to endogenous stimulus;cellular response to growth factor stimulus;cellular response to organic substance;cellular response to stimulus;cellular response to transforming growth factor beta stimulus;developmental process;…	binding;calcium ion binding;carbohydrate binding;cation binding;glycosaminoglycan binding;heparin binding;ion binding;metal ion binding;pattern binding;polysaccharide binding	cell part;cytoplasm;extracellular matrix;extracellular region part;extracellular space;granular component;intracellular organelle part;intracellular part;nuclear part;nucleolar part;organelle part;proteinaceous extracellular matrix		Lectin_C	ACEVEDO_LIVER_CANCER_UP;AFFAR_YY1_TARGETS_DN;ANATOMICAL_STRUCTURE_DEVELOPMENT;ATM_DN.V1_DN;BAELDE_DIABETIC_NEPHROPATHY_UP;BOQUEST_STEM_CELL_CULTURED_VS_FRESH_UP;CHIARADONNA_NEOPLASTIC_TRANSFORMATION_CDC25_DN;CHICAS_RB1_TARGETS_CONFLUENT;chr3p22;CROMER_TUMORIGENESIS_DN;CSR_LATE_UP.V1_DN;CTIP_DN.V1_UP;DARWICHE_PAPILLOMA_RISK_HIGH_DN;DARWICHE_PAPILLOMA_RISK_LOW_DN;DARWICHE_SKIN_TUMOR_PROMOTER_DN;DAR…	Completeproteome;Directproteinsequencing;Disulfidebond;Lectin;Referenceproteome;Secreted;Signal	39.1	39.1	39.1	22.255	2	6	6	6	NaN	9.0331	1176
P10605	Ctsb	Ctsb	Cathepsin B	1.28034	0.875018	+	+	+	-0.756954	-0.771064	-0.635055	-0.511524	-0.0946808	0.107967	0.560263	0.641371		4.11664	0.92273	3.07318	0.886511	+			+	Matrisome-associated	ECM Regulators	biological regulation;cellular process;cellular response to chemical stimulus;cellular response to endogenous stimulus;cellular response to hormone stimulus;cellular response to organic substance;cellular response to stimulus;cellular response to thyroid hormone stimulus;macromolecule metabolic process;metabolic process;primary metabolic process;protein metabolic process;proteolysis;regulation of…	catalytic activity;cysteine-type endopeptidase activity;cysteine-type peptidase activity;endopeptidase activity;hydrolase activity;peptidase activity;peptidase activity, acting on L-amino acid peptides	cell part;cytoplasmic membrane-bounded vesicle;cytoplasmic part;cytoplasmic vesicle;extracellular region part;extracellular space;intracellular membrane-bounded organelle;intracellular non-membrane-bounded organelle;intracellular organelle;intracellular organelle part;intracellular part;lysosome;lytic vacuole;melanosome;membrane-bounded organelle;membrane-bounded vesicle;mitochondrion;non-membran…	Antigen processing and presentation;Lysosome	Peptidase_C1;Propeptide_C1	ACEVEDO_LIVER_CANCER_DN;ACEVEDO_NORMAL_TISSUE_ADJACENT_TO_LIVER_TUMOR_DN;AIYAR_COBRA1_TARGETS_UP;ALONSO_METASTASIS_EMT_UP;ALONSO_METASTASIS_UP;APOPTOSIS_GO;APPEL_IMATINIB_RESPONSE;ATTCTTT,MIR-186;BLALOCK_ALZHEIMERS_DISEASE_UP;BOYAULT_LIVER_CANCER_SUBCLASS_G1_DN;CELL_DEVELOPMENT;CELLULAR_MACROMOLECULE_METABOLIC_PROCESS;CELLULAR_PROTEIN_METABOLIC_PROCESS;CHEN_LVAD_SUPPORT_OF_FAILING_HEART_DN;CHEN_M…	Completeproteome;Disulfidebond;Glycoprotein;Hydrolase;Lysosome;Protease;Referenceproteome;Secreted;Signal;Thiolprotease;Zymogen	51.9	51.9	51.9	37.279	1	16	16	16	NaN	9.89754	910
P06909;E9Q8I0;D6RGQ0;E9Q8H9	Cfh	Cfh	Complement factor H	1.27892	2.22702	+	+	+	2.75718	2.64473	3.13033	2.02097	2.17261	1.53604	0.157759	0.239104		2.89832	0.0239201	5.596	-0.391261	+		+				activation of immune response;biological regulation;complement activation;complement activation, alternative pathway;defense response;humoral immune response;immune effector process;immune response;immune system process;innate immune response;macromolecule metabolic process;metabolic process;positive regulation of biological process;positive regulation of immune response;positive regulation of im…	binding;carbohydrate binding;glycosaminoglycan binding;heparin binding;pattern binding;polysaccharide binding	extracellular region	Complement and coagulation cascades;Staphylococcus aureus infection	Sushi	ACEVEDO_LIVER_CANCER_WITH_H3K9ME3_DN;AFFAR_YY1_TARGETS_UP;ALCALAY_AML_BY_NPM1_LOCALIZATION_UP;ATF2_UP.V1_DN;ATM_DN.V1_DN;BARRIER_COLON_CANCER_RECURRENCE_UP;BOQUEST_STEM_CELL_CULTURED_VS_FRESH_UP;BOQUEST_STEM_CELL_UP;CAIRO_LIVER_DEVELOPMENT_DN;CAR_HPX;CAR_IGFBP1;CASTELLANO_HRAS_AND_NRAS_TARGETS_UP;CASTELLANO_NRAS_TARGETS_UP;chr1q32;COATES_MACROPHAGE_M1_VS_M2_UP;CSR_LATE_UP.V1_DN;CUI_TCF21_TARGETS_…	3D-structure;Complementalternatepathway;Completeproteome;Disulfidebond;Glycoprotein;Immunity;Innateimmunity;Referenceproteome;Repeat;Secreted;Signal;Sushi	32.7	32.7	28.3	139.14	4	37	37	31	NaN	9.63505	441
O55137	Acot1	Acot1	Acyl-coenzyme A thioesterase 1	1.27685	0.592028	+		+	-4.04605	-4.14649	-3.95858	-3.53015	-1.76091	-1.60252	0.035648	0.073571		1.78285	-1.38939	-2.37859	-3.85271							acyl-CoA metabolic process;carboxylic acid metabolic process;cellular ketone metabolic process;cellular lipid metabolic process;cellular metabolic process;cellular process;coenzyme metabolic process;cofactor metabolic process;fatty acid metabolic process;lipid metabolic process;long-chain fatty acid metabolic process;metabolic process;monocarboxylic acid metabolic process;organic acid metabolic p…	acyl-CoA hydrolase activity;acyl-CoA thioesterase activity;carboxylesterase activity;carboxylic ester hydrolase activity;catalytic activity;CoA hydrolase activity;hydrolase activity;hydrolase activity, acting on ester bonds;palmitoyl-CoA hydrolase activity;thiolester hydrolase activity	cell part;cytoplasmic part;intracellular membrane-bounded organelle;intracellular organelle;intracellular part;membrane-bounded organelle;mitochondrion;organelle	Biosynthesis of unsaturated fatty acids	BAAT_C;Bile_Hydr_Trans	CAMPS_COLON_CANCER_COPY_NUMBER_DN;CARBOXYLIC_ACID_METABOLIC_PROCESS;CELLULAR_LIPID_METABOLIC_PROCESS;chr14q24;COENZYME_METABOLIC_PROCESS;COFACTOR_METABOLIC_PROCESS;CYTOPLASM;CYTOPLASMIC_PART;CYTOSOL;FATTY_ACID_METABOLIC_PROCESS;FUJIWARA_PARK2_HEPATOCYTE_PROLIFERATION_DN;GCNP_SHH_UP_LATE.V1_DN;GSE17721_CPG_VS_GARDIQUIMOD_0.5H_BMDM_UP;GSE17721_CTRL_VS_CPG_4H_BMDM_UP;GSE17721_CTRL_VS_PAM3CSK4_2H_BMD…	Completeproteome;Cytoplasm;Hydrolase;Referenceproteome;Serineesterase	66.6	66.6	32.7	46.135	8	22	22	10	NaN	9.00246	711
P16675;G3X8T3	Ctsa	Ctsa	Lysosomal protective protein	1.25118	0.372379	+		+	-2.67842	-2.25521	-1.90566	-1.16909	-0.505635	-0.635393	0.015428	0.0398	+	2.36558	-0.758124	-0.0393453	-0.834723	+			+	Matrisome-associated	ECM Regulators	macromolecule metabolic process;metabolic process;primary metabolic process;protein metabolic process;proteolysis	carboxypeptidase activity;catalytic activity;exopeptidase activity;hydrolase activity;peptidase activity;peptidase activity, acting on L-amino acid peptides;serine hydrolase activity;serine-type carboxypeptidase activity;serine-type exopeptidase activity;serine-type peptidase activity	cell part;cytoplasmic part;intracellular membrane-bounded organelle;intracellular organelle;intracellular part;lysosome;lytic vacuole;membrane-bounded organelle;mitochondrion;nucleus;organelle;vacuole	Lysosome;Renin-angiotensin system	Peptidase_S10	AKL_HTLV1_INFECTION_DN;AMUNDSON_RESPONSE_TO_ARSENITE;APPEL_IMATINIB_RESPONSE;BARRIER_COLON_CANCER_RECURRENCE_DN;BERENJENO_TRANSFORMED_BY_RHOA_DN;BRUINS_UVC_RESPONSE_VIA_TP53_GROUP_B;BURTON_ADIPOGENESIS_8;CACGTG_V$MYC_Q2;CELLULAR_LOCALIZATION;chr20q13;CREIGHTON_AKT1_SIGNALING_VIA_MTOR_DN;CYTOPLASM;CYTOPLASMIC_PART;DAVICIONI_TARGETS_OF_PAX_FOXO1_FUSIONS_UP;DEBIASI_APOPTOSIS_BY_REOVIRUS_INFECTION_DN…	Carboxypeptidase;Completeproteome;Disulfidebond;Glycoprotein;Hydrolase;Lysosome;Protease;Referenceproteome;Signal;Zymogen	27.6	27.6	27.6	53.844	5	12	12	12	1.78e-168	9.21535	555
P01872;P01873	Igh-6	Igh-6	Ig mu chain C region secreted form;Ig mu chain C region membrane-bound form	1.2393	2.35119	+	+	+	1.01991	1.56102	1.74026	1.54621	1.38875	1.20659	0.895574	0.915713		3.14345	-0.205258	4.87051	-0.396773	+	+					activation of immune response;activation of MAPK activity;adaptive immune response;adaptive immune response based on somatic recombination of immune receptors built from immunoglobulin superfamily domains;antigen processing and presentation;antigen receptor-mediated signaling pathway;B cell mediated immunity;B cell receptor signaling pathway;biological regulation;cell surface receptor linked sign…	antigen binding;binding;molecular transducer activity;receptor activity;signal transducer activity;signaling receptor activity;transmembrane signaling receptor activity	B cell receptor complex;cell part;cytoplasmic part;external side of plasma membrane;extracellular region part;immunoglobulin complex;immunoglobulin complex, circulating;integral to membrane;intracellular part;intrinsic to membrane;macromolecular complex;membrane part;perinuclear region of cytoplasm;plasma membrane part;protein complex;receptor complex		C1-set		3D-structure;Alternativesplicing;Cellmembrane;Completeproteome;Directproteinsequencing;Disulfidebond;Glycoprotein;ImmunoglobulinCregion;Immunoglobulindomain;Membrane;Referenceproteome;Secreted;Transmembrane;Transmembranehelix	48.7	48.7	48.7	49.971	2	27	27	27	NaN	10.0918	825
P17897	Lyz1	Lyz1	Lysozyme C-1	1.23913	NaN	+		+	-0.476346	-1.75467	-3.99375	-0.347227	-0.956171	-1.62078	0.048147	0.092665		1.72935	-1.48128	NaN	NaN	+						catabolic process;cell death;cell wall macromolecule catabolic process;cell wall macromolecule metabolic process;cellular process;cytolysis;death;defense response;defense response to bacterium;defense response to Gram-negative bacterium;defense response to Gram-positive bacterium;macromolecule metabolic process;metabolic process;multi-organism process;response to bacterium;response to biotic stim…	catalytic activity;hydrolase activity;hydrolase activity, acting on glycosyl bonds;hydrolase activity, hydrolyzing O-glycosyl compounds;lysozyme activity	extracellular region	Salivary secretion	Lys		Antimicrobial;Bacteriolyticenzyme;Completeproteome;Directproteinsequencing;Disulfidebond;Glycosidase;Hydrolase;Referenceproteome;Secreted;Signal	52.7	31.8	31.8	16.794	1	10	4	4	5.81e-193	9.48369	999
O35604	Npc1	Npc1	Niemann-Pick C1 protein	1.22804	NaN	+		+	-3.25721	-3.15194	-3.12417	-0.829976	-2.81532	-3.24326	0.001416	0.006939	+	-1.1324	-3.94041	NaN	NaN		+					adult behavior;adult locomotory behavior;adult walking behavior;alcohol metabolic process;autophagy;behavior;bile acid metabolic process;biological regulation;carbohydrate metabolic process;carboxylic acid metabolic process;catabolic process;cellular carbohydrate metabolic process;cellular catabolic process;cellular component organization;cellular component organization or biogenesis;cellular ket…	binding;cholesterol binding;hedgehog receptor activity;lipid binding;molecular transducer activity;receptor activity;signal transducer activity;signaling receptor activity;steroid binding;sterol binding;transmembrane signaling receptor activity	cell part;cytoplasmic part;endoplasmic reticulum;endosomal part;endosome;endosome membrane;envelope;extracellular region;Golgi apparatus;integral to membrane;integral to plasma membrane;intracellular membrane-bounded organelle;intracellular organelle;intracellular organelle part;intracellular part;intrinsic to membrane;intrinsic to plasma membrane;late endosome membrane;lysosomal membrane;lysosom…	Lysosome	Patched	ACEVEDO_LIVER_CANCER_UP;ACEVEDO_LIVER_TUMOR_VS_NORMAL_ADJACENT_TISSUE_UP;AGUIRRE_PANCREATIC_CANCER_COPY_NUMBER_UP;ASTON_MAJOR_DEPRESSIVE_DISORDER_DN;BILE_ACID_METABOLIC_PROCESS;BLALOCK_ALZHEIMERS_DISEASE_UP;BLUM_RESPONSE_TO_SALIRASIB_UP;BOYAULT_LIVER_CANCER_SUBCLASS_G23_UP;BROWN_MYELOID_CELL_DEVELOPMENT_UP;BRUINS_UVC_RESPONSE_LATE;BUYTAERT_PHOTODYNAMIC_THERAPY_STRESS_UP;CAGTATT,MIR-200B,MIR-200C,…	Cholesterolmetabolism;Completeproteome;Endosome;Glycoprotein;Lipidmetabolism;Lysosome;Membrane;Referenceproteome;Signal;Steroidmetabolism;Sterolmetabolism;Transmembrane;Transmembranehelix	2.3	2.3	2.3	142.88	1	3	3	3	5.98e-08	7.8723	676
P70389	Igfals	Igfals	Insulin-like growth factor-binding protein complex acid labile subunit	1.21174	2.23481	+	+	+	0.362452	0.876409	1.22827	1.44016	1.51152	0.855133	0.619728	0.690961		0.692938	-2.53086	1.89942	-3.36584	+		+	+	Core matrisome	ECM Glycoproteins	biological adhesion;cell adhesion;cellular process		cell part;extracellular region part;extracellular space;intracellular membrane-bounded organelle;intracellular organelle;intracellular part;membrane-bounded organelle;nucleus;organelle		LRR_1;LRRNT	ACEVEDO_LIVER_CANCER_DN;ACEVEDO_LIVER_TUMOR_VS_NORMAL_ADJACENT_TISSUE_DN;ACEVEDO_NORMAL_TISSUE_ADJACENT_TO_LIVER_TUMOR_DN;CAIRO_HEPATOBLASTOMA_DN;CELL_FRACTION;CHEN_METABOLIC_SYNDROM_NETWORK;CHIANG_LIVER_CANCER_SUBCLASS_POLYSOMY7_UP;chr16p13;EXTRACELLULAR_REGION;EXTRACELLULAR_REGION_PART;EXTRACELLULAR_SPACE;GNF2_CEBPA;GNF2_CYP2B6;GNF2_GSTM1;GNF2_HPN;GNF2_HPX;GNF2_IGF1;GNF2_LCAT;GNF2_TST;GROWTH_FA…	Celladhesion;Completeproteome;Glycoprotein;Leucine-richrepeat;Referenceproteome;Repeat;Secreted;Signal	36.2	36.2	36.2	66.959	1	18	18	18	NaN	9.1651	1441
Q9EQ08	Sgsh	Sgsh	Heparan N-sulfatase	1.20804	NaN				-3.56569	-0.217553	-3.15288	0.0882769	-0.661714	0.00454309	1e-06	4.7e-05	+	-1.59693	-4.27353	NaN	NaN							cellular macromolecule metabolic process;cellular metabolic process;cellular process;glycoprotein metabolic process;heparan sulfate proteoglycan metabolic process;macromolecule metabolic process;metabolic process;proteoglycan metabolic process;sulfur compound metabolic process	catalytic activity;hydrolase activity;hydrolase activity, acting on ester bonds;sulfuric ester hydrolase activity	cell part;cytoplasmic part;intracellular membrane-bounded organelle;intracellular organelle;intracellular part;lysosome;lytic vacuole;membrane-bounded organelle;organelle;vacuole	Glycosaminoglycan degradation;Lysosome	Sulfatase	BHATI_G2M_ARREST_BY_2METHOXYESTRADIOL_DN;BOSCO_ALLERGEN_INDUCED_TH2_ASSOCIATED_MODULE;CARBOHYDRATE_METABOLIC_PROCESS;CELLULAR_CARBOHYDRATE_METABOLIC_PROCESS;CELLULAR_MACROMOLECULE_METABOLIC_PROCESS;CELLULAR_PROTEIN_METABOLIC_PROCESS;chr17q25;DER_IFN_BETA_RESPONSE_DN;GSE13306_TREG_VS_TCONV_SPLEEN_DN;GSE13485_DAY1_VS_DAY21_YF17D_VACCINE_PBMC_UP;GSE13485_DAY1_VS_DAY7_YF17D_VACCINE_PBMC_UP;GSE13493_D…	Completeproteome;Hydrolase;Referenceproteome	15.9	15.9	15.9	56.722	2	6	6	6	1.05e-39	8.07434	2654
Q00560	Il6st	Il6st	Interleukin-6 receptor subunit beta	1.18675	1.03969		+	+	-4.22101	-3.85029	-1.63292	-0.596287	-0.72826	-0.639206	0.000299	0.002375	+	-0.560784	-3.29346	-2.79067	-5.10864		+					biological regulation;carbohydrate metabolic process;cell surface receptor linked signaling pathway;cellular carbohydrate metabolic process;cellular glucan metabolic process;cellular macromolecule metabolic process;cellular metabolic process;cellular polysaccharide metabolic process;cellular process;cellular response to chemical stimulus;cellular response to cytokine stimulus;cellular response to…	binding;ciliary neurotrophic factor receptor activity;cytokine binding;cytokine receptor activity;growth factor binding;interleukin-6 binding;interleukin-6 receptor activity;leukemia inhibitory factor receptor activity;molecular transducer activity;oncostatin-M receptor activity;protein binding;receptor activity;signal transducer activity;signaling receptor activity;transmembrane signaling recept…	cell body;cell part;cell projection;ciliary neurotrophic factor receptor complex;dendrite;external side of plasma membrane;extracellular region part;extracellular space;interleukin-6 receptor complex;macromolecular complex;membrane part;neuron projection;neuronal cell body;oncostatin-M receptor complex;plasma membrane part;protein complex;receptor complex	Cytokine-cytokine receptor interaction;Jak-STAT signaling pathway	fn3;IL6Ra-bind;Lep_receptor_Ig	AACTGAC,MIR-223;AACTTT_UNKNOWN;AAGCACT,MIR-520F;AAGCCAT,MIR-135A,MIR-135B;ABRAHAM_ALPC_VS_MULTIPLE_MYELOMA_DN;AMUNDSON_POOR_SURVIVAL_AFTER_GAMMA_RADIATION_8G;AMUNDSON_RESPONSE_TO_ARSENITE;BASAKI_YBX1_TARGETS_DN;BERENJENO_TRANSFORMED_BY_RHOA_DN;BERNARD_PPAPDC1B_TARGETS_DN;BIOCARTA_HER2_PATHWAY;BIOCARTA_IL6_PATHWAY;BLALOCK_ALZHEIMERS_DISEASE_UP;BOCHKIS_FOXA2_TARGETS;BONOME_OVARIAN_CANCER_SURVIVAL_S…	3D-structure;Completeproteome;Disulfidebond;Glycoprotein;Immunoglobulindomain;Membrane;Phosphoprotein;Receptor;Referenceproteome;Repeat;Signal;Transmembrane;Transmembranehelix	13.5	13.5	13.5	102.45	1	8	8	8	1.51e-71	7.99313	1506
O88958	Gnpda1	Gnpda1	Glucosamine-6-phosphate isomerase 1	1.18261	0.703936				-0.174434	-1.2075	-1.29963	-0.486829	-1.05793	0.290814	0.008453	0.025571	+	0.708495	-2.03799	-1.35785	-3.05336							acrosome reaction;alcohol biosynthetic process;alcohol catabolic process;alcohol metabolic process;amino sugar catabolic process;amino sugar metabolic process;biosynthetic process;calcium ion-dependent exocytosis;carbohydrate biosynthetic process;carbohydrate catabolic process;carbohydrate metabolic process;catabolic process;cellular biosynthetic process;cellular carbohydrate biosynthetic process…	catalytic activity;deaminase activity;glucosamine-6-phosphate deaminase activity;hydrolase activity;intramolecular oxidoreductase activity;intramolecular oxidoreductase activity, interconverting aldoses and ketoses;isomerase activity	cell part;cytoplasm;intracellular part	Amino sugar and nucleotide sugar metabolism	Glucosamine_iso	ACOSTA_PROLIFERATION_INDEPENDENT_MYC_TARGETS_UP;ALFANO_MYC_TARGETS;AMINE_METABOLIC_PROCESS;AMINO_SUGAR_METABOLIC_PROCESS;BERENJENO_TRANSFORMED_BY_RHOA_DN;BOSCO_ALLERGEN_INDUCED_TH2_ASSOCIATED_MODULE;BRUINS_UVC_RESPONSE_LATE;BUYTAERT_PHOTODYNAMIC_THERAPY_STRESS_UP;CARBOHYDRATE_CATABOLIC_PROCESS;CARBOHYDRATE_METABOLIC_PROCESS;CATABOLIC_PROCESS;CELLULAR_CARBOHYDRATE_CATABOLIC_PROCESS;CELLULAR_CARBOH…	Carbohydratemetabolism;Completeproteome;Cytoplasm;Hydrolase;Referenceproteome	72	72	64	32.549	2	13	13	11	2.94e-288	8.86324	762
P00493	Hprt1	Hprt1	Hypoxanthine-guanine phosphoribosyltransferase	1.17092	0.536478				-1.6024	-1.19368	-1.59501	-1.17007	-0.945882	-1.3184	0.848457	0.884316		2.12267	-0.481195	0.100573	-1.22054							adenine biosynthetic process;adenine metabolic process;adenine salvage;alcohol metabolic process;amine metabolic process;anatomical structure development;anatomical structure morphogenesis;behavior;benzene-containing compound metabolic process;biological regulation;biosynthetic process;catabolic process;catecholamine metabolic process;catechol-containing compound metabolic process;cell activation…	binding;catalytic activity;cation binding;guanine phosphoribosyltransferase activity;hypoxanthine phosphoribosyltransferase activity;ion binding;magnesium ion binding;metal ion binding;nucleotide binding;transferase activity;transferase activity, transferring glycosyl groups;transferase activity, transferring pentosyl groups	cell part;cytoplasmic part;cytosol;intracellular part	Drug metabolism - other enzymes;Purine metabolism	Pribosyltran	ACEVEDO_LIVER_TUMOR_VS_NORMAL_ADJACENT_TISSUE_UP;AIYAR_COBRA1_TARGETS_DN;ALCOHOL_METABOLIC_PROCESS;AMINE_METABOLIC_PROCESS;AMINO_ACID_AND_DERIVATIVE_METABOLIC_PROCESS;AMINO_ACID_DERIVATIVE_METABOLIC_PROCESS;AROMATIC_COMPOUND_METABOLIC_PROCESS;BASSO_B_LYMPHOCYTE_NETWORK;BEHAVIOR;BERENJENO_TRANSFORMED_BY_RHOA_UP;BIOGENIC_AMINE_METABOLIC_PROCESS;BIOSYNTHETIC_PROCESS;BLALOCK_ALZHEIMERS_DISEASE_DN;BOR…	Completeproteome;Cytoplasm;Directproteinsequencing;Glycosyltransferase;Magnesium;Metal-binding;Nucleotide-binding;Purinesalvage;Referenceproteome;Transferase	80.7	80.7	80.7	24.57	1	14	14	14	1.5e-99	9.47943	776
Q02496	Muc1	Muc1	Mucin-1	1.16804	0.707553				-0.455096	-2.03501	-1.27543	-0.330954	0.0647957	1.23701	0.037058	0.076079		0.181248	-2.99966	-2.47075	-4.25281	+	+		+	Matrisome-associated	ECM-affiliated Proteins			apical plasma membrane;cell part;cell surface;cytoplasm;integral to membrane;intracellular membrane-bounded organelle;intracellular organelle;intracellular part;intrinsic to membrane;membrane part;membrane-bounded organelle;nucleus;organelle;plasma membrane part		SEA	AIGNER_ZEB1_TARGETS;BASAKI_YBX1_TARGETS_DN;BENPORATH_CYCLING_GENES;BENPORATH_MYC_TARGETS_WITH_EBOX;BLALOCK_ALZHEIMERS_DISEASE_UP;BOSCO_EPITHELIAL_DIFFERENTIATION_MODULE;BROCKE_APOPTOSIS_REVERSED_BY_IL6;BROWNE_HCMV_INFECTION_48HR_DN;CASORELLI_ACUTE_PROMYELOCYTIC_LEUKEMIA_DN;CHARAFE_BREAST_CANCER_BASAL_VS_MESENCHYMAL_UP;CHARAFE_BREAST_CANCER_LUMINAL_VS_MESENCHYMAL_UP;CHAUHAN_RESPONSE_TO_METHOXYESTR…	Autocatalyticcleavage;Cellmembrane;Completeproteome;Cytoplasm;Glycoprotein;Lipoprotein;Membrane;Nucleus;Palmitate;Phosphoprotein;Referenceproteome;Repeat;Signal;Transmembrane;Transmembranehelix	9.7	9.7	9.7	64.538	1	5	5	5	4.91e-36	8.73001	1523
P09528	Fth1	Fth1	Ferritin heavy chain	1.16286	0.659701				-1.32782	-1.89705	-1.50609	-0.373948	0.613252	0.774796	0	1.8e-05	+	4.87764	1.94486	2.73147	0.890723							biological regulation;cation homeostasis;cation transport;cellular cation homeostasis;cellular chemical homeostasis;cellular homeostasis;cellular ion homeostasis;cellular iron ion homeostasis;cellular metal ion homeostasis;cellular process;chemical homeostasis;establishment of localization;homeostatic process;immune response;immune system process;ion homeostasis;ion transport;iron ion homeostasis…	binding;catalytic activity;cation binding;ferric iron binding;ferroxidase activity;ion binding;iron ion binding;metal ion binding;oxidoreductase activity;oxidoreductase activity, oxidizing metal ions;oxidoreductase activity, oxidizing metal ions, oxygen as acceptor;transition metal ion binding	cell part;cytoplasmic part;intracellular membrane-bounded organelle;intracellular organelle;intracellular part;membrane-bounded organelle;mitochondrion;organelle	Mineral absorption;Porphyrin and chlorophyll metabolism	Ferritin	ADDYA_ERYTHROID_DIFFERENTIATION_BY_HEMIN;BANDRES_RESPONSE_TO_CARMUSTIN_MGMT_48HR_DN;BEIER_GLIOMA_STEM_CELL_DN;BENPORATH_MYC_MAX_TARGETS;BLALOCK_ALZHEIMERS_DISEASE_UP;BOUDOUKHA_BOUND_BY_IGF2BP2;BOYAULT_LIVER_CANCER_SUBCLASS_G3_UP;BUYTAERT_PHOTODYNAMIC_THERAPY_STRESS_UP;CAIRO_PML_TARGETS_BOUND_BY_MYC_DN;CATION_HOMEOSTASIS;CAVARD_LIVER_CANCER_MALIGNANT_VS_BENIGN;CELL_PROLIFERATION_GO_0008283;CELLULA…	Completeproteome;Directproteinsequencing;Iron;Ironstorage;Metal-binding;Oxidoreductase;Referenceproteome	89.6	89.6	89.6	21.066	1	17	17	17	NaN	10.3762	898
P47739	Aldh3a1	Aldh3a1	Aldehyde dehydrogenase, dimeric NADP-preferring	1.15303	-0.311928				-3.69219	-4.10474	-4.14779	-2.4475	-1.75727	-0.528356	0.000551	0.003731	+	3.82461	0.848422	-1.53766	-0.429633							aging;biological regulation;cellular aldehyde metabolic process;cellular metabolic process;cellular process;developmental process;metabolic process;positive regulation of biological process;positive regulation of cell proliferation;positive regulation of cellular process;regulation of biological process;regulation of cell proliferation;regulation of cellular process;response to cAMP;response to c…	3-chloroallyl aldehyde dehydrogenase activity;alcohol dehydrogenase (NADP+) activity;aldehyde dehydrogenase (NAD) activity;aldehyde dehydrogenase [NAD(P)+] activity;aldo-keto reductase (NADP) activity;catalytic activity;oxidoreductase activity;oxidoreductase activity, acting on CH-OH group of donors;oxidoreductase activity, acting on the aldehyde or oxo group of donors;oxidoreductase activity, ac…	cell part;cytoplasmic part;cytosol;endoplasmic reticulum;intracellular membrane-bounded organelle;intracellular organelle;intracellular part;membrane-bounded organelle;organelle	beta-Alanine metabolism;Drug metabolism - cytochrome P450;Glycolysis / Gluconeogenesis;Histidine metabolism;Metabolism of xenobiotics by cytochrome P450;Phenylalanine metabolism;Tyrosine metabolism	Aldedh	ALDO_KETO_REDUCTASE_ACTIVITY;CHIANG_LIVER_CANCER_SUBCLASS_CTNNB1_UP;chr17p11;CROMER_TUMORIGENESIS_DN;CYTOPLASM;CYTOPLASMIC_PART;CYTOSOL;DELACROIX_RARG_BOUND_MEF;DODD_NASOPHARYNGEAL_CARCINOMA_UP;E2F1_UP.V1_DN;ELECTRON_TRANSPORT_GO_0006118;ENDOPLASMIC_RETICULUM;ENK_UV_RESPONSE_EPIDERMIS_DN;GENERATION_OF_PRECURSOR_METABOLITES_AND_ENERGY;GERY_CEBP_TARGETS;GSE10463_CD40L_AND_VA347_VS_CD40L_IN_DC_DN;GS…	Acetylation;Completeproteome;Cytoplasm;NAD;NADP;Oxidoreductase;Polymorphism;Referenceproteome	68.2	68.2	64.2	50.48	2	32	32	29	NaN	9.57479	1198
P11152	Lpl	Lpl	Lipoprotein lipase	1.1481	0.486088				-1.51986	-1.54782	-1.50209	-1.05521	-0.322124	-0.249321	0.113955	0.188414		1.53146	-1.25145	-0.555054	-1.4819	+						acylglycerol biosynthetic process;acylglycerol catabolic process;acylglycerol metabolic process;biological regulation;biosynthetic process;catabolic process;cellular biosynthetic process;cellular catabolic process;cellular lipid catabolic process;cellular lipid metabolic process;cellular metabolic process;cellular process;chemical homeostasis;glycerol ether biosynthetic process;glycerol ether cat…	binding;carbohydrate binding;carboxylic ester hydrolase activity;catalytic activity;glycosaminoglycan binding;heparin binding;hydrolase activity;hydrolase activity, acting on ester bonds;lipase activity;lipid binding;lipoprotein lipase activity;pattern binding;polysaccharide binding;triglyceride binding;triglyceride lipase activity	anchored to membrane;cell part;cell surface;chylomicron;extracellular matrix;extracellular region part;extracellular space;intrinsic to membrane;macromolecular complex;membrane;membrane part;plasma lipoprotein particle;plasma membrane;protein-lipid complex;triglyceride-rich lipoprotein particle;very-low-density lipoprotein particle	Alzheimer's disease;Glycerolipid metabolism;PPAR signaling pathway	Lipase;PLAT	ACOSTA_PROLIFERATION_INDEPENDENT_MYC_TARGETS_UP;AKT_UP.V1_DN;AKT_UP_MTOR_DN.V1_DN;BAELDE_DIABETIC_NEPHROPATHY_DN;BENPORATH_EED_TARGETS;BENPORATH_ES_WITH_H3K27ME3;BENPORATH_PRC2_TARGETS;BENPORATH_SUZ12_TARGETS;BILBAN_B_CLL_LPL_UP;BIOCARTA_PPARA_PATHWAY;BLALOCK_ALZHEIMERS_DISEASE_UP;BOQUEST_STEM_CELL_CULTURED_VS_FRESH_UP;BORLAK_LIVER_CANCER_EGF_UP;BURTON_ADIPOGENESIS_10;BURTON_ADIPOGENESIS_6;BURTON…	Cellmembrane;Chylomicron;Completeproteome;Disulfidebond;Glycoprotein;GPI-anchor;Heparin-binding;Hydrolase;Lipiddegradation;Lipidmetabolism;Lipoprotein;Membrane;Nitration;Referenceproteome;Secreted;Signal;VLDL	39.9	39.9	39.9	53.109	1	16	16	16	4.41e-279	8.96777	921
A2A8L5	Ptprf	Ptprf	Receptor-type tyrosine-protein phosphatase F	1.1474	1.53336		+	+	-0.788792	-1.24101	-0.939245	0.162752	0.224781	-0.128451	0.131512	0.207313		0.0116348	-2.76292	-1.40091	-4.78464		+					biological adhesion;cell adhesion;cellular process	binding;carbohydrate binding;catalytic activity;glycosaminoglycan binding;heparin binding;hydrolase activity;hydrolase activity, acting on ester bonds;pattern binding;phosphatase activity;phosphoprotein phosphatase activity;phosphoric ester hydrolase activity;polysaccharide binding;protein tyrosine phosphatase activity	cell part;integral to membrane;intrinsic to membrane;membrane part	Adherens junction;Cell adhesion molecules (CAMs);Insulin signaling pathway	fn3;I-set;Y_phosphatase	AACATTC,MIR-409-3P;AACTTT_UNKNOWN;AGCTCCT,MIR-28;ALK_DN.V1_DN;AMIT_EGF_RESPONSE_480_HELA;BENPORATH_MYC_MAX_TARGETS;BLALOCK_ALZHEIMERS_DISEASE_UP;BRUECKNER_TARGETS_OF_MIRLET7A3_DN;BYSTRYKH_HEMATOPOIESIS_STEM_CELL_AND_BRAIN_QTL_CIS;BYSTRYKH_HEMATOPOIESIS_STEM_CELL_QTL_CIS;CAGGTA_V$AREB6_01;CELL_SURFACE_RECEPTOR_LINKED_SIGNAL_TRANSDUCTION_GO_0007166;CHARAFE_BREAST_CANCER_LUMINAL_VS_BASAL_UP;chr1p34;…	3D-structure;Celladhesion;Completeproteome;Disulfidebond;Glycoprotein;Heparin-binding;Hydrolase;Immunoglobulindomain;Membrane;Proteinphosphatase;Receptor;Referenceproteome;Repeat;Signal;Transmembrane;Transmembranehelix	12.9	12.9	12.9	211.49	20	17	17	17	4.85e-162	7.86463	11
P97449	Anpep	Anpep	Aminopeptidase N	1.13783	-0.0798025				-4.72562	-3.54617	-3.10866	-2.01028	-1.39702	0.121387	0.005641	0.018198	+	3.36902	0.813525	-0.60293	-0.562831		+					anatomical structure formation involved in morphogenesis;angiogenesis;cell differentiation;cellular developmental process;cellular process;developmental process;macromolecule metabolic process;metabolic process;primary metabolic process;protein metabolic process;proteolysis	aminopeptidase activity;binding;catalytic activity;cation binding;exopeptidase activity;hydrolase activity;ion binding;metal ion binding;metallopeptidase activity;peptidase activity;peptidase activity, acting on L-amino acid peptides;transition metal ion binding;zinc ion binding	cell part;cytoplasmic part;endoplasmic reticulum-Golgi intermediate compartment;external side of plasma membrane;integral to membrane;intracellular membrane-bounded organelle;intracellular organelle;intracellular part;intrinsic to membrane;membrane part;membrane-bounded organelle;organelle;plasma membrane part	Glutathione metabolism;Hematopoietic cell lineage;Renin-angiotensin system	DUF3358;Peptidase_M1	ACEVEDO_LIVER_CANCER_DN;ACEVEDO_LIVER_TUMOR_VS_NORMAL_ADJACENT_TISSUE_DN;AMINOPEPTIDASE_ACTIVITY;BIOCARTA_DC_PATHWAY;BIOCARTA_SARS_PATHWAY;BMI1_DN.V1_UP;BOQUEST_STEM_CELL_UP;BROWN_MYELOID_CELL_DEVELOPMENT_UP;BROWNE_HCMV_INFECTION_16HR_DN;BRUINS_UVC_RESPONSE_VIA_TP53_GROUP_A;BYSTRYKH_HEMATOPOIESIS_STEM_CELL_QTL_TRANS;CHEN_HOXA5_TARGETS_9HR_DN;CHEN_METABOLIC_SYNDROM_NETWORK;CHICAS_RB1_TARGETS_CONFL…	Aminopeptidase;Angiogenesis;Completeproteome;Developmentalprotein;Differentiation;Directproteinsequencing;Disulfidebond;Glycoprotein;Hydrolase;Membrane;Metal-binding;Metalloprotease;Phosphoprotein;Protease;Referenceproteome;Signal-anchor;Sulfation;Transmembrane;Transmembranehelix;Zinc	51.3	51.3	51.3	109.65	1	44	44	44	NaN	9.17018	1486
P01631	0		Ig kappa chain V-II region 26-10	1.13224	1.14969		+	+	0.491385	0.333536	1.25891	-0.512372	1.02639	0.637378	0.326156	0.422956		1.5951	-1.2269	2.40367	-1.71236								antigen binding;binding			V-set		3D-structure;Completeproteome;Directproteinsequencing;Disulfidebond;Hybridoma;Immunoglobulindomain;ImmunoglobulinVregion;Monoclonalantibody;Referenceproteome	42.5	42.5	42.5	12.273	2	5	5	5	3.74e-264	9.84419	785
Q8CIF4	Btd	Btd	Biotinidase	1.13142	1.89954		+	+	-1.25704	0.871682	0.506964	0.935115	0.362173	-0.0329649	0.002729	0.010848	+	0.802011	-2.00686	0.863796	-3.38891	+		+				biotin metabolic process;carboxylic acid metabolic process;cellular amide metabolic process;cellular ketone metabolic process;cellular metabolic process;cellular nitrogen compound metabolic process;cellular process;cofactor metabolic process;heterocycle metabolic process;metabolic process;monocarboxylic acid metabolic process;nitrogen compound metabolic process;organic acid metabolic process;oxoa…	biotinidase activity;catalytic activity;hydrolase activity;hydrolase activity, acting on carbon-nitrogen (but not peptide) bonds;hydrolase activity, acting on carbon-nitrogen (but not peptide) bonds, in linear amides	apical part of cell;cell part;extracellular region part;extracellular space;intracellular non-membrane-bounded organelle;intracellular organelle;intracellular organelle part;intracellular part;non-membrane-bounded organelle;nuclear part;nucleolus;organelle;organelle part;perikaryon	Biotin metabolism;Vitamin digestion and absorption	CN_hydrolase	ANATOMICAL_STRUCTURE_DEVELOPMENT;BUYTAERT_PHOTODYNAMIC_THERAPY_STRESS_DN;CENTRAL_NERVOUS_SYSTEM_DEVELOPMENT;CHIANG_LIVER_CANCER_SUBCLASS_PROLIFERATION_DN;chr3p25;ECTODERM_DEVELOPMENT;EPIDERMIS_DEVELOPMENT;GAZDA_DIAMOND_BLACKFAN_ANEMIA_ERYTHROID_DN;GCNP_SHH_UP_EARLY.V1_DN;GGGYGTGNY_UNKNOWN;GINESTIER_BREAST_CANCER_ZNF217_AMPLIFIED_UP;GRADE_COLON_CANCER_UP;GSE11864_CSF1_IFNG_VS_CSF1_IFNG_PAM3CYS_IN_…	Completeproteome;Glycoprotein;Hydrolase;Referenceproteome;Secreted;Signal	34	34	34	58.154	1	11	11	11	NaN	8.98675	2092
Q61838;D3YW52	A2m;Pzp	A2m;Pzp	Alpha-2-macroglobulin;Protein Pzp	1.10777	2.68763		+	+	2.71037	3.2021	3.22709	2.43849	1.45425	0.574274	1e-05	0.000247	+	6.35845	3.69574	8.94569	3.01272	+		+	+	Matrisome-associated	ECM Regulators		endopeptidase inhibitor activity;endopeptidase regulator activity;enzyme inhibitor activity;enzyme regulator activity;peptidase inhibitor activity;peptidase regulator activity;serine-type endopeptidase inhibitor activity	extracellular region;extracellular region part;extracellular space		A2M;A2M_comp;A2M_N;A2M_N_2;A2M_recep;Thiol-ester_cl	ABE_VEGFA_TARGETS;ABRAHAM_ALPC_VS_MULTIPLE_MYELOMA_UP;ACEVEDO_LIVER_CANCER_DN;ACEVEDO_LIVER_TUMOR_VS_NORMAL_ADJACENT_TISSUE_DN;ACEVEDO_NORMAL_TISSUE_ADJACENT_TO_LIVER_TUMOR_UP;ATF2_S_UP.V1_DN;BANDRES_RESPONSE_TO_CARMUSTIN_MGMT_24HR_DN;BENPORATH_CYCLING_GENES;BENPORATH_PROLIFERATION;BLALOCK_ALZHEIMERS_DISEASE_UP;BMI1_DN_MEL18_DN.V1_DN;BOQUEST_STEM_CELL_CULTURED_VS_FRESH_UP;CAIRO_HEPATOBLASTOMA_DN;…	Baitregion;Completeproteome;Directproteinsequencing;Disulfidebond;Glycoprotein;Phosphoprotein;Proteaseinhibitor;Referenceproteome;Secreted;Serineproteaseinhibitor;Signal;Thioesterbond	70.7	70.7	69.7	165.85	3	94	94	92	NaN	10.7322	1763
Q99LJ1	Fuca1	Fuca1	Tissue alpha-L-fucosidase	1.10009	1.12747		+	+	-3.22126	-0.794443	-0.707584	-0.223895	-0.342572	-0.918709	0.088031	0.152301		-1.58311	-4.3914	-2.83211	-5.30174							alcohol metabolic process;carbohydrate metabolic process;cellular carbohydrate metabolic process;cellular metabolic process;cellular process;fucose metabolic process;hexose metabolic process;metabolic process;monosaccharide metabolic process;primary metabolic process;small molecule metabolic process	alpha-L-fucosidase activity;binding;carbohydrate binding;catalytic activity;fucosidase activity;hydrolase activity;hydrolase activity, acting on glycosyl bonds;hydrolase activity, hydrolyzing O-glycosyl compounds	cell part;cytoplasmic part;intracellular membrane-bounded organelle;intracellular organelle;intracellular part;lysosome;lytic vacuole;membrane-bounded organelle;organelle;vacuole	Other glycan degradation	Alpha_L_fucos	ACEVEDO_LIVER_CANCER_DN;AGUIRRE_PANCREATIC_CANCER_COPY_NUMBER_DN;APPEL_IMATINIB_RESPONSE;BEIER_GLIOMA_STEM_CELL_DN;BENPORATH_ES_WITH_H3K27ME3;BLALOCK_ALZHEIMERS_DISEASE_DN;BROWNE_HCMV_INFECTION_48HR_UP;BRUINS_UVC_RESPONSE_VIA_TP53_GROUP_B;BUYTAERT_PHOTODYNAMIC_THERAPY_STRESS_DN;CHANDRAN_METASTASIS_DN;chr1p34;COLINA_TARGETS_OF_4EBP1_AND_4EBP2;CREIGHTON_ENDOCRINE_THERAPY_RESISTANCE_3;CREIGHTON_ENDO…	Completeproteome;Glycoprotein;Glycosidase;Hydrolase;Lysosome;Referenceproteome;Signal	17.9	17.9	17.9	52.28	1	5	5	5	1.79e-94	8.07558	2369
Q07797	Lgals3bp	Lgals3bp	Galectin-3-binding protein	1.09763	0.346587				-0.0672231	-0.729801	-1.32927	-0.612569	0.134117	0.387947	0.016352	0.041595	+	2.37984	-0.293144	0.61404	-0.351909	+		+				biological adhesion;cell adhesion;cellular process	cargo receptor activity;receptor activity;scavenger receptor activity	cell part;extracellular matrix;extracellular membrane-bounded organelle;extracellular organelle;extracellular region part;extracellular vesicular exosome;membrane;membrane-bounded organelle;membrane-bounded vesicle;organelle;proteinaceous extracellular matrix;vesicle		BACK;SRCR	ACEVEDO_FGFR1_TARGETS_IN_PROSTATE_CANCER_MODEL_UP;BECKER_TAMOXIFEN_RESISTANCE_UP;BENNETT_SYSTEMIC_LUPUS_ERYTHEMATOSUS;BLALOCK_ALZHEIMERS_DISEASE_UP;BOYAULT_LIVER_CANCER_SUBCLASS_G56_DN;BROWNE_HCMV_INFECTION_48HR_DN;BRUECKNER_TARGETS_OF_MIRLET7A3_DN;CAGGTG_V$E12_Q6;CELLULAR_DEFENSE_RESPONSE;CHEN_METABOLIC_SYNDROM_NETWORK;CHICAS_RB1_TARGETS_SENESCENT;chr17q25;COLINA_TARGETS_OF_4EBP1_AND_4EBP2;DAIRK…	Celladhesion;Completeproteome;Directproteinsequencing;Disulfidebond;Extracellularmatrix;Glycoprotein;Referenceproteome;Secreted;Signal	35	35	32.8	64.49	2	13	13	12	NaN	9.31538	1554
Q00724;H7BWY6	Rbp4	Rbp4	Retinol-binding protein 4	1.0976	1.96605		+	+	2.38356	0.877179	2.13172	2.31985	1.60885	0.385297	0.082578	0.143893		-0.635006	-3.53963	1.00437	-4.2568	+		+				alcohol biosynthetic process;alcohol metabolic process;anatomical structure development;anatomical structure formation involved in morphogenesis;anatomical structure homeostasis;anatomical structure morphogenesis;apocarotenoid metabolic process;biological regulation;biosynthetic process;carbohydrate biosynthetic process;carbohydrate homeostasis;carbohydrate metabolic process;cardiac muscle tissue…	binding;isoprenoid binding;lipid binding;retinal binding;retinoid binding;retinol binding;retinol transporter activity;transmembrane transporter activity;transporter activity;vitamin binding;vitamin transporter activity	extracellular region part;extracellular space;macromolecular complex;protein complex		Lipocalin	BAUS_TFF2_TARGETS_DN;BENPORATH_EED_TARGETS;BENPORATH_ES_WITH_H3K27ME3;BENPORATH_PRC2_TARGETS;BENPORATH_SUZ12_TARGETS;BERTUCCI_INVASIVE_CARCINOMA_DUCTAL_VS_LOBULAR_DN;BMI1_DN_MEL18_DN.V1_DN;BRCA1_DN.V1_DN;BROWNE_HCMV_INFECTION_48HR_UP;BRUINS_UVC_RESPONSE_VIA_TP53_GROUP_B;CADWELL_ATG16L1_TARGETS_UP;CAR_HPX;CHEMNITZ_RESPONSE_TO_PROSTAGLANDIN_E2_DN;chr10q23;CORRE_MULTIPLE_MYELOMA_DN;CRX_DN.V1_DN;CRX_…	Completeproteome;Disulfidebond;Referenceproteome;Retinol-binding;Secreted;Signal;Transport;VitaminA	29.9	29.9	29.9	23.206	2	6	6	6	9.22e-81	9.08503	601
P97333	Nrp1	Nrp1	Neuropilin-1	1.09575	-0.280834				-2.95656	-3.17967	-4.76147	-2.95861	-0.873497	-0.0134205	0.002927	0.01148	+	4.30118	1.8216	-0.990857	-0.272377		+					anatomical structure development;anatomical structure morphogenesis;axon guidance;axonal fasciculation;biological adhesion;biological regulation;branching morphogenesis of a tube;cell adhesion;cell chemotaxis;cell migration;cell motility;cell projection organization;cell recognition;cell surface receptor linked signaling pathway;cellular component movement;cellular component organization;cellular…	binding;carbohydrate binding;catalytic activity;cation binding;glycosaminoglycan binding;heparin binding;ion binding;kinase activity;metal ion binding;molecular transducer activity;pattern binding;phosphotransferase activity, alcohol group as acceptor;polysaccharide binding;protein kinase activity;protein tyrosine kinase activity;receptor activity;semaphorin receptor activity;signal transducer ac…	axon part;cell body;cell part;cell projection part;cell surface;cytoplasmic part;cytoskeletal part;cytosol;growth cone;integral to membrane;intermediate filament;intracellular organelle part;intracellular part;intrinsic to membrane;macromolecular complex;membrane;membrane part;neurofilament;neuronal cell body;organelle part;plasma membrane;protein complex;site of polarized growth	Axon guidance	CUB;DUF3481;F5_F8_type_C;MAM	AAGCAAT,MIR-137;ABBUD_LIF_SIGNALING_2_UP;ACATTCC,MIR-1,MIR-206;ACTTTAT,MIR-142-5P;ANATOMICAL_STRUCTURE_DEVELOPMENT;ANATOMICAL_STRUCTURE_MORPHOGENESIS;ATGCTGG,MIR-338;AXON_GUIDANCE;AXONOGENESIS;BAKKER_FOXO3_TARGETS_DN;BENPORATH_SUZ12_TARGETS;BERENJENO_ROCK_SIGNALING_NOT_VIA_RHOA_DN;BHAT_ESR1_TARGETS_NOT_VIA_AKT1_DN;BHAT_ESR1_TARGETS_VIA_AKT1_DN;BILD_MYC_ONCOGENIC_SIGNATURE;BOYLAN_MULTIPLE_MYELOMA_…	3D-structure;Angiogenesis;Calcium;Completeproteome;Developmentalprotein;Differentiation;Disulfidebond;Glycoprotein;Heparansulfate;Heparin-binding;Membrane;Metal-binding;Neurogenesis;Proteoglycan;Receptor;Referenceproteome;Repeat;Signal;Transmembrane;Transmembranehelix	40.7	40.7	40.7	103	1	32	32	32	NaN	9.48755	1476
Q8CG16;Q8CFG9	C1ra;C1rb	C1ra;C1rb	Complement C1r-A subcomponent;Complement C1r-B subcomponent	1.09131	1.5368		+	+	0.519529	2.25609	0.549071	0.668733	-2.75749	-0.0363874	0.000102	0.001209	+	-1.68498	-4.37635	-1.76808	-6.09821							activation of immune response;biological regulation;complement activation;complement activation, classical pathway;defense response;humoral immune response;immune effector process;immune response;immune system process;innate immune response;macromolecule metabolic process;metabolic process;positive regulation of biological process;positive regulation of immune response;positive regulation of immu…	binding;calcium ion binding;catalytic activity;cation binding;endopeptidase activity;hydrolase activity;ion binding;metal ion binding;peptidase activity;peptidase activity, acting on L-amino acid peptides;serine hydrolase activity;serine-type endopeptidase activity;serine-type peptidase activity	extracellular region	Complement and coagulation cascades;Phagosome;Staphylococcus aureus infection;Systemic lupus erythematosus	CUB;EGF_CA;Sushi;Trypsin		Complementpathway;Completeproteome;Disulfidebond;EGF-likedomain;Glycoprotein;Hydrolase;Hydroxylation;Immunity;Innateimmunity;Phosphoprotein;Protease;Referenceproteome;Repeat;Serineprotease;Signal;Sushi	9.5	9.5	9.5	80.072	2	7	7	7	3.26e-48	8.13909	2078
Q9CPX4;P29391;P49945;H3BKD3	Ftl1;Ftl2	Ftl1;Ftl2	Ferritin;Ferritin light chain 1;Ferritin light chain 2	1.08923	0.220173				-1.83912	-2.44406	-1.87387	-0.0664923	0.365766	0.796548	0.000722	0.004387	+	5.23547	2.90828	2.93637	2.13722							biological regulation;cation homeostasis;cation transport;cellular cation homeostasis;cellular chemical homeostasis;cellular homeostasis;cellular ion homeostasis;cellular iron ion homeostasis;cellular metal ion homeostasis;cellular process;chemical homeostasis;establishment of localization;homeostatic process;ion homeostasis;ion transport;iron ion homeostasis;iron ion transport;metal ion homeosta…	binding;catalytic activity;cation binding;ferric iron binding;ion binding;iron ion binding;metal ion binding;oxidoreductase activity;transition metal ion binding	cell part;ferritin complex;intracellular ferritin complex;intracellular part;macromolecular complex;protein complex		Ferritin		3D-structure;Completeproteome;Directproteinsequencing;Iron;Ironstorage;Metal-binding;Referenceproteome	91.8	91.8	91.8	20.772	4	18	18	18	NaN	10.4828	2394
P08905	Lyz2	Lyz2	Lysozyme C-2	1.08452	-0.215144				-3.29031	-5.31167	-4.10771	-2.68456	0.343505	-0.322871	5.3e-05	0.00075	+	4.98409	2.54271	-0.329267	0.150398	+						catabolic process;cell death;cell wall macromolecule catabolic process;cell wall macromolecule metabolic process;cellular process;cytolysis;death;defense response;defense response to bacterium;defense response to Gram-negative bacterium;defense response to Gram-positive bacterium;macromolecule metabolic process;metabolic process;multi-organism process;response to bacterium;response to biotic stim…	catalytic activity;hydrolase activity;hydrolase activity, acting on glycosyl bonds;hydrolase activity, hydrolyzing O-glycosyl compounds;lysozyme activity	extracellular region	Salivary secretion	Lys		3D-structure;Antimicrobial;Bacteriolyticenzyme;Completeproteome;Directproteinsequencing;Disulfidebond;Glycosidase;Hydrolase;Milkprotein;Referenceproteome;Secreted;Signal	75	75	63.5	16.689	1	13	13	7	NaN	10.5584	892
P28828	Ptprm	Ptprm	Receptor-type tyrosine-protein phosphatase mu	1.08254	NaN				-5.56592	-5.16306	-5.00264	-0.842954	-1.1745	-1.64276	1e-05	0.000246	+	1.09258	-1.68247	NaN	NaN		+					anatomical structure formation involved in morphogenesis;axon guidance;biological adhesion;biological regulation;cell adhesion;cell-cell adhesion;cellular process;chemotaxis;developmental process;homophilic cell adhesion;locomotion;negative regulation of angiogenesis;negative regulation of biological process;negative regulation of cell migration;negative regulation of cell motility;negative regul…	binding;cadherin binding;catalytic activity;cell adhesion molecule binding;hydrolase activity;hydrolase activity, acting on ester bonds;molecular transducer activity;phosphatase activity;phosphoprotein phosphatase activity;phosphoric ester hydrolase activity;protein binding;protein tyrosine phosphatase activity;receptor activity;signal transducer activity;signaling receptor activity;transmembrane…	adherens junction;anchoring junction;cell junction;cell part;cell projection;cell-cell adherens junction;cell-cell junction;cytoplasmic part;integral to membrane;intracellular part;intrinsic to membrane;lamellipodium;membrane part;perinuclear region of cytoplasm	Adherens junction;Cell adhesion molecules (CAMs)	fn3;ig;MAM;Y_phosphatase	ATGAAGG,MIR-205;BAELDE_DIABETIC_NEPHROPATHY_UP;BASSO_HAIRY_CELL_LEUKEMIA_DN;BERENJENO_TRANSFORMED_BY_RHOA_DN;BIOPOLYMER_METABOLIC_PROCESS;BIOPOLYMER_MODIFICATION;BOQUEST_STEM_CELL_DN;BROWNE_HCMV_INFECTION_24HR_DN;BRUINS_UVC_RESPONSE_LATE;CACTGCC,MIR-34A,MIR-34C,MIR-449;CELLULAR_MACROMOLECULE_METABOLIC_PROCESS;CELLULAR_PROTEIN_METABOLIC_PROCESS;CHARAFE_BREAST_CANCER_LUMINAL_VS_BASAL_DN;CHARAFE_BRE…	Celladhesion;Completeproteome;Disulfidebond;Glycoprotein;Hydrolase;Immunoglobulindomain;Membrane;Phosphoprotein;Proteinphosphatase;Receptor;Referenceproteome;Repeat;Signal;Transmembrane;Transmembranehelix	19.7	19.7	19.7	163.65	1	18	18	18	NaN	8.15662	1094
Q9QXS1-15;Q9QXS1-10;E9Q153;Q9QXS1-9;Q9QXS1-12;E9QKX4;Q9QXS1-11;Q9QXS1-13;E9QLJ5;Q9QXS1-5;Q9QXS1-3;E9QMZ5;E9PY96;Q9QXS1-16;Q9QXS1-4;E9QL05;Q9QXS1-14;E9QQ00;Q9QXS1-6;Q9QXS1-7;Q9QXS1-8;E9QK43;Q9QXS1-2;E9QPE8;Q9QXS1;E9QN87;E9Q3W4	Plec	Plec	Plectin	1.07768	2.30531		+	+	-1.06324	0.321293	0.273533	0.198671	-1.3005	-0.140326	0.038976	0.079073		2.89697	0.319415	2.57341	-3.56719							cell junction assembly;cell junction organization;cell-substrate junction assembly;cellular component assembly;cellular component assembly at cellular level;cellular component organization;cellular component organization at cellular level;cellular component organization or biogenesis;cellular component organization or biogenesis at cellular level;cellular process;hemidesmosome assembly		adherens junction;anchoring junction;cell junction;cell part;cell-substrate adherens junction;cell-substrate junction;contractile fiber;cytoplasmic part;cytoskeleton;focal adhesion;hemidesmosome;intermediate filament cytoskeleton;intracellular non-membrane-bounded organelle;intracellular organelle;intracellular part;membrane;non-membrane-bounded organelle;organelle;plasma membrane;sarcolemma		CH;Plectin;S10_plectin	AAAYRNCTG_UNKNOWN;AAGCAAT,MIR-137;ALFANO_MYC_TARGETS;AMIT_EGF_RESPONSE_480_HELA;ARGGGTTAA_UNKNOWN;BENPORATH_EED_TARGETS;BENPORATH_ES_WITH_H3K27ME3;BENPORATH_PRC2_TARGETS;BENPORATH_SUZ12_TARGETS;BILD_MYC_ONCOGENIC_SIGNATURE;BLALOCK_ALZHEIMERS_DISEASE_UP;BROWNE_HCMV_INFECTION_14HR_DN;BROWNE_HCMV_INFECTION_16HR_DN;BROWNE_HCMV_INFECTION_4HR_DN;BRUINS_UVC_RESPONSE_VIA_TP53_GROUP_A;CAGCCTC,MIR-485-5P;C…	3D-structure;Acetylation;Actin-binding;Alternativesplicing;Celljunction;Coiledcoil;Completeproteome;Cytoplasm;Cytoskeleton;Directproteinsequencing;Phosphoprotein;Referenceproteome;Repeat	7.2	7.2	6.3	506.45	30	21	21	20	5.28e-123	8.48292	371
Q3T9X3;P39054-2;P39054;F8WIV5;G3UZZ3;Q3TCR7;G3X9G4	Dnm2	Dnm2	Dynamin-2	1.07515	NaN				-0.475805	0.195726	0.994714	-1.1631	-1.65745	-0.962508	0.651307	0.71629		-0.793845	-3.20324	NaN	NaN							catabolic process;cellular catabolic process;cellular component organization;cellular component organization or biogenesis;cellular membrane organization;cellular metabolic process;cellular nitrogen compound catabolic process;cellular nitrogen compound metabolic process;cellular process;endocytosis;establishment of localization;GTP catabolic process;GTP metabolic process;heterocycle catabolic pro…	binding;catalytic activity;GTP binding;GTPase activity;guanyl nucleotide binding;guanyl ribonucleotide binding;hydrolase activity;hydrolase activity, acting on acid anhydrides;hydrolase activity, acting on acid anhydrides, in phosphorus-containing anhydrides;lipid binding;nucleoside-triphosphatase activity;nucleotide binding;phospholipid binding;purine nucleotide binding;purine ribonucleoside tri…	cell junction;cell part;clathrin-coated endocytic vesicle;clathrin-coated vesicle;coated vesicle;cytoplasmic membrane-bounded vesicle;cytoplasmic part;cytoplasmic vesicle;cytoskeletal part;endocytic vesicle;intracellular membrane-bounded organelle;intracellular organelle;intracellular organelle part;intracellular part;macromolecular complex;membrane;membrane-bounded organelle;membrane-bounded ves…	Bacterial invasion of epithelial cells;Endocrine and other factor-regulated calcium reabsorption;Endocytosis;Fc gamma R-mediated phagocytosis	Dynamin_M;Dynamin_N;GED;PH	AAAGGGA,MIR-204,MIR-211;BENPORATH_NANOG_TARGETS;BENPORATH_SOX2_TARGETS;CACTTTG,MIR-520G,MIR-520H;CCAWYNNGAAR_UNKNOWN;chr19p;DASU_IL6_SIGNALING_UP;DIAZ_CHRONIC_MEYLOGENOUS_LEUKEMIA_UP;GCACTTT,MIR-17-5P,MIR-20A,MIR-106A,MIR-106B,MIR-20B,MIR-519D;GGGACCA,MIR-133A,MIR-133B;GGGCGGR_V$SP1_Q6;GINESTIER_BREAST_CANCER_20Q13_AMPLIFICATION_DN;GRAESSMANN_APOPTOSIS_BY_DOXORUBICIN_UP;GRAESSMANN_RESPONSE_TO_MC_…	Acetylation;Alternativesplicing;Celljunction;Cellmembrane;Completeproteome;Cytoplasm;Cytoskeleton;Directproteinsequencing;Endocytosis;GTP-binding;Hydrolase;Membrane;Microtubule;Motorprotein;Nucleotide-binding;Phosphoprotein;Postsynapticcellmembrane;Referenceproteome;Synapse	34.3	34.3	29.1	97.194	15	21	21	18	1.1e-200	8.10799	529
E9PUM5;E9Q8B5;E9Q8B6	Gm4788	Gm4788	Protein Gm4788	1.07443	2.74778		+	+	2.83211	3.65553	4.26971	3.08502	2.81559	2.18501	0.253261	0.343497		-1.7264	-4.17421	1.9422	-4.17121											Sushi		Completeproteome;Disulfidebond;Referenceproteome	10.4	8.3	7.2	91.444	3	9	6	5	1.19e-36	8.63318	333
O70456	Sfn	Sfn	14-3-3 protein sigma	1.07043	0.437248				-0.27208	-0.717545	0.018007	-0.247283	-0.387137	-0.0579567	0.762858	0.815546		2.11253	-0.28723	1.33634	0.0388145	+						anatomical structure development;apoptotic mitochondrial changes;biological regulation;cell differentiation;cell proliferation;cellular component organization;cellular component organization at cellular level;cellular component organization or biogenesis;cellular component organization or biogenesis at cellular level;cellular developmental process;cellular process;cellular response to stimulus;ce…	binding;enzyme binding;kinase binding;protein binding;protein kinase binding	cell part;cytoplasmic part;cytoplasmic vesicle membrane;cytoplasmic vesicle part;cytosol;extracellular region;intracellular membrane-bounded organelle;intracellular organelle;intracellular organelle part;intracellular part;membrane;membrane-bounded organelle;nucleus;organelle;organelle membrane;organelle part;vesicle membrane	Aldosterone-regulated sodium reabsorption;Cell cycle;p53 signaling pathway	14-3-3	AAGWWRNYGGC_UNKNOWN;AFFAR_YY1_TARGETS_UP;AIGNER_ZEB1_TARGETS;AMIT_EGF_RESPONSE_480_HELA;APOPTOSIS_GO;APOPTOTIC_MITOCHONDRIAL_CHANGES;APOPTOTIC_PROGRAM;APRELIKOVA_BRCA1_TARGETS;BASAKI_YBX1_TARGETS_UP;BILD_HRAS_ONCOGENIC_SIGNATURE;BLALOCK_ALZHEIMERS_DISEASE_INCIPIENT_UP;BLALOCK_ALZHEIMERS_DISEASE_UP;BOYAULT_LIVER_CANCER_SUBCLASS_G23_UP;CAGGTG_V$E12_Q6;CCAWYNNGAAR_UNKNOWN;CCTGTGA,MIR-513;CELL_DEVELO…	Completeproteome;Cytoplasm;Directproteinsequencing;Nucleus;Phosphoprotein;Referenceproteome;Secreted	83.5	79.8	79.8	27.706	1	23	18	18	NaN	9.40184	731
G3UW37;Q9JMD3;E9PVP0;G3V020;G3UY87;G3UY59;G3UYM0	Stard10	Stard10	PCTP-like protein	1.06462	NaN				-3.28053	-3.30947	-0.270129	0.411113	-0.713236	0.0699256	2.2e-05	0.000443	+	-0.819353	-3.12783	NaN	NaN							establishment of localization;lipid transport;organic substance transport;transport	binding;lipid binding	cell part;cell projection;cilium;cytoplasm;intracellular part;membrane		START	ACEVEDO_NORMAL_TISSUE_ADJACENT_TO_LIVER_TUMOR_DN;CHARAFE_BREAST_CANCER_LUMINAL_VS_BASAL_UP;CHARAFE_BREAST_CANCER_LUMINAL_VS_MESENCHYMAL_UP;chr11q13;COLDREN_GEFITINIB_RESISTANCE_DN;CUI_TCF21_TARGETS_2_UP;CUI_TCF21_TARGETS_UP;GAVIN_FOXP3_TARGETS_CLUSTER_P6;GOLDRATH_ANTIGEN_RESPONSE;GOLDRATH_NAIVE_VS_EFF_CD8_TCELL_DN;GOLDRATH_NAIVE_VS_MEMORY_CD8_TCELL_DN;GRADE_COLON_CANCER_UP;GRAESSMANN_APOPTOSIS_BY…	Cellprojection;Cilium;Completeproteome;Cytoplasm;Flagellum;Lipid-binding;Lipidtransport;Membrane;Phosphoprotein;Referenceproteome;Transport	34	34	34	29.611	9	6	6	6	1.49e-62	8.52337	346
Q9WUU7	Ctsz	Ctsz	Cathepsin Z	1.04198	0.365238				-0.14656	-1.07004	-0.998498	-0.779929	0.24744	0.964241	3.7e-05	0.0006	+	1.28303	-1.25847	-0.608976	-1.50131	+			+	Matrisome-associated	ECM Regulators	anatomical structure morphogenesis;branching morphogenesis of a tube;developmental process;epithelial tube branching involved in lung morphogenesis;epithelial tube morphogenesis;macromolecule metabolic process;metabolic process;morphogenesis of a branching epithelium;morphogenesis of a branching structure;morphogenesis of an epithelium;multicellular organismal process;primary metabolic process;pr…	catalytic activity;cysteine-type peptidase activity;hydrolase activity;peptidase activity;peptidase activity, acting on L-amino acid peptides	cell part;cytoplasmic part;endoplasmic reticulum;extracellular region part;extracellular space;intracellular membrane-bounded organelle;intracellular organelle;intracellular part;lysosome;lytic vacuole;membrane-bounded organelle;organelle;vacuole	Lysosome	Peptidase_C1	APPEL_IMATINIB_RESPONSE;CASORELLI_ACUTE_PROMYELOCYTIC_LEUKEMIA_DN;CELLULAR_MACROMOLECULE_METABOLIC_PROCESS;CELLULAR_PROTEIN_METABOLIC_PROCESS;chr20q13;CYTOPLASM;CYTOPLASMIC_PART;DACOSTA_LOW_DOSE_UV_RESPONSE_VIA_ERCC3_XPCS_UP;DELACROIX_RAR_BOUND_ES;ENDOPLASMIC_RETICULUM;ENGELMANN_CANCER_PROGENITORS_UP;GAL_LEUKEMIC_STEM_CELL_UP;GSE11057_CD4_CENT_MEM_VS_PBMC_DN;GSE11057_CD4_EFF_MEM_VS_PBMC_DN;GSE110…	Completeproteome;Disulfidebond;Glycoprotein;Hydrolase;Lysosome;Protease;Referenceproteome;Signal;Thiolprotease;Zymogen	30.4	30.4	30.4	33.996	1	8	8	8	1.62e-69	9.17663	2827
O88968	Tcn2	Tcn2	Transcobalamin-2	1.03496	2.13038		+	+	0.976952	1.44553	1.61103	0.958526	1.46307	-0.153817	0.007745	0.023774	+	0.788518	-2.35473	1.66646	-3.16116	+						cation transport;cellular metabolic process;cellular process;cobalamin metabolic process;cobalamin transport;cobalt ion transport;cofactor metabolic process;divalent inorganic cation transport;establishment of localization;heterocycle metabolic process;ion transport;metabolic process;metal ion transport;nitrogen compound metabolic process;porphyrin-containing compound metabolic process;small mole…	binding;cation binding;cobalamin binding;ion binding;metal ion binding;tetrapyrrole binding;vitamin binding	extracellular region	Vitamin digestion and absorption	Cobalamin_bind;SLBB	ACEVEDO_LIVER_CANCER_UP;BLALOCK_ALZHEIMERS_DISEASE_INCIPIENT_UP;BLALOCK_ALZHEIMERS_DISEASE_UP;CCTGCTG,MIR-214;CEBALLOS_TARGETS_OF_TP53_AND_MYC_DN;chr22q;CHYLA_CBFA2T3_TARGETS_UP;DANG_REGULATED_BY_MYC_DN;ESC_J1_UP_LATE.V1_UP;ESC_V6.5_UP_LATE.V1_UP;ESTABLISHMENT_OF_LOCALIZATION;EXTRACELLULAR_REGION;EXTRACELLULAR_REGION_PART;EXTRACELLULAR_SPACE;GAUSSMANN_MLL_AF4_FUSION_TARGETS_B_UP;GSE10239_MEMORY_V…	Cobalt;Cobalttransport;Completeproteome;Disulfidebond;Iontransport;Metal-binding;Polymorphism;Referenceproteome;Secreted;Signal;Transport	53.5	53.5	53.5	47.585	1	17	17	17	NaN	9.10555	763
Q78IQ7;Q78IQ7-2	Slc39a4	Slc39a4	Zinc transporter ZIP4	1.02332	1.54935		+	+	-2.62518	-3.10102	-1.22262	-1.22063	-0.0780758	-0.251404	0.001453	0.007045	+	-0.811125	-3.32011	-2.6348	-6.35708		+					biological regulation;cation homeostasis;cation transport;cell communication;cellular cation homeostasis;cellular chemical homeostasis;cellular divalent inorganic cation homeostasis;cellular homeostasis;cellular ion homeostasis;cellular process;cellular response to external stimulus;cellular response to extracellular stimulus;cellular response to nutrient levels;cellular response to starvation;ce…	cation transmembrane transporter activity;divalent inorganic cation transmembrane transporter activity;inorganic cation transmembrane transporter activity;ion transmembrane transporter activity;metal ion transmembrane transporter activity;substrate-specific transmembrane transporter activity;substrate-specific transporter activity;transition metal ion transmembrane transporter activity;transmembr…	apical plasma membrane;cell part;cytoplasmic membrane-bounded vesicle;cytoplasmic part;cytoplasmic vesicle;endosomal part;endosome;endosome membrane;integral to membrane;intracellular membrane-bounded organelle;intracellular organelle;intracellular organelle part;intracellular part;intrinsic to membrane;membrane;membrane part;membrane-bounded organelle;membrane-bounded vesicle;organelle;organelle…	Mineral absorption	Zip	ACOSTA_PROLIFERATION_INDEPENDENT_MYC_TARGETS_UP;AGUIRRE_PANCREATIC_CANCER_COPY_NUMBER_UP;AKT_UP.V1_DN;BASAKI_YBX1_TARGETS_UP;BRUINS_UVC_RESPONSE_VIA_TP53_GROUP_A;CAIRO_HEPATOBLASTOMA_CLASSES_UP;CAIRO_LIVER_DEVELOPMENT_DN;chr8q24;DAVICIONI_MOLECULAR_ARMS_VS_ERMS_DN;DEURIG_T_CELL_PROLYMPHOCYTIC_LEUKEMIA_UP;GATTGGY_V$NFY_Q6_01;GAVIN_FOXP3_TARGETS_CLUSTER_P6;GAZDA_DIAMOND_BLACKFAN_ANEMIA_ERYTHROID_DN…	Alternativesplicing;Cellmembrane;Completeproteome;Endosome;Glycoprotein;Iontransport;Membrane;Phosphoprotein;Referenceproteome;Signal;Transmembrane;Transmembranehelix;Transport;Zinc;Zinctransport	17	17	17	71.062	2	5	5	5	3.49e-139	8.31924	1894
CON__P02769	0			1.00772	1.73398		+	+	0.742498	0.836467	0.898283	0.998018	0.247658	0.436534	0.33408	0.430546		6.26336	3.85095	6.30823	2.38602														42.8	42.8	38.1	69.293	1	24	24	21	1.46e-300	NaN	171
Q8CG14;E9Q6C2	C1sa;C1s	C1sa;C1s	Complement C1s-A subcomponent;Protein C1s	1.00144	2.01333		+	+	0.618995	1.81806	1.38445	1.65108	2.33037	0.289789	0.033726	0.070916		-1.14366	-3.68491	0.253425	-4.4985			+				activation of immune response;biological regulation;complement activation;complement activation, classical pathway;defense response;humoral immune response;immune effector process;immune response;immune system process;innate immune response;macromolecule metabolic process;metabolic process;positive regulation of biological process;positive regulation of immune response;positive regulation of immu…	binding;calcium ion binding;catalytic activity;cation binding;endopeptidase activity;hydrolase activity;ion binding;metal ion binding;peptidase activity;peptidase activity, acting on L-amino acid peptides;serine hydrolase activity;serine-type endopeptidase activity;serine-type peptidase activity	extracellular region	Complement and coagulation cascades;Staphylococcus aureus infection;Systemic lupus erythematosus	CUB;EGF_CA;Sushi;Trypsin	AKT_UP.V1_DN;BAELDE_DIABETIC_NEPHROPATHY_DN;BERTUCCI_MEDULLARY_VS_DUCTAL_BREAST_CANCER_UP;BIOCARTA_CLASSIC_PATHWAY;BIOCARTA_COMP_PATHWAY;BLALOCK_ALZHEIMERS_DISEASE_UP;BOQUEST_STEM_CELL_UP;CAIRO_HEPATOBLASTOMA_CLASSES_DN;CAIRO_HEPATOBLASTOMA_POOR_SURVIVAL;CHANG_CORE_SERUM_RESPONSE_DN;CHARAFE_BREAST_CANCER_LUMINAL_VS_BASAL_DN;CHARAFE_BREAST_CANCER_LUMINAL_VS_MESENCHYMAL_DN;CHICAS_RB1_TARGETS_CONFLU…	Calcium;Complementpathway;Completeproteome;Disulfidebond;EGF-likedomain;Glycoprotein;Hydrolase;Hydroxylation;Immunity;Innateimmunity;Metal-binding;Protease;Referenceproteome;Repeat;Serineprotease;Signal;Sushi	20.5	20.5	20.5	76.857	4	11	11	11	NaN	8.60803	427
Q7TMR0	Prcp	Prcp	Lysosomal Pro-X carboxypeptidase	0.995617	0.585998				-0.836863	-0.771871	-1.17884	-0.418388	-0.537954	-0.454349	0.792703	0.8391		-0.776136	-2.95593	-2.25683	-3.48619							macromolecule metabolic process;metabolic process;primary metabolic process;protein metabolic process;proteolysis	carboxypeptidase activity;catalytic activity;exopeptidase activity;hydrolase activity;peptidase activity;peptidase activity, acting on L-amino acid peptides;serine hydrolase activity;serine-type peptidase activity	cell part;cytoplasmic part;intracellular membrane-bounded organelle;intracellular organelle;intracellular part;lysosome;lytic vacuole;membrane-bounded organelle;organelle;vacuole	Protein digestion and absorption	Peptidase_S28	AIYAR_COBRA1_TARGETS_UP;BENPORATH_NANOG_TARGETS;BILANGES_RAPAMYCIN_SENSITIVE_VIA_TSC1_AND_TSC2;BLALOCK_ALZHEIMERS_DISEASE_INCIPIENT_UP;BLALOCK_ALZHEIMERS_DISEASE_UP;CCAWYNNGAAR_UNKNOWN;CHEN_METABOLIC_SYNDROM_NETWORK;chr11q14;CTTTGT_V$LEF1_Q2;FULCHER_INFLAMMATORY_RESPONSE_LECTIN_VS_LPS_DN;GATTGGY_V$NFY_Q6_01;GGGAGGRR_V$MAZ_Q6;GGGCGGR_V$SP1_Q6;GRAESSMANN_APOPTOSIS_BY_DOXORUBICIN_UP;GRAESSMANN_RESPO…	Alternativesplicing;Carboxypeptidase;Completeproteome;Disulfidebond;Glycoprotein;Hydrolase;Lysosome;Protease;Referenceproteome;Signal;Zymogen	24.2	24.2	24.2	55.026	2	10	10	10	4.38e-108	8.28228	1901
Q61805	Lbp	Lbp	Lipopolysaccharide-binding protein	0.993077	1.36029		+	+	1.87333	1.34624	1.38296	0.894841	0.468905	0.463924	0.149976	0.230417		0.419689	-1.93693	1.21643	-1.92793	+		+				acute inflammatory response;acute-phase response;biological regulation;carbohydrate transport;cell activation;cell activation involved in immune response;cell chemotaxis;cell migration;cell motility;cell surface receptor linked signaling pathway;cellular component movement;cellular process;cellular response to biotic stimulus;cellular response to chemical stimulus;cellular response to lipopolysac…	binding;lipopolysaccharide binding;lipoteichoic acid binding;protein binding;receptor binding	cell part;cell surface;extracellular region part;extracellular space	ko05152;Toll-like receptor signaling pathway	LBP_BPI_CETP;LBP_BPI_CETP_C	ABBUD_LIF_SIGNALING_1_UP;ACUTE_INFLAMMATORY_RESPONSE;AGGTGCA,MIR-500;BCAT.100_UP.V1_UP;BIOCARTA_GSK3_PATHWAY;BYSTRYKH_HEMATOPOIESIS_STEM_CELL_QTL_TRANS;CAHOY_ASTROGLIAL;CAIRO_LIVER_DEVELOPMENT_DN;CASTELLANO_NRAS_TARGETS_UP;CELLULAR_DEFENSE_RESPONSE;chr20q11;CHYLA_CBFA2T3_TARGETS_UP;COATES_MACROPHAGE_M1_VS_M2_DN;COLINA_TARGETS_OF_4EBP1_AND_4EBP2;CUI_TCF21_TARGETS_2_UP;CUI_TCF21_TARGETS_UP;DAUER_ST…	Antibiotic;Antimicrobial;Completeproteome;Glycoprotein;Lipidtransport;Referenceproteome;Secreted;Signal;Transport	39.1	39.1	39.1	53.055	3	14	14	14	6.51e-248	9.03969	1761
P35279-2;P35279;D3YV69;P61294	Rab6a;Rab6b	Rab6a;Rab6b	Ras-related protein Rab-6A;Ras-related protein Rab-6B	0.985185	1.55892		+	+	-0.38985	-5.12695	0.525516	-0.184754	0.710426	0.050718	1.2e-05	0.000281	+	1.86459	0.0114584	1.62846	-1.88711							biological regulation;cellular macromolecule metabolic process;cellular metabolic process;cellular process;cellular protein metabolic process;cellular response to stimulus;establishment of localization;establishment of localization in cell;establishment of protein localization;establishment of protein localization in Golgi;establishment of protein localization to organelle;Golgi vesicle transport…	ATPase activator activity;ATPase regulator activity;binding;catalytic activity;enzyme activator activity;enzyme regulator activity;GTP binding;GTPase activity;guanyl nucleotide binding;guanyl ribonucleotide binding;hydrolase activity;hydrolase activity, acting on acid anhydrides;hydrolase activity, acting on acid anhydrides, in phosphorus-containing anhydrides;nucleoside-triphosphatase activity;n…	cell part;cytoplasmic membrane-bounded vesicle;cytoplasmic part;cytoplasmic vesicle;Golgi apparatus;Golgi apparatus part;Golgi membrane;intracellular membrane-bounded organelle;intracellular organelle;intracellular organelle part;intracellular part;membrane;membrane-bounded organelle;membrane-bounded vesicle;organelle;organelle membrane;organelle part;vesicle		Ras	AAGCACA,MIR-218;ACTGCAG,MIR-17-3P;ACTTTAT,MIR-142-5P;AGCACTT,MIR-93,MIR-302A,MIR-302B,MIR-302C,MIR-302D,MIR-372,MIR-373,MIR-520E,MIR-520A,MIR-526B,MIR-520B,MIR-520C,MIR-520D;AGCATTA,MIR-155;AGGAAGC,MIR-516-3P;ATTCTTT,MIR-186;AZARE_NEOPLASTIC_TRANSFORMATION_BY_STAT3_DN;BIOCARTA_RAB_PATHWAY;BLALOCK_ALZHEIMERS_DISEASE_DN;BONOME_OVARIAN_CANCER_SURVIVAL_SUBOPTIMAL_DEBULKING;BROWNE_HCMV_INFECTION_24HR_…	Acetylation;Alternativesplicing;Completeproteome;Cytoplasmicvesicle;Directproteinsequencing;ER-Golgitransport;Golgiapparatus;GTP-binding;Lipoprotein;Membrane;Methylation;Nucleotide-binding;Phosphoprotein;Prenylation;Proteintransport;Referenceproteome;Transport	36.1	36.1	36.1	23.545	5	6	6	6	2.35e-32	9.28727	1137
Q9CQ01	Rnaset2	Rnaset2	Ribonuclease T2	0.980904	NaN				-1.92273	-1.87773	-4.89781	-0.659723	-1.26027	-0.511944	0.000829	0.004864	+	-0.113436	-2.41408	NaN	NaN	+						catabolic process;cellular catabolic process;cellular macromolecule catabolic process;cellular macromolecule metabolic process;cellular metabolic process;cellular nitrogen compound metabolic process;cellular process;macromolecule catabolic process;macromolecule metabolic process;metabolic process;nitrogen compound metabolic process;nucleic acid metabolic process;nucleobase-containing compound met…	binding;catalytic activity;endonuclease activity;endonuclease activity, active with either ribo- or deoxyribonucleic acids and producing 3'-phosphomonoesters;endoribonuclease activity;endoribonuclease activity, producing 3'-phosphomonoesters;hydrolase activity;hydrolase activity, acting on ester bonds;nuclease activity;nucleic acid binding;ribonuclease activity;ribonuclease T2 activity;RNA binding	cell part;cytoplasmic part;endoplasmic reticulum lumen;endoplasmic reticulum part;extracellular region part;extracellular space;intracellular membrane-bounded organelle;intracellular organelle;intracellular organelle lumen;intracellular organelle part;intracellular part;lysosomal lumen;lysosome;lytic vacuole;membrane-bounded organelle;membrane-enclosed lumen;organelle;organelle lumen;organelle pa…		Ribonuclease_T2	BASAKI_YBX1_TARGETS_DN;BENPORATH_MYC_MAX_TARGETS;BIOPOLYMER_CATABOLIC_PROCESS;BIOPOLYMER_METABOLIC_PROCESS;BLALOCK_ALZHEIMERS_DISEASE_DN;BLALOCK_ALZHEIMERS_DISEASE_INCIPIENT_UP;BLALOCK_ALZHEIMERS_DISEASE_UP;BUYTAERT_PHOTODYNAMIC_THERAPY_STRESS_DN;CATABOLIC_PROCESS;CELLULAR_CATABOLIC_PROCESS;CELLULAR_MACROMOLECULE_CATABOLIC_PROCESS;CHICAS_RB1_TARGETS_SENESCENT;chr6q27;DANG_BOUND_BY_MYC;ENK_UV_RESP…	Completeproteome;Disulfidebond;Endonuclease;Endoplasmicreticulum;Glycoprotein;Hydrolase;Lysosome;Nuclease;Referenceproteome;Secreted;Signal	22.8	22.8	22.8	29.608	1	6	6	6	7.58e-25	8.63343	2397
O88844	Idh1	Idh1	Isocitrate dehydrogenase [NADP] cytoplasmic	0.971559	0.306278				-2.51006	-2.64579	-2.09231	-1.66051	-0.72615	-0.230053	0.000321	0.002432	+	4.44503	2.0277	1.49399	0.638922							2-oxoglutarate metabolic process;acetyl-CoA catabolic process;acetyl-CoA metabolic process;amine metabolic process;anatomical structure development;carbohydrate metabolic process;carboxylic acid metabolic process;catabolic process;cellular aldehyde metabolic process;cellular amine metabolic process;cellular amino acid metabolic process;cellular carbohydrate metabolic process;cellular catabolic pr…	binding;catalytic activity;cation binding;coenzyme binding;cofactor binding;ion binding;isocitrate dehydrogenase (NADP+) activity;isocitrate dehydrogenase activity;magnesium ion binding;metal ion binding;NAD binding;NADP binding;nucleotide binding;oxidoreductase activity;oxidoreductase activity, acting on CH-OH group of donors;oxidoreductase activity, acting on the CH-OH group of donors, NAD or N…	cell part;cytoplasmic part;cytosol;intracellular membrane-bounded organelle;intracellular organelle;intracellular part;membrane-bounded organelle;microbody;mitochondrion;organelle;peroxisome	Carbon fixation pathways in prokaryotes;Citrate cycle (TCA cycle);Glutathione metabolism;Peroxisome	Iso_dh	AAAYWAACM_V$HFH4_01;AATGTGA,MIR-23A,MIR-23B;ACEVEDO_LIVER_TUMOR_VS_NORMAL_ADJACENT_TISSUE_UP;AFFAR_YY1_TARGETS_DN;BERENJENO_TRANSFORMED_BY_RHOA_DN;BHATTACHARYA_EMBRYONIC_STEM_CELL;BMI1_DN.V1_DN;BMI1_DN_MEL18_DN.V1_DN;BOCHKIS_FOXA2_TARGETS;BURTON_ADIPOGENESIS_PEAK_AT_0HR;CARBOHYDRATE_METABOLIC_PROCESS;CARBOXYLIC_ACID_METABOLIC_PROCESS;CELLULAR_CARBOHYDRATE_METABOLIC_PROCESS;CHEN_LVAD_SUPPORT_OF_FA…	3D-structure;Acetylation;Completeproteome;Cytoplasm;Directproteinsequencing;Glyoxylatebypass;Magnesium;Manganese;Metal-binding;NADP;Oxidoreductase;Referenceproteome;Tricarboxylicacidcycle	81.6	81.6	79.5	46.674	2	39	39	38	NaN	9.77935	758
Q9CWF2	Tubb2b	Tubb2b	Tubulin beta-2B chain	0.968105	0.882186		+	+	-2.96949	0.240358	0.0661327	0.740418	-3.26721	0.807805	0.012367	0.034341	+	-1.04631	-3.52842	-2.07163	-4.12							cell migration;cell motility;cellular component assembly;cellular component assembly at cellular level;cellular component movement;cellular component organization;cellular component organization at cellular level;cellular component organization or biogenesis;cellular component organization or biogenesis at cellular level;cellular macromolecular complex assembly;cellular macromolecular complex sub…	binding;catalytic activity;GTP binding;GTPase activity;guanyl nucleotide binding;guanyl ribonucleotide binding;hydrolase activity;hydrolase activity, acting on acid anhydrides;hydrolase activity, acting on acid anhydrides, in phosphorus-containing anhydrides;nucleoside-triphosphatase activity;nucleotide binding;purine nucleotide binding;purine ribonucleoside triphosphate binding;purine ribonucleo…	cell part;cytoplasm;cytoskeletal part;intracellular organelle part;intracellular part;macromolecular complex;membrane;microtubule;organelle part;plasma membrane;protein complex	Gap junction;Pathogenic Escherichia coli infection;Phagosome	Tubulin;Tubulin_C	AACTTT_UNKNOWN;BENPORATH_ES_1;BHAT_ESR1_TARGETS_NOT_VIA_AKT1_UP;BHAT_ESR1_TARGETS_VIA_AKT1_UP;BILANGES_SERUM_SENSITIVE_VIA_TSC2;CAGCTG_V$AP4_Q5;CAMP_UP.V1_DN;CASORELLI_ACUTE_PROMYELOCYTIC_LEUKEMIA_DN;CATTGTYY_V$SOX9_B1;CHICAS_RB1_TARGETS_CONFLUENT;chr6p25;COATES_MACROPHAGE_M1_VS_M2_UP;CREIGHTON_ENDOCRINE_THERAPY_RESISTANCE_4;CROMER_METASTASIS_UP;CTTTGT_V$LEF1_Q2;DOUGLAS_BMI1_TARGETS_UP;ESC_J1_UP_…	Acetylation;Completeproteome;Cytoplasm;Cytoskeleton;Directproteinsequencing;GTP-binding;Methylation;Microtubule;Nucleotide-binding;Phosphoprotein;Referenceproteome	77.3	22.2	3.6	49.953	4	24	5	1	NaN	8.39171	2456
P31532	Saa4	Saa4	Serum amyloid A-4 protein	0.958184	1.7137		+	+	2.07198	3.233	2.37024	0.440368	NaN	-0.106856	0.1418	0.220191		-1.89825	-4.34603	0.0643396	-4.84687	+		+				acute inflammatory response;acute-phase response;defense response;inflammatory response;response to stimulus;response to stress;response to wounding		extracellular region part;high-density lipoprotein particle;macromolecular complex;plasma lipoprotein particle;protein-lipid complex		SAA	ACEVEDO_LIVER_CANCER_DN;ACEVEDO_LIVER_TUMOR_VS_NORMAL_ADJACENT_TISSUE_DN;ACEVEDO_NORMAL_TISSUE_ADJACENT_TO_LIVER_TUMOR_DN;AKT_UP.V1_UP;BOCHKIS_FOXA2_TARGETS;BROWNE_HCMV_INFECTION_30MIN_DN;BROWNE_HCMV_INFECTION_48HR_DN;CAIRO_HEPATOBLASTOMA_DN;CAIRO_LIVER_DEVELOPMENT_DN;CAR_HPX;CAR_IGFBP1;chr11p15;DODD_NASOPHARYNGEAL_CARCINOMA_UP;EIF4E_DN;GNF2_CEBPA;GNF2_CYP2B6;GNF2_GSTM1;GNF2_HPN;GNF2_HPX;GNF2_LCA…	Acutephase;Amyloid;Completeproteome;Directproteinsequencing;HDL;Referenceproteome;Secreted;Signal	63.1	63.1	63.1	15.088	1	7	7	7	6.35e-303	8.8769	1115
P70375	F7	F7	Coagulation factor VII	0.941792	NaN				-0.751774	-2.32424	-0.624549	-0.384794	-0.315975	0.562893	0.016396	0.041633	+	-2.23235	-4.64456	NaN	NaN	+			+	Matrisome-associated	ECM Regulators	anatomical structure morphogenesis;biological regulation;blood coagulation;circadian rhythm;coagulation;developmental process;hemostasis;macromolecule metabolic process;metabolic process;multicellular organismal process;organ morphogenesis;organ regeneration;positive regulation of behavior;positive regulation of biological process;positive regulation of blood coagulation;positive regulation of ce…	binding;calcium ion binding;catalytic activity;cation binding;endopeptidase activity;hydrolase activity;ion binding;metal ion binding;peptidase activity;peptidase activity, acting on L-amino acid peptides;serine hydrolase activity;serine-type endopeptidase activity;serine-type peptidase activity	extracellular region;extracellular region part;extracellular space;organelle;vesicle	Complement and coagulation cascades	EGF;Gla;Trypsin	ACEVEDO_LIVER_CANCER_DN;BIOCARTA_AMI_PATHWAY;BIOCARTA_EXTRINSIC_PATHWAY;BLOOD_COAGULATION;BOCHKIS_FOXA2_TARGETS;BOYAULT_LIVER_CANCER_SUBCLASS_G3_DN;BYSTRYKH_HEMATOPOIESIS_STEM_CELL_QTL_TRANS;CHARAFE_BREAST_CANCER_LUMINAL_VS_BASAL_UP;CHEN_METABOLIC_SYNDROM_NETWORK;CHENG_IMPRINTED_BY_ESTRADIOL;chr13q34;COAGULATION;COATES_MACROPHAGE_M1_VS_M2_DN;ENDOPEPTIDASE_ACTIVITY;EXTRACELLULAR_REGION;GSE15930_NA…	Bloodcoagulation;Calcium;Cleavageonpairofbasicresidues;Completeproteome;Disulfidebond;EGF-likedomain;Gamma-carboxyglutamicacid;Glycoprotein;Hemostasis;Hydrolase;Hydroxylation;Protease;Referenceproteome;Repeat;Secreted;Serineprotease;Signal;Zymogen	13.7	13.7	13.7	50.276	1	6	6	6	5.22e-25	7.77433	1440
P18242;F6Y6L6;F8WIR1	Ctsd	Ctsd	Cathepsin D	0.934403	-0.0571609				-0.964213	-0.748266	-0.930245	-0.601151	0.105663	0.216273	0.104038	0.174798		3.65372	1.595	1.97898	1.98941	+			+	Matrisome-associated	ECM Regulators	autophagic vacuole assembly;cellular component assembly;cellular component assembly at cellular level;cellular component organization;cellular component organization at cellular level;cellular component organization or biogenesis;cellular component organization or biogenesis at cellular level;cellular process;macromolecule metabolic process;metabolic process;organelle assembly;organelle organizat…	aspartic-type endopeptidase activity;aspartic-type peptidase activity;catalytic activity;endopeptidase activity;hydrolase activity;peptidase activity;peptidase activity, acting on L-amino acid peptides	cell part;cytoplasmic membrane-bounded vesicle;cytoplasmic part;cytoplasmic vesicle;extracellular matrix;extracellular region part;extracellular space;intracellular membrane-bounded organelle;intracellular organelle;intracellular part;lysosome;lytic vacuole;melanosome;membrane-bounded organelle;membrane-bounded vesicle;mitochondrion;organelle;pigment granule;vacuole;vesicle	ko05152;Lysosome	A1_Propeptide;Asp	ACEVEDO_LIVER_TUMOR_VS_NORMAL_ADJACENT_TISSUE_DN;ACOSTA_PROLIFERATION_INDEPENDENT_MYC_TARGETS_DN;AMUNDSON_DNA_DAMAGE_RESPONSE_TP53;APPEL_IMATINIB_RESPONSE;BCAT_BILD_ET_AL_UP;BECKER_TAMOXIFEN_RESISTANCE_UP;BENPORATH_CYCLING_GENES;BENPORATH_EED_TARGETS;BHAT_ESR1_TARGETS_VIA_AKT1_UP;BIOCARTA_MTA3_PATHWAY;BLUM_RESPONSE_TO_SALIRASIB_UP;CAGCTG_V$AP4_Q5;CHEN_METABOLIC_SYNDROM_NETWORK;chr11p15;DELACROIX_…	Aspartylprotease;Completeproteome;Disulfidebond;Glycoprotein;Hydrolase;Lysosome;Protease;Referenceproteome;Secreted;Signal;Zymogen	45.9	45.9	45.9	44.953	3	15	15	15	NaN	9.81991	1001
Q00623	Apoa1	Apoa1	Apolipoprotein A-I	0.930501	1.91531		+	+	2.45041	3.00782	3.43432	2.03396	1.56853	0.929182	0.001299	0.006617	+	5.99151	3.74547	9.0409	4.20761	+		+				adrenal gland development;alcohol metabolic process;amine metabolic process;anatomical structure development;anatomical structure morphogenesis;biological regulation;biosynthetic process;blood vessel endothelial cell migration;C21-steroid hormone metabolic process;cell migration;cell motility;cell proliferation;cell surface receptor linked signaling pathway;cellular amine metabolic process;cellul…	beta-amyloid binding;binding;cholesterol binding;cholesterol transporter activity;enzyme activator activity;enzyme inhibitor activity;enzyme regulator activity;high-density lipoprotein particle binding;lipase inhibitor activity;lipid binding;lipid transporter activity;lipoprotein particle binding;phosphatidylcholine-sterol O-acyltransferase activator activity;phospholipid binding;phospholipid tra…	cell part;cytoplasmic membrane-bounded vesicle;cytoplasmic part;cytoplasmic vesicle;cytosol;endocytic vesicle;extracellular region part;extracellular space;high-density lipoprotein particle;intracellular membrane-bounded organelle;intracellular organelle;intracellular part;macromolecular complex;membrane-bounded organelle;membrane-bounded vesicle;nucleus;organelle;plasma lipoprotein particle;prot…	African trypanosomiasis;Fat digestion and absorption;PPAR signaling pathway;Vitamin digestion and absorption	Apolipoprotein	ACEVEDO_LIVER_CANCER_DN;BIOCARTA_PPARA_PATHWAY;BIOSYNTHETIC_PROCESS;CADWELL_ATG16L1_TARGETS_UP;CAR_HPX;CAR_IGFBP1;CDC42_PROTEIN_SIGNAL_TRANSDUCTION;CELL_SURFACE_RECEPTOR_LINKED_SIGNAL_TRANSDUCTION_GO_0007166;CELLULAR_LIPID_METABOLIC_PROCESS;CELLULAR_LOCALIZATION;CELLULAR_MACROMOLECULE_METABOLIC_PROCESS;CELLULAR_PROTEIN_METABOLIC_PROCESS;CERVERA_SDHB_TARGETS_2;CHEMICAL_HOMEOSTASIS;chr11q23;CYCLIN_…	3D-structure;Cholesterolmetabolism;Completeproteome;HDL;Lipidmetabolism;Lipidtransport;Lipoprotein;Oxidation;Palmitate;Phosphoprotein;Referenceproteome;Repeat;Secreted;Signal;Steroidmetabolism;Sterolmetabolism;Transport	84.1	84.1	84.1	30.615	2	44	44	44	NaN	11.282	1508
P20065-2;P20065	Tmsb4x	Tmsb4x	Thymosin beta-4	0.928122	0.520959				-0.648192	-1.68516	-1.3884	-0.511633	-0.955615	1.20462	0.028021	0.061217		4.74607	2.42175	2.02339	1.1244			+				actin cytoskeleton organization;actin filament-based process;biological regulation;cellular component organization;cellular component organization at cellular level;cellular component organization or biogenesis;cellular component organization or biogenesis at cellular level;cellular process;cytoskeleton organization;maintenance of location;maintenance of protein location;negative regulation of ac…		cell part;cytoplasmic part;cytoskeleton;cytosol;intracellular membrane-bounded organelle;intracellular non-membrane-bounded organelle;intracellular organelle;intracellular part;membrane-bounded organelle;non-membrane-bounded organelle;nucleus;organelle	Regulation of actin cytoskeleton	Thymosin	AAAYRNCTG_UNKNOWN;ACAWYAAAG_UNKNOWN;APPIERTO_RESPONSE_TO_FENRETINIDE_DN;ATATGCA,MIR-448;ATGCAGT,MIR-217;BAE_BRCA1_TARGETS_UP;BASSO_CD40_SIGNALING_UP;BENPORATH_MYC_MAX_TARGETS;BERENJENO_TRANSFORMED_BY_RHOA_REVERSIBLY_DN;BERENJENO_TRANSFORMED_BY_RHOA_UP;BRUINS_UVC_RESPONSE_VIA_TP53_GROUP_B;BURTON_ADIPOGENESIS_8;CAMP_UP.V1_DN;CHAUHAN_RESPONSE_TO_METHOXYESTRADIOL_DN;CHEN_METABOLIC_SYNDROM_NETWORK;CHI…	3D-structure;Acetylation;Actin-binding;Alternativesplicing;Completeproteome;Cytoplasm;Cytoskeleton;Referenceproteome	61.4	61.4	61.4	5.0526	5	4	4	3	7.78e-130	11.0308	1019
Q62351;Q8C872	Tfrc	Tfrc	Transferrin receptor protein 1	0.921918	1.89353		+	+	0.945254	1.59109	1.01747	2.10177	1.70286	0.0617012	0.051244	0.096581		-0.799439	-2.75705	0.171759	-4.24904		+					biological regulation;cation homeostasis;cell differentiation;cellular cation homeostasis;cellular chemical homeostasis;cellular developmental process;cellular homeostasis;cellular ion homeostasis;cellular iron ion homeostasis;cellular metal ion homeostasis;cellular process;chemical homeostasis;developmental process;homeostatic process;ion homeostasis;iron ion homeostasis;leukocyte differentiatio…	cargo receptor activity;catalytic activity;cation transmembrane transporter activity;hydrolase activity;inorganic cation transmembrane transporter activity;ion transmembrane transporter activity;iron ion transmembrane transporter activity;metal ion transmembrane transporter activity;peptidase activity;receptor activity;substrate-specific transmembrane transporter activity;substrate-specific trans…	cell part;coated pit;cytoplasmic membrane-bounded vesicle;cytoplasmic part;cytoplasmic vesicle;endosome;external side of plasma membrane;extracellular membrane-bounded organelle;extracellular organelle;extracellular region part;extracellular vesicular exosome;integral to membrane;intracellular membrane-bounded organelle;intracellular organelle;intracellular part;intrinsic to membrane;melanosome;m…	Endocytosis;Hematopoietic cell lineage;Phagosome	PA;Peptidase_M28;TFR_dimer	ACEVEDO_FGFR1_TARGETS_IN_PROSTATE_CANCER_MODEL_UP;ACEVEDO_LIVER_TUMOR_VS_NORMAL_ADJACENT_TISSUE_UP;AKT_UP.V1_UP;APPIERTO_RESPONSE_TO_FENRETINIDE_UP;ATACTGT,MIR-144;BENPORATH_MYC_TARGETS_WITH_EBOX;BENPORATH_PROLIFERATION;BERENJENO_TRANSFORMED_BY_RHOA_UP;BHATI_G2M_ARREST_BY_2METHOXYESTRADIOL_UP;BIDUS_METASTASIS_UP;BLALOCK_ALZHEIMERS_DISEASE_DN;BOYAULT_LIVER_CANCER_SUBCLASS_G23_UP;BOYLAN_MULTIPLE_MY…	Cellmembrane;Completeproteome;Directproteinsequencing;Disulfidebond;Endocytosis;Glycoprotein;Lipoprotein;Membrane;Palmitate;Phosphoprotein;Receptor;Referenceproteome;Signal-anchor;Transmembrane;Transmembranehelix	46.1	46.1	46.1	85.73	2	27	27	27	5.85e-193	8.6352	1785
Q8K157	Galm	Galm	Aldose 1-epimerase	0.920575	NaN				-4.18485	-4.91022	-0.980508	-0.816056	-5.35851	-0.727526	0.000902	0.005125	+	0.428291	-1.6021	NaN	NaN							alcohol metabolic process;carbohydrate metabolic process;cellular carbohydrate metabolic process;cellular metabolic process;cellular process;hexose metabolic process;metabolic process;monosaccharide metabolic process;primary metabolic process;small molecule metabolic process	aldose 1-epimerase activity;binding;carbohydrate binding;catalytic activity;isomerase activity;racemase and epimerase activity;racemase and epimerase activity, acting on carbohydrates and derivatives	cell part;cytoplasm;intracellular part	Glycolysis / Gluconeogenesis	Aldose_epim	ACEVEDO_NORMAL_TISSUE_ADJACENT_TO_LIVER_TUMOR_DN;BERTUCCI_MEDULLARY_VS_DUCTAL_BREAST_CANCER_UP;chr2p22;COLINA_TARGETS_OF_4EBP1_AND_4EBP2;GAVIN_FOXP3_TARGETS_CLUSTER_P3;GAVIN_FOXP3_TARGETS_CLUSTER_P7;GGGAGGRR_V$MAZ_Q6;GRAESSMANN_APOPTOSIS_BY_DOXORUBICIN_UP;GRAESSMANN_RESPONSE_TO_MC_AND_DOXORUBICIN_UP;GSE14000_4H_VS_16H_LPS_DC_TRANSLATED_RNA_UP;GSE14000_4H_VS_16H_LPS_DC_UP;GSE14350_TREG_VS_TEFF_UP;…	Carbohydratemetabolism;Completeproteome;Cytoplasm;Isomerase;Referenceproteome	31.6	31.6	31.6	37.798	2	6	6	6	1.75e-156	8.78196	2112
P46664	Adss	Adss	Adenylosuccinate synthetase isozyme 2	0.917497	1.09721		+	+	-0.724186	-0.126012	0.519046	0.971961	-0.766454	0.482188	0.333268	0.42988		0.206475	-1.93074	-0.356182	-2.89812							amine metabolic process;AMP biosynthetic process;AMP metabolic process;aspartate family amino acid metabolic process;aspartate metabolic process;biosynthetic process;carboxylic acid metabolic process;catabolic process;cellular amine metabolic process;cellular amino acid metabolic process;cellular biosynthetic process;cellular catabolic process;cellular ketone metabolic process;cellular metabolic …	adenylosuccinate synthase activity;binding;catalytic activity;cation binding;GTP binding;guanyl nucleotide binding;guanyl ribonucleotide binding;ion binding;ligase activity;ligase activity, forming carbon-nitrogen bonds;magnesium ion binding;metal ion binding;nucleotide binding;purine nucleotide binding;purine ribonucleoside triphosphate binding;purine ribonucleotide binding;ribonucleotide binding	cell part;cytoplasmic part;cytosol;intracellular part;membrane;plasma membrane	Alanine, aspartate and glutamate metabolism;Purine metabolism	Adenylsucc_synt	AAAGACA,MIR-511;ACTAYRNNNCCCR_UNKNOWN;BIOSYNTHETIC_PROCESS;BYSTRYKH_HEMATOPOIESIS_STEM_CELL_QTL_TRANS;CACGTG_V$MYC_Q2;CELLULAR_BIOSYNTHETIC_PROCESS;CTCNANGTGNY_UNKNOWN;CTTTGT_V$LEF1_Q2;DIAZ_CHRONIC_MEYLOGENOUS_LEUKEMIA_UP;GARCIA_TARGETS_OF_FLI1_AND_DAX1_DN;GAVIN_FOXP3_TARGETS_CLUSTER_T4;GGGCGGR_V$SP1_Q6;GGGYGTGNY_UNKNOWN;GRUETZMANN_PANCREATIC_CANCER_UP;GSE1432_1H_VS_6H_IFNG_MICROGLIA_UP;GSE14769_…	Completeproteome;Cytoplasm;GTP-binding;Ligase;Magnesium;Metal-binding;Nucleotide-binding;Purinebiosynthesis;Referenceproteome	37.7	37.7	35.7	50.02	1	15	15	14	1.36e-110	8.79654	1193
P01029	C4b	C4b	Complement C4-B	0.911424	1.90023		+	+	2.99106	2.79142	2.26708	2.03256	1.64558	0.604895	0.006944	0.02159	+	4.11289	2.21223	5.85831	1.58861	+		+				activation of immune response;biological regulation;complement activation;complement activation, classical pathway;defense response;humoral immune response;immune effector process;immune response;immune system process;inflammatory response;innate immune response;macromolecule metabolic process;metabolic process;negative regulation of catalytic activity;negative regulation of endopeptidase activit…	endopeptidase inhibitor activity;endopeptidase regulator activity;enzyme inhibitor activity;enzyme regulator activity;peptidase inhibitor activity;peptidase regulator activity	extracellular region part;extracellular space	Complement and coagulation cascades;Staphylococcus aureus infection;Systemic lupus erythematosus	A2M;A2M_comp;A2M_N;A2M_N_2;A2M_recep;ANATO;NTR;Thiol-ester_cl	BENPORATH_CYCLING_GENES;BIOCARTA_CLASSIC_PATHWAY;BIOCARTA_COMP_PATHWAY;BIOCARTA_LECTIN_PATHWAY;chr6p21;COLINA_TARGETS_OF_4EBP1_AND_4EBP2;GGGAGGRR_V$MAZ_Q6;GOBERT_OLIGODENDROCYTE_DIFFERENTIATION_DN;GSE11924_TH2_VS_TH17_CD4_TCELL_UP;GSE17721_POLYIC_VS_CPG_2H_BMDM_DN;GSE20715_WT_VS_TLR4_KO_LUNG_DN;GSE30083_SP2_VS_SP3_THYMOCYTE_UP;GSE32423_CTRL_VS_IL7_MEMORY_CD8_TCELL_UP;GSE32423_IL7_VS_IL4_MEMORY_CD…	Cleavageonpairofbasicresidues;Complementpathway;Completeproteome;Disulfidebond;Glycoprotein;Immunity;Inflammatoryresponse;Innateimmunity;Referenceproteome;Secreted;Signal;Sulfation;Thioesterbond	62.1	62.1	62.1	192.91	3	92	92	92	NaN	9.84581	781
Q9WUZ9;Q3TQC7	Entpd5	Entpd5	Ectonucleoside triphosphate diphosphohydrolase 5	0.904252	NaN				-2.53309	-2.51585	-0.929059	0.0537358	-2.36799	-0.726102	0.004394	0.015479	+	-1.96781	-4.00126	NaN	NaN		+					alcohol catabolic process;alcohol metabolic process;ATP metabolic process;biological regulation;carbohydrate catabolic process;carbohydrate metabolic process;catabolic process;cell growth;cell proliferation;cellular carbohydrate catabolic process;cellular carbohydrate metabolic process;cellular macromolecule metabolic process;cellular metabolic process;cellular nitrogen compound metabolic process…	catalytic activity;guanosine-diphosphatase activity;hydrolase activity;hydrolase activity, acting on acid anhydrides;hydrolase activity, acting on acid anhydrides, in phosphorus-containing anhydrides;nucleoside-diphosphatase activity;pyrophosphatase activity;uridine-diphosphatase activity	cell part;cytoplasmic part;endoplasmic reticulum;endoplasmic reticulum membrane;endoplasmic reticulum part;integral to membrane;intracellular membrane-bounded organelle;intracellular organelle;intracellular organelle part;intracellular part;intrinsic to membrane;membrane;membrane part;membrane-bounded organelle;organelle;organelle membrane;organelle part	Purine metabolism;Pyrimidine metabolism	GDA1_CD39	AATGTGA,MIR-23A,MIR-23B;ACCAAAG,MIR-9;ACEVEDO_LIVER_CANCER_DN;ACEVEDO_LIVER_TUMOR_VS_NORMAL_ADJACENT_TISSUE_DN;CAIRO_LIVER_DEVELOPMENT_DN;chr14q24;COULOUARN_TEMPORAL_TGFB1_SIGNATURE_DN;FEVR_CTNNB1_TARGETS_UP;FLECHNER_BIOPSY_KIDNEY_TRANSPLANT_REJECTED_VS_OK_DN;GOBERT_OLIGODENDROCYTE_DIFFERENTIATION_DN;GSE11924_TFH_VS_TH2_CD4_TCELL_UP;GSE13306_TREG_VS_TCONV_DN;GSE14308_NAIVE_CD4_TCELL_VS_NATURAL_TR…	Calcium;Completeproteome;Endoplasmicreticulum;Glycoprotein;Hydrolase;Magnesium;Membrane;Referenceproteome;Signal-anchor;Transmembrane;Transmembranehelix	25.3	25.3	25.3	47.101	2	8	8	8	2.24e-48	7.95348	1587
Q80Y75	Dnajb13	Dnajb13	DnaJ homolog subfamily B member 13	0.901388	NaN				-1.77887	-3.52723	-3.50473	0.421448	-3.07558	-2.77762	0.003005	0.01172	+	-1.10335	-3.27237	NaN	NaN							apoptosis;cell death;cellular macromolecule metabolic process;cellular metabolic process;cellular process;cellular protein metabolic process;death;gamete generation;macromolecule metabolic process;male gamete generation;metabolic process;multicellular organismal process;multicellular organismal reproductive process;primary metabolic process;programmed cell death;protein folding;protein metabolic …				DnaJ;DnaJ_C	AKT_UP.V1_UP;APOPTOSIS_GO;CELL_DEVELOPMENT;chr11q13;CREIGHTON_ENDOCRINE_THERAPY_RESISTANCE_2;CTTTGT_V$LEF1_Q2;DODD_NASOPHARYNGEAL_CARCINOMA_UP;GAMETE_GENERATION;GAVIN_FOXP3_TARGETS_CLUSTER_P3;GSE13306_TREG_VS_TCONV_UP;GSE13485_DAY1_VS_DAY3_YF17D_VACCINE_PBMC_UP;GSE13493_CD4INTCD8POS_VS_CD8POS_THYMOCYTE_DN;GSE14308_TH1_VS_INDUCED_TREG_UP;GSE15930_STIM_VS_STIM_AND_IFNAB_24H_CD8_T_CELL_DN;GSE15930_S…	Chaperone;Completeproteome;Referenceproteome	42.1	42.1	42.1	36.154	1	10	10	10	1.56e-53	8.054	1929
P13020	Gsn	Gsn	Gelsolin	0.898799	1.59008		+	+	1.18728	0.827033	0.817887	0.884965	1.2256	1.36248	0.882329	0.90671		6.98076	5.19274	7.5994	3.91115	+		+				actin cytoskeleton organization;actin filament capping;actin filament organization;actin filament polymerization;actin filament severing;actin filament-based process;actin polymerization or depolymerization;aging;anatomical structure development;anatomical structure morphogenesis;apoptosis;biological regulation;cell death;cell development;cell part morphogenesis;cell projection morphogenesis;cell…	binding;cation binding;ion binding;metal ion binding	actin cytoskeleton;cell part;cell projection;cytoplasmic part;cytoskeleton;cytosol;extracellular membrane-bounded organelle;extracellular organelle;extracellular region;extracellular region part;extracellular space;extracellular vesicular exosome;intracellular non-membrane-bounded organelle;intracellular organelle;intracellular part;lamellipodium;macromolecular complex;membrane-bounded organelle;…	Fc gamma R-mediated phagocytosis;Regulation of actin cytoskeleton	Gelsolin	ACEVEDO_FGFR1_TARGETS_IN_PROSTATE_CANCER_MODEL_DN;ACTIN_CYTOSKELETON;ACTIN_CYTOSKELETON_ORGANIZATION_AND_BIOGENESIS;ACTIN_FILAMENT_BASED_PROCESS;ACTIN_FILAMENT_POLYMERIZATION;ACTIN_POLYMERIZATION_AND_OR_DEPOLYMERIZATION;ALCALAY_AML_BY_NPM1_LOCALIZATION_DN;ALFANO_MYC_TARGETS;BAE_BRCA1_TARGETS_UP;BENPORATH_ES_WITH_H3K27ME3;BERENJENO_TRANSFORMED_BY_RHOA_DN;BIOCARTA_ECM_PATHWAY;BIOCARTA_HIVNEF_PATHWA…	3D-structure;Acetylation;Actin-binding;Actincapping;Alternativeinitiation;Calcium;Ciliumbiogenesis/degradation;Completeproteome;Cytoplasm;Cytoskeleton;Directproteinsequencing;Disulfidebond;Metal-binding;Phosphoprotein;Referenceproteome;Repeat;Secreted;Signal	88.8	88.8	3.5	85.941	1	77	77	3	NaN	10.7932	942
P08228	Sod1	Sod1	Superoxide dismutase [Cu-Zn]	0.891581	0.239351				-2.75036	-2.74307	-3.23171	-2.34226	-1.29993	-0.345277	0.008634	0.025999	+	6.21376	3.76425	2.13514	1.50091							activation of MAPK activity;aging;amine metabolic process;anatomical structure homeostasis;anterograde axon cargo transport;auditory receptor cell stereocilium organization;axon cargo transport;behavior;biological regulation;biosynthetic process;carboxylic acid metabolic process;cation homeostasis;cell aging;cell projection organization;cellular amine metabolic process;cellular amino acid metabol…	antioxidant activity;binding;catalytic activity;cation binding;chaperone binding;copper ion binding;enzyme binding;ion binding;metal ion binding;oxidoreductase activity;oxidoreductase activity, acting on superoxide radicals as acceptor;phosphatase binding;protein binding;protein phosphatase 2B binding;protein phosphatase binding;superoxide dismutase activity;transition metal ion binding;zinc ion …	cell body;cell part;cell projection cytoplasm;cell projection part;cytoplasmic part;cytoplasmic vesicle;cytosol;dendrite cytoplasm;extracellular matrix;extracellular region part;extracellular space;intracellular membrane-bounded organelle;intracellular organelle;intracellular part;macromolecular complex;membrane;membrane-bounded organelle;microbody;mitochondrion;neuronal cell body;nucleus;organel…	Amyotrophic lateral sclerosis (ALS);Huntington's disease;Peroxisome;Prion diseases	Sod_Cu	ACEVEDO_LIVER_CANCER_DN;ACEVEDO_NORMAL_TISSUE_ADJACENT_TO_LIVER_TUMOR_DN;ACTIVATION_OF_MAPK_ACTIVITY;AGING;ALCOHOL_METABOLIC_PROCESS;AMUNDSON_RESPONSE_TO_ARSENITE;ANATOMICAL_STRUCTURE_DEVELOPMENT;ANATOMICAL_STRUCTURE_MORPHOGENESIS;APOPTOSIS_GO;APOPTOTIC_NUCLEAR_CHANGES;APOPTOTIC_PROGRAM;BEHAVIOR;BENPORATH_MYC_MAX_TARGETS;BIOCARTA_FREE_PATHWAY;BIOCARTA_LONGEVITY_PATHWAY;BIOPOLYMER_CATABOLIC_PROCES…	3D-structure;Acetylation;Antioxidant;Completeproteome;Copper;Cytoplasm;Directproteinsequencing;Disulfidebond;Metal-binding;Oxidoreductase;Phosphoprotein;Referenceproteome;Zinc	63	63	63	15.942	1	18	18	18	NaN	10.6774	888
Q91VB8;P01942	Hba-a1;Hba	Hba-a1;Hba	Alpha globin 1;Hemoglobin subunit alpha	0.884918	1.14406		+	+	-1.40793	-0.623614	-1.16266	0.704582	-0.187063	0.155547	0.23669	0.326739		8.12768	5.91356	6.30127	3.71663							response to chemical stimulus;response to organic substance;response to stilbenoid;response to stimulus	binding;cation binding;heme binding;ion binding;iron ion binding;metal ion binding;oxygen binding;oxygen transporter activity;substrate-specific transporter activity;tetrapyrrole binding;transition metal ion binding;transporter activity	cell part;cytoplasmic part;cytosolic part;hemoglobin complex;intracellular part;macromolecular complex;protein complex	African trypanosomiasis;Malaria	Globin		3D-structure;Acetylation;Completeproteome;Directproteinsequencing;Heme;Iron;Metal-binding;Oxygentransport;Polymorphism;Referenceproteome;Transport	95.8	95.8	89.4	15.112	4	15	15	13	NaN	11.7334	2243
CON__P15636	0			0.884909	1.36107		+	+	0.720877	-0.189474	-0.508183	0.103458	1.15234	-1.194	2.5e-05	0.000469	+	8.69768	6.59207	7.47004	4.20079														25.1	25.1	25.1	68.124	1	20	20	20	NaN	NaN	184
D3YYR5;Q9JJX6-4;D3Z5U5;Q9Z256;Q9JJX6-2;Q9JJX6-3;Q9Z257;Q9JJX6	P2rx4	P2rx4	P2X purinoceptor;P2X purinoceptor 4	0.872263	NaN				-0.722951	-0.621466	-1.22535	0.942387	-1.02295	-0.837604	0.535271	0.619094		-2.62264	-4.79952	NaN	NaN		+					biological regulation;biosynthetic process;calcium ion transport;cation transport;cellular biosynthetic process;cellular chemical homeostasis;cellular component assembly;cellular component organization;cellular component organization or biogenesis;cellular homeostasis;cellular ion homeostasis;cellular metabolic process;cellular nitrogen compound biosynthetic process;cellular nitrogen compound met…	adenyl nucleotide binding;adenyl ribonucleotide binding;ATP binding;ATP-gated ion channel activity;binding;cation binding;cation channel activity;cation transmembrane transporter activity;channel activity;copper ion binding;drug binding;excitatory extracellular ligand-gated ion channel activity;extracellular ATP-gated cation channel activity;extracellular ligand-gated ion channel activity;gated c…	apical part of cell;axon part;cell body;cell part;cell projection part;cytoskeletal part;integral to membrane;integral to plasma membrane;intracellular organelle part;intracellular part;intrinsic to membrane;intrinsic to plasma membrane;membrane part;neuronal cell body;organelle part;plasma membrane part;postsynaptic density;synapse part;terminal button	Calcium signaling pathway;Neuroactive ligand-receptor interaction	P2X_receptor	BERENJENO_TRANSFORMED_BY_RHOA_DN;BRUINS_UVC_RESPONSE_VIA_TP53_GROUP_B;CAGCTG_V$AP4_Q5;CATION_CHANNEL_ACTIVITY;CATION_TRANSMEMBRANE_TRANSPORTER_ACTIVITY;CHEN_METABOLIC_SYNDROM_NETWORK;chr12q24;COLINA_TARGETS_OF_4EBP1_AND_4EBP2;CSR_LATE_UP.V1_DN;CUI_TCF21_TARGETS_2_DN;ESC_J1_UP_EARLY.V1_UP;ESC_J1_UP_LATE.V1_UP;EXCITATORY_EXTRACELLULAR_LIGAND_GATED_ION_CHANNEL_ACTIVITY;EXTRACELLULAR_LIGAND_GATED_ION…	Alternativesplicing;Completeproteome;Disulfidebond;Glycoprotein;Ionchannel;Iontransport;Ligand-gatedionchannel;Membrane;Phosphoprotein;Receptor;Referenceproteome;Transmembrane;Transmembranehelix;Transport	10.3	10.3	10.3	37.351	8	3	3	3	4.35e-20	7.71103	249
A2AIS9;Q99KN1;Q99KN1-2;D6RDR8;F7ANZ2	Arrdc1	Arrdc1	Arrestin domain-containing protein 1	0.867519	NaN				-2.76558	-3.08205	-3.04801	-3.283	-2.30173	-0.905586	0.035507	0.073571		-0.917721	-2.88082	NaN	NaN											Arrestin_C;Arrestin_N	CAGGTG_V$E12_Q6;CHARAFE_BREAST_CANCER_LUMINAL_VS_MESENCHYMAL_UP;chr9q34;GRAESSMANN_APOPTOSIS_BY_DOXORUBICIN_UP;GSE17721_0.5H_VS_4H_CPG_BMDM_UP;GSE17721_LPS_VS_PAM3CSK4_1H_BMDM_DN;GSE17721_LPS_VS_POLYIC_1H_BMDM_DN;GSE17721_POLYIC_VS_CPG_24H_BMDM_UP;GSE37416_0H_VS_48H_F_TULARENSIS_LVS_NEUTROPHIL_UP;GTGCCTT,MIR-506;IVANOVA_HEMATOPOIESIS_LATE_PROGENITOR;KOINUMA_TARGETS_OF_SMAD2_OR_SMAD3;LEIN_MIDBRAIN…	Alternativesplicing;Completeproteome;Referenceproteome	36.5	36.5	36.5	23.324	5	4	4	4	3.97e-24	8.19227	37
P09803	Cdh1	Cdh1	Cadherin-1	0.850527	0.685355				-1.77995	-1.56595	-1.97116	-2.45962	-0.878642	0.0892796	0.029479	0.063449		2.81337	0.972861	0.0089283	-1.49927		+					anatomical structure development;anatomical structure formation involved in morphogenesis;biological adhesion;biological regulation;cell adhesion;cell differentiation;cell junction assembly;cell junction organization;cell projection organization;cell-cell adhesion;cell-cell junction assembly;cell-cell junction organization;cellular component assembly;cellular component assembly at cellular level;…	binding;calcium ion binding;cation binding;ion binding;metal ion binding	actin cytoskeleton;adherens junction;aggresome;anchoring junction;apical junction complex;apical part of cell;axon part;axon terminus;basolateral plasma membrane;catenin complex;cell junction;cell part;cell projection part;cell surface;cell-cell adherens junction;cell-cell junction;cell-substrate adherens junction;cell-substrate junction;cytoplasmic part;cytoskeleton;endosome;extrinsic to membran…	Adherens junction;Bacterial invasion of epithelial cells;Bladder cancer;Cell adhesion molecules (CAMs);Endometrial cancer;Melanoma;Pathogenic Escherichia coli infection;Pathways in cancer;Thyroid cancer	Cadherin;Cadherin_C;Cadherin_pro	AACTTT_UNKNOWN;ACEVEDO_FGFR1_TARGETS_IN_PROSTATE_CANCER_MODEL_UP;ACTIN_CYTOSKELETON;ADHERENS_JUNCTION;AIGNER_ZEB1_TARGETS;AKL_HTLV1_INFECTION_DN;AMIT_SERUM_RESPONSE_240_MCF10A;BASAKI_YBX1_TARGETS_DN;BENPORATH_NANOG_TARGETS;BENPORATH_OCT4_TARGETS;BERTUCCI_INVASIVE_CARCINOMA_DUCTAL_VS_LOBULAR_UP;BIOCARTA_MTA3_PATHWAY;BIOCARTA_TGFB_PATHWAY;BOSCO_ALLERGEN_INDUCED_TH2_ASSOCIATED_MODULE;BOYAULT_LIVER_C…	3D-structure;Calcium;Celladhesion;Celljunction;Cellmembrane;Cleavageonpairofbasicresidues;Completeproteome;Directproteinsequencing;Disulfidebond;Endosome;Glycoprotein;Golgiapparatus;Membrane;Metal-binding;Phosphoprotein;Referenceproteome;Repeat;Signal;Transmembrane;Transmembranehelix;Ublconjugation	30.8	30.8	30.8	98.255	1	22	22	22	NaN	9.12493	901
P31324;H3BK84	Prkar2b	Prkar2b	cAMP-dependent protein kinase type II-beta regulatory subunit	0.839606	NaN				-3.794	-4.25457	-4.7653	1.0131	-4.79804	0.00873447	0	0	+	0.218837	-1.63605	NaN	NaN							anatomical structure morphogenesis;behavior;biological regulation;carboxylic acid metabolic process;cell proliferation;cellular ketone metabolic process;cellular lipid metabolic process;cellular macromolecule metabolic process;cellular metabolic process;cellular process;cellular protein metabolic process;cellular response to stimulus;cognition;developmental process;fatty acid metabolic process;le…	adenyl nucleotide binding;adenyl ribonucleotide binding;AMP binding;binding;cAMP binding;cAMP-dependent protein kinase regulator activity;cyclic nucleotide binding;enzyme regulator activity;kinase regulator activity;nucleotide binding;protein kinase regulator activity;purine nucleotide binding;purine ribonucleotide binding;ribonucleotide binding	cAMP-dependent protein kinase complex;cell part;centrosome;cytoplasmic part;cytoskeletal part;intracellular non-membrane-bounded organelle;intracellular organelle;intracellular organelle part;intracellular part;macromolecular complex;membrane;membrane part;membrane raft;microtubule organizing center;mitochondrial inner membrane;mitochondrial membrane;mitochondrial part;non-membrane-bounded organe…	Apoptosis;Insulin signaling pathway	cNMP_binding;RIIa	AACTTT_UNKNOWN;AAGCACA,MIR-218;ACEVEDO_LIVER_CANCER_WITH_H3K27ME3_UP;ATATGCA,MIR-448;BAELDE_DIABETIC_NEPHROPATHY_DN;BASSO_CD40_SIGNALING_DN;BEGUM_TARGETS_OF_PAX3_FOXO1_FUSION_UP;BIOCARTA_AGPCR_PATHWAY;BIOCARTA_AKAP13_PATHWAY;BIOCARTA_AKAP95_PATHWAY;BIOCARTA_AKAPCENTROSOME_PATHWAY;BIOCARTA_BAD_PATHWAY;BIOCARTA_CARM1_PATHWAY;BIOCARTA_CFTR_PATHWAY;BIOCARTA_CHREBP2_PATHWAY;BIOCARTA_CK1_PATHWAY;BIOCAR…	3D-structure;cAMP;cAMP-binding;Cellmembrane;Completeproteome;Cytoplasm;Membrane;Nucleotide-binding;Phosphoprotein;Referenceproteome;Repeat	44.5	44.5	37.5	46.167	2	13	13	11	1.71e-232	8.75689	1113
Q07968	F13b	F13b	Coagulation factor XIII B chain	0.835548	1.29042		+	+	2.25648	2.15747	1.83563	1.30204	2.25563	1.71564	0.152828	0.233577		-1.98305	-4.27455	-0.0769319	-3.03076	+		+	+	Matrisome-associated	ECM Regulators	biological regulation;blood coagulation;coagulation;hemostasis;multicellular organismal process;regulation of biological quality;regulation of body fluid levels		extracellular region	Complement and coagulation cascades	Sushi	ACEVEDO_LIVER_CANCER_UP;ACEVEDO_LIVER_TUMOR_VS_NORMAL_ADJACENT_TISSUE_UP;BLOOD_COAGULATION;BOCHKIS_FOXA2_TARGETS;chr1q31;COAGULATION;GRANDVAUX_IRF3_TARGETS_UP;GSE11924_TFH_VS_TH1_CD4_TCELL_DN;GSE14000_TRANSLATED_RNA_VS_MRNA_16H_LPS_DC_UP;GSE17721_CTRL_VS_LPS_0.5H_BMDM_UP;GSE17721_CTRL_VS_POLYIC_0.5H_BMDM_UP;GSE17721_LPS_VS_CPG_12H_BMDM_UP;GSE17721_LPS_VS_POLYIC_12H_BMDM_UP;GSE2706_R848_VS_R848_AN…	Bloodcoagulation;Completeproteome;Disulfidebond;Glycoprotein;Hemostasis;Referenceproteome;Repeat;Secreted;Signal;Sushi	11.4	11.4	11.4	76.195	1	8	8	8	2.46e-25	8.41566	1555
P09813	Apoa2	Apoa2	Apolipoprotein A-II	0.835529	2.60588		+	+	2.32619	2.7638	4.10064	2.69975	1.47547	0.677392	0.004427	0.015519	+	1.32571	-0.9315	5.27732	-0.778478	+		+				acute inflammatory response;acylglycerol catabolic process;acylglycerol metabolic process;alcohol metabolic process;amine metabolic process;anatomical structure morphogenesis;beta-glucoside transport;biological regulation;biosynthetic process;carbohydrate transport;carboxylic acid metabolic process;catabolic process;cellular amine metabolic process;cellular biogenic amine metabolic process;cellul…	alcohol binding;amine binding;binding;cation binding;cholesterol binding;cholesterol transporter activity;enzyme activator activity;enzyme inhibitor activity;enzyme regulator activity;high-density lipoprotein particle binding;ion binding;lipase inhibitor activity;lipid binding;lipid transporter activity;lipoprotein particle binding;phosphatidylcholine binding;phosphatidylcholine-sterol O-acyltran…	cell part;chylomicron;cytoplasmic part;cytosol;extracellular region part;extracellular space;high-density lipoprotein particle;intracellular part;macromolecular complex;plasma lipoprotein particle;protein-lipid complex;spherical high-density lipoprotein particle;triglyceride-rich lipoprotein particle;very-low-density lipoprotein particle	PPAR signaling pathway	ApoA-II	ACEVEDO_LIVER_CANCER_DN;BENPORATH_NANOG_TARGETS;BIOCARTA_PPARA_PATHWAY;BIOSYNTHETIC_PROCESS;CAGGTG_V$E12_Q6;CELLULAR_BIOSYNTHETIC_PROCESS;CELLULAR_LOCALIZATION;CELLULAR_MACROMOLECULE_METABOLIC_PROCESS;CELLULAR_PROTEIN_METABOLIC_PROCESS;CHEMICAL_HOMEOSTASIS;CHEN_LIVER_METABOLISM_QTL_CIS;chr1q21;CYCLIN_D1_KE_.V1_UP;CYTOKINE_BIOSYNTHETIC_PROCESS;CYTOKINE_METABOLIC_PROCESS;CYTOKINE_PRODUCTION;CYTOKIN…	Amyloid;Cleavageonpairofbasicresidues;Completeproteome;Directproteinsequencing;Diseasemutation;Disulfidebond;HDL;Lipidtransport;Phosphoprotein;Pyrrolidonecarboxylicacid;Referenceproteome;Secreted;Signal;Transport	62.7	62.7	62.7	11.309	1	6	6	6	NaN	10.5137	902
P07901	Hsp90aa1	Hsp90aa1	Heat shock protein HSP 90-alpha	0.827035	0.554712				-1.23491	-1.21792	-1.9756	-1.2553	-0.862844	0.209024	0.142188	0.220559		6.07407	4.23211	3.50494	2.1797							apoptosis;biological regulation;biosynthetic process;cardiac muscle cell apoptosis;cell death;cell migration;cell motility;cellular biosynthetic process;cellular component assembly;cellular component assembly at cellular level;cellular component movement;cellular component organization;cellular component organization at cellular level;cellular component organization or biogenesis;cellular compone…	adenyl deoxyribonucleotide binding;adenyl nucleotide binding;adenyl ribonucleotide binding;ATP binding;ATPase activity;binding;catalytic activity;CTP binding;dATP binding;deoxyribonucleotide binding;enzyme regulator activity;GTP binding;guanyl nucleotide binding;guanyl ribonucleotide binding;hydrolase activity;hydrolase activity, acting on acid anhydrides;hydrolase activity, acting on acid anhydr…	apical plasma membrane;basolateral plasma membrane;brush border membrane;cell body;cell part;cell projection;cell projection membrane;cell projection part;cell surface;cytoplasmic membrane-bounded vesicle;cytoplasmic part;cytoplasmic vesicle;cytosol;extracellular matrix;extracellular region part;intracellular membrane-bounded organelle;intracellular organelle;intracellular part;macromolecular com…	Antigen processing and presentation;NOD-like receptor signaling pathway;Pathways in cancer;Plant-pathogen interaction;Progesterone-mediated oocyte maturation;Prostate cancer;Protein processing in endoplasmic reticulum	HATPase_c;HSP90	ADENYL_NUCLEOTIDE_BINDING;ADENYL_RIBONUCLEOTIDE_BINDING;APRELIKOVA_BRCA1_TARGETS;ATP_BINDING;BAELDE_DIABETIC_NEPHROPATHY_DN;BENPORATH_MYC_TARGETS_WITH_EBOX;BERENJENO_TRANSFORMED_BY_RHOA_UP;BHATI_G2M_ARREST_BY_2METHOXYESTRADIOL_UP;BIDUS_METASTASIS_UP;BIOCARTA_AKT_PATHWAY;BIOCARTA_GCR_PATHWAY;BIOCARTA_HIF_PATHWAY;BIOCARTA_NO1_PATHWAY;BIOCARTA_P53HYPOXIA_PATHWAY;BIOCARTA_PPARA_PATHWAY;BIOCARTA_TEL_P…	Acetylation;ATP-binding;Chaperone;Completeproteome;Cytoplasm;Directproteinsequencing;Nucleotide-binding;Phosphoprotein;Referenceproteome;S-nitrosylation;Stressresponse;Ublconjugation	73.3	73.3	55.9	84.787	4	69	69	49	NaN	10.2319	878
Q9JHQ5;F6VG18;F6VTH5	Lztfl1	Lztfl1	Leucine zipper transcription factor-like protein 1	0.824328	NaN				-4.05892	-3.84886	-0.224614	-0.456604	-3.17353	-0.805184	1.2e-05	0.000267	+	-0.665064	-2.5133	NaN	NaN							establishment of localization;establishment of protein localization;establishment of protein localization to organelle	binding;identical protein binding;protein binding	cell part;cytoplasm;intracellular part			BENPORATH_MYC_MAX_TARGETS;CACGTG_V$MYC_Q2;chr3p21;CREIGHTON_ENDOCRINE_THERAPY_RESISTANCE_2;CUI_TCF21_TARGETS_2_DN;DANG_BOUND_BY_MYC;DODD_NASOPHARYNGEAL_CARCINOMA_UP;ENK_UV_RESPONSE_EPIDERMIS_DN;FORTSCHEGGER_PHF8_TARGETS_UP;GOBERT_OLIGODENDROCYTE_DIFFERENTIATION_DN;GRAESSMANN_APOPTOSIS_BY_SERUM_DEPRIVATION_UP;GSE11057_EFF_MEM_VS_CENT_MEM_CD4_TCELL_UP;GSE11864_CSF1_VS_CSF1_IFNG_IN_MAC_UP;GSE11864_C…	Coiledcoil;Completeproteome;Referenceproteome	45.2	45.2	45.2	34.773	4	10	10	10	4.6e-291	8.52472	2694
Q91VA0;D3Z106;Q91VA0-2	Acsm1	Acsm1	Acyl-coenzyme A synthetase ACSM1, mitochondrial	0.823891	NaN				-2.81499	-2.74079	-2.91038	-0.821197	-3.85509	-1.08335	0.090095	0.154951		-0.862215	-3.03843	NaN	NaN							biosynthetic process;carboxylic acid biosynthetic process;carboxylic acid metabolic process;cellular biosynthetic process;cellular ketone metabolic process;cellular lipid metabolic process;cellular metabolic process;cellular process;fatty acid biosynthetic process;fatty acid metabolic process;lipid biosynthetic process;lipid metabolic process;metabolic process;monocarboxylic acid metabolic proces…	acid-thiol ligase activity;acyl-CoA ligase activity;adenyl nucleotide binding;adenyl ribonucleotide binding;ATP binding;binding;butyrate-CoA ligase activity;catalytic activity;cation binding;CoA-ligase activity;fatty acid ligase activity;GTP binding;guanyl nucleotide binding;guanyl ribonucleotide binding;ion binding;ligase activity;ligase activity, forming carbon-sulfur bonds;metal ion binding;nu…	cell part;cytoplasmic part;intracellular membrane-bounded organelle;intracellular organelle;intracellular organelle lumen;intracellular organelle part;intracellular part;membrane-bounded organelle;membrane-enclosed lumen;mitochondrial matrix;mitochondrial part;mitochondrion;organelle;organelle lumen;organelle part	Butanoate metabolism	AMP-binding;DUF4009	BORCZUK_MALIGNANT_MESOTHELIOMA_DN;BROWNE_HCMV_INFECTION_8HR_UP;chr16p12;DODD_NASOPHARYNGEAL_CARCINOMA_UP;GSE10239_NAIVE_VS_DAY4.5_EFF_CD8_TCELL_DN;GSE17721_0.5H_VS_8H_PAM3CSK4_BMDM_DN;GSE17721_LPS_VS_PAM3CSK4_2H_BMDM_DN;GSE17721_LPS_VS_POLYIC_0.5H_BMDM_UP;GSE20715_WT_VS_TLR4_KO_24H_OZONE_LUNG_UP;GSE30083_SP3_VS_SP4_THYMOCYTE_UP;GSE360_L_DONOVANI_VS_L_MAJOR_MAC_DN;GSE360_L_MAJOR_VS_T_GONDII_MAC_UP…	Alternativesplicing;ATP-binding;Completeproteome;Directproteinsequencing;Fattyacidmetabolism;GTP-binding;Ligase;Lipidmetabolism;Magnesium;Metal-binding;Mitochondrion;Nucleotide-binding;Referenceproteome;Transitpeptide	27.6	27.6	27.6	64.76	4	10	10	10	2.36e-112	8.16871	2241
P24549	Aldh1a1	Aldh1a1	Retinal dehydrogenase 1	0.82122	0.364765				-3.2012	-2.58416	-3.02977	-1.89863	-1.24051	-0.228994	0.025044	0.056232		7.80957	5.8838	3.95968	3.1635							9-cis-retinoic acid biosynthetic process;9-cis-retinoic acid metabolic process;anatomical structure development;anatomical structure morphogenesis;biological regulation;biosynthetic process;carboxylic acid metabolic process;cellular biosynthetic process;cellular component assembly;cellular component organization;cellular component organization or biogenesis;cellular hormone metabolic process;cell…	3-chloroallyl aldehyde dehydrogenase activity;benzaldehyde dehydrogenase (NAD+) activity;catalytic activity;oxidoreductase activity;oxidoreductase activity, acting on the aldehyde or oxo group of donors;oxidoreductase activity, acting on the aldehyde or oxo group of donors, NAD or NADP as acceptor;retinal dehydrogenase activity	cell part;cytoplasm;intracellular membrane-bounded organelle;intracellular organelle;intracellular part;membrane-bounded organelle;nucleus;organelle	Arginine and proline metabolism;Ascorbate and aldarate metabolism;beta-Alanine metabolism;Chloroalkane and chloroalkene degradation;Fatty acid metabolism;Glycerolipid metabolism;Glycolysis / Gluconeogenesis;Histidine metabolism;Limonene and pinene degradation;Lysine degradation;Pentose and glucuronate interconversions;Propanoate metabolism;Pyruvate metabolism;Tryptophan metabolism;Valine, leucine…	Aldedh	AACTTT_UNKNOWN;ABDULRAHMAN_KIDNEY_CANCER_VHL_DN;BERENJENO_TRANSFORMED_BY_RHOA_DN;BERENJENO_TRANSFORMED_BY_RHOA_FOREVER_UP;BERTUCCI_INVASIVE_CARCINOMA_DUCTAL_VS_LOBULAR_DN;BOCHKIS_FOXA2_TARGETS;BOQUEST_STEM_CELL_UP;BOYAULT_LIVER_CANCER_SUBCLASS_G1_DN;BROWNE_HCMV_INFECTION_24HR_DN;CAGCTG_V$AP4_Q5;CAGGTG_V$E12_Q6;CASORELLI_ACUTE_PROMYELOCYTIC_LEUKEMIA_DN;CHIARADONNA_NEOPLASTIC_TRANSFORMATION_KRAS_DN…	Acetylation;Completeproteome;Cytoplasm;Directproteinsequencing;NAD;Oxidoreductase;Referenceproteome	89.8	89.8	66.7	54.467	1	54	54	32	NaN	10.8549	1056
Q9JHC0	Gpx2	Gpx2	Glutathione peroxidase 2	0.81355	NaN				-2.86326	-3.05212	-4.76989	-0.363972	-4.13913	-2.80683	0.049036	0.094003		-0.685926	-3.07419	NaN	NaN							biological regulation;homeostatic process;interaction with symbiont;interspecies interaction between organisms;multicellular organismal homeostasis;multicellular organismal process;multi-organism process;negative regulation of biological process;negative regulation of defense response;negative regulation of immune response;negative regulation of immune system process;negative regulation of inflam…	antioxidant activity;catalytic activity;glutathione peroxidase activity;oxidoreductase activity;oxidoreductase activity, acting on peroxide as acceptor;peroxidase activity	cell part;cytoplasmic part;cytosol;intracellular membrane-bounded organelle;intracellular organelle;intracellular part;membrane-bounded organelle;nucleus;organelle	Arachidonic acid metabolism;Glutathione metabolism	GSHPx	ABBUD_LIF_SIGNALING_2_UP;ACEVEDO_FGFR1_TARGETS_IN_PROSTATE_CANCER_MODEL_DN;ACEVEDO_NORMAL_TISSUE_ADJACENT_TO_LIVER_TUMOR_UP;AKT_UP.V1_UP;ALK_DN.V1_DN;ANTIOXIDANT_ACTIVITY;CAGGTG_V$E12_Q6;CCTNTMAGA_UNKNOWN;CHIANG_LIVER_CANCER_SUBCLASS_POLYSOMY7_DN;chr14q24;CTTTGA_V$LEF1_Q2;CYTOPLASM;ELECTRON_CARRIER_ACTIVITY;ESC_J1_UP_LATE.V1_DN;ESC_V6.5_UP_EARLY.V1_DN;ESC_V6.5_UP_LATE.V1_DN;FEVR_CTNNB1_TARGETS_UP…	Completeproteome;Cytoplasm;Oxidoreductase;Peroxidase;Referenceproteome;Selenocysteine	20.5	20.5	20.5	22.008	1	3	3	3	1.94e-38	8.28082	2686
Q8BTY1;A2AQY9;A2AQY8	Ccbl1	Ccbl1	Kynurenine--oxoglutarate transaminase 1	0.805339	NaN				-3.29713	-2.44687	-2.7311	-2.02176	-3.13067	-2.08199	0.117575	0.192648		-1.65606	-3.81229	NaN	NaN							amine metabolic process;biosynthetic process;carboxylic acid metabolic process;cellular amine metabolic process;cellular amino acid metabolic process;cellular ketone metabolic process;cellular metabolic process;cellular modified amino acid metabolic process;cellular nitrogen compound metabolic process;cellular process;kynurenine metabolic process;L-kynurenine catabolic process;L-kynurenine metabo…	binding;carbon-sulfur lyase activity;catalytic activity;cofactor binding;cysteine-S-conjugate beta-lyase activity;glutamine-phenylpyruvate transaminase activity;kynurenine-oxoglutarate transaminase activity;L-glutamine:pyruvate aminotransferase activity;L-phenylalanine aminotransferase activity;L-phenylalanine:pyruvate aminotransferase activity;lyase activity;pyridoxal phosphate binding;transamin…	cell part;cytoplasm;intracellular membrane-bounded organelle;intracellular organelle;intracellular part;membrane-bounded organelle;nucleus;organelle	Selenocompound metabolism;Tryptophan metabolism	Aminotran_1_2	AMINO_ACID_AND_DERIVATIVE_METABOLIC_PROCESS;AMINO_ACID_DERIVATIVE_METABOLIC_PROCESS;CACTGCC,MIR-34A,MIR-34C,MIR-449;CAGGTG_V$E12_Q6;CCGNMNNTNACG_UNKNOWN;CHEN_METABOLIC_SYNDROM_NETWORK;chr9q34;CYTOPLASM;CYTOPLASMIC_PART;CYTOSOL;FOSTER_KDM1A_TARGETS_UP;GAUSSMANN_MLL_AF4_FUSION_TARGETS_G_UP;GCCNNNWTAAR_UNKNOWN;GGGAGGRR_V$MAZ_Q6;GGGCGGR_V$SP1_Q6;GGGTGGRR_V$PAX4_03;GSE10325_BCELL_VS_LUPUS_BCELL_UP;GSE…	Aminotransferase;Completeproteome;Cytoplasm;Lyase;Pyridoxalphosphate;Referenceproteome;Transferase	9	9	9	47.563	3	4	4	4	3.32e-32	8.06927	2015
Q9JJN5	Cpn1	Cpn1	Carboxypeptidase N catalytic chain	0.797075	3.33181		+	+	5.13501	4.73806	5.52166	3.49786	3.15607	1.22097	0.002104	0.009111	+	-2.85708	-4.84216	2.65978	-4.676	+		+				macromolecule metabolic process;metabolic process;primary metabolic process;protein metabolic process;proteolysis;response to chemical stimulus;response to corticosteroid stimulus;response to endogenous stimulus;response to glucocorticoid stimulus;response to hormone stimulus;response to organic substance;response to steroid hormone stimulus;response to stimulus	binding;carboxypeptidase activity;catalytic activity;cation binding;exopeptidase activity;hydrolase activity;ion binding;metal ion binding;metallocarboxypeptidase activity;metalloexopeptidase activity;metallopeptidase activity;peptidase activity;peptidase activity, acting on L-amino acid peptides;transition metal ion binding;zinc ion binding	extracellular region part;extracellular space		Peptidase_M14	ACEVEDO_METHYLATED_IN_LIVER_CANCER_DN;ALFANO_MYC_TARGETS;BOYLAN_MULTIPLE_MYELOMA_D_UP;chr10q24;COULOUARN_TEMPORAL_TGFB1_SIGNATURE_DN;CYCLIN_D1_KE_.V1_DN;EXTRACELLULAR_REGION;EXTRACELLULAR_REGION_PART;EXTRACELLULAR_SPACE;FOSTER_KDM1A_TARGETS_UP;GSE17721_0.5H_VS_4H_PAM3CSK4_BMDM_DN;GSE17721_CTRL_VS_CPG_0.5H_BMDM_DN;GSE17721_LPS_VS_PAM3CSK4_4H_BMDM_UP;GSE17721_PAM3CSK4_VS_CPG_0.5H_BMDM_DN;GSE20366_E…	Carboxypeptidase;Completeproteome;Disulfidebond;Glycoprotein;Hydrolase;Metal-binding;Metalloprotease;Protease;Referenceproteome;Secreted;Signal;Zinc	56	56	56	51.845	2	17	17	17	NaN	9.14339	2709
Q9EQU5-2;A2BE93;Q9EQU5;A2BE92	Set	Set	Protein SET	0.788478	NaN				-0.851963	-4.15322	-0.617618	-0.194477	-4.44613	-0.859975	0.000233	0.002009	+	-0.52712	-2.3938	NaN	NaN							biological regulation;cellular component assembly;cellular component assembly at cellular level;cellular component organization;cellular component organization at cellular level;cellular component organization or biogenesis;cellular component organization or biogenesis at cellular level;cellular macromolecular complex assembly;cellular macromolecular complex subunit organization;cellular process;…	binding;DNA binding;nucleic acid binding	cell part;cytoplasmic part;cytosol;endoplasmic reticulum;intracellular membrane-bounded organelle;intracellular organelle;intracellular organelle part;intracellular part;macromolecular complex;membrane-bounded organelle;nuclear part;nucleoplasm;nucleus;organelle;organelle part;perinuclear region of cytoplasm;protein complex		NAP	ACEVEDO_LIVER_TUMOR_VS_NORMAL_ADJACENT_TISSUE_UP;ALONSO_METASTASIS_UP;APPIERTO_RESPONSE_TO_FENRETINIDE_DN;ATCTTGC,MIR-31;BAELDE_DIABETIC_NEPHROPATHY_DN;BENPORATH_NANOG_TARGETS;BENPORATH_NOS_TARGETS;BENPORATH_OCT4_TARGETS;BENPORATH_SOX2_TARGETS;BHATTACHARYA_EMBRYONIC_STEM_CELL;BIOCARTA_SET_PATHWAY;BIOPOLYMER_METABOLIC_PROCESS;BIOPOLYMER_MODIFICATION;BLALOCK_ALZHEIMERS_DISEASE_UP;BYSTROEM_CORRELATE…	Acetylation;Alternativesplicing;Chaperone;Completeproteome;Cytoplasm;DNA-binding;Endoplasmicreticulum;Isopeptidebond;Methylation;Nucleus;Phosphoprotein;Referenceproteome;Ublconjugation	43.7	43.7	43.7	32.105	5	8	8	8	4.2e-229	8.71738	2664
Q61990-2;Q61990;Q61990-3;P57722-2;P57722;E9Q7D8	Pcbp2;Pcbp3	Pcbp2;Pcbp3	Poly(rC)-binding protein 2;Poly(rC)-binding protein 3	0.787805	NaN				-3.55153	-3.25977	1.28832	0.263072	-3.7512	0.49762	0.006324	0.020091	+	-0.89602	-2.93773	NaN	NaN							biological regulation;catabolic process;cellular catabolic process;cellular macromolecule catabolic process;cellular macromolecule metabolic process;cellular metabolic process;cellular process;defense response;defense response to virus;immune effector process;immune response;immune system process;innate immune response;macromolecule catabolic process;macromolecule metabolic process;metabolic proc…	binding;DNA binding;nucleic acid binding;RNA binding	cell part;cytoplasm;cytoplasmic part;cytosol;intracellular membrane-bounded organelle;intracellular organelle;intracellular part;macromolecular complex;membrane-bounded organelle;mitochondrion;nucleus;organelle;ribonucleoprotein complex		KH_1	ACEVEDO_LIVER_CANCER_DN;ACEVEDO_NORMAL_TISSUE_ADJACENT_TO_LIVER_TUMOR_DN;ACTTTAT,MIR-142-5P;AGTCAGC,MIR-345;ASTON_MAJOR_DEPRESSIVE_DISORDER_DN;ATAAGCT,MIR-21;BYSTRYKH_HEMATOPOIESIS_STEM_CELL_QTL_TRANS;CAFFAREL_RESPONSE_TO_THC_24HR_5_DN;CAGCTG_V$AP4_Q5;CAR_MLANA;CAR_MYST2;CAR_TNFRSF25;CAR_WBSCR22;CCAGGTT,MIR-490;CHANDRAN_METASTASIS_TOP50_UP;CHANDRAN_METASTASIS_UP;CHARAFE_BREAST_CANCER_LUMINAL_VS_B…	Alternativesplicing;Antiviraldefense;Completeproteome;Cytoplasm;Directproteinsequencing;DNA-binding;Immunity;Innateimmunity;Nucleus;Phosphoprotein;Referenceproteome;Repeat;Ribonucleoprotein;RNA-binding	41.1	26	26	34.917	7	10	5	5	6.03e-102	8.35045	1765
Q6GT24;O08709	Prdx6	Prdx6	Peroxiredoxin 6;Peroxiredoxin-6	0.787732	0.51975				-2.30841	-2.55513	-2.3096	-1.74877	-1.46758	-0.116838	0.04186	0.083892		7.65543	5.61383	4.34501	3.21178			+				bleb assembly;catabolic process;cell projection assembly;cell projection organization;cellular component assembly;cellular component assembly at cellular level;cellular component organization;cellular component organization at cellular level;cellular component organization or biogenesis;cellular component organization or biogenesis at cellular level;cellular process;lipid catabolic process;lipid …	antioxidant activity;catalytic activity;glutathione peroxidase activity;hydrolase activity;oxidoreductase activity;oxidoreductase activity, acting on paired donors, with incorporation or reduction of molecular oxygen;oxidoreductase activity, acting on peroxide as acceptor;peroxidase activity;peroxiredoxin activity	cell part;cytoplasmic membrane-bounded vesicle;cytoplasmic part;cytoplasmic vesicle;cytosol;intracellular membrane-bounded organelle;intracellular organelle;intracellular part;lysosome;lytic vacuole;membrane-bounded organelle;membrane-bounded vesicle;mitochondrion;organelle;vacuole;vesicle	Methane metabolism;Phenylalanine metabolism;Phenylpropanoid biosynthesis	1-cysPrx_C;AhpC-TSA	ACEVEDO_FGFR1_TARGETS_IN_PROSTATE_CANCER_MODEL_DN;BAELDE_DIABETIC_NEPHROPATHY_DN;BLALOCK_ALZHEIMERS_DISEASE_INCIPIENT_UP;BLALOCK_ALZHEIMERS_DISEASE_UP;BOCHKIS_FOXA2_TARGETS;BURTON_ADIPOGENESIS_2;BURTON_ADIPOGENESIS_PEAK_AT_8HR;CAIRO_HEPATOBLASTOMA_CLASSES_UP;CARBOXYLESTERASE_ACTIVITY;CATABOLIC_PROCESS;CELLULAR_CATABOLIC_PROCESS;CELLULAR_LIPID_CATABOLIC_PROCESS;CELLULAR_LIPID_METABOLIC_PROCESS;CHI…	Acetylation;Antioxidant;Completeproteome;Cytoplasm;Cytoplasmicvesicle;Directproteinsequencing;Disulfidebond;Hydrolase;Lipiddegradation;Lipidmetabolism;Lysosome;Multifunctionalenzyme;Oxidoreductase;Peroxidase;Phosphoprotein;Redox-activecenter;Referenceproteome	92.9	92.9	23.2	24.826	3	36	36	6	NaN	11.0081	1831
Q9R0Y5;Q9R0Y5-2	Ak1	Ak1	Adenylate kinase isoenzyme 1	0.779292	0.152482				-1.49932	-2.24116	-1.64414	0.359141	-0.466316	-1.35405	0.228475	0.317812		2.98098	0.758738	1.01702	0.275145							ATP metabolic process;biological regulation;cell cycle arrest;cell cycle process;cellular metabolic process;cellular nitrogen compound metabolic process;cellular process;heterocycle metabolic process;metabolic process;negative regulation of biological process;negative regulation of cell cycle;negative regulation of cellular process;nitrogen compound metabolic process;nucleobase-containing compoun…	adenyl nucleotide binding;adenyl ribonucleotide binding;adenylate kinase activity;ATP binding;binding;catalytic activity;kinase activity;nucleobase-containing compound kinase activity;nucleotide binding;nucleotide kinase activity;phosphotransferase activity, phosphate group as acceptor;purine nucleotide binding;purine ribonucleoside triphosphate binding;purine ribonucleotide binding;ribonucleotid…	axoneme part;cell part;cell projection part;cytoplasm;intracellular part;membrane;organelle part;outer dense fiber;plasma membrane	Purine metabolism	ADK	BLALOCK_ALZHEIMERS_DISEASE_UP;BMI1_DN_MEL18_DN.V1_DN;BOUDOUKHA_BOUND_BY_IGF2BP2;BRUNO_HEMATOPOIESIS;BUYTAERT_PHOTODYNAMIC_THERAPY_STRESS_DN;CASTELLANO_NRAS_TARGETS_UP;CHEN_METABOLIC_SYNDROM_NETWORK;CHICAS_RB1_TARGETS_CONFLUENT;chr9q34;CREIGHTON_ENDOCRINE_THERAPY_RESISTANCE_3;CUI_TCF21_TARGETS_2_DN;DODD_NASOPHARYNGEAL_CARCINOMA_UP;EBAUER_TARGETS_OF_PAX3_FOXO1_FUSION_UP;GNF2_MYL3;GOBERT_OLIGODENDRO…	Acetylation;Alternativesplicing;ATP-binding;Completeproteome;Cytoplasm;Directproteinsequencing;Kinase;Nucleotide-binding;Referenceproteome;Transferase	85.6	85.6	85.6	21.539	2	18	18	18	NaN	9.92445	2792
P12265	Gusb	Gusb	Beta-glucuronidase	0.773204	-0.30702				-1.30482	-2.08686	-2.02973	-1.15883	-1.00979	-0.228078	0.01804	0.044414	+	0.393923	-1.3951	-2.25099	-1.60524							carbohydrate metabolic process;metabolic process;primary metabolic process	beta-glucuronidase activity;catalytic activity;hydrolase activity;hydrolase activity, acting on glycosyl bonds;hydrolase activity, hydrolyzing O-glycosyl compounds	cell part;cytoplasmic part;endoplasmic reticulum;intracellular membrane-bounded organelle;intracellular organelle;intracellular part;lysosome;lytic vacuole;membrane-bounded organelle;organelle;vacuole	Drug metabolism - other enzymes;Flavone and flavonol biosynthesis;Glycosaminoglycan degradation;Lysosome;Pentose and glucuronate interconversions;Porphyrin and chlorophyll metabolism;Starch and sucrose metabolism	Glyco_hydro_2;Glyco_hydro_2_C;Glyco_hydro_2_N	AKT_UP.V1_UP;AKT_UP_MTOR_DN.V1_UP;AMINE_METABOLIC_PROCESS;APPEL_IMATINIB_RESPONSE;BLALOCK_ALZHEIMERS_DISEASE_UP;CARBOHYDRATE_CATABOLIC_PROCESS;CARBOHYDRATE_METABOLIC_PROCESS;CATABOLIC_PROCESS;CELLULAR_CARBOHYDRATE_CATABOLIC_PROCESS;CELLULAR_CARBOHYDRATE_METABOLIC_PROCESS;CELLULAR_CATABOLIC_PROCESS;CELLULAR_MACROMOLECULE_CATABOLIC_PROCESS;CHEN_METABOLIC_SYNDROM_NETWORK;CHICAS_RB1_TARGETS_SENESCENT…	Completeproteome;Endoplasmicreticulum;Glycoprotein;Glycosidase;Hydrolase;Lysosome;Polymorphism;Referenceproteome;Signal	33.8	33.8	33.8	74.194	3	15	15	15	2.17e-295	8.47337	936
E9PWF0;Q05895	Thbs3	Thbs3	Thrombospondin-3	0.754051	1.52132		+	+	-0.00818147	-4.36092	0.477968	-0.377877	1.79447	-0.412281	7e-06	0.000194	+	0.742237	-1.10404	0.75341	-2.69024	+			+	Core matrisome	ECM Glycoproteins	anatomical structure development;anatomical structure formation involved in morphogenesis;biological adhesion;bone trabecula formation;cartilage development;cartilage development involved in endochondral bone morphogenesis;cell adhesion;cellular process;developmental process;growth plate cartilage development;multicellular organismal process;ossification;ossification involved in bone maturation;t…	binding;calcium ion binding;carbohydrate binding;cation binding;glycosaminoglycan binding;heparin binding;ion binding;metal ion binding;pattern binding;polysaccharide binding	cell part;cytoplasmic part;extracellular region;intracellular part;perinuclear region of cytoplasm	ECM-receptor interaction;Focal adhesion;Malaria;Phagosome;TGF-beta signaling pathway	COMP;EGF_CA;TSP_3;TSP_C	AUNG_GASTRIC_CANCER;BROWNE_HCMV_INFECTION_18HR_DN;BROWNE_HCMV_INFECTION_48HR_DN;CAGGTG_V$E12_Q6;CALCIUM_ION_BINDING;CATION_BINDING;CCANNAGRKGGC_UNKNOWN;CCCNNGGGAR_V$OLF1_01;CELL_MATRIX_ADHESION;CELL_SUBSTRATE_ADHESION;chr1q21;CTTTGT_V$LEF1_Q2;FORTSCHEGGER_PHF8_TARGETS_DN;GCANCTGNY_V$MYOD_Q6;GGGAGGRR_V$MAZ_Q6;GGGCGGR_V$SP1_Q6;GGGTGGRR_V$PAX4_03;GRADE_COLON_VS_RECTAL_CANCER_DN;GSE12845_IGD_NEG_BLOO…	Calcium;Celladhesion;Completeproteome;Directproteinsequencing;Disulfidebond;EGF-likedomain;Glycoprotein;Referenceproteome;Repeat;Signal	10.7	9.9	8.5	100.18	4	10	9	8	1.09e-197	8.64818	353
P63328-2;P63328;G3X8U7;P48453-2;E0CZ78;P48453	Ppp3ca;Ppp3cb	Ppp3ca;Ppp3cb	Serine/threonine-protein phosphatase 2B catalytic subunit alpha isoform;Serine/threonine-protein phosphatase;Serine/threonine-protein phosphatase 2B catalytic subunit beta isoform	0.753774	0.874872		+	+	-1.60159	-1.59458	-0.617723	0.21869	-0.596434	-0.0996673	0.11919	0.194418		0.780264	-1.04823	-0.604926	-2.50719							anatomical structure development;behavior;behavioral interaction between organisms;biological regulation;calcineurin-NFAT signaling pathway;calcium ion transport;calcium ion-dependent exocytosis;calcium-mediated signaling;carbohydrate homeostasis;cation transport;cell activation;cell cycle process;cell development;cell differentiation;cellular chemical homeostasis;cellular developmental process;c…	binding;calcium ion binding;calcium-dependent protein serine/threonine phosphatase activity;calmodulin binding;calmodulin-dependent protein phosphatase activity;catalytic activity;cation binding;drug binding;enzyme binding;hydrolase activity;hydrolase activity, acting on ester bonds;ion binding;metal ion binding;phosphatase activity;phosphatase binding;phosphoprotein phosphatase activity;phosphor…	calcineurin complex;cell part;contractile fiber part;cytoplasmic part;cytosol;intracellular membrane-bounded organelle;intracellular organelle;intracellular part;macromolecular complex;membrane;membrane-bounded organelle;mitochondrion;nucleus;organelle;organelle part;plasma membrane;protein complex;protein serine/threonine phosphatase complex;Z disc	Alzheimer's disease;Amyotrophic lateral sclerosis (ALS);Apoptosis;Axon guidance;B cell receptor signaling pathway;Calcium signaling pathway;ko05152;Long-term potentiation;MAPK signaling pathway;Natural killer cell mediated cytotoxicity;Oocyte meiosis;Osteoclast differentiation;T cell receptor signaling pathway;VEGF signaling pathway;Wnt signaling pathway	Metallophos	AAAYRNCTG_UNKNOWN;AACTGGA,MIR-145;AAGCAAT,MIR-137;AAGTCCA,MIR-422B,MIR-422A;ACTGTAG,MIR-139;AGTCTTA,MIR-499;ATAAGCT,MIR-21;ATGGYGGA_UNKNOWN;ATGTACA,MIR-493;BENPORATH_CYCLING_GENES;BENPORATH_MYC_MAX_TARGETS;BERENJENO_TRANSFORMED_BY_RHOA_DN;BIOCARTA_BCR_PATHWAY;BIOCARTA_CALCINEURIN_PATHWAY;BIOCARTA_CK1_PATHWAY;BIOCARTA_FCER1_PATHWAY;BIOCARTA_FMLP_PATHWAY;BIOCARTA_GPCR_PATHWAY;BIOCARTA_HDAC_PATHWAY;…	Acetylation;Alternativesplicing;Calmodulin-binding;Completeproteome;Directproteinsequencing;Hydrolase;Iron;Metal-binding;Nitration;Nucleus;Phosphoprotein;Proteinphosphatase;Referenceproteome;Zinc	35.8	35.8	35.8	57.614	8	14	14	14	7.83e-64	8.90853	1409
Q9R1Z7	Pts	Pts	6-pyruvoyl tetrahydrobiopterin synthase	0.747716	NaN				-4.29479	-4.09418	-0.714082	0.111949	-3.61553	-0.421729	0.001315	0.006642	+	-0.0223618	-1.74358	NaN	NaN							aromatic compound biosynthetic process;biosynthetic process;cellular aromatic compound metabolic process;cellular biosynthetic process;cellular metabolic process;cellular nitrogen compound biosynthetic process;cellular nitrogen compound metabolic process;cellular process;coenzyme biosynthetic process;coenzyme metabolic process;cofactor biosynthetic process;cofactor metabolic process;heterocycle b…	6-pyruvoyltetrahydropterin synthase activity;binding;carbon-oxygen lyase activity;carbon-oxygen lyase activity, acting on phosphates;catalytic activity;cation binding;ion binding;lyase activity;metal ion binding	cell part;cytoplasmic part;intracellular membrane-bounded organelle;intracellular organelle;intracellular part;membrane-bounded organelle;mitochondrion;organelle	Folate biosynthesis	PTPS	AMINE_METABOLIC_PROCESS;AMINO_ACID_AND_DERIVATIVE_METABOLIC_PROCESS;AMINO_ACID_METABOLIC_PROCESS;ANATOMICAL_STRUCTURE_DEVELOPMENT;AROMATIC_COMPOUND_METABOLIC_PROCESS;BENPORATH_PROLIFERATION;BERENJENO_TRANSFORMED_BY_RHOA_DN;BIOSYNTHETIC_PROCESS;BLALOCK_ALZHEIMERS_DISEASE_DN;BROWNE_HCMV_INFECTION_16HR_UP;BRUECKNER_TARGETS_OF_MIRLET7A3_UP;CAIRO_HEPATOBLASTOMA_DN;CARBON_OXYGEN_LYASE_ACTIVITY;CARBOXYL…	Completeproteome;Lyase;Metal-binding;Phosphoprotein;Referenceproteome;Tetrahydrobiopterinbiosynthesis;Zinc	79.9	79.9	79.9	16.188	1	7	7	7	1.43e-150	8.89144	2800
P01887	B2m	B2m	Beta-2-microglobulin	0.741165	1.23163		+	+	0.553454	-0.284554	1.45835	0.953078	1.55586	1.09215	0.608587	0.682725		2.82708	0.91645	4.03828	-0.771102	+		+				antigen processing and presentation;antigen processing and presentation of exogenous antigen;antigen processing and presentation of exogenous peptide antigen;antigen processing and presentation of exogenous peptide antigen via MHC class Ib;antigen processing and presentation of exogenous protein antigen via MHC class Ib, TAP-dependent;antigen processing and presentation of peptide antigen;antigen…		cell part;cytoplasmic part;cytoplasmic vesicle membrane;cytoplasmic vesicle part;endocytic vesicle membrane;external side of plasma membrane;extracellular region part;extracellular space;intracellular organelle part;intracellular part;macromolecular complex;membrane;membrane part;MHC class I protein complex;MHC protein complex;organelle membrane;organelle part;phagocytic vesicle membrane;plasma m…	Antigen processing and presentation	C1-set	ACEVEDO_LIVER_CANCER_UP;BASSO_HAIRY_CELL_LEUKEMIA_DN;BECKER_TAMOXIFEN_RESISTANCE_UP;BENPORATH_NANOG_TARGETS;BIOCARTA_CTL_PATHWAY;BIOCARTA_NKCELLS_PATHWAY;BLALOCK_ALZHEIMERS_DISEASE_DN;BROWNE_HCMV_INFECTION_10HR_DN;BROWNE_HCMV_INFECTION_18HR_DN;BROWNE_HCMV_INFECTION_24HR_DN;CAIRO_HEPATOBLASTOMA_CLASSES_DN;CASTELLANO_NRAS_TARGETS_UP;CHANDRAN_METASTASIS_DN;CHARAFE_BREAST_CANCER_LUMINAL_VS_BASAL_DN;C…	3D-structure;Completeproteome;Directproteinsequencing;Disulfidebond;Immunity;Immunoglobulindomain;MHCI;Polymorphism;Referenceproteome;Secreted;Signal	53.8	53.8	53.8	13.779	1	7	7	7	5.05e-171	10.2559	827
CON__P13647	0			0.725503	0.748968				-1.37644	-1.90997	-3.2906	-3.02798	-0.0948767	-2.23117	0.171352	0.254508		3.80668	1.0012	-0.347603	-2.51116														61.5	60	16.6	62.378	1	56	52	9	NaN	NaN	183
B1AZS9;O08807	Prdx4	Prdx4	Peroxiredoxin-4	0.725035	NaN				-0.819152	-1.47829	-0.0249571	-0.358806	-8.09467	-0.573972	0.000437	0.003056	+	3.30116	1.38819	NaN	NaN	+						cellular metabolic process;cellular process;metabolic process;reactive oxygen species metabolic process	antioxidant activity;catalytic activity;oxidoreductase activity;oxidoreductase activity, acting on paired donors, with incorporation or reduction of molecular oxygen;oxidoreductase activity, acting on peroxide as acceptor;peroxidase activity;peroxiredoxin activity	cell part;cytoplasmic part;extracellular region part;extracellular space;intracellular membrane-bounded organelle;intracellular organelle;intracellular part;membrane-bounded organelle;mitochondrion;organelle		1-cysPrx_C;AhpC-TSA	AACTTT_UNKNOWN;AFFAR_YY1_TARGETS_DN;ANTIOXIDANT_ACTIVITY;BAE_BRCA1_TARGETS_UP;BASSO_B_LYMPHOCYTE_NETWORK;BIOPOLYMER_METABOLIC_PROCESS;BIOPOLYMER_MODIFICATION;BLALOCK_ALZHEIMERS_DISEASE_DN;BORCZUK_MALIGNANT_MESOTHELIOMA_UP;BRUNO_HEMATOPOIESIS;BURTON_ADIPOGENESIS_8;CAIRO_HEPATOBLASTOMA_CLASSES_UP;CASORELLI_ACUTE_PROMYELOCYTIC_LEUKEMIA_DN;CELLULAR_MACROMOLECULE_METABOLIC_PROCESS;CELLULAR_PROTEIN_MET…	Antioxidant;Completeproteome;Cytoplasm;Directproteinsequencing;Disulfidebond;Oxidoreductase;Peroxidase;Redox-activecenter;Referenceproteome;Secreted;Signal	14.4	10.9	10.9	26.391	2	3	2	2	7.02e-28	9.62261	130
P30412	Ppic	Ppic	Peptidyl-prolyl cis-trans isomerase C	0.723034	-0.30522				-2.22141	-2.32137	-2.02888	-0.59311	-0.335807	-0.938989	0.001042	0.005706	+	2.53402	0.704612	0.145508	0.811617							cellular macromolecule metabolic process;cellular metabolic process;cellular process;cellular protein metabolic process;macromolecule metabolic process;macromolecule modification;metabolic process;peptidyl-amino acid modification;peptidyl-proline modification;primary metabolic process;protein folding;protein metabolic process;protein modification process;protein peptidyl-prolyl isomerization	binding;catalytic activity;cis-trans isomerase activity;isomerase activity;peptide binding;peptidyl-prolyl cis-trans isomerase activity	cell part;cytoplasm;intracellular part		Pro_isomerase	ACEVEDO_LIVER_CANCER_UP;ACEVEDO_LIVER_TUMOR_VS_NORMAL_ADJACENT_TISSUE_UP;BASSO_HAIRY_CELL_LEUKEMIA_DN;BRUINS_UVC_RESPONSE_LATE;BUYTAERT_PHOTODYNAMIC_THERAPY_STRESS_DN;CAIRO_LIVER_DEVELOPMENT_UP;CHEN_METABOLIC_SYNDROM_NETWORK;chr5q23;CHYLA_CBFA2T3_TARGETS_UP;CYTOPLASM;DARWICHE_PAPILLOMA_RISK_HIGH_UP;DARWICHE_PAPILLOMA_RISK_LOW_UP;DARWICHE_SKIN_TUMOR_PROMOTER_UP;DARWICHE_SQUAMOUS_CELL_CARCINOMA_UP;…	3D-structure;Completeproteome;Cyclosporin;Cytoplasm;Isomerase;Referenceproteome;Rotamase	54.2	54.2	54.2	22.794	1	9	9	9	1.3e-252	9.57541	1109
F8WIC0;Q9D2H2	Ak7	Ak7	Adenylate kinase 7	0.719537	NaN				-0.761404	-1.61206	-1.66798	-1.78593	-0.988683	-1.76261	0.654564	0.718786		-2.64724	-4.25972	NaN	NaN							anatomical structure development;anatomical structure formation involved in morphogenesis;axoneme assembly;brain development;cell projection assembly;cell projection organization;cellular component assembly;cellular component assembly at cellular level;cellular component assembly involved in morphogenesis;cellular component movement;cellular component organization;cellular component organization …	adenyl nucleotide binding;adenyl ribonucleotide binding;adenylate kinase activity;ATP binding;binding;catalytic activity;cytidylate kinase activity;kinase activity;nucleobase-containing compound kinase activity;nucleotide binding;nucleotide kinase activity;phosphotransferase activity, phosphate group as acceptor;purine nucleotide binding;purine ribonucleoside triphosphate binding;purine ribonucle…	cell part;cytoplasmic part;cytosol;intracellular part	Purine metabolism	Dpy-30	BHATI_G2M_ARREST_BY_2METHOXYESTRADIOL_DN;BOYLAN_MULTIPLE_MYELOMA_C_CLUSTER_DN;BOYLAN_MULTIPLE_MYELOMA_C_DN;BOYLAN_MULTIPLE_MYELOMA_PCA3_UP;chr14q32;CREIGHTON_ENDOCRINE_THERAPY_RESISTANCE_2;DODD_NASOPHARYNGEAL_CARCINOMA_UP;GSE13306_RA_VS_UNTREATED_MEM_CD4_TCELL_UP;GSE17974_IL4_AND_ANTI_IL12_VS_UNTREATED_4H_ACT_CD4_TCELL_DN;GSE20366_EX_VIVO_VS_DEC205_CONVERSION_UP;GSE20366_TREG_VS_NAIVE_CD4_TCELL_H…	Alternativesplicing;ATP-binding;Ciliumbiogenesis/degradation;Coiledcoil;Completeproteome;Cytoplasm;Kinase;Nucleotide-binding;Referenceproteome;Transferase	18.8	18.8	18.8	82.537	3	9	9	9	2.44e-60	7.57257	526
P39039;P39039-2	Mbl1	Mbl1	Mannose-binding protein A	0.713548	0				0.972029	2.33237	2.17268	1.4428	2.26144	0.818735	0.144291	0.223343		-1.17589	-3.1536	0.519201	NaN	+			+	Matrisome-associated	ECM-affiliated Proteins	activation of immune response;biological regulation;cell killing;complement activation;complement activation, classical pathway;complement activation, lectin pathway;defense response;defense response to bacterium;defense response to Gram-positive bacterium;disruption by host of symbiont cells;disruption of cells of other organism involved in symbiotic interaction;humoral immune response;immune ef…	binding;calcium ion binding;carbohydrate binding;cation binding;ion binding;lipid binding;mannose binding;metal ion binding;monosaccharide binding;pattern binding;phosphatidylinositol binding;phosphatidylinositol-4-phosphate binding;phospholipid binding;polysaccharide binding;sugar binding	collagen;extracellular matrix part;extracellular region part;extracellular space	Complement and coagulation cascades;Phagosome;Staphylococcus aureus infection	Collagen;Lectin_C		Alternativesplicing;Calcium;Collagen;Complementactivationlectinpathway;Complementpathway;Completeproteome;Disulfidebond;Glycoprotein;Hydroxylation;Immunity;Innateimmunity;Lectin;Mannose-binding;Referenceproteome;Repeat;Secreted;Signal	24.7	24.7	24.7	25.396	2	9	9	9	9.42e-62	9.03818	1158
P61971	Nutf2	Nutf2	Nuclear transport factor 2	0.710199	0.714337				-5.25731	-1.43533	-1.20187	-1.77176	-2.22179	-0.867543	0.002534	0.010357	+	0.783556	-0.862447	-0.950612	-2.65049							establishment of localization;establishment of protein localization;protein transport;transport		cell part;cytoplasm;intracellular part		NTF2	AAACCAC,MIR-140;ATGTTTC,MIR-494;BROWN_MYELOID_CELL_DEVELOPMENT_DN;CAGCTG_V$AP4_Q5;CHANG_CORE_SERUM_RESPONSE_UP;chr16q22;CYTOPLASM;CYTOPLASMIC_PART;CYTOSOL;ENDOMEMBRANE_SYSTEM;ENVELOPE;FEVR_CTNNB1_TARGETS_DN;GGAMTNNNNNTCCY_UNKNOWN;GGGAGGRR_V$MAZ_Q6;GGGCGGR_V$SP1_Q6;GRADE_COLON_CANCER_UP;GRAESSMANN_APOPTOSIS_BY_DOXORUBICIN_DN;GRAESSMANN_RESPONSE_TO_MC_AND_DOXORUBICIN_DN;GSE12845_IGD_NEG_BLOOD_VS_DA…	Acetylation;Completeproteome;Cytoplasm;Proteintransport;Referenceproteome;Transport	56.7	56.7	56.7	14.478	1	5	5	5	1.71e-126	9.33557	1336
Q6URW6-2;Q6URW6;K3W4R2;Q6URW6-3	Myh14	Myh14	Myosin-14	0.708205	-0.620852				-1.8977	-3.54696	-3.18572	-2.34255	-0.763224	-0.144283	0.021556	0.050461		3.93694	2.26107	0.234517	1.02002							actin filament-based movement;actin filament-based process;biological regulation;cellular component movement;cellular process;regulation of anatomical structure morphogenesis;regulation of biological process;regulation of biological quality;regulation of cell morphogenesis;regulation of cell shape;regulation of cellular component organization;regulation of cellular process;regulation of developme…	actin binding;actin filament binding;actin-dependent ATPase activity;adenyl nucleotide binding;adenyl ribonucleotide binding;ATP binding;ATPase activity;ATPase activity, coupled;binding;catalytic activity;cytoskeletal protein binding;hydrolase activity;hydrolase activity, acting on acid anhydrides;hydrolase activity, acting on acid anhydrides, in phosphorus-containing anhydrides;microfilament mot…	actin filament bundle;actomyosin;axon;cell part;cell projection;cell projection part;cytoplasm;cytoskeletal part;growth cone;intracellular organelle part;intracellular part;macromolecular complex;myosin complex;neuron projection;organelle part;protein complex;site of polarized growth;stress fiber	Tight junction;Viral myocarditis	Myosin_head;Myosin_N;Myosin_tail_1	BONOME_OVARIAN_CANCER_SURVIVAL_SUBOPTIMAL_DEBULKING;CAGGTA_V$AREB6_01;CAGGTG_V$E12_Q6;CCAWYNNGAAR_UNKNOWN;CHARAFE_BREAST_CANCER_LUMINAL_VS_MESENCHYMAL_UP;chr19q13;COLDREN_GEFITINIB_RESISTANCE_DN;CTIP_DN.V1_DN;CTTTGT_V$LEF1_Q2;DODD_NASOPHARYNGEAL_CARCINOMA_UP;GATTGGY_V$NFY_Q6_01;GGGCGGR_V$SP1_Q6;GSE13485_CTRL_VS_DAY1_YF17D_VACCINE_PBMC_DN;GSE13485_DAY1_VS_DAY3_YF17D_VACCINE_PBMC_UP;GSE1448_CTRL_VS…	Acetylation;Actin-binding;Alternativesplicing;ATP-binding;Calmodulin-binding;Cellshape;Coiledcoil;Completeproteome;Directproteinsequencing;Motorprotein;Myosin;Nucleotide-binding;Phosphoprotein;Referenceproteome	61.9	59.4	57.6	227.76	5	133	127	124	NaN	9.04438	619
Q07113	Igf2r	Igf2r	Cation-independent mannose-6-phosphate receptor	0.705088	NaN				-2.9099	-2.6497	0.0947649	0.0045396	-3.86952	1.30008	7e-06	0.000196	+	-1.29555	-2.78222	NaN	NaN		+						binding;carbohydrate binding;glycoprotein binding;mannose binding;monosaccharide binding;phosphoprotein binding;protein binding;sugar binding;transporter activity	cell part;cell surface;clathrin-coated vesicle;coated vesicle;cytoplasmic membrane-bounded vesicle;cytoplasmic part;cytoplasmic vesicle;endocytic vesicle;endosome;Golgi apparatus part;Golgi-associated vesicle;integral to membrane;intracellular membrane-bounded organelle;intracellular organelle;intracellular organelle part;intracellular part;intrinsic to membrane;lysosomal membrane;membrane;membra…	Lysosome	CIMR;fn2	AAAGGGA,MIR-204,MIR-211;AACTTT_UNKNOWN;ACEVEDO_LIVER_CANCER_DN;AMUNDSON_RESPONSE_TO_ARSENITE;BRIDEAU_IMPRINTED_GENES;BROWNE_HCMV_INFECTION_16HR_UP;BROWNE_HCMV_INFECTION_20HR_UP;BROWNE_HCMV_INFECTION_48HR_DN;BROWNE_HCMV_INFECTION_6HR_UP;CACGTG_V$MYC_Q2;CATTGTYY_V$SOX9_B1;CCCNNGGGAR_V$OLF1_01;CCCNNNNNNAAGWT_UNKNOWN;CHIARADONNA_NEOPLASTIC_TRANSFORMATION_KRAS_UP;chr6q25;CHYLA_CBFA2T3_TARGETS_DN;CLATH…	Acetylation;Completeproteome;Disulfidebond;Glycoprotein;Lysosome;Membrane;Phosphoprotein;Receptor;Referenceproteome;Repeat;Signal;Transmembrane;Transmembranehelix;Transport	3	3	3	273.81	1	7	7	7	2.4e-28	7.4382	1550
Q9R111;D3YU09	Gda	Gda	Guanine deaminase	0.700818	-0.0126552				-0.235493	-2.09861	-1.71981	-1.10738	-0.61194	-0.404352	0.202168	0.288669		1.67031	0.0444717	-0.419349	-0.217698							catabolic process;cellular aromatic compound metabolic process;cellular catabolic process;cellular metabolic process;cellular nitrogen compound catabolic process;cellular nitrogen compound metabolic process;cellular process;guanine catabolic process;guanine metabolic process;heterocycle catabolic process;heterocycle metabolic process;metabolic process;nitrogen compound metabolic process;nucleobas…	binding;catalytic activity;cation binding;deaminase activity;guanine deaminase activity;hydrolase activity;hydrolase activity, acting on carbon-nitrogen (but not peptide) bonds;hydrolase activity, acting on carbon-nitrogen (but not peptide) bonds, in cyclic amidines;ion binding;metal ion binding;transition metal ion binding;zinc ion binding		Purine metabolism	Amidohydro_1	ALTEMEIER_RESPONSE_TO_LPS_WITH_MECHANICAL_VENTILATION;ANATOMICAL_STRUCTURE_DEVELOPMENT;BENPORATH_EED_TARGETS;BENPORATH_SUZ12_TARGETS;BOYLAN_MULTIPLE_MYELOMA_C_D_DN;CAHOY_NEURONAL;CATION_BINDING;CHIANG_LIVER_CANCER_SUBCLASS_CTNNB1_DN;chr9q21;COATES_MACROPHAGE_M1_VS_M2_UP;DEAMINASE_ACTIVITY;DODD_NASOPHARYNGEAL_CARCINOMA_UP;FOSTER_TOLERANT_MACROPHAGE_DN;GAANYNYGACNY_UNKNOWN;GAUSSMANN_MLL_AF4_FUSION_…	Completeproteome;Directproteinsequencing;Hydrolase;Metal-binding;Referenceproteome;Zinc	54.6	54.6	54.6	51.012	2	20	20	20	NaN	9.06443	2793
Q9DAV6	Serpinb9b	Serpinb9b	Protein Serpinb9b	0.697677	NaN				1.53123	-4.05717	-0.584009	0.287094	0.758973	-1.2859	0	1.1e-05	+	-0.345274	-1.90526	NaN	NaN	+			+	Matrisome-associated	ECM Regulators	biological regulation;cell death;cellular process;cytolysis;death;regulation of biological process;regulation of macromolecule metabolic process;regulation of metabolic process;regulation of primary metabolic process;regulation of protein metabolic process;regulation of proteolysis	endopeptidase inhibitor activity;endopeptidase regulator activity;enzyme inhibitor activity;enzyme regulator activity;peptidase inhibitor activity;peptidase regulator activity;serine-type endopeptidase inhibitor activity	cell part;cytoplasm;intracellular part	Amoebiasis	Serpin		Completeproteome;Referenceproteome	15.1	10.3	10.3	42.733	3	5	3	3	3.21e-15	8.53206	2591
Q5SQ27	Sec14l3	Sec14l3	MCG140354	0.69114	0.552514				-2.60136	-2.34932	-2.48914	-1.60649	-1.44635	-0.217423	0.015104	0.039402	+	7.18988	5.32709	4.01366	2.74204								transporter activity	cell part;integral to membrane;intracellular;intrinsic to membrane;membrane part		CRAL_TRIO;CRAL_TRIO_N	BRUINS_UVC_RESPONSE_VIA_TP53_GROUP_C;chr22q12;DODD_NASOPHARYNGEAL_CARCINOMA_UP;GGATTA_V$PITX2_Q2;GGGAGGRR_V$MAZ_Q6;GGGYGTGNY_UNKNOWN;GOBERT_OLIGODENDROCYTE_DIFFERENTIATION_DN;GSE26928_CENTR_MEMORY_VS_CXCR5_POS_CD4_TCELL_UP;GSE3982_MAC_VS_NEUTROPHIL_LPS_STIM_DN;IVANOVA_HEMATOPOIESIS_STEM_CELL;TTAYRTAA_V$E4BP4_01;V$CART1_01;V$CEBP_C;V$CREBP1_01;V$E4BP4_01;WGGAATGY_V$TEF1_Q6;ZWANG_TRANSIENTLY_UP_BY_…	Completeproteome;Referenceproteome	92.3	92.3	88	46.084	1	47	47	40	NaN	10.6797	1666
P55065;A2A5K2	Pltp	Pltp	Phospholipid transfer protein	0.691063	1.62068		+	+	0.464911	0.78815	0.631963	0.0829353	0.741873	0.0363449	0.498107	0.585417		0.737413	-0.833958	1.14525	-2.64874	+		+				biosynthetic process;cell motility;cellular biosynthetic process;cellular component movement;cellular metabolic process;cellular process;establishment of localization;fat-soluble vitamin biosynthetic process;fat-soluble vitamin metabolic process;heterocycle metabolic process;lipid transport;locomotion;metabolic process;organic substance transport;small molecule biosynthetic process;small molecule…	binding;lipid binding	extracellular region	PPAR signaling pathway	LBP_BPI_CETP;LBP_BPI_CETP_C	AFFAR_YY1_TARGETS_UP;AKT_UP.V1_DN;AMUNDSON_RESPONSE_TO_ARSENITE;ATM_DN.V1_UP;AZARE_NEOPLASTIC_TRANSFORMATION_BY_STAT3_DN;BERENJENO_TRANSFORMED_BY_RHOA_DN;BOQUEST_STEM_CELL_CULTURED_VS_FRESH_UP;BOQUEST_STEM_CELL_UP;BURTON_ADIPOGENESIS_8;CAIRO_HEPATOBLASTOMA_CLASSES_UP;CASTELLANO_NRAS_TARGETS_UP;CHEN_METABOLIC_SYNDROM_NETWORK;CHIANG_LIVER_CANCER_SUBCLASS_CTNNB1_DN;CHIARADONNA_NEOPLASTIC_TRANSFORMAT…	Completeproteome;Disulfidebond;Glycoprotein;Lipidtransport;Referenceproteome;Secreted;Signal;Transport	32.9	32.9	32.9	54.452	4	14	14	14	NaN	9.04044	1277
Q9D0P8	Ift27	Ift27	Intraflagellar transport protein 27 homolog	0.689299	NaN				-1.60793	-1.19471	-1.70444	-1.40873	-1.68637	-1.1125	0.610076	0.683342		-2.55628	-3.87619	NaN	NaN							biological regulation;cellular process;cellular response to stimulus;intracellular signal transduction;regulation of biological process;regulation of cellular process;response to stimulus;signal transduction;small GTPase mediated signal transduction	binding;GTP binding;guanyl nucleotide binding;guanyl ribonucleotide binding;nucleotide binding;purine nucleotide binding;purine ribonucleoside triphosphate binding;purine ribonucleotide binding;ribonucleotide binding			Ras	BENPORATH_NANOG_TARGETS;BRUINS_UVC_RESPONSE_EARLY_LATE;BYSTRYKH_HEMATOPOIESIS_STEM_CELL_FLI1;BYSTRYKH_HEMATOPOIESIS_STEM_CELL_QTL_TRANS;chr22q13;CREIGHTON_ENDOCRINE_THERAPY_RESISTANCE_2;DEBIASI_APOPTOSIS_BY_REOVIRUS_INFECTION_DN;GATTGGY_V$NFY_Q6_01;GAZDA_DIAMOND_BLACKFAN_ANEMIA_ERYTHROID_DN;GRAESSMANN_APOPTOSIS_BY_DOXORUBICIN_UP;GRAESSMANN_RESPONSE_TO_MC_AND_DOXORUBICIN_UP;GSE11864_CSF1_VS_CSF1_I…	Completeproteome;GTP-binding;Nucleotide-binding;Referenceproteome	15.1	15.1	15.1	20.814	1	3	3	3	2.24e-06	7.55916	2504
Q91XV3	Basp1	Basp1	Brain acid soluble protein 1	0.683884	-0.301867				0.769726	-2.04963	-1.89273	-0.862798	-3.57265	0.255983	0.001623	0.00752	+	0.0689554	-1.70862	-2.81051	-2.23426							biological regulation;cell differentiation;cell differentiation involved in kidney development;cellular developmental process;cellular process;developmental process;epithelial cell differentiation;epithelial cell differentiation involved in kidney development;glomerular epithelial cell differentiation;glomerular visceral epithelial cell differentiation;negative regulation of biological process;ne…	binding;DNA binding;nucleic acid binding;protein binding transcription factor activity;regulatory region DNA binding;regulatory region nucleic acid binding;transcription cofactor activity;transcription corepressor activity;transcription factor binding transcription factor activity;transcription regulatory region DNA binding	cell part;cell projection part;cytoplasm;growth cone;intracellular organelle part;intracellular part;macromolecular complex;membrane;nuclear body;nuclear part;nuclear speck;nucleoplasm part;organelle part;plasma membrane;protein complex;signalosome;site of polarized growth		BASP1	AACATTC,MIR-409-3P;AACTTT_UNKNOWN;ACEVEDO_FGFR1_TARGETS_IN_PROSTATE_CANCER_MODEL_UP;ATGTACA,MIR-493;BCAT_GDS748_DN;BEIER_GLIOMA_STEM_CELL_DN;BOQUEST_STEM_CELL_UP;BOYLAN_MULTIPLE_MYELOMA_C_D_DN;BOYLAN_MULTIPLE_MYELOMA_PCA1_UP;CAGTATT,MIR-200B,MIR-200C,MIR-429;CAIRO_LIVER_DEVELOPMENT_UP;CATTGTYY_V$SOX9_B1;CHANDRAN_METASTASIS_TOP50_UP;CHANDRAN_METASTASIS_UP;CHARAFE_BREAST_CANCER_LUMINAL_VS_MESENCHYM…	Cellmembrane;Cellprojection;Completeproteome;Directproteinsequencing;Lipoprotein;Membrane;Myristate;Phosphoprotein;Referenceproteome	82.3	82.3	82.3	22.086	1	12	12	12	2.39e-279	8.75435	2281
P46412;D3Z2Y7;D3Z7Y0	Gpx3	Gpx3	Glutathione peroxidase 3;Glutathione peroxidase	0.680437	1.31015		+	+	0.192886	1.82795	1.44041	1.61164	0.394678	0.271203	0.014435	0.038432	+	3.34281	1.58232	4.38463	1.07719	+		+				catabolic process;cellular catabolic process;cellular component assembly;cellular component organization;cellular component organization or biogenesis;cellular metabolic process;cellular process;cellular response to chemical stimulus;cellular response to hydrogen peroxide;cellular response to oxidative stress;cellular response to reactive oxygen species;cellular response to stimulus;cellular resp…	antioxidant activity;binding;catalytic activity;glutathione peroxidase activity;oxidoreductase activity;oxidoreductase activity, acting on peroxide as acceptor;peroxidase activity;selenium binding	extracellular region part;extracellular space	Arachidonic acid metabolism;Glutathione metabolism	GSHPx	ABBUD_LIF_SIGNALING_1_UP;ACEVEDO_FGFR1_TARGETS_IN_PROSTATE_CANCER_MODEL_DN;ANTIOXIDANT_ACTIVITY;AZARE_NEOPLASTIC_TRANSFORMATION_BY_STAT3_DN;BLALOCK_ALZHEIMERS_DISEASE_UP;BMI1_DN.V1_DN;BMI1_DN_MEL18_DN.V1_DN;BOQUEST_STEM_CELL_CULTURED_VS_FRESH_UP;BROWNE_HCMV_INFECTION_16HR_UP;BROWNE_HCMV_INFECTION_30MIN_UP;BROWNE_HCMV_INFECTION_8HR_UP;BRUINS_UVC_RESPONSE_EARLY_LATE;CATABOLIC_PROCESS;CCAATNNSNNNGCG…	Completeproteome;Oxidoreductase;Peroxidase;Referenceproteome;Secreted;Selenocysteine;Signal	56.6	56.6	56.6	25.442	5	13	13	13	3.69e-281	10.3464	1188
P06151;G5E8N5;D3Z736;D3YZQ9	Ldha	Ldha	L-lactate dehydrogenase A chain;L-lactate dehydrogenase	0.676416	0.098138				-0.815989	-1.4487	-2.33523	-0.720188	-0.756243	-0.843256	0.22168	0.309543		5.5979	3.99839	2.60325	2.87829							alcohol catabolic process;alcohol metabolic process;carbohydrate catabolic process;carbohydrate metabolic process;catabolic process;cell communication;cellular carbohydrate catabolic process;cellular carbohydrate metabolic process;cellular metabolic process;cellular process;cellular response to external stimulus;cellular response to extracellular stimulus;cellular response to stimulus;generation …	catalytic activity;lactate dehydrogenase activity;L-lactate dehydrogenase activity;oxidoreductase activity;oxidoreductase activity, acting on CH-OH group of donors;oxidoreductase activity, acting on the CH-OH group of donors, NAD or NADP as acceptor	cell part;cell projection;cilium;cytoplasmic part;cytosol;intracellular membrane-bounded organelle;intracellular organelle;intracellular part;membrane-bounded organelle;mitochondrion;organelle	Cysteine and methionine metabolism;Glycolysis / Gluconeogenesis;Propanoate metabolism;Pyruvate metabolism	Ldh_1_C;Ldh_1_N	ACEVEDO_LIVER_CANCER_DN;APPIERTO_RESPONSE_TO_FENRETINIDE_DN;BENPORATH_MYC_MAX_TARGETS;BERENJENO_TRANSFORMED_BY_RHOA_UP;BIOCARTA_HIF_PATHWAY;BIOCARTA_SARS_PATHWAY;BLALOCK_ALZHEIMERS_DISEASE_DN;BLUM_RESPONSE_TO_SALIRASIB_DN;BURTON_ADIPOGENESIS_4;CACGTG_V$MYC_Q2;CACTGCC,MIR-34A,MIR-34C,MIR-449;CASORELLI_ACUTE_PROMYELOCYTIC_LEUKEMIA_DN;chr11p15;CONCANNON_APOPTOSIS_BY_EPOXOMICIN_DN;CYTOPLASM;CYTOPLASM…	Acetylation;Completeproteome;Cytoplasm;Directproteinsequencing;Glycolysis;NAD;Oxidoreductase;Phosphoprotein;Referenceproteome;Ublconjugation	86.1	86.1	78.6	36.498	7	29	29	27	NaN	10.3892	856
A2AIH8;Q9D711	Pir	Pir	Pirin	0.674406	NaN				-4.35305	-2.32129	-1.21303	0.013731	-1.45837	-1.30119	0.001423	0.006947	+	0.511248	-1.34407	NaN	NaN							cell differentiation;cellular developmental process;cellular process;developmental process;leukocyte differentiation;monocyte differentiation;myeloid cell differentiation;myeloid leukocyte differentiation	binding;catalytic activity;cation binding;dioxygenase activity;ion binding;metal ion binding;oxidoreductase activity;oxidoreductase activity, acting on single donors with incorporation of molecular oxygen;oxidoreductase activity, acting on single donors with incorporation of molecular oxygen, incorporation of two atoms of oxygen;quercetin 2,3-dioxygenase activity	cell part;cytoplasm;intracellular membrane-bounded organelle;intracellular organelle;intracellular part;membrane-bounded organelle;nucleus;organelle		Pirin;Pirin_C	ACEVEDO_LIVER_CANCER_UP;ACEVEDO_LIVER_TUMOR_VS_NORMAL_ADJACENT_TISSUE_UP;ATF2_S_UP.V1_UP;BENPORATH_EED_TARGETS;BENPORATH_ES_WITH_H3K27ME3;BENPORATH_PRC2_TARGETS;BENPORATH_SUZ12_TARGETS;BIOCARTA_ACTINY_PATHWAY;BIOPOLYMER_METABOLIC_PROCESS;BROWNE_HCMV_INFECTION_48HR_DN;BRUECKNER_TARGETS_OF_MIRLET7A3_UP;CASORELLI_ACUTE_PROMYELOCYTIC_LEUKEMIA_DN;chrxp22;COLINA_TARGETS_OF_4EBP1_AND_4EBP2;CTTTAAR_UNKNO…	Completeproteome;Cytoplasm;Dioxygenase;Iron;Metal-binding;Nucleus;Oxidoreductase;Referenceproteome	43.9	43.9	43.9	27.942	2	9	9	9	4.1e-106	8.85325	35
Q07456	Ambp	Ambp	Protein AMBP	0.672724	2.40102		+	+	0.747223	1.96724	3.2189	1.45693	2.63097	0.174692	0.014448	0.038432	+	0.270838	-1.55334	2.91438	-3.57466	+		+	+	Matrisome-associated	ECM Regulators	catabolic process;cellular macromolecule metabolic process;cellular metabolic process;cellular process;cellular protein metabolic process;macromolecule catabolic process;macromolecule metabolic process;macromolecule modification;metabolic process;primary metabolic process;protein catabolic process;protein maturation;protein metabolic process;protein modification process;protein-chromophore linkage	binding;cation binding;endopeptidase inhibitor activity;endopeptidase regulator activity;enzyme inhibitor activity;enzyme regulator activity;heme binding;identical protein binding;IgA binding;immunoglobulin binding;ion binding;iron ion binding;metal ion binding;peptidase inhibitor activity;peptidase regulator activity;protein binding;protein complex binding;protein dimerization activity;protein h…	cell part;cell surface;extracellular region part;extracellular space;intracellular membrane-bounded organelle;intracellular organelle;intracellular part;membrane;membrane-bounded organelle;organelle;plasma membrane		Kunitz_BPTI;Lipocalin	ACEVEDO_LIVER_CANCER_DN;BOCHKIS_FOXA2_TARGETS;CAIRO_LIVER_DEVELOPMENT_DN;CAR_HPX;chr9q32;CYCLIN_D1_UP.V1_DN;ENZYME_INHIBITOR_ACTIVITY;ENZYME_REGULATOR_ACTIVITY;GNF2_CEBPA;GNF2_GSTM1;GNF2_HPN;GNF2_HPX;GNF2_LCAT;GNF2_TST;GSE11864_CSF1_VS_CSF1_IFNG_IN_MAC_DN;GSE13306_TREG_RA_VS_TCONV_RA_UP;GSE1432_1H_VS_24H_IFNG_MICROGLIA_DN;GSE17721_POLYIC_VS_PAM3CSK4_2H_BMDM_DN;GSE22886_NEUTROPHIL_VS_MONOCYTE_UP;G…	Chromophore;Cleavageonpairofbasicresidues;Completeproteome;Disulfidebond;Glycoprotein;Phosphoprotein;Proteaseinhibitor;Referenceproteome;Repeat;Secreted;Serineproteaseinhibitor;Signal	20.9	20.9	20.9	39.029	1	7	7	7	5.95e-42	9.27046	1553
Q8K183;D3Z7R1	Pdxk	Pdxk	Pyridoxal kinase	0.662916	0.0438829				-3.24813	-3.25147	-2.80929	-0.791922	-2.40529	-0.573347	0.130453	0.206314		2.37746	0.698652	-1.54607	-1.73466							biosynthetic process;cell proliferation;cellular biosynthetic process;cellular metabolic compound salvage;cellular metabolic process;cellular process;coenzyme biosynthetic process;coenzyme metabolic process;cofactor biosynthetic process;cofactor metabolic process;heterocycle metabolic process;metabolic process;pyridoxal 5'-phosphate salvage;pyridoxal phosphate biosynthetic process;pyridoxal phosp…	adenyl nucleotide binding;adenyl ribonucleotide binding;alkali metal ion binding;ATP binding;binding;catalytic activity;cation binding;cofactor binding;ion binding;kinase activity;lithium ion binding;magnesium ion binding;metal ion binding;nucleotide binding;phosphotransferase activity, alcohol group as acceptor;potassium ion binding;purine nucleotide binding;purine ribonucleoside triphosphate bi…	cell part;cytoplasmic part;cytosol;intracellular membrane-bounded organelle;intracellular organelle;intracellular part;membrane-bounded organelle;nucleus;organelle	Vitamin B6 metabolism	PfkB	ACEVEDO_LIVER_CANCER_DN;ACEVEDO_NORMAL_TISSUE_ADJACENT_TO_LIVER_TUMOR_DN;BROWNE_HCMV_INFECTION_4HR_DN;BRUINS_UVC_RESPONSE_LATE;BYSTRYKH_HEMATOPOIESIS_STEM_CELL_QTL_TRANS;CAIRO_HEPATOBLASTOMA_UP;CCTGTGA,MIR-513;chr21q22;CREIGHTON_ENDOCRINE_THERAPY_RESISTANCE_5;CYTOPLASM;DER_IFN_ALPHA_RESPONSE_UP;DER_IFN_BETA_RESPONSE_UP;DOANE_RESPONSE_TO_ANDROGEN_UP;FIRESTEIN_PROLIFERATION;GAZDA_DIAMOND_BLACKFAN_A…	Acetylation;ATP-binding;Completeproteome;Cytoplasm;Directproteinsequencing;Kinase;Metal-binding;Nucleotide-binding;Phosphoprotein;Referenceproteome;Transferase;Zinc	57.7	57.7	57.7	35.015	2	13	13	13	6.6e-227	9.4964	2114
P34928	Apoc1	Apoc1	Apolipoprotein C-I	0.661589	1.26994		+	+	1.61373	1.39389	2.00536	0.62697	1.55674	0.671305	0.826588	0.866488		0.220948	-1.22387	1.8787	-2.83828	+		+				acylglycerol metabolic process;alcohol metabolic process;biological regulation;cellular component organization;cellular component organization or biogenesis;cellular lipid metabolic process;cellular macromolecule metabolic process;cellular metabolic process;cellular process;cholesterol efflux;cholesterol metabolic process;cholesterol transport;chylomicron remnant clearance;establishment of locali…	binding;carboxylic acid binding;enzyme inhibitor activity;enzyme regulator activity;fatty acid binding;lipase inhibitor activity;lipid binding;monocarboxylic acid binding;phospholipase inhibitor activity	cell part;cytoplasmic part;endoplasmic reticulum;extracellular region part;high-density lipoprotein particle;intracellular membrane-bounded organelle;intracellular organelle;intracellular part;macromolecular complex;membrane-bounded organelle;organelle;plasma lipoprotein particle;protein-lipid complex;triglyceride-rich lipoprotein particle;very-low-density lipoprotein particle		ApoC-I	ADDYA_ERYTHROID_DIFFERENTIATION_BY_HEMIN;AFFAR_YY1_TARGETS_DN;APPEL_IMATINIB_RESPONSE;BLALOCK_ALZHEIMERS_DISEASE_INCIPIENT_UP;BLALOCK_ALZHEIMERS_DISEASE_UP;BOCHKIS_FOXA2_TARGETS;BOQUEST_STEM_CELL_CULTURED_VS_FRESH_UP;BURTON_ADIPOGENESIS_6;CAR_HPX;CASORELLI_ACUTE_PROMYELOCYTIC_LEUKEMIA_DN;chr19q13;CYCLIN_D1_KE_.V1_UP;CYTOPLASM;CYTOPLASMIC_PART;DELYS_THYROID_CANCER_UP;DODD_NASOPHARYNGEAL_CARCINOMA_…	Completeproteome;Lipidtransport;Referenceproteome;Secreted;Signal;Transport;VLDL	40.9	40.9	40.9	9.6963	1	6	6	6	2.79e-20	9.87963	1131
P15535-2;P15535;B1AXY5	B4galt1	B4galt1	Beta-1,4-galactosyltransferase 1	0.660201	0.564832				-1.08077	0.963915	-0.23187	-0.0791809	0.451661	0.62456	0.106718	0.178067		-0.565506	-2.2992	-1.05659	-2.38944	+	+					acute inflammatory response;alcohol metabolic process;anatomical structure development;anatomical structure formation involved in morphogenesis;anatomical structure morphogenesis;angiogenesis;angiogenesis involved in wound healing;binding of sperm to zona pellucida;biological adhesion;biological regulation;biosynthetic process;branching morphogenesis of a tube;carbohydrate biosynthetic process;ca…	beta-N-acetylglucosaminylglycopeptide beta-1,4-galactosyltransferase activity;binding;catalytic activity;cation binding;cytoskeletal protein binding;galactosyltransferase activity;ion binding;lactose synthase activity;metal ion binding;N-acetyllactosamine synthase activity;protein binding;transferase activity;transferase activity, transferring glycosyl groups;transferase activity, transferring he…	anchoring junction;basolateral plasma membrane;brush border membrane;cell junction;cell part;cell projection membrane;cell projection part;cell surface;cell-cell junction;cytoplasmic part;desmosome;external encapsulating structure;external side of plasma membrane;extracellular region;glycocalyx;Golgi apparatus;Golgi apparatus part;Golgi cisterna;Golgi cisterna membrane;Golgi membrane;Golgi trans …	Galactose metabolism;Glycosaminoglycan biosynthesis - keratan sulfate;Glycosphingolipid biosynthesis - lacto and neolacto series;N-Glycan biosynthesis;Other types of O-glycan biosynthesis;Various types of N-glycan biosynthesis	Glyco_transf_7C	AMIT_EGF_RESPONSE_480_HELA;APICAL_JUNCTION_COMPLEX;APICOLATERAL_PLASMA_MEMBRANE;AZARE_NEOPLASTIC_TRANSFORMATION_BY_STAT3_DN;AZARE_STAT3_TARGETS;BASOLATERAL_PLASMA_MEMBRANE;BCAT_BILD_ET_AL_UP;BHAT_ESR1_TARGETS_NOT_VIA_AKT1_UP;BHAT_ESR1_TARGETS_VIA_AKT1_UP;BIDUS_METASTASIS_DN;BILD_HRAS_ONCOGENIC_SIGNATURE;BIOSYNTHETIC_PROCESS;BORCZUK_MALIGNANT_MESOTHELIOMA_DN;BRUINS_UVC_RESPONSE_LATE;BRUSH_BORDER;C…	Alternativeinitiation;Cellmembrane;Completeproteome;Disulfidebond;Glycoprotein;Glycosyltransferase;Golgiapparatus;Manganese;Membrane;Metal-binding;Referenceproteome;Secreted;Signal-anchor;Transferase;Transmembrane;Transmembranehelix	27.2	27.2	27.2	42.959	3	8	8	8	2.66e-69	8.58288	972
A2ARV4	Lrp2	Lrp2	Low-density lipoprotein receptor-related protein 2	0.659266	NaN				-2.215	-0.232665	-2.00194	0.016094	0.0247965	-1.23965	0.001795	0.008035	+	-1.86056	-3.37222	NaN	NaN		+					anatomical structure development;cell proliferation;cellular component organization;cellular component organization or biogenesis;cellular membrane organization;cellular process;developmental process;endocytosis;establishment of localization;forebrain development;membrane invagination;membrane organization;metabolic process;receptor-mediated endocytosis;small molecule metabolic process;transport;…	binding;calcium ion binding;cation binding;ion binding;metal ion binding;receptor activity	apical plasma membrane;brush border membrane;cell part;cell projection membrane;cell projection part;coated pit;cytoplasmic membrane-bounded vesicle;cytoplasmic part;cytoplasmic vesicle;endocytic vesicle;endoplasmic reticulum;endosome;Golgi apparatus;integral to membrane;intracellular membrane-bounded organelle;intracellular organelle;intracellular part;intrinsic to membrane;membrane part;membran…	Hedgehog signaling pathway	cEGF;EGF_CA;Ldl_recept_a;Ldl_recept_b	AACATTC,MIR-409-3P;ACTTTAT,MIR-142-5P;AFFAR_YY1_TARGETS_UP;BECKER_TAMOXIFEN_RESISTANCE_DN;BENPORATH_EED_TARGETS;BENPORATH_ES_WITH_H3K27ME3;BENPORATH_NANOG_TARGETS;BENPORATH_PRC2_TARGETS;BENPORATH_SOX2_TARGETS;BENPORATH_SUZ12_TARGETS;BIOPOLYMER_METABOLIC_PROCESS;BIOPOLYMER_MODIFICATION;BIOSYNTHETIC_PROCESS;BRUINS_UVC_RESPONSE_VIA_TP53_GROUP_A;CAHOY_ASTROGLIAL;CELLULAR_MACROMOLECULE_METABOLIC_PROCE…	Calcium;Coatedpit;Completeproteome;Disulfidebond;EGF-likedomain;Endocytosis;Glycoprotein;Membrane;Metal-binding;Phosphoprotein;Receptor;Referenceproteome;Repeat;SH3-binding;Signal;Transmembrane;Transmembranehelix	3.5	3.5	3.5	519.2	2	11	11	11	5.71e-27	6.95717	52
Q9WVJ3-2;Q9WVJ3	Cpq	Cpq	Carboxypeptidase Q	0.650762	0.966187		+	+	0.241278	-0.0282855	-0.0548772	0.557374	0.888552	-0.0241898	0.138371	0.21589		1.81656	0.227037	1.26405	-0.824973	+						alcohol metabolic process;amine metabolic process;anatomical structure development;anatomical structure morphogenesis;benzene-containing compound metabolic process;biological regulation;carboxylic acid metabolic process;catabolic process;cellular amine metabolic process;cellular amino acid metabolic process;cellular aromatic compound metabolic process;cellular catabolic process;cellular ketone me…	binding;carboxypeptidase activity;catalytic activity;cation binding;dipeptidase activity;exopeptidase activity;hydrolase activity;identical protein binding;ion binding;metal ion binding;metallodipeptidase activity;metalloexopeptidase activity;metallopeptidase activity;peptidase activity;peptidase activity, acting on L-amino acid peptides;protein binding;protein dimerization activity;protein homod…	cell part;cytoplasmic part;endoplasmic reticulum;extracellular region part;extracellular space;Golgi apparatus;intracellular membrane-bounded organelle;intracellular organelle;intracellular part;lysosome;lytic vacuole;membrane-bounded organelle;organelle;vacuole		Peptidase_M28		Alternativesplicing;Carboxypeptidase;Completeproteome;Endoplasmicreticulum;Glycoprotein;Golgiapparatus;Hydrolase;Lysosome;Metal-binding;Metalloprotease;Protease;Referenceproteome;Secreted;Signal;Zinc;Zymogen	59.2	59.2	59.2	50.49	2	18	18	18	NaN	9.3361	2838
P17563;Q63836;G3UYY2	Selenbp1;Selenbp2	Selenbp1;Selenbp2	Selenium-binding protein 1;Selenium-binding protein 2	0.643912	0.699754				-2.50122	-2.98734	-2.46517	-2.11454	-1.52175	0.0509816	0.002308	0.009637	+	7.34246	5.74422	4.07462	3.09943							brown fat cell differentiation;cell differentiation;cellular developmental process;cellular process;developmental process;establishment of localization;establishment of protein localization;fat cell differentiation;protein transport;transport	binding;selenium binding	cell part;cytoplasmic part;cytosol;intracellular membrane-bounded organelle;intracellular organelle;intracellular part;membrane;membrane-bounded organelle;nucleus;organelle		SBP56	ACEVEDO_LIVER_CANCER_UP;ACOSTA_PROLIFERATION_INDEPENDENT_MYC_TARGETS_DN;BOQUEST_STEM_CELL_CULTURED_VS_FRESH_UP;BOYAULT_LIVER_CANCER_SUBCLASS_G3_DN;BRUINS_UVC_RESPONSE_VIA_TP53_GROUP_A;CAIRO_LIVER_DEVELOPMENT_DN;CAMP_UP.V1_UP;CHARAFE_BREAST_CANCER_LUMINAL_VS_MESENCHYMAL_UP;CHIANG_LIVER_CANCER_SUBCLASS_CTNNB1_UP;CHIANG_LIVER_CANCER_SUBCLASS_PROLIFERATION_DN;chr1q21;CORRE_MULTIPLE_MYELOMA_DN;COULOUA…	Completeproteome;Cytoplasm;Directproteinsequencing;Membrane;Nucleus;Phosphoprotein;Proteintransport;Referenceproteome;Selenium;Transport	96.2	96.2	96.2	52.513	6	51	51	51	NaN	10.5801	994
Q8K0E8	Fgb	Fgb	Fibrinogen beta chain	0.633869	0.321839				1.22003	2.41792	1.99686	0.847768	1.05478	0.264759	0.014691	0.038865	+	4.22549	2.57766	5.65993	5.0389	+		+	+	Core matrisome	ECM Glycoproteins	biological regulation;cell activation;cellular component assembly;cellular component assembly at cellular level;cellular component organization;cellular component organization at cellular level;cellular component organization or biogenesis;cellular component organization or biogenesis at cellular level;cellular macromolecular complex assembly;cellular macromolecular complex subunit organization;c…		blood microparticle;cell cortex;cell part;cytoplasmic membrane-bounded vesicle;cytoplasmic part;cytoplasmic vesicle;external side of plasma membrane;extracellular region part;fibrinogen complex;intracellular membrane-bounded organelle;intracellular organelle;intracellular part;macromolecular complex;membrane part;membrane-bounded organelle;membrane-bounded vesicle;organelle;plasma membrane part;p…	Complement and coagulation cascades	Fib_alpha;Fibrinogen_C	BARIS_THYROID_CANCER_DN;BHATI_G2M_ARREST_BY_2METHOXYESTRADIOL_DN;BIOCARTA_AMI_PATHWAY;BIOCARTA_EXTRINSIC_PATHWAY;BIOCARTA_FIBRINOLYSIS_PATHWAY;BIOCARTA_INTRINSIC_PATHWAY;BOCHKIS_FOXA2_TARGETS;BRUECKNER_TARGETS_OF_MIRLET7A3_UP;CAIRO_LIVER_DEVELOPMENT_DN;CAR_HPX;CAVARD_LIVER_CANCER_MALIGNANT_VS_BENIGN;CELL_FRACTION;chr4q28;CREIGHTON_ENDOCRINE_THERAPY_RESISTANCE_3;CTAWWWATA_V$RSRFC4_Q2;DAUER_STAT3_T…	Bloodcoagulation;Coiledcoil;Completeproteome;Disulfidebond;Glycoprotein;Hemostasis;Referenceproteome;Secreted;Signal	63.8	63.8	63.8	54.752	2	36	36	36	NaN	10.2155	2107
P48722;P48722-2;E0CY23	Hspa4l	Hspa4l	Heat shock 70 kDa protein 4L	0.631926	-0.345836				-3.01862	-3.86089	-3.79568	-3.66822	-3.03151	-0.733945	0.13715	0.214573		2.15655	0.520431	-2.84593	-2.01071							cellular macromolecule metabolic process;cellular metabolic process;cellular process;cellular protein metabolic process;macromolecule metabolic process;metabolic process;primary metabolic process;protein folding;protein metabolic process;response to chemical stimulus;response to organic substance;response to stimulus;response to stress;response to topologically incorrect protein;response to unfol…	adenyl nucleotide binding;adenyl ribonucleotide binding;ATP binding;binding;nucleotide binding;purine nucleotide binding;purine ribonucleoside triphosphate binding;purine ribonucleotide binding;ribonucleotide binding	cell part;cytoplasm;intracellular membrane-bounded organelle;intracellular organelle;intracellular part;membrane-bounded organelle;nucleus;organelle	Protein processing in endoplasmic reticulum	HSP70	ADENYL_NUCLEOTIDE_BINDING;ADENYL_RIBONUCLEOTIDE_BINDING;AMUNDSON_RESPONSE_TO_ARSENITE;ATP_BINDING;BENPORATH_SUZ12_TARGETS;BERENJENO_TRANSFORMED_BY_RHOA_UP;BLALOCK_ALZHEIMERS_DISEASE_DN;BROWNE_HCMV_INFECTION_16HR_UP;BUYTAERT_PHOTODYNAMIC_THERAPY_STRESS_UP;CADWELL_ATG16L1_TARGETS_DN;CELLULAR_MACROMOLECULE_METABOLIC_PROCESS;CELLULAR_PROTEIN_METABOLIC_PROCESS;CHICAS_RB1_TARGETS_SENESCENT;chr4q28;CONC…	Alternativesplicing;ATP-binding;Chaperone;Completeproteome;Cytoplasm;Directproteinsequencing;Nucleotide-binding;Nucleus;Phosphoprotein;Referenceproteome;Stressresponse	59.1	56.3	56.3	94.381	5	39	36	36	NaN	8.86635	1217
Q8K354	Cbr3	Cbr3	Carbonyl reductase [NADPH] 3	0.631086	0.180824				-0.112156	-2.46675	-1.92993	-2.03955	-1.67265	-0.678563	0.018017	0.044414	+	1.34717	-0.176188	-1.15749	-1.90079							catabolic process;cellular catabolic process;cellular ketone metabolic process;cellular metabolic process;cellular process;coenzyme catabolic process;coenzyme metabolic process;cofactor catabolic process;cofactor metabolic process;fat-soluble vitamin catabolic process;fat-soluble vitamin metabolic process;ketone catabolic process;metabolic process;phylloquinone catabolic process;phylloquinone met…	3-keto sterol reductase activity;binding;carbonyl reductase (NADPH) activity;catalytic activity;coenzyme binding;cofactor binding;NADP binding;NADPH binding;nucleotide binding;oxidoreductase activity;oxidoreductase activity, acting on CH-OH group of donors;oxidoreductase activity, acting on the CH-OH group of donors, NAD or NADP as acceptor	cell part;cytoplasmic part;cytosol;intracellular membrane-bounded organelle;intracellular organelle;intracellular part;membrane-bounded organelle;nucleus;organelle	Arachidonic acid metabolism	adh_short	BENPORATH_EED_TARGETS;BENPORATH_ES_WITH_H3K27ME3;BENPORATH_PRC2_TARGETS;BENPORATH_SUZ12_TARGETS;BURTON_ADIPOGENESIS_5;BUYTAERT_PHOTODYNAMIC_THERAPY_STRESS_DN;CERIBELLI_GENES_INACTIVE_AND_BOUND_BY_NFY;CHEN_METABOLIC_SYNDROM_NETWORK;CHICAS_RB1_TARGETS_SENESCENT;chr21q22;CUI_GLUCOSE_DEPRIVATION;DACOSTA_UV_RESPONSE_VIA_ERCC3_COMMON_UP;DACOSTA_UV_RESPONSE_VIA_ERCC3_UP;DAIRKEE_TERT_TARGETS_UP;DEBIASI_A…	Completeproteome;Cytoplasm;NADP;Oxidoreductase;Referenceproteome	72.9	70	70	30.953	1	19	18	18	NaN	9.1655	2131
P48024;G3UW42;J3QPZ8;D3YXK8;Q9CXU9	Eif1;Gm6900;Gm16378;Eif1b	Eif1;Gm6900;Gm16378;Eif1b	Eukaryotic translation initiation factor 1;MCG49030;MCG1035767;Eukaryotic translation initiation factor 1b	0.628866	NaN				-4.91491	0.463536	0.908717	0.544022	-5.64871	-0.661779	5.6e-05	0.00077	+	0.308676	-1.1734	NaN	NaN							biological regulation;dosage compensation;dosage compensation, by inactivation of X chromosome;regulation of biological process;regulation of gene expression;regulation of gene expression, epigenetic;regulation of macromolecule metabolic process;regulation of metabolic process	binding;nucleic acid binding;RNA binding;translation factor activity, nucleic acid binding;translation initiation factor activity		RNA transport	SUI1	ABE_VEGFA_TARGETS_2HR;ACEVEDO_LIVER_CANCER_UP;ACEVEDO_LIVER_TUMOR_VS_NORMAL_ADJACENT_TISSUE_UP;ACTGAAA,MIR-30A-3P,MIR-30E-3P;ALONSO_METASTASIS_UP;AMIT_EGF_RESPONSE_120_MCF10A;ATGTTTC,MIR-494;BIDUS_METASTASIS_DN;BIDUS_METASTASIS_UP;BIOCARTA_EIF_PATHWAY;BIOCARTA_VEGF_PATHWAY;BIOSYNTHETIC_PROCESS;BLALOCK_ALZHEIMERS_DISEASE_DN;BLUM_RESPONSE_TO_SALIRASIB_UP;BOQUEST_STEM_CELL_CULTURED_VS_FRESH_UP;BRUIN…	Acetylation;Completeproteome;Initiationfactor;Phosphoprotein;Proteinbiosynthesis;Referenceproteome	54	54	54	12.746	6	6	6	6	2.5e-89	9.53081	1212
Q61233	Lcp1	Lcp1	Plastin-2	0.625664	0.220507				-0.677551	-1.53717	-1.5434	-0.899906	-0.508309	0.0127046	0.00938	0.027573	+	5.41618	4.07758	3.37256	2.8012			+				actin cytoskeleton organization;actin filament bundle assembly;actin filament organization;actin filament-based process;anatomical structure morphogenesis;biological regulation;cell activation;cell activation involved in immune response;cellular component assembly;cellular component assembly at cellular level;cellular component organization;cellular component organization at cellular level;cellul…	actin binding;actin filament binding;binding;calcium ion binding;cation binding;cytoskeletal protein binding;ion binding;metal ion binding;protein binding	actin filament;cell junction;cell part;cell projection;cell projection membrane;cell projection part;cytoplasmic part;cytoskeletal part;cytosol;intracellular organelle part;intracellular part;leading edge membrane;macromolecular complex;membrane part;organelle part;phagocytic cup;plasma membrane part;protein complex;ruffle;ruffle membrane		CH;EF_hand_5	AAGCCAT,MIR-135A,MIR-135B;ACEVEDO_LIVER_CANCER_UP;AMUNDSON_POOR_SURVIVAL_AFTER_GAMMA_RADIATION_8G;BMI1_DN.V1_UP;BMI1_DN_MEL18_DN.V1_UP;BUYTAERT_PHOTODYNAMIC_THERAPY_STRESS_DN;CAGGTG_V$E12_Q6;CAGTATT,MIR-200B,MIR-200C,MIR-429;CAIRO_LIVER_DEVELOPMENT_DN;CHEN_METABOLIC_SYNDROM_NETWORK;chr13q14;CHYLA_CBFA2T3_TARGETS_UP;CYTOPLASM;CYTOPLASMIC_PART;CYTOSOL;DIRMEIER_LMP1_RESPONSE_EARLY;DOUGLAS_BMI1_TARGE…	Acetylation;Actin-binding;Calcium;Celljunction;Cellmembrane;Cellprojection;Completeproteome;Cytoplasm;Cytoskeleton;Directproteinsequencing;Membrane;Metal-binding;Phosphoprotein;Referenceproteome;Repeat	89	89	82.9	70.148	5	57	57	50	NaN	9.93568	1732
Q06335-2;Q06335;Q60709	Aplp2	Aplp2	Amyloid-like protein 2	0.625297	NaN				-3.76322	-1.03527	-1.03185	0.175998	-3.34775	0.488009	0.001224	0.006381	+	-0.662738	-2.29972	NaN	NaN		+					alcohol metabolic process;anatomical structure development;behavior;behavioral interaction between organisms;biological regulation;cation homeostasis;cellular cation homeostasis;cellular chemical homeostasis;cellular component organization;cellular component organization at cellular level;cellular component organization or biogenesis;cellular component organization or biogenesis at cellular level…	binding;carbohydrate binding;cation binding;DNA binding;endopeptidase inhibitor activity;endopeptidase regulator activity;enzyme inhibitor activity;enzyme regulator activity;glycosaminoglycan binding;heparin binding;ion binding;metal ion binding;nucleic acid binding;pattern binding;peptidase inhibitor activity;peptidase regulator activity;polysaccharide binding;serine-type endopeptidase inhibitor…	cell part;integral to membrane;intracellular membrane-bounded organelle;intracellular organelle;intracellular part;intrinsic to membrane;membrane;membrane part;membrane-bounded organelle;nucleus;organelle;plasma membrane		APP_amyloid;APP_Cu_bd;APP_E2;APP_N;Kunitz_BPTI	ACEVEDO_LIVER_CANCER_DN;ACTGTAG,MIR-139;ALONSO_METASTASIS_EMT_UP;ALONSO_METASTASIS_NEURAL_UP;ALONSO_METASTASIS_UP;ATGTACA,MIR-493;ATTCTTT,MIR-186;BENPORATH_NANOG_TARGETS;BERENJENO_TRANSFORMED_BY_RHOA_DN;BLALOCK_ALZHEIMERS_DISEASE_DN;CHICAS_RB1_TARGETS_SENESCENT;chr11q24;CREIGHTON_ENDOCRINE_THERAPY_RESISTANCE_4;CREIGHTON_ENDOCRINE_THERAPY_RESISTANCE_5;CTACTGT,MIR-199A;CTATGCA,MIR-153;CTTTAAR_UNKNO…	Alternativesplicing;Cellmembrane;Completeproteome;DNA-binding;Glycoprotein;Membrane;Nucleus;Referenceproteome;Signal;Transmembrane;Transmembranehelix	11.5	11.5	11.5	78.998	3	6	6	6	7.54e-50	8.00808	1544
P13597-2;P13597	Icam1	Icam1	Intercellular adhesion molecule 1	0.623117	0.332342				-0.978589	-2.307	-1.6112	-0.499287	0.242053	0.159756	0.000721	0.004387	+	4.10577	2.73803	1.71066	1.01424		+					adhesion to other organism involved in symbiotic interaction;adhesion to symbiont;aging;antigen processing and presentation;biological adhesion;biological regulation;carbohydrate homeostasis;cell activation;cell activation involved in immune response;cell adhesion;cell adhesion mediated by integrin;cell aging;cell communication;cell migration;cell motility;cell-cell adhesion;cellular chemical hom…		cell part;external side of plasma membrane;extracellular region part;extracellular space;immunological synapse;integral to membrane;intrinsic to membrane;membrane part;plasma membrane part	African trypanosomiasis;Cell adhesion molecules (CAMs);Leukocyte transendothelial migration;Malaria;Natural killer cell mediated cytotoxicity;Rheumatoid arthritis;Staphylococcus aureus infection;Viral myocarditis	ICAM_N	AFFAR_YY1_TARGETS_UP;BASSO_CD40_SIGNALING_UP;BENPORATH_MYC_TARGETS_WITH_EBOX;BERTUCCI_MEDULLARY_VS_DUCTAL_BREAST_CANCER_UP;BIOCARTA_BLYMPHOCYTE_PATHWAY;BIOCARTA_CTL_PATHWAY;BIOCARTA_GRANULOCYTES_PATHWAY;BIOCARTA_LAIR_PATHWAY;BIOCARTA_LYM_PATHWAY;BIOCARTA_MONOCYTE_PATHWAY;BIOCARTA_TCYTOTOXIC_PATHWAY;BIOCARTA_THELPER_PATHWAY;BLALOCK_ALZHEIMERS_DISEASE_UP;BOYAULT_LIVER_CANCER_SUBCLASS_G5_DN;BROCKE_A…	Alternativesplicing;Celladhesion;Completeproteome;Directproteinsequencing;Disulfidebond;Glycoprotein;Immunoglobulindomain;Membrane;Referenceproteome;Repeat;Signal;Transmembrane;Transmembranehelix;Ublconjugation	30.7	30.7	30.7	58.752	2	21	21	21	NaN	9.70675	946
P70349	Hint1	Hint1	Histidine triad nucleotide-binding protein 1	0.615053	-0.145383				-2.27706	-2.03336	-2.4289	-1.77081	-1.72722	-0.133933	0.08572	0.148834		3.07526	1.55689	-0.12938	0.129464							biological regulation;biosynthetic process;catabolic process;cellular biosynthetic process;cellular catabolic process;cellular macromolecule biosynthetic process;cellular macromolecule metabolic process;cellular metabolic process;cellular nitrogen compound catabolic process;cellular nitrogen compound metabolic process;cellular process;cellular response to stimulus;heterocycle catabolic process;he…	binding;catalytic activity;hydrolase activity;nucleotide binding	cell part;chromatin remodeling complex;cytoplasm;histone deacetylase complex;intracellular organelle part;intracellular part;macromolecular complex;membrane;nuclear part;nucleoplasm part;organelle part;plasma membrane;protein complex		HIT	BAE_BRCA1_TARGETS_UP;BASAKI_YBX1_TARGETS_UP;BLALOCK_ALZHEIMERS_DISEASE_DN;CAMP_UP.V1_DN;CHESLER_BRAIN_HIGHEST_EXPRESSION;chr5q31;CYTOSKELETON;DANG_BOUND_BY_MYC;ENZYME_BINDING;FERRANDO_T_ALL_WITH_MLL_ENL_FUSION_DN;FULCHER_INFLAMMATORY_RESPONSE_LECTIN_VS_LPS_UP;GARY_CD5_TARGETS_DN;GAVIN_FOXP3_TARGETS_CLUSTER_T4;GCM_NPM1;GINESTIER_BREAST_CANCER_20Q13_AMPLIFICATION_DN;GNF2_APEX1;GNF2_FBL;GSE10325_LUP…	Acetylation;Apoptosis;Completeproteome;Cytoplasm;Directproteinsequencing;Hydrolase;Nucleotide-binding;Nucleus;Referenceproteome;Transcription;Transcriptionregulation	78.6	78.6	78.6	13.777	2	10	10	10	NaN	9.95425	1437
Q8BFR4	Gns	Gns	N-acetylglucosamine-6-sulfatase	0.612258	NaN				-1.20882	-3.47018	-2.40163	-0.975171	-3.44165	-0.879371	0.019258	0.046858	+	-0.614679	-1.9371	NaN	NaN							amine metabolic process;aminoglycan metabolic process;carbohydrate metabolic process;glycosaminoglycan metabolic process;macromolecule metabolic process;metabolic process;nitrogen compound metabolic process;polysaccharide metabolic process;primary metabolic process	binding;catalytic activity;cation binding;hydrolase activity;hydrolase activity, acting on ester bonds;ion binding;metal ion binding;N-acetylglucosamine-6-sulfatase activity;sulfuric ester hydrolase activity	cell part;cytoplasmic part;intracellular membrane-bounded organelle;intracellular organelle;intracellular part;lysosome;lytic vacuole;membrane-bounded organelle;organelle;vacuole	Glycosaminoglycan degradation;Lysosome	Sulfatase	ACTGTGA,MIR-27A,MIR-27B;AGUIRRE_PANCREATIC_CANCER_COPY_NUMBER_DN;AMINE_METABOLIC_PROCESS;AMIT_EGF_RESPONSE_40_MCF10A;APPEL_IMATINIB_RESPONSE;BENPORATH_MYC_MAX_TARGETS;BERENJENO_TRANSFORMED_BY_RHOA_DN;BROWN_MYELOID_CELL_DEVELOPMENT_UP;BROWNE_HCMV_INFECTION_6HR_UP;BROWNE_HCMV_INFECTION_8HR_UP;CARBOHYDRATE_CATABOLIC_PROCESS;CARBOHYDRATE_METABOLIC_PROCESS;CATABOLIC_PROCESS;CELLULAR_CARBOHYDRATE_CATAB…	Calcium;Completeproteome;Glycoprotein;Hydrolase;Lysosome;Metal-binding;Referenceproteome;Signal	16.5	16.5	16.5	61.174	1	7	7	7	5.78e-40	8.19068	1938
E9PZ00;Q8BFQ1;K3W4L3;Q61207;J3QPG5	Psap	Psap	Sulfated glycoprotein 1;Prosaposin, isoform CRA_a	0.611892	0.484944				1.0562	0.55429	0.410483	-0.534868	0.504572	0.593278	0.346281	0.442741		1.07465	-0.214931	0.780357	-0.305168	+						biological regulation;cell differentiation;cellular developmental process;cellular lipid metabolic process;cellular metabolic process;cellular process;cellular process involved in reproduction;cellular response to chemical stimulus;cellular response to organic substance;cellular response to stimulus;developmental growth;developmental process;developmental process involved in reproduction;epitheli…		cell part;cytoplasmic part;extracellular region part;extracellular space;Golgi apparatus;intracellular membrane-bounded organelle;intracellular organelle;intracellular part;lysosome;lytic vacuole;membrane-bounded organelle;mitochondrion;organelle;vacuole	Lysosome	SapA;SapB_1;SapB_2	BERENJENO_TRANSFORMED_BY_RHOA_DN;BERTUCCI_MEDULLARY_VS_DUCTAL_BREAST_CANCER_UP;BURTON_ADIPOGENESIS_8;BYSTRYKH_HEMATOPOIESIS_STEM_CELL_QTL_TRANS;CAIRO_LIVER_DEVELOPMENT_DN;CELLULAR_LIPID_METABOLIC_PROCESS;CHEN_METABOLIC_SYNDROM_NETWORK;chr10q21;CTGAGCC,MIR-24;DANG_BOUND_BY_MYC;DIRMEIER_LMP1_RESPONSE_LATE_DN;ENZYME_ACTIVATOR_ACTIVITY;ENZYME_REGULATOR_ACTIVITY;ESTABLISHMENT_OF_LOCALIZATION;EXTRACELL…	Completeproteome;Directproteinsequencing;Disulfidebond;Glycoprotein;Referenceproteome;Repeat;Secreted;Signal	22.1	22.1	22.1	60.672	5	9	9	9	5.85e-103	8.91566	378
Q9JII6;B1AXW3	Akr1a1	Akr1a1	Alcohol dehydrogenase [NADP(+)]	0.601039	-0.109906				-3.65703	-2.13065	-2.15207	-1.1042	-1.25581	-0.0112761	0.000739	0.004456	+	3.99364	2.30454	1.25592	1.26735							alcohol metabolic process;aldehyde catabolic process;biosynthetic process;carbohydrate catabolic process;carbohydrate metabolic process;carboxylic acid biosynthetic process;carboxylic acid catabolic process;carboxylic acid metabolic process;catabolic process;cellular aldehyde metabolic process;cellular biosynthetic process;cellular carbohydrate metabolic process;cellular catabolic process;cellula…	alcohol dehydrogenase (NADP+) activity;alditol:NADP+ 1-oxidoreductase activity;aldo-keto reductase (NADP) activity;catalytic activity;L-glucuronate reductase activity;oxidoreductase activity;oxidoreductase activity, acting on CH-OH group of donors;oxidoreductase activity, acting on the CH-OH group of donors, NAD or NADP as acceptor	apical plasma membrane;cell part;cytoplasmic part;cytosol;intracellular part;membrane part;plasma membrane part	Caprolactam degradation;Glycerolipid metabolism;Glycolysis / Gluconeogenesis	Aldo_ket_red	AAGCCAT,MIR-135A,MIR-135B;ALCOHOL_METABOLIC_PROCESS;ALDO_KETO_REDUCTASE_ACTIVITY;BAELDE_DIABETIC_NEPHROPATHY_UP;BENPORATH_MYC_TARGETS_WITH_EBOX;CARBOHYDRATE_METABOLIC_PROCESS;CELLULAR_CARBOHYDRATE_METABOLIC_PROCESS;CHEN_METABOLIC_SYNDROM_NETWORK;chr1p33;CHUNG_BLISTER_CYTOTOXICITY_UP;DAIRKEE_TERT_TARGETS_UP;DANG_BOUND_BY_MYC;ELECTRON_CARRIER_ACTIVITY;FARMER_BREAST_CANCER_APOCRINE_VS_BASAL;FARMER_B…	3D-structure;Acetylation;Completeproteome;Directproteinsequencing;NADP;Oxidoreductase;Referenceproteome	83.7	83.7	83.7	36.586	2	26	26	26	NaN	9.77431	2702
P47880	Igfbp6	Igfbp6	Insulin-like growth factor-binding protein 6	0.600832	NaN				-4.17324	-3.25181	-2.67301	-3.01624	-2.60458	-0.682814	0.110471	0.183278		-1.77508	-3.46937	NaN	NaN	+			+	Core matrisome	ECM Glycoproteins	biological regulation;regulation of biological process;regulation of cell growth;regulation of cellular component organization;regulation of cellular process;regulation of growth		cell part;cytoplasmic part;extracellular region part;extracellular space;Golgi apparatus;intracellular membrane-bounded organelle;intracellular organelle;intracellular part;membrane-bounded organelle;organelle		IGFBP;Thyroglobulin_1	ABE_INNER_EAR;ALK_DN.V1_DN;AMUNDSON_RESPONSE_TO_ARSENITE;BASSO_CD40_SIGNALING_DN;BERENJENO_TRANSFORMED_BY_RHOA_UP;BOQUEST_STEM_CELL_UP;BROWNE_HCMV_INFECTION_48HR_DN;CAGCTG_V$AP4_Q5;CAGGTG_V$E12_Q6;CELL_PROLIFERATION_GO_0008283;CHARAFE_BREAST_CANCER_LUMINAL_VS_BASAL_DN;CHARAFE_BREAST_CANCER_LUMINAL_VS_MESENCHYMAL_DN;CHICAS_RB1_TARGETS_CONFLUENT;chr12q13;CTTTGT_V$LEF1_Q2;DACOSTA_ERCC3_ALLELE_XPCS_V…	Completeproteome;Disulfidebond;Glycoprotein;Growthfactorbinding;Referenceproteome;Secreted;Signal	13	13	13	25.346	1	3	3	3	5.12e-65	8.05795	1206
Q8BK48	Ces2e	Ces2e	Carboxylesterase 5, isoform CRA_b	0.59774	2.07249		+	+	0.840899	0.790664	2.14429	1.12107	0.896658	-2.70416	4e-06	0.000147	+	-2.19298	-3.72479	-0.772094	-5.46683								carboxylesterase activity;carboxylic ester hydrolase activity;catalytic activity;hydrolase activity;hydrolase activity, acting on ester bonds		Drug metabolism - other enzymes	COesterase		Completeproteome;Hydrolase;Referenceproteome	11.6	11.6	8.1	62.317	9	5	5	3	5.51e-15	8.20976	1983
D3Z6G3;Q6PER3;D3YUY6	Mapre3	Mapre3	Microtubule-associated protein RP/EB family member 3	0.593115	0.254275				NaN	NaN	-0.640948	-1.28774	NaN	-0.589984	0.792964	0.8391		-1.58426	-3.09956	-3.18128	-3.80753							biological regulation;cell cycle;cell cycle phase;cell cycle process;cell division;cellular component organization;cellular component organization at cellular level;cellular component organization or biogenesis;cellular component organization or biogenesis at cellular level;cellular process;mitosis;nuclear division;organelle fission;organelle organization;positive regulation of biological process…	binding;cytoskeletal protein binding;microtubule binding;protein binding;tubulin binding	cell part;cytoplasm;cytoplasmic microtubule;cytoplasmic part;cytoskeletal part;intracellular organelle part;intracellular part;macromolecular complex;microtubule;midbody;organelle part;perinuclear region of cytoplasm;protein complex		CH;EB1	BEIER_GLIOMA_STEM_CELL_DN;BERENJENO_TRANSFORMED_BY_RHOA_DN;BLALOCK_ALZHEIMERS_DISEASE_DN;CAGCTG_V$AP4_Q5;CCACACA,MIR-147;CCCACAT,MIR-299-3P;chr2p23;COULOUARN_TEMPORAL_TGFB1_SIGNATURE_DN;EBAUER_TARGETS_OF_PAX3_FOXO1_FUSION_UP;ERB2_UP.V1_UP;GCACTTT,MIR-17-5P,MIR-20A,MIR-106A,MIR-106B,MIR-20B,MIR-519D;GGGAGGRR_V$MAZ_Q6;GGGCGGR_V$SP1_Q6;GGGTGGRR_V$PAX4_03;GINESTIER_BREAST_CANCER_ZNF217_AMPLIFIED_DN;G…	Cellcycle;Celldivision;Completeproteome;Cytoplasm;Cytoskeleton;Microtubule;Mitosis;Phosphoprotein;Referenceproteome	21.8	18.4	14.7	30.364	3	6	5	4	1.3e-35	8.07091	290
Q9Z2U0	Psma7	Psma7	Proteasome subunit alpha type-7	0.581554	0.357043				-0.742181	-1.10508	-1.00009	-0.418745	0.0351153	-0.0743363	0.009673	0.028261	+	3.06522	1.75743	1.28249	0.502742							catabolic process;cellular catabolic process;cellular macromolecule catabolic process;cellular macromolecule metabolic process;cellular metabolic process;cellular process;macromolecule catabolic process;macromolecule metabolic process;metabolic process;modification-dependent macromolecule catabolic process;modification-dependent protein catabolic process;primary metabolic process;protein metaboli…	catalytic activity;endopeptidase activity;hydrolase activity;peptidase activity;peptidase activity, acting on L-amino acid peptides;threonine-type endopeptidase activity;threonine-type peptidase activity	cell part;cytoplasmic part;cytosol;intracellular membrane-bounded organelle;intracellular organelle;intracellular part;macromolecular complex;membrane-bounded organelle;nucleus;organelle;proteasome core complex;proteasome core complex, alpha-subunit complex;protein complex	Proteasome	Proteasome;Proteasome_A_N	AGUIRRE_PANCREATIC_CANCER_COPY_NUMBER_UP;APPIERTO_RESPONSE_TO_FENRETINIDE_UP;BERENJENO_TRANSFORMED_BY_RHOA_UP;BIOCARTA_ACTINY_PATHWAY;BIOCARTA_PROTEASOME_PATHWAY;BLALOCK_ALZHEIMERS_DISEASE_DN;CHANG_CORE_SERUM_RESPONSE_UP;chr20q13;DIAZ_CHRONIC_MEYLOGENOUS_LEUKEMIA_UP;DODD_NASOPHARYNGEAL_CARCINOMA_DN;GARCIA_TARGETS_OF_FLI1_AND_DAX1_DN;GARY_CD5_TARGETS_DN;GCAAAAA,MIR-129;GINESTIER_BREAST_CANCER_20Q1…	3D-structure;Acetylation;Completeproteome;Cytoplasm;Directproteinsequencing;Glycoprotein;Hydrolase;Nucleus;Phosphoprotein;Protease;Proteasome;Referenceproteome;Threonineprotease	59.7	59.7	59.7	27.855	2	16	16	16	NaN	9.7136	2879
P28651	Ca8	Ca8	Carbonic anhydrase-related protein	0.576223	NaN				-3.10382	-1.03483	-1.27733	-0.219854	-3.82168	-3.28839	0.089762	0.154743		-1.30649	-3.05287	NaN	NaN							biological regulation;cellular metabolic process;cellular process;cellular response to stimulus;inositol lipid-mediated signaling;intracellular signal transduction;metabolic process;one-carbon metabolic process;phosphatidylinositol-mediated signaling;regulation of biological process;regulation of cellular process;response to stimulus;signal transduction;small molecule metabolic process	binding;carbonate dehydratase activity;carbon-oxygen lyase activity;catalytic activity;cation binding;hydro-lyase activity;ion binding;lyase activity;metal ion binding;transition metal ion binding;zinc ion binding	cell part;cytoplasm;intracellular part	Nitrogen metabolism	Carb_anhydrase	ACEVEDO_FGFR1_TARGETS_IN_PROSTATE_CANCER_MODEL_UP;ACEVEDO_LIVER_CANCER_WITH_H3K9ME3_DN;BRUINS_UVC_RESPONSE_VIA_TP53_GROUP_A;CARBON_OXYGEN_LYASE_ACTIVITY;CARBONATE_DEHYDRATASE_ACTIVITY;CHEBOTAEV_GR_TARGETS_DN;chr8q11;COULOUARN_TEMPORAL_TGFB1_SIGNATURE_DN;ERB2_UP.V1_UP;GEORGES_TARGETS_OF_MIR192_AND_MIR215;GSE10094_LCMV_VS_LISTERIA_IND_EFF_CD4_TCELL_DN;GSE13306_RA_VS_UNTREATED_TREG_UP;GSE13485_DAY1_…	Completeproteome;Directproteinsequencing;Metal-binding;Referenceproteome;Zinc	14.1	14.1	14.1	33.081	1	3	3	3	1.06e-138	8.15189	1088
CON__P00761	0			0.575308	0.717965				-1.54717	-0.837973	-1.75504	-0.447805	-0.215604	-1.26946	0.145157	0.224446		6.9457	5.52353	4.40878	2.81316														47.2	47.2	43.7	24.409	1	11	11	10	NaN	NaN	163
[truncated: 1,152 more rows]
